# Supplementary material for: Role of pK a in establishing the crystal structures of six hydrogen-bonded compounds of 4-methyl­quinoline with different isomers of chloro- and nitro-substituted benzoic acids
Source: Acta Crystallogr E Crystallogr Commun. 2021 Oct 26;77(Pt 11):1144–52. doi: 10.1107/S2056989021010896 (PMC8587989; doi:10.1107/S2056989021010896)
Supplement: Supplementary file 1 [file e-77-01144-sup1.cif]

##############################################################################
#                                                                            #
# This CIF contains the data in a paper accepted for publication in          #
# Acta Crystallographica Section E. It conforms to the requirements of       #
# Notes for Authors for Acta Crystallographica Section E, and has been       #
# peer reviewed under the auspices of the IUCr Commission on Journals.       #
#                                                                            #
# Full details of the Crystallographic Information File format               #
# are given in the paper "The Crystallographic Information File (CIF):       #
# a New Standard Archive File for Crystallography" by S. R. Hall, F. H.      #
# Allen and I. D. Brown [Acta Cryst. (1991), A47, 655-685].                  #
#                                                                            #
# The current version of the core CIF dictionary is obtainable from          #
# ftp://ftp.iucr.org/pub/cif_core.dic.                                       #
#                                                                            #
# Software is freely available for graphical display of the structure(s)     #
# in this CIF. For information consult the CIF software page                 #
# http://www.iucr.org/resources/cif/software.                                #
#                                                                            #
# This file may be used for bona fide research purposes within the           #
# scientific community so long as proper attribution is given to the journal # 
# article from which it was obtained.                                        #
#                                                                            #
##############################################################################
data_global
_audit_creation_method     'by CrystalStructure 4.3'
_journal_date_recd_electronic     2021-10-08
_journal_date_accepted     2021-10-20
_journal_name_full     'Acta Crystallographica, Section E'
_journal_year     2021
_journal_volume     77
_journal_issue     11
_journal_page_first     0
_journal_page_last     0
_journal_paper_category     GO
_journal_paper_doi     10.1107/S2056989021010896
_journal_coeditor_code     HB7991
_publ_contact_author_name     ' Prof. Hiroyuki Ishida'
_publ_contact_author_address
;
Department of Chemistry
Faculty of Science
Okayama University
Okayama 700-8530
Japan
;
_publ_contact_author_email     ' ishidah@cc.okayama-u.ac.jp '
_publ_contact_author_fax     ' 81-86-251-7832'
_publ_contact_author_phone     ' 81-86-251-7832'
_publ_section_title
;
Role of p<i>K</i>~a~ in establishing the crystal structures of six
hydrogen-bonded compounds of 4-methylquinoline with different isomers of
chloro- and nitro-substituted benzoic acids
;
loop_
    _publ_author_name
    _publ_author_address
    'Ishida, Hiroyuki'
;
Department of Chemistry
Faculty of Science
Okayama University
Okayama 700-8530
Japan
;
_publ_section_synopsis
;
The structures of the six hydrogen-bonded 1:1 compounds of 4-methylquinoline
with 2-chloro-4-nitrobenzoic acid, 2-chloro-5-nitrobenzoic acid,
2-chloro-6-nitrobenzoic acid, 3-chloro-2-nitrobenzoic acid,
4-chloro-2-nitrobenzoic acid and 5-chloro-2-nitrobenzoic acid have been
determined at 185--190 K. In each crystal, the acid and base molecules are
linked by a short hydrogen bond between a carboxy/carboxylate O atom and an N
atom of the base.
;
data_I
_chemical_name_systematic
;
4-Methylquinolinium 2-chloro-4-nitrobenzoate
;
_chemical_formula_moiety     'C10 H10 N +, C7 H3 Cl N O4 -'
_chemical_formula_sum     'C17 H13 Cl N2 O4'
_chemical_formula_iupac     'C10 H10 N +, C7 H3 Cl N O4 -'
_chemical_formula_weight     344.75
_chemical_melting_point     ?
_space_group_crystal_system     triclinic
_space_group_name_H-M_alt     'P -1'
_space_group_name_Hall     '-P 1'
loop_
    _space_group_symop_operation_xyz
    'x, y, z'
    '-x, -y, -z'
_cell_length_a     8.6975(4)
_cell_length_b     9.2527(4)
_cell_length_c     10.1865(5)
_cell_angle_alpha     72.7483(15)
_cell_angle_beta     86.4281(16)
_cell_angle_gamma     74.5728(15)
_cell_volume     754.55(6)
_cell_formula_units_Z     2
_cell_measurement_reflns_used     20962
_cell_measurement_theta_min     3.18
_cell_measurement_theta_max     30.16
_cell_measurement_temperature     185.0(10)
_exptl_crystal_description     block
_exptl_crystal_colour     colorless
_exptl_crystal_size_max     0.550
_exptl_crystal_size_mid     0.500
_exptl_crystal_size_min     0.320
_exptl_crystal_density_diffrn     1.517
_exptl_crystal_density_meas     ?
_exptl_crystal_density_method     'not measured'
_exptl_crystal_F_000     356.00
_exptl_absorpt_coefficient_mu     0.278
_exptl_absorpt_correction_type     numerical
_exptl_absorpt_process_details
;
(NUMABS; Higashi, 1999)
;
_exptl_absorpt_correction_T_min     0.868
_exptl_absorpt_correction_T_max     0.915
_diffrn_ambient_temperature     185(2)
_diffrn_radiation_type     'Mo K\a'
_diffrn_radiation_wavelength     0.71075
_diffrn_measurement_device_type     'Rigaku R-AXIS RAPIDII'
_diffrn_measurement_method     \w
_diffrn_detector_area_resol_mean     10.000
_diffrn_reflns_number     22243
_diffrn_reflns_av_R_equivalents     0.0428
_diffrn_reflns_av_unetI/netI     0.0268
_diffrn_reflns_theta_min     3.179
_diffrn_reflns_theta_max     30.035
_diffrn_reflns_theta_full     25.242
_diffrn_measured_fraction_theta_max     0.998
_diffrn_measured_fraction_theta_full     0.998
_diffrn_reflns_limit_h_min     -12
_diffrn_reflns_limit_h_max     12
_diffrn_reflns_limit_k_min     -13
_diffrn_reflns_limit_k_max     13
_diffrn_reflns_limit_l_min     -14
_diffrn_reflns_limit_l_max     14
_diffrn_standards_number     0
_diffrn_standards_interval_count     .
_diffrn_standards_decay_%     ?
_reflns_number_total     4404
_reflns_number_gt     3822
_reflns_threshold_expression     'I > 2\s(I)'
_refine_ls_structure_factor_coef     Fsqd
_refine_ls_R_factor_all     0.0459
_refine_ls_R_factor_gt     0.0420
_refine_ls_wR_factor_gt     0.1202
_refine_ls_wR_factor_ref     0.1223
_refine_ls_goodness_of_fit_ref     1.127
_refine_ls_restrained_S_all     1.127
_refine_ls_number_reflns     4404
_refine_ls_number_parameters     222
_refine_ls_number_restraints     0
_refine_ls_hydrogen_treatment     mixed
_refine_ls_weighting_scheme     calc
_refine_ls_weighting_details
            'w = 1/[\s^2^(Fo^2^)+(0.0733P)^2^+0.0819P] where P=(Fo^2^+2Fc^2^)/3'
_atom_sites_solution_hydrogens     mixed
_atom_sites_solution_primary     direct
_atom_sites_solution_secondary     difmap
_refine_ls_shift/su_max     0.000
_refine_ls_shift/su_mean     0.000
_refine_diff_density_max     0.438
_refine_diff_density_min     -0.282
_refine_ls_extinction_method     none
_refine_ls_extinction_coef     ?
loop_
    _atom_type_symbol
    _atom_type_description
    _atom_type_scat_dispersion_real
    _atom_type_scat_dispersion_imag
    _atom_type_scat_source
    'C' 'C' 0.0033 0.0016
                         'International Tables Vol C Tables 4.2.6.8 and 6.1.1.4'
    'H' 'H' 0.0000 0.0000
                         'International Tables Vol C Tables 4.2.6.8 and 6.1.1.4'
    'O' 'O' 0.0106 0.0060
                         'International Tables Vol C Tables 4.2.6.8 and 6.1.1.4'
    'N' 'N' 0.0061 0.0033
                         'International Tables Vol C Tables 4.2.6.8 and 6.1.1.4'
    'Cl' 'Cl' 0.1484 0.1585
                         'International Tables Vol C Tables 4.2.6.8 and 6.1.1.4'
_computing_data_collection
;
PROCESS-AUTO (Rigaku, 2006)
;
_computing_cell_refinement
;
PROCESS-AUTO (Rigaku, 2006)
;
_computing_data_reduction
;
PROCESS-AUTO (Rigaku, 2006)
;
_computing_structure_solution
;
SHELXS97 (Sheldrick, 2008)
;
_computing_structure_refinement
;
<i>SHELXL2018/3</i> (Sheldrick, 2015)
;
_computing_molecular_graphics
;
ORTEP-3 for Windows (Farrugia, 2012) and Mercury (Macrae <i>et al.</i>,
2020)
;
_computing_publication_material
;
CrystalStructure (Rigaku, 2018) and PLATON (Spek, 2020)
;
loop_
    _atom_site_type_symbol
    _atom_site_label
    _atom_site_fract_x
    _atom_site_fract_y
    _atom_site_fract_z
    _atom_site_U_iso_or_equiv
    _atom_site_adp_type
    _atom_site_calc_flag
    _atom_site_occupancy
    _atom_site_disorder_assembly
    _atom_site_disorder_group
    Cl Cl1 0.32990(4) 0.49410(3) 0.93689(3) 0.03079(11) Uani d 1 . .
    O O1 0.14650(13) 0.72397(10) 0.67810(9) 0.0348(2) Uani d 1 . .
    O O2 0.17832(14) 0.56790(11) 0.54222(9) 0.0379(2) Uani d 1 . .
    O O3 0.06312(12) 0.05267(11) 1.18988(10) 0.0363(2) Uani d 1 . .
    O O4 -0.15473(12) 0.09130(11) 1.07952(11) 0.0371(2) Uani d 1 . .
    N N1 -0.02872(13) 0.12105(11) 1.09235(11) 0.0273(2) Uani d 1 . .
    N N2 0.22641(12) 0.95808(11) 0.50904(10) 0.0252(2) Uani d 1 . .
    H H2 0.193(2) 0.874(2) 0.558(2) 0.058(6) Uiso d 1 . .
    C C1 0.10772(13) 0.47157(12) 0.77222(11) 0.0220(2) Uani d 1 . .
    C C2 0.17864(13) 0.42010(12) 0.90230(11) 0.0222(2) Uani d 1 . .
    C C3 0.13592(13) 0.30429(12) 1.00803(11) 0.0239(2) Uani d 1 . .
    H H3 0.187120 0.267833 1.095810 0.029 Uiso calc 1 . .
    C C4 0.01662(13) 0.24410(12) 0.98114(12) 0.0239(2) Uani d 1 . .
    C C5 -0.05810(14) 0.29108(13) 0.85435(12) 0.0259(2) Uani d 1 . .
    H H5 -0.140805 0.247959 0.839335 0.031 Uiso calc 1 . .
    C C6 -0.00900(14) 0.40299(13) 0.74954(12) 0.0251(2) Uani d 1 . .
    H H6 -0.055755 0.433693 0.660379 0.030 Uiso calc 1 . .
    C C7 0.14979(14) 0.59753(13) 0.65289(12) 0.0241(2) Uani d 1 . .
    C C8 0.18122(15) 1.08320(14) 0.55384(12) 0.0274(2) Uani d 1 . .
    H H8 0.108530 1.083030 0.627431 0.033 Uiso calc 1 . .
    C C9 0.23804(14) 1.21539(13) 0.49531(12) 0.0268(2) Uani d 1 . .
    H H9 0.203126 1.304456 0.528283 0.032 Uiso calc 1 . .
    C C10 0.34486(14) 1.21633(13) 0.38964(11) 0.0240(2) Uani d 1 . .
    C C11 0.39172(13) 1.08266(13) 0.33915(11) 0.0239(2) Uani d 1 . .
    C C12 0.49945(15) 1.07123(15) 0.22966(13) 0.0300(2) Uani d 1 . .
    H H12 0.544342 1.156119 0.185742 0.036 Uiso calc 1 . .
    C C13 0.53934(17) 0.93898(17) 0.18668(14) 0.0360(3) Uani d 1 . .
    H H13 0.611735 0.933167 0.113483 0.043 Uiso calc 1 . .
    C C14 0.47410(17) 0.81181(17) 0.24992(15) 0.0361(3) Uani d 1 . .
    H H14 0.501707 0.721573 0.218226 0.043 Uiso calc 1 . .
    C C15 0.37123(16) 0.81710(14) 0.35670(13) 0.0300(2) Uani d 1 . .
    H H15 0.328586 0.730472 0.399948 0.036 Uiso calc 1 . .
    C C16 0.32896(13) 0.95269(13) 0.40207(11) 0.0240(2) Uani d 1 . .
    C C17 0.41066(16) 1.35602(14) 0.32995(13) 0.0297(2) Uani d 1 . .
    H H17A 0.527472 1.321940 0.331657 0.045 Uiso calc 1 . .
    H H17B 0.375456 1.429869 0.384385 0.045 Uiso calc 1 . .
    H H17C 0.372032 1.407486 0.234819 0.045 Uiso calc 1 . .
loop_
    _atom_site_aniso_label
    _atom_site_aniso_U_11
    _atom_site_aniso_U_22
    _atom_site_aniso_U_33
    _atom_site_aniso_U_12
    _atom_site_aniso_U_13
    _atom_site_aniso_U_23
    Cl1 0.03215(17) 0.03700(18) 0.02937(16) -0.01980(13) 0.00018(11)
                                                                    -0.00912(12)
    O1 0.0553(6) 0.0235(4) 0.0299(4) -0.0195(4) 0.0110(4) -0.0083(3)
    O2 0.0618(7) 0.0351(5) 0.0256(4) -0.0271(5) 0.0103(4) -0.0110(4)
    O3 0.0435(5) 0.0304(5) 0.0294(5) -0.0118(4) 0.0015(4) 0.0013(4)
    O4 0.0384(5) 0.0358(5) 0.0410(5) -0.0222(4) 0.0093(4) -0.0076(4)
    N1 0.0320(5) 0.0225(4) 0.0283(5) -0.0115(4) 0.0071(4) -0.0059(4)
    N2 0.0284(5) 0.0233(4) 0.0237(4) -0.0109(4) 0.0018(4) -0.0031(4)
    C1 0.0248(5) 0.0192(4) 0.0228(5) -0.0082(4) 0.0023(4) -0.0055(4)
    C2 0.0233(5) 0.0219(5) 0.0243(5) -0.0094(4) 0.0020(4) -0.0078(4)
    C3 0.0262(5) 0.0228(5) 0.0224(5) -0.0074(4) 0.0012(4) -0.0053(4)
    C4 0.0266(5) 0.0186(5) 0.0260(5) -0.0087(4) 0.0048(4) -0.0040(4)
    C5 0.0264(5) 0.0230(5) 0.0304(6) -0.0117(4) 0.0003(4) -0.0062(4)
    C6 0.0283(5) 0.0229(5) 0.0248(5) -0.0102(4) -0.0024(4) -0.0044(4)
    C7 0.0273(5) 0.0223(5) 0.0240(5) -0.0111(4) 0.0012(4) -0.0049(4)
    C8 0.0307(6) 0.0265(5) 0.0246(5) -0.0113(4) 0.0052(4) -0.0044(4)
    C9 0.0313(6) 0.0221(5) 0.0269(5) -0.0092(4) 0.0032(4) -0.0056(4)
    C10 0.0246(5) 0.0220(5) 0.0235(5) -0.0080(4) -0.0016(4) -0.0016(4)
    C11 0.0240(5) 0.0245(5) 0.0217(5) -0.0085(4) -0.0012(4) -0.0024(4)
    C12 0.0294(6) 0.0327(6) 0.0265(5) -0.0109(5) 0.0032(4) -0.0049(5)
    C13 0.0355(7) 0.0431(7) 0.0315(6) -0.0110(6) 0.0085(5) -0.0148(5)
    C14 0.0392(7) 0.0349(6) 0.0389(7) -0.0094(5) 0.0037(5) -0.0184(5)
    C15 0.0336(6) 0.0262(5) 0.0324(6) -0.0105(5) 0.0001(5) -0.0093(5)
    C16 0.0254(5) 0.0238(5) 0.0228(5) -0.0083(4) -0.0014(4) -0.0046(4)
    C17 0.0326(6) 0.0240(5) 0.0314(6) -0.0128(5) 0.0027(5) -0.0020(4)
_geom_special_details
;
 All esds (except the esd in the dihedral angle between two l.s. planes)
 are estimated using the full covariance matrix.  The cell esds are taken
 into account individually in the estimation of esds in distances, angles
 and torsion angles; correlations between esds in cell parameters are only
 used when they are defined by crystal symmetry.  An approximate (isotropic)
 treatment of cell esds is used for estimating esds involving l.s. planes.
;
loop_
    _geom_bond_atom_site_label_1
    _geom_bond_atom_site_label_2
    _geom_bond_site_symmetry_2
    _geom_bond_distance
    _geom_bond_publ_flag
    Cl1 C2 . 1.7331(11) ?
    O1 C7 . 1.2628(13) ?
    O2 C7 . 1.2329(14) ?
    O3 N1 . 1.2176(14) ?
    O4 N1 . 1.2221(14) ?
    N1 C4 . 1.4674(14) ?
    N2 C8 . 1.3236(16) ?
    N2 C16 . 1.3686(15) ?
    N2 H2 . 0.90(2) ?
    C1 C2 . 1.3908(15) ?
    C1 C6 . 1.3948(15) ?
    C1 C7 . 1.5169(14) ?
    C2 C3 . 1.3869(15) ?
    C3 C4 . 1.3766(16) ?
    C3 H3 . 0.9500 ?
    C4 C5 . 1.3787(17) ?
    C5 C6 . 1.3846(15) ?
    C5 H5 . 0.9500 ?
    C6 H6 . 0.9500 ?
    C8 C9 . 1.3957(15) ?
    C8 H8 . 0.9500 ?
    C9 C10 . 1.3770(16) ?
    C9 H9 . 0.9500 ?
    C10 C11 . 1.4294(16) ?
    C10 C17 . 1.5007(15) ?
    C11 C16 . 1.4155(15) ?
    C11 C12 . 1.4213(17) ?
    C12 C13 . 1.3721(19) ?
    C12 H12 . 0.9500 ?
    C13 C14 . 1.408(2) ?
    C13 H13 . 0.9500 ?
    C14 C15 . 1.3686(19) ?
    C14 H14 . 0.9500 ?
    C15 C16 . 1.4142(16) ?
    C15 H15 . 0.9500 ?
    C17 H17A . 0.9800 ?
    C17 H17B . 0.9800 ?
    C17 H17C . 0.9800 ?
loop_
    _geom_angle_atom_site_label_1
    _geom_angle_atom_site_label_2
    _geom_angle_atom_site_label_3
    _geom_angle_site_symmetry_1
    _geom_angle_site_symmetry_3
    _geom_angle
    _geom_angle_publ_flag
    O3 N1 O4 . . 124.18(10) ?
    O3 N1 C4 . . 118.01(10) ?
    O4 N1 C4 . . 117.78(10) ?
    C8 N2 C16 . . 121.80(10) ?
    C8 N2 H2 . . 115.9(13) ?
    C16 N2 H2 . . 122.1(13) ?
    C2 C1 C6 . . 118.15(10) ?
    C2 C1 C7 . . 124.07(10) ?
    C6 C1 C7 . . 117.78(10) ?
    C3 C2 C1 . . 121.81(10) ?
    C3 C2 Cl1 . . 117.20(9) ?
    C1 C2 Cl1 . . 120.94(8) ?
    C4 C3 C2 . . 117.58(10) ?
    C4 C3 H3 . . 121.2 ?
    C2 C3 H3 . . 121.2 ?
    C3 C4 C5 . . 123.04(10) ?
    C3 C4 N1 . . 117.88(10) ?
    C5 C4 N1 . . 119.05(10) ?
    C4 C5 C6 . . 118.01(10) ?
    C4 C5 H5 . . 121.0 ?
    C6 C5 H5 . . 121.0 ?
    C5 C6 C1 . . 121.33(11) ?
    C5 C6 H6 . . 119.3 ?
    C1 C6 H6 . . 119.3 ?
    O2 C7 O1 . . 127.32(10) ?
    O2 C7 C1 . . 117.26(9) ?
    O1 C7 C1 . . 115.38(10) ?
    N2 C8 C9 . . 121.44(11) ?
    N2 C8 H8 . . 119.3 ?
    C9 C8 H8 . . 119.3 ?
    C10 C9 C8 . . 119.81(11) ?
    C10 C9 H9 . . 120.1 ?
    C8 C9 H9 . . 120.1 ?
    C9 C10 C11 . . 118.97(10) ?
    C9 C10 C17 . . 119.91(11) ?
    C11 C10 C17 . . 121.12(10) ?
    C16 C11 C12 . . 117.55(11) ?
    C16 C11 C10 . . 118.54(10) ?
    C12 C11 C10 . . 123.91(10) ?
    C13 C12 C11 . . 120.75(12) ?
    C13 C12 H12 . . 119.6 ?
    C11 C12 H12 . . 119.6 ?
    C12 C13 C14 . . 120.68(12) ?
    C12 C13 H13 . . 119.7 ?
    C14 C13 H13 . . 119.7 ?
    C15 C14 C13 . . 120.54(12) ?
    C15 C14 H14 . . 119.7 ?
    C13 C14 H14 . . 119.7 ?
    C14 C15 C16 . . 119.41(12) ?
    C14 C15 H15 . . 120.3 ?
    C16 C15 H15 . . 120.3 ?
    N2 C16 C15 . . 119.51(10) ?
    N2 C16 C11 . . 119.42(10) ?
    C15 C16 C11 . . 121.08(11) ?
    C10 C17 H17A . . 109.5 ?
    C10 C17 H17B . . 109.5 ?
    H17A C17 H17B . . 109.5 ?
    C10 C17 H17C . . 109.5 ?
    H17A C17 H17C . . 109.5 ?
    H17B C17 H17C . . 109.5 ?
loop_
    _geom_torsion_atom_site_label_1
    _geom_torsion_atom_site_label_2
    _geom_torsion_atom_site_label_3
    _geom_torsion_atom_site_label_4
    _geom_torsion_site_symmetry_1
    _geom_torsion_site_symmetry_2
    _geom_torsion_site_symmetry_3
    _geom_torsion_site_symmetry_4
    _geom_torsion
    _geom_torsion_publ_flag
    C6 C1 C2 C3 . . . . -0.18(17) ?
    C7 C1 C2 C3 . . . . -179.94(10) ?
    C6 C1 C2 Cl1 . . . . 177.53(8) ?
    C7 C1 C2 Cl1 . . . . -2.23(16) ?
    C1 C2 C3 C4 . . . . -1.77(17) ?
    Cl1 C2 C3 C4 . . . . -179.56(8) ?
    C2 C3 C4 C5 . . . . 1.57(17) ?
    C2 C3 C4 N1 . . . . 179.74(9) ?
    O3 N1 C4 C3 . . . . -17.00(15) ?
    O4 N1 C4 C3 . . . . 164.68(11) ?
    O3 N1 C4 C5 . . . . 161.25(11) ?
    O4 N1 C4 C5 . . . . -17.08(16) ?
    C3 C4 C5 C6 . . . . 0.61(18) ?
    N1 C4 C5 C6 . . . . -177.54(10) ?
    C4 C5 C6 C1 . . . . -2.68(18) ?
    C2 C1 C6 C5 . . . . 2.47(17) ?
    C7 C1 C6 C5 . . . . -177.75(10) ?
    C2 C1 C7 O2 . . . . 130.38(13) ?
    C6 C1 C7 O2 . . . . -49.38(16) ?
    C2 C1 C7 O1 . . . . -51.76(16) ?
    C6 C1 C7 O1 . . . . 128.48(12) ?
    C16 N2 C8 C9 . . . . -0.99(18) ?
    N2 C8 C9 C10 . . . . -0.74(19) ?
    C8 C9 C10 C11 . . . . 1.89(18) ?
    C8 C9 C10 C17 . . . . -177.80(11) ?
    C9 C10 C11 C16 . . . . -1.39(16) ?
    C17 C10 C11 C16 . . . . 178.29(11) ?
    C9 C10 C11 C12 . . . . 179.23(11) ?
    C17 C10 C11 C12 . . . . -1.09(18) ?
    C16 C11 C12 C13 . . . . 0.49(18) ?
    C10 C11 C12 C13 . . . . 179.88(12) ?
    C11 C12 C13 C14 . . . . 0.1(2) ?
    C12 C13 C14 C15 . . . . -0.9(2) ?
    C13 C14 C15 C16 . . . . 0.9(2) ?
    C8 N2 C16 C15 . . . . -178.90(11) ?
    C8 N2 C16 C11 . . . . 1.46(17) ?
    C14 C15 C16 N2 . . . . -179.84(12) ?
    C14 C15 C16 C11 . . . . -0.21(19) ?
    C12 C11 C16 N2 . . . . 179.17(10) ?
    C10 C11 C16 N2 . . . . -0.25(16) ?
    C12 C11 C16 C15 . . . . -0.47(17) ?
    C10 C11 C16 C15 . . . . -179.89(10) ?
loop_
    _geom_hbond_atom_site_label_D
    _geom_hbond_atom_site_label_H
    _geom_hbond_atom_site_label_A
    _geom_hbond_site_symmetry_A
    _geom_hbond_distance_DH
    _geom_hbond_distance_HA
    _geom_hbond_distance_DA
    _geom_hbond_angle_DHA
    _geom_hbond_publ_flag
    N2 H2 O1 . 0.900(19) 1.678(19) 2.5652(14) 167.7(18) y
    C6 H6 O2 2_566 0.95 2.39 3.3066(16) 163 y
    C8 H8 O3 2_567 0.95 2.56 3.4199(16) 151 y
    C9 H9 O2 1_565 0.95 2.44 3.3360(16) 158 y
    C15 H15 O2 1_555 0.95 2.36 3.2835(17) 163 y
    N1 O3 Cg3 1_546 1.2176(14) 3.2592(12) 4.3171(13) 145.39(8) y
_shelx_space_group_comment
;
The symmetry employed for this shelxl refinement is uniquely defined
by the following loop, which should always be used as a source of
symmetry information in preference to the above space-group names.
They are only intended as comments.
;
_shelx_hkl_file
;
  -1   0   1 3078.04   81.79
   1   0  -1 3014.70   78.15
   1   0  -1 3115.99   80.33
  -1   0   1 3148.98   85.54
  -1  -1  -1 1665.13   43.99
  -1  -1  -1 1741.95   48.74
   1   1   1 1654.36   43.09
   1   1   1 1726.12   49.34
   1   1   1 1676.30   41.15
  -1  -1  -1 1733.36   42.42
   1   0   129450.51  873.22
   1   0   131449.52  927.38
  -1   0  -130456.05  901.99
  -1   0  -131380.48  927.51
   1   0   130747.77  901.66
  -1   0  -131200.07  916.65
   0  -1   1 3958.85  104.48
   0  -1   1 4260.50  114.77
   0   1  -1 4093.81  107.30
   0   1  -1 4141.93  109.48
   0  -1   1 4133.49  109.40
   0   1  -1 4171.89  111.59
   1  -1   0 4709.89  129.77
   1  -1   0 4822.75  131.51
  -1   1   0 4303.47  107.10
   1  -1   0 4528.74  113.31
  -1   1   0 4735.54  130.37
  -1   1   0 4536.76  119.08
  -1  -1   146674.00 1418.82
  -1  -1   146505.39 1432.82
  -1  -1   146906.51 1437.08
   1   1  -145495.85 1390.64
   1   1  -144989.10 1363.01
   1   1  -145868.38 1402.07
   1  -1  -145871.51 1399.47
  -1   1   146173.45 1409.27
  -1   1   145446.87 1383.47
   1  -1  -145696.69 1395.68
   1  -1  -145628.24 1397.57
   1  -1  -146148.03 1405.87
   0   1   2 3505.73   92.03
   0   1   2 3521.20   93.45
   0  -1  -2 3664.57   99.80
   0  -1  -2 3770.21   98.61
   0  -1  -2 3656.55  102.13
   0   0   2 3952.92  107.74
   0   0   2 3966.43  107.60
   0   0  -2 4082.45  106.77
   0   0  -2 4089.41  109.38
   0   0  -2 3956.56  108.82
   0   0  -2 4078.22  112.11
   1   1   2 5675.66  162.11
  -1  -1  -2 5706.32  149.63
  -1  -1  -2 5597.82  152.34
  -1  -1  -2 5615.04  156.91
   1   1   2 5733.00  155.09
   0  -2  -1  161.65   10.09
   0   2   1  136.27   10.39
   0  -2  -1  123.61   10.10
   0  -2  -1  116.34   13.22
   0   2   1  119.66    9.18
   0  -2  -1  114.13    9.09
  -1  -2  -1 2134.37   58.77
  -1  -2  -1 2061.20   62.69
   1   2   1 2066.03   53.91
   1   2   1 1988.44   55.53
   1   2   1 2076.48   61.33
  -1  -2  -1 2141.09   55.55
  -1   1  -1  194.13   16.70
   1  -1   1  199.63   18.52
  -1   1  -1  207.41   12.02
   1  -1   1  179.17    7.22
  -1   1  -1  197.15    9.22
   1  -1   1  175.20   16.83
  -1  -2   0  324.94   20.00
  -1  -2   0  323.53   16.75
   1   2   0  316.81   18.79
  -1  -2   0  309.22   12.12
   1   2   0  326.98   17.57
  -1  -2   0  322.18   18.31
   0   2   020147.05  573.64
   0  -2   021075.92  609.92
   0   2   020732.65  604.05
   0  -2   020899.96  597.32
   0  -2   021159.74  611.46
   0   2   021434.22  617.72
  -1   0   2 1095.01   39.62
  -1   0   2 1045.17   30.06
   1   0  -2 1073.17   31.51
  -1   0   2 1097.31   27.61
   1   0  -2 1223.86   32.20
   1   0  -2 1094.55   33.34
  -2  -1   036243.48 1088.11
  -2  -1   035422.96 1063.69
   2   1   035925.77 1087.25
   2   1   035648.39 1083.96
   2   1   036541.20 1105.15
  -2  -1   035531.44 1079.96
   2   0   0  139.24   13.89
   2   0   0  140.55    9.26
  -2   0   0  137.96   14.24
  -2   0   0  133.65    7.55
   2   0   0  139.49   16.30
   2   0   0  135.29   13.05
  -1   0  -252194.34 1621.17
   1   0   250641.99 1572.20
   1   0   248210.74 1499.50
   1   0   252118.16 1618.26
  -1   0  -252213.39 1624.43
  -1   0  -249532.83 1547.51
   2   1   119113.59  557.15
   2   1   118882.84  544.64
   2   1   119332.90  560.20
   2   1   118762.11  538.35
  -2  -1  -118962.75  544.92
  -2  -1  -118738.04  539.38
  -2  -1  -118429.63  525.21
  -1   1   236628.42 1093.92
  -1   1   236860.58 1112.71
  -1   1   235143.62 1055.05
   1  -1  -237434.55 1130.28
   1  -1  -234075.42 1018.99
   1  -1  -236969.84 1113.31
   2   0  -1  245.30   19.24
  -2   0   1  241.37   18.98
   2   0  -1  237.04    9.83
  -2   0   1  249.87   17.22
   2   0  -1  236.22   11.94
  -2   0  -1 132410.   4472.
   2   0   1 135051.   4545.
   2   0   1 127028.   4302.
   2   0   1 120971.   4118.
  -2   0  -1 131648.   4463.
  -2   0  -1 127385.   4303.
   0  -2  -243407.97 1333.55
   0  -2  -241395.70 1266.30
   0   2   241310.48 1261.06
   0  -2  -241862.24 1263.24
   0   2   241547.48 1266.43
   0  -2  -242127.85 1274.64
   1   2   2 7011.37  194.27
  -1  -2  -2 7150.41  204.52
  -1  -2  -2 7226.02  199.23
   1   2   2 7069.25  199.13
   0   1  -215237.43  435.32
   0   1  -215520.71  445.74
   0  -1   215441.84  438.59
   0  -1   215190.08  439.69
   0  -1   215012.56  432.93
   0   1  -215757.47  446.44
   2   1  -1 3667.35  102.29
  -2  -1   1 3908.56  116.65
   2   1  -1 3768.77   99.86
  -2  -1   1 3809.85  108.49
   2   1  -1 3788.59  109.23
  -1  -1   2 4361.74  127.58
   1   1  -2 4248.84  116.94
   1   1  -2 4434.62  117.22
  -1  -1   2 4449.63  119.08
  -1  -1   2 4321.75  118.57
   1   1  -2 4033.28  111.46
  -1  -2   1 2531.07   75.75
  -1  -2   1 2663.40   80.02
  -1  -2   1 2612.11   74.30
   1   2  -1 2602.61   73.25
   1   2  -1 2503.25   75.61
   1   2  -1 2602.45   76.90
   0   2  -1 7295.09  200.60
   0   2  -1 7475.56  203.13
   0  -2   1 7188.96  196.18
   0  -2   1 7218.27  199.24
   0  -2   1 7021.54  194.61
   0   2  -1 7324.86  203.67
   1  -2  -1 183541.   6387.
  -1   2   1 184139.   6443.
  -1   2   1 188249.   6596.
   1  -2  -1 184995.   6436.
   1  -2  -1 166274.   5763.
   1  -2  -1 167529.   5811.
  -2  -2  -1   66.12   13.86
  -2  -2  -1   63.68    9.26
   2   2   1   59.48   13.65
  -2  -2  -1   61.00    8.05
   2   2   1   58.63    5.07
   2   2   1   59.39    8.95
  -2  -2   016561.06  477.46
   2   2   016896.60  486.85
   2   2   016264.67  463.70
  -2  -2   016552.46  471.25
  -2  -2   016800.71  483.03
   2   2   016128.65  463.97
  -1   2   0 2435.95   68.48
  -1   2   0 2319.02   64.66
   1  -2   0 2236.74   63.19
   1  -2   0 2325.77   72.41
   2  -1   0   82.10    8.09
  -2   1   0   86.60   10.08
  -2   1   0   91.33   12.78
   2  -1   0   88.15   10.24
   2  -1   0   91.86   10.76
  -2   1   0   93.99   10.16
  -2  -1  -2 6007.11  174.66
   2   1   2 5715.01  157.13
   2   1   2 5688.98  153.13
  -2  -1  -2 6301.73  174.13
   2   1   2 5930.12  173.71
  -2  -1  -2 6429.75  178.30
   2  -1  -159674.25 1892.44
   0   1   334144.25 1017.83
   2  -1  -162674.31 1977.48
   0  -1  -333347.68  998.21
   2  -1  -162351.76 1976.53
   0  -1  -332072.59  959.46
   0   1   333139.75 1006.97
   0   1   332383.66  972.68
  -2   1   160850.11 1917.73
   0  -1  -333930.89 1030.29
   2  -1  -159681.94 1889.48
  -2   1   161908.02 1955.23
  -1   1  -237372.37 1128.59
  -1   1  -236497.96 1111.94
   1  -1   237354.64 1136.07
  -1   1  -237081.71 1128.08
   1  -1   235869.44 1095.06
  -1   1  -237100.90 1116.45
   0   0  -3  511.98   18.28
   0   0  -3  580.24   19.99
   0   0  -3  600.99   19.69
   0   0  -3  607.42   28.07
   0   0   3  533.11   18.06
   0   0   3  572.83   23.63
  -1  -1  -3 3188.42   88.77
   1   1   3 3144.68   84.31
   1   1   3 3164.65   95.11
   1   1   3 3177.77   93.57
  -1  -1  -3 3367.20   90.98
  -1  -1  -3 3167.31   88.38
   1  -2  -292095.57 3028.40
   1  -2  -292157.16 3025.16
   1  -2  -293755.21 3069.18
   1  -2  -287990.41 2897.30
   1  -2  -290573.56 2958.91
   1  -2  -291916.21 3013.43
  -2   0   2   14.76   10.42
   2   0  -2   11.39    6.39
  -2   0   2   15.96   12.31
   2   0  -2   18.43    7.49
  -2  -2  -2 6027.61  173.87
  -2  -2  -2 6014.70  167.27
   2   2   2 5912.75  165.72
   2   2   2 5814.97  156.72
   2   2   2 5928.39  169.63
   2   2   2 5916.97  157.23
  -2   0  -2 283379.  10386.
  -2   0  -2 266001.   9738.
   2   0   2 304344.  11192.
  -2   0  -2 326591.  11969.
   2   0   2 285711.  10514.
   2   0   2 291612.  10712.
   2  -1   114777.53  426.04
  -2   1  -114973.79  439.46
  -2   1  -115106.62  440.59
   2  -1   114291.38  413.92
  -2   1  -114511.77  407.97
   2  -1   114737.73  410.25
  -1  -3  -1 1765.73   49.89
   1   3   1 1755.99   48.88
  -1  -3  -1 1770.93   49.59
  -1  -3  -1 1666.80   47.74
   1   3   1 1695.54   48.43
  -1  -3  -1 1693.16   55.34
   1   3   1 1756.14   51.38
  -2  -2   136039.15 1086.60
  -2  -2   137214.04 1128.84
   2   2  -136154.07 1101.23
   2   2  -137349.92 1142.96
  -2  -2   136994.08 1135.25
  -2  -2   135482.43 1071.93
   0   2   319697.37  576.03
  -1   1   3 1001.50   32.63
   0  -2  -320448.27  584.60
  -1   1   3  982.04   28.77
   0  -2  -320592.65  609.34
   0  -2  -319706.37  579.95
   1  -1  -3  996.93   39.59
   1  -1  -3 1002.52   33.51
  -1   1   3  931.93   30.30
   0   2   318913.94  555.39
   0   2   317687.33  499.92
   1  -1  -3 1008.79   28.97
  -1   0   338198.47 1149.16
  -1   0   336943.65 1123.77
  -1   0   338044.79 1173.16
   1   0  -334540.68 1049.38
   1   0  -337978.78 1137.47
   1   0  -337495.00 1145.13
   1  -2   1  913.75   30.33
   1  -2   1  930.87   37.81
  -1   2  -1  944.82   24.24
  -1   2  -1  930.64   35.52
  -1   2  -1  933.64   30.80
   1   2   312421.40  360.07
  -1  -2  -311887.93  320.05
   1   2   312415.09  355.00
  -1  -2  -312534.70  356.08
  -1  -2  -312287.14  349.14
   2   1  -2 8979.76  252.61
   1   0   3 2972.28   87.10
  -2  -1   2 8548.92  238.70
  -1   0  -3 3068.66   86.92
  -2  -1   2 8692.65  251.46
  -1   0  -3 3061.10   90.10
   1   0   3 2820.93   87.01
  -2  -1   2 8308.66  219.32
   2   1  -2 9239.31  261.29
  -1   0  -3 3217.06   93.75
   1   0   3 2938.81   85.51
   2  -1  -2   24.43    5.16
  -2   1   2    8.74   10.40
  -2   1   2   18.65   10.61
  -2   1   2   14.80    4.20
   2  -1  -2   10.40    6.46
   2  -1  -2   11.27   11.24
   0  -3  -113438.51  390.51
   0   3   113019.47  371.95
   0   3   113733.86  385.95
   0  -3  -113631.51  391.60
   0   3   112927.56  367.80
   0  -3  -114099.37  397.85
   0  -3  -113676.71  393.59
  -1  -3   010367.78  294.97
   1   3   0 9880.18  274.37
  -1  -3   010329.11  295.46
  -1  -3   010372.38  299.23
   1   3   010207.18  284.29
  -1  -3   010257.65  286.04
   1   3   2 4103.33  118.12
   1   3   2 4156.13  108.76
  -1  -3  -2 4067.88  106.24
   1   3   2 3971.20  117.60
  -1  -3  -2 4085.96  114.63
  -1  -3  -2 4217.29  122.07
   3   1   0  579.30   23.09
  -3  -1   0  572.78   21.09
   3   1   0  575.73   27.09
  -3  -1   0  571.51   18.05
  -3  -1   0  578.13   19.95
   3   1   0  571.01   20.12
   0  -3   0 2298.90   71.20
   0   3   0 2352.05   66.35
   0  -3   0 2386.05   64.71
   0  -3   0 2297.42   70.35
   0   3   0 2358.76   63.23
   0   3   0 2404.06   72.66
   0  -3  -214554.32  423.00
   0  -3  -214828.63  433.84
   0  -3  -214785.07  417.48
   0   3   212287.21  355.01
   0  -3  -214518.26  414.29
   0   3   214666.70  415.15
   0   3   214695.24  413.95
   1   2  -2  604.90   19.14
   1   2  -2  589.11   22.02
  -1  -2   2  580.20   18.81
  -1  -2   2  586.30   21.06
   1   2  -2  623.19   21.83
  -1  -2   2  599.62   28.16
   3   1   113302.55  388.07
  -3  -1  -112178.82  347.30
   3   1   113323.63  385.73
  -3  -1  -113204.20  380.12
   3   1   113199.43  389.07
   3   1   113293.27  384.89
   0   2  -252613.25 1645.06
   0   2  -251860.22 1632.31
   0  -2   251443.82 1629.52
   0  -2   250567.12 1593.96
   0  -2   250636.49 1583.87
   0   2  -251055.88 1602.47
   2   3   1  467.01   18.17
  -2  -3  -1  500.10   18.70
  -2  -3  -1  483.86   19.28
   2   3   1  482.65   18.88
   2   3   1  481.37   24.47
  -2  -3  -1  495.10   25.06
   3   0   0 1800.49   54.84
   3   0   0 1781.59   55.22
   3   0   0 1694.20   49.60
  -3   0   0 1813.95   55.68
   3   0   0 1869.84   54.85
  -3   0   0 1848.37   55.00
   0  -1   3 4608.55  127.83
   0  -1   3 4530.60  126.92
   0   1  -3 4842.81  137.47
   0   1  -3 4470.92  124.84
   0   1  -3 4637.87  134.03
   0  -1   3 4416.65  122.61
   2   1   319816.89  578.87
  -2  -1  -320112.44  588.46
  -2  -1  -319966.68  584.61
   2   1   320093.24  589.38
  -2  -1  -320067.48  590.63
   2   1   320007.45  592.38
   1  -2  -348709.24 1515.82
  -1   2   347748.20 1478.74
  -1   2   348930.19 1515.12
   1  -2  -352194.19 1646.88
   1  -2  -351640.16 1636.14
   1  -2  -352411.17 1634.62
   1   1  -3 9188.78  267.34
  -1  -1   3 9430.86  271.27
   1   1  -3 9630.75  266.78
  -1  -1   3 9128.16  255.91
  -1  -1   3 9151.94  266.66
   1   1  -3 9160.82  258.49
  -3  -1   118535.02  539.67
   3   1  -118238.67  533.24
  -3  -1   118733.67  547.58
   3   1  -118841.34  539.41
  -3  -1   117945.21  510.27
   3   1  -118202.75  532.31
   2  -2  -137593.19 1134.78
  -2   2   138292.44 1174.10
  -2   2   136440.97 1119.15
  -2   2   137933.58 1145.57
   2  -2  -136672.41 1124.00
   2  -2  -137918.45 1175.41
  -2  -3   0 9952.40  282.11
  -2  -3   0 9762.52  273.26
  -2  -3   0 9960.68  286.24
   2   3   0 9738.87  275.55
   2   3   010297.53  289.71
   2   3   0 9849.04  281.16
  -2  -3   010306.65  293.14
  -3   0   124144.14  707.18
  -3  -2  -1 1496.59   45.50
   3   0  -124343.59  721.17
   3   2   1 1404.17   42.50
   3   0  -124354.43  720.00
  -3   0   125452.16  762.24
  -3   0   124463.27  734.20
  -3  -2  -1 1508.75   49.47
  -3  -2  -1 1375.58   42.44
   3   0  -125102.13  747.67
   3   2   1 1412.54   44.38
   3   2   1 1437.00   42.90
   2   2   3 2866.36   90.01
  -2  -2  -3 3044.11   93.74
  -2  -2  -3 2921.51   89.07
   2   2   3 2917.98   87.88
  -2  -2  -3 3218.20   85.88
   2   2   3 2809.44   74.81
   2   3   2  928.20   37.18
   2   3   2  900.44   25.01
   2   3   2  900.16   29.03
  -2  -3  -2  924.14   30.51
  -2  -3  -2  963.12   25.89
  -2  -3  -2  944.23   30.93
   3   2   0  482.48   22.95
   3   2   0  482.88   21.03
  -3  -2   0  488.43   22.60
  -3  -2   0  485.25   21.02
   3   2   0  464.56   19.57
  -3  -2   0  483.45   27.92
   3   0   1  618.34   24.75
  -3   0  -1  610.85   30.67
   3   0   1  571.14   28.87
  -3   0  -1  577.31   21.17
   3   0   1  597.10   29.76
  -3   0  -1  554.72   23.53
  -2   2   0  485.90   27.64
   2  -2   0  492.08   28.56
  -2   2   0  463.48   18.11
   2  -2   0  468.06   25.86
  -2   2   0  469.20   13.19
  -2   1  -2  738.73   27.42
  -2   1  -2  787.59   36.15
  -2   1  -2  759.56   24.26
   2  -1   2  799.07   25.50
   2  -1   2  746.31   36.38
   2  -1   2  791.28   36.32
   1   3  -1   98.15   13.21
  -1  -3   1   88.31   13.44
  -1  -3   1   76.57   14.72
   1   3  -1   80.98    7.77
  -1  -3   1   74.99   12.65
   1  -3  -121589.23  637.79
  -1   3   121302.75  628.21
   1  -3  -121844.11  627.70
   1  -3  -121347.48  632.31
  -1   3   121400.45  629.03
  -1   3   120675.13  591.03
   2   0  -3 4632.12  129.29
   1   3   344477.42 1397.27
   1   3   344286.37 1378.97
   2   0  -3 4595.89  130.48
  -2   0   3 4744.12  136.81
  -2   0   3 4578.66  130.17
  -1  -3  -343501.68 1350.30
  -1  -3  -343890.15 1363.20
   3   1   2  255.65   23.11
   3   1   2  263.47   12.26
  -3  -1  -2  265.84   22.11
   3   1   2  266.29   13.14
   3   1   2  257.04   12.54
  -3  -1  -2  284.38   13.48
  -3  -1  -2  260.05   19.67
  -2  -2   2 4768.80  129.71
   2   2  -2 4825.78  136.06
  -2  -2   2 4768.56  142.34
   2   2  -2 4578.49  128.81
  -2  -2   2 4755.67  133.21
   2   2  -2 4634.94  125.14
  -1   1  -3 7064.64  199.24
   1  -1   3 6850.82  203.00
  -1   1  -3 6805.74  192.39
  -1   1  -3 7132.60  197.55
  -1   1  -3 7102.89  207.30
   1  -1   3 7001.98  203.85
   2  -2  -223671.88  712.22
  -2   2   223083.31  680.16
   2  -2  -224375.04  721.66
  -2   2   223144.88  689.71
   2  -2  -223133.59  687.69
   2  -2  -223315.07  695.39
  -2   0  -3 5165.22  144.70
  -2   0  -3 5526.89  164.65
   2   0   3 5326.28  152.31
   2   0   3 5133.79  143.21
   2   0   3 4957.95  151.35
   0  -1  -411820.95  349.01
   1  -2   2 4588.56  137.30
  -1   2  -2 4661.58  124.63
   1  -2   2 4354.31  131.58
   0   1   412292.09  348.27
   0  -1  -411515.01  328.37
   0  -1  -412128.81  354.65
  -1   2  -2 4646.95  139.27
  -1   2  -2 4648.78  125.28
   0   1   411565.09  336.80
  -1   2  -2 4599.15  129.86
   0  -1  -412003.40  345.42
   0  -3   1  498.57   18.77
   0  -3   1  477.24   19.48
   0   3  -1  505.85   20.48
   0   3  -1  495.30   25.09
   0  -3   1  487.74   25.54
   0   3  -1  480.99   17.62
   0   3   3 1695.90   55.81
   0   3   3 1704.83   54.59
   0  -3  -3 1748.64   57.04
   0  -3  -3 1793.29   49.59
   0  -3  -3 1742.70   47.27
   0  -3  -3 1708.80   50.87
   3   2   2 8518.38  236.53
  -3  -2  -2 8415.56  245.32
   3   2   2 8938.79  252.80
   3   2   2 8477.90  240.66
  -3  -2  -2 8744.39  247.66
   3   2   2 8549.37  252.80
   2  -1  -342906.90 1325.43
  -2   1   343402.91 1352.80
   2  -1  -343635.37 1322.50
   2  -1  -341786.65 1268.92
  -2   1   343185.25 1345.13
   2  -1  -342790.43 1345.61
  -1   3   215965.03  458.21
   1  -3  -216493.09  484.30
   1  -3  -216252.31  478.51
   1  -3  -216742.29  494.21
  -1   3   215860.30  466.40
   1  -3  -216472.86  477.92
  -1   3   0 1180.56   37.00
  -1   3   0 1170.77   42.70
   1  -3   0 1208.97   44.86
   1  -3   0 1168.66   29.28
   1  -3   0 1159.19   43.33
  -3  -2   113990.72  408.87
   3   2  -114223.75  410.99
  -3  -2   114009.94  397.14
  -3  -2   114430.66  426.84
   3   2  -113767.62  391.93
   3   2  -113842.11  401.09
  -1  -1  -425697.86  773.41
  -1  -1  -426712.93  810.53
  -1  -1  -426237.20  781.84
  -3   1   0 4934.81  141.14
   3  -1   0 4861.00  145.96
   1   1   424933.83  739.22
  -3   1   0 5037.89  138.11
  -3   1   0 5067.25  145.80
   1   1   425585.93  781.62
   1   1   425757.67  780.65
   3  -1   0 4678.87  137.87
   3  -1   0 4935.53  134.72
   3  -1  -1  550.35   27.52
  -3   1   1  540.09   20.42
   3  -1  -1  555.64   28.87
   3  -1  -1  560.03   22.76
  -3   1   1  550.23   21.77
   3  -1  -1  536.35   21.74
   2  -2   118279.72  548.62
  -2   2  -118202.65  532.84
  -2   2  -115314.34  425.15
  -2   2  -118107.78  527.65
   2  -2   117992.16  544.65
  -2  -3   117672.27  521.09
  -2  -3   117990.13  534.16
   2   3  -117220.36  501.34
   2   3  -117295.61  511.50
  -2  -3   116884.56  488.66
  -2  -3   117240.70  505.66
   3   0  -2   56.90    8.92
  -3   0   2   54.15    8.46
   3   0  -2   57.41    6.29
  -3   0   2   53.32    8.69
   0  -2  -4  460.32   22.22
   0   2   4  449.83   21.71
   0   2   4  444.56   18.19
   0  -2  -4  460.77   25.39
   0   2   4  429.73   14.88
   0  -2  -4  438.80   15.46
   0   0  -4  112.26   13.99
   0   0   4   99.93   13.03
   0   0  -4  119.19   15.35
   0   0  -4  109.41   13.00
   0   0  -4  106.15   10.65
   0   0   4  107.15   13.54
   1   2   4   81.92    5.00
   1   2   4   89.21   15.00
  -1  -2  -4  128.15   16.40
  -1  -2  -4   82.49    6.18
  -1  -2  -4   89.76   15.36
   1   2   4  105.13   15.38
  -2  -1   3 9666.24  277.61
  -2  -1   3 9659.08  264.99
   2   1  -3 9805.25  285.49
  -2  -1   3 9623.00  273.38
   2   1  -3 9645.38  277.17
   2   1  -3 9484.75  257.03
  -2  -3  -3 3798.84  108.38
   2   3   3 3521.03   88.87
   2   3   3 3521.81  108.48
  -2  -3  -3 3697.91  112.35
   2   3   3 3699.68  110.70
  -3   0  -2 5799.09  171.56
   3   0   2 5539.62  157.02
   3   0   2 5192.04  159.97
  -3   0  -2 5536.62  157.94
  -3   0  -2 5565.91  159.27
   3   0   2 5066.40  139.43
  -3  -1   2  159.07   19.41
   3   1  -2  153.67   17.55
   3   1  -2  155.23   12.53
  -3  -1   2  148.41   16.71
  -1   1   4  438.64   20.29
   1  -1  -4  437.76   20.01
   1  -1  -4  451.13   17.82
  -1   1   4  433.39   20.34
   1  -1  -4  448.03   21.12
   1  -1  -4  431.98   25.19
  -3  -3  -1 1207.24   34.34
  -3  -3  -1 1176.49   46.12
   3   3   1 1153.79   37.33
   3   3   1 1182.55   38.70
  -3  -3  -1 1210.49   37.51
   3   3   1 1189.50   37.61
  -1   0   4 2533.86   76.38
   1   0  -4 2524.91   69.93
  -1   0   4 2482.16   69.50
   1   0  -4 2478.81   80.22
   1   0  -4 2507.42   76.42
  -1   0   4 2472.77   80.59
  -3   1  -119898.29  579.16
  -3   1  -120733.17  622.91
   3  -1   120289.33  621.81
  -3   1  -120859.44  620.39
   3  -1   121932.91  640.08
   3  -1   120283.38  617.16
   1   0   413976.17  402.45
  -1   0  -415048.74  437.06
   1   0   414606.88  425.81
  -1   0  -414806.65  437.99
  -1   0  -415733.59  461.47
  -1   0  -414807.08  432.00
   1   0   414150.25  422.67
  -3  -3   050738.21 1611.69
   3   3   049114.43 1544.13
  -3  -3   050611.11 1592.56
  -3  -3   049977.47 1572.26
   3   3   049670.27 1562.53
   3   3   049825.00 1577.20
   1   4   1   40.33   10.26
   1   4   1   35.92    9.80
  -1  -4  -1   28.42    5.49
  -1  -4  -1   27.94   10.53
  -1  -4  -1   26.41    7.71
  -1  -4  -1   26.89   14.59
   3  -1  -2 5429.79  147.27
  -3  -3  -216123.54  473.21
  -3   1   2 5404.00  157.21
   3   3   215493.23  465.59
  -3  -3  -216633.25  477.30
  -3   1   2 5218.08  148.04
   3  -1  -2 5510.97  160.93
  -3   1   2 5424.23  148.46
   3   3   215558.15  451.07
  -3  -3  -216332.14  478.20
   3  -1  -2 5059.95  144.36
   3   3   216052.00  476.13
   1  -3  -3    9.00    5.32
   1  -3  -3    5.82    4.33
   1  -3  -3   11.31    7.21
  -1   3   3    6.38    5.00
   1  -3  -3    8.54    9.02
   1  -3  -3    7.88    5.13
   1  -3  -3    9.01    5.93
  -1  -2   323417.36  707.01
  -1  -2   323525.42  702.35
  -1  -2   323802.41  726.26
   1   2  -324481.44  742.78
   1   2  -324666.88  735.93
   1   2  -324333.33  728.75
   2  -2  -3   65.04    8.37
   2  -2  -3   69.91   12.63
  -2   2   3   66.46   12.25
   2  -2  -3   77.38    9.26
  -2   2   3   67.14   13.14
   2  -2  -3   75.20    8.65
   1  -3   1 1126.76   30.15
   1  -3   1 1101.29   43.98
   1  -3   1 1073.34   35.90
  -1   3  -1 1087.32   35.96
  -1   3  -1 1088.31   41.91
   0  -2   3 9766.60  282.05
   0   2  -3 9770.28  276.91
   0   2  -3 9983.96  293.93
  -1  -4  -2 6898.83  198.93
   0  -2   3 9180.01  264.43
  -1  -4  -2 6738.79  184.27
   1   4   2 6530.27  188.15
   0  -2   3 9585.85  274.16
   1   4   2 6713.93  183.86
   1   4   2 6874.37  203.00
   0   2  -3 9821.93  286.42
  -1  -4  -2 6682.93  190.86
  -1   2   4  736.11   26.07
   1  -2  -4  817.98   27.90
   1  -2  -4  818.25   27.72
  -1   2   4  781.07   26.94
   1  -2  -4  791.40   34.07
   1  -2  -4  774.65   28.17
  -3  -2  -311966.58  353.92
  -3  -2  -312008.05  357.34
   3   2   311357.86  333.81
   3   2   311766.58  345.86
   3   2   311076.98  315.80
   3   2   311440.47  326.85
  -3  -1  -3 1233.13   37.59
   3   1   3 1286.98   45.47
   3   1   3 1292.24   44.48
  -3  -1  -3 1283.68   45.96
   3   1   3 1272.92   51.82
  -3  -1  -3 1351.96   51.92
   2   2   4 2101.44   56.53
  -2  -2  -4 2330.55   69.88
   2   2   4 2175.89   64.11
  -2  -2  -4 2291.59   74.52
  -2  -2  -4 2479.91   66.61
   2   2   4 2207.96   74.18
   1   3  -295441.07 3186.88
  -1  -3   293880.69 3153.47
   1   3  -296493.51 3210.71
   1   3  -296397.70 3207.95
  -1  -3   292929.46 3102.49
  -1  -3   289838.17 2974.01
  -2  -1  -4   46.97    9.85
  -2  -1  -4   38.44    7.98
   2   1   4   52.15   16.74
   2   1   4   44.46    8.10
   2   1   4   46.78    9.86
  -2  -1  -4   48.13    9.89
  -2  -4  -1 2383.52   76.59
   2   4   1 2401.55   75.23
   2   4   1 2308.19   63.53
   2   4   1 2408.04   77.61
  -2  -4  -1 2476.74   70.72
  -2  -4  -1 2355.67   68.59
   0  -4  -1 4101.60  112.90
   0   4   1 3986.41  112.83
   0   4   1 4015.25  109.88
   0   4   1 3899.94  113.52
   0  -4  -1 3973.28  113.46
   0  -4  -1 4130.48  118.91
   0  -4  -1 4055.41  118.83
  -1  -3  -4 3246.40  100.89
  -1  -3  -4 3353.04  103.04
   1   3   4 3165.88   99.06
   1   3   4 3297.28  101.62
   2  -1   313106.53  382.06
   2  -1   313104.97  378.50
  -2   1  -313008.44  379.23
  -2   1  -312931.53  376.16
  -2   1  -313047.00  376.56
   2  -1   312718.36  386.83
  -1  -4   0   75.42   13.90
  -1  -4   0   81.38   10.58
  -1  -4   0   66.62   15.25
   1   4   0   80.49    9.27
   1   4   0   93.13   11.69
   1   4   0   75.97   14.18
  -1  -4   0   75.82   12.40
   0   4   2   70.00   10.01
   0  -4  -2   68.47   10.54
   0  -4  -2   69.83   15.15
   0  -4  -2   67.60   16.70
   0  -4  -2   64.94   10.16
   0   4   2   62.59    6.20
  -2  -4  -210270.77  283.40
   2   4   2 9748.85  270.76
  -2  -4  -210085.80  297.92
  -2  -4  -2 9884.45  290.94
   2   4   210007.44  289.15
   2   4   2 9873.61  289.05
   3   2  -2 2396.46   79.17
  -3  -2   2 2423.73   64.95
   3   2  -2 2333.25   69.23
  -3  -2   2 2387.40   69.64
  -3  -2   2 2368.00   79.10
  -3  -2   2 2430.34   66.62
   0   3  -2   93.59   10.65
   0   3  -2   95.75   11.22
   0   3  -2  105.28   12.59
   0  -3   2  104.24   19.36
   0  -3   2   91.31   11.39
   0  -3   2   91.66   10.88
   0   3   4  145.00   16.51
   0   3   4  139.16   15.58
   0  -3  -4  139.81   16.36
   0  -3  -4  155.39   17.58
   0  -3  -4  132.27    7.29
   0  -3  -4  137.91    7.56
   0  -1   4 1907.37   56.48
   0   1  -4 1960.42   58.08
   0  -1   4 1952.59   57.33
   0   1  -4 1963.81   57.23
   0  -1   4 1938.10   58.75
   0   1  -4 2050.61   63.69
   0   1  -4 1990.90   64.79
   4   1   0 8417.24  244.25
   4   1   0 8551.43  251.00
  -4  -1   0 8234.18  236.66
  -4  -1   0 8403.71  246.72
   4   1   0 8445.80  250.40
  -4  -1   0 8427.35  240.73
  -2   3   1  290.28   22.58
  -2   3   1  256.03   13.62
   2  -3  -1  257.20   22.54
   2  -3  -1  248.66   11.51
   2  -3  -1  263.27   20.71
   2  -3  -1  260.24   10.93
   2  -2   219676.70  593.55
  -2   2  -218761.53  539.55
  -2   2  -219803.05  569.15
  -2   2  -221185.41  630.58
   2  -2   219162.28  571.73
  -2   2  -220800.48  618.89
  -1  -1   4  255.57   11.47
   1   1  -4  258.60   15.20
  -1  -1   4  262.89   14.25
  -1  -1   4  254.46   15.48
   1   1  -4  265.02   21.75
   1   1  -4  265.43   14.57
  -3  -3   1   98.42   15.43
  -3  -3   1  107.75   11.72
  -3  -3   1  102.24   11.99
   3   3  -1  103.78   11.47
  -3  -3   1   99.32   10.48
   3   3  -1  100.56   15.77
  -2  -2   3  860.63   32.05
  -1  -4  -3 1452.17   53.77
  -1  -4  -3 1414.05   38.27
   1   4   3 1425.45   38.49
  -2  -2   3  889.88   39.42
   2   2  -3  916.65   33.13
   1   4   3 1398.09   42.88
  -1  -4  -3 1390.96   49.08
   1   4   3 1393.39   51.98
   2   2  -3  896.11   32.23
   2   2  -3  911.12   29.09
  -2  -2   3  873.13   29.15
   4   1   1 1789.70   61.81
   4   1   1 1741.18   52.92
   4   1   1 1783.92   61.07
  -4  -1  -1 1802.30   59.64
  -4  -1  -1 1796.53   60.40
   4   1   1 1759.81   52.31
   2   4   0 3804.64  107.19
   2   4   0 3771.13  110.64
  -2  -4   0 3828.95  113.59
  -2  -4   0 3855.78  109.99
  -2  -4   0 3971.08  115.38
  -2  -4   0 3893.64  117.01
  -3   0   310168.41  295.53
  -3   0   310106.95  298.43
   3   0  -310271.19  304.17
   3   0  -310002.24  292.02
   2   3  -210502.79  309.12
  -2  -3   210460.85  301.56
  -2  -3   210348.04  298.13
   2   3  -210301.71  289.27
  -2  -3   210664.40  317.36
   2   3  -210204.73  294.48
   0   4   0 4662.65  139.29
   0  -4   0 4813.82  131.99
   0   4   0 4786.62  132.87
   0  -4   0 4594.16  132.49
   0  -4   0 4720.78  141.23
   0   4   0 4717.17  140.72
  -3   2   1   31.73    6.90
  -3   2   1   30.78    6.50
  -3   2   1   42.92    9.83
   3  -2  -1   37.27   14.84
   3  -2  -1   37.97   11.64
   3  -2  -1   36.64   15.88
   3  -2  -1   30.02    9.52
  -1   2  -3 1607.93   48.67
   1  -2   3 1517.37   48.18
  -1   2  -3 1570.11   46.66
  -1   2  -3 1629.19   58.75
   1  -2   3 1590.35   56.73
   3   3   3  200.88   12.43
   3   3   3  202.80   20.17
   3   3   3  196.88   14.37
  -3  -3  -3  208.46   21.34
   3   3   3  198.84    9.59
  -1   2  -3 1652.65   50.77
  -3  -3  -3  208.98   14.43
  -2   0   4   95.87    6.94
   2   0  -4  110.58   20.55
   3  -1   2 1062.62   36.63
   2   0  -4  106.37   17.26
   2  -3  -2 5725.64  161.00
   2  -3  -2 5345.12  150.68
   2  -3  -2 5380.52  153.10
  -3   1  -2 1140.87   45.81
  -2   0   4  101.07   20.10
   3  -1   2 1109.31   48.01
   2  -3  -2 5476.27  156.19
  -3   1  -2 1101.12   37.53
  -3   1  -2 1078.84   33.12
   2   0  -4  103.00    7.03
  -2   3   2 5452.19  156.49
   3  -1   2 1159.90   35.02
  -2   3   2 5329.01  149.03
   2  -3  -2 5395.04  155.01
  -2   0   4  104.51   10.00
   2  -1  -4 4179.57  118.11
  -2   1   4 4204.65  123.64
  -2   1   4 4230.83  130.69
   2  -1  -4 4192.11  123.80
  -2   1   4 4014.11  107.41
   2  -1  -4 4470.47  119.23
  -4  -2  -130519.90  944.35
  -4  -2  -130683.98  951.76
  -4  -2  -130059.21  923.90
   4   2   128952.28  889.90
   4   2   129647.99  912.40
   4   2   129723.75  929.33
  -2   3   0   16.75    8.06
   2  -3   0   13.59    8.68
   2  -3   0    7.28    8.13
  -2   3   0   20.95    8.98
   4   2   0 1314.73   39.83
   4   2   0 1285.79   41.02
  -4  -2   0 1365.22   48.40
  -4  -2   0 1354.32   44.63
   4   2   0 1344.80   51.32
  -4  -2   0 1358.99   53.05
  -2  -3  -4 7977.79  238.95
   2   3   4 7828.48  224.83
   2   3   4 7171.07  187.64
  -2  -3  -4 7800.47  224.94
   2   3   4 7469.54  225.58
  -3   2   0  338.44   15.70
  -3   2   0  354.96   27.36
   3  -2   0  312.87   11.11
   3  -2   0  331.97   16.53
  -3   2   0  350.16   13.95
   3   0   3 4716.89  142.79
  -3   0  -3 4655.89  135.36
  -3   0  -3 4632.72  139.80
  -3   0  -3 4438.23  124.57
   3   0   3 4339.48  130.05
   3   0   3 4613.19  128.80
  -4   0   0 6371.53  185.43
   4   0   0 6225.98  190.64
  -4   0   0 6268.17  181.62
   4   0   0 6373.60  184.66
   4   0   0 6048.75  179.25
   4   0   0 6239.11  187.84
   4   1  -1 1270.74   41.31
   4   1  -1 1279.06   41.43
  -4  -1   1 1325.54   38.67
   4   1  -1 1333.65   40.37
  -4  -1   1 1303.54   41.34
  -4  -1   1 1350.82   43.47
   2   0   4 2802.44   86.11
  -2   0  -4 2657.91   76.58
  -2   0  -4 2858.53   92.97
  -2   0  -4 2873.06   89.08
   2   0   4 2663.64   77.24
   2   0   4 2666.39   89.72
   0  -4  -3 8191.95  240.33
   0  -4  -3 7986.31  228.80
   0   4   3 7828.00  227.84
   0   4   3 7319.11  211.31
   0  -4  -3 8218.99  236.26
   0  -4  -3 8137.06  226.22
   0   4   3 7742.84  215.44
   2   4   3 2485.21   75.52
  -2  -4  -3 2689.29   67.78
  -3  -1   3 5153.34  150.73
   2   4   3 2514.70   64.45
  -2  -4  -3 2523.52   81.60
  -2  -4  -3 2563.29   76.57
   3   1  -3 5295.74  154.43
   2   4   3 2559.90   81.96
  -3  -1   3 5296.16  158.33
   3   1  -3 5350.38  161.75
  -3   1   3  424.19   18.56
   3  -1  -3  438.63   25.72
   3  -1  -3  458.03   15.52
  -3   1   3  425.91   24.87
   3  -1  -3  445.22   26.99
   1  -1   4  230.67   14.87
   1  -1   4  210.08   13.23
  -1   1  -4  241.53   16.52
  -1   1  -4  260.31   21.98
  -1   1  -4  240.87   20.55
  -1   1  -4  234.46   18.08
   4   0  -1 5980.72  173.39
  -4   0   1 5936.08  170.55
  -4   0   1 6024.59  167.99
   4   0  -1 6325.41  185.98
   4   0  -1 6136.88  174.61
  -4   0   1 6192.04  183.26
   3  -2  -2   57.84    9.82
  -3   2   2   61.13   10.72
  -3   2   2   57.40    9.54
   3  -2  -2   49.91   16.68
   3  -2  -2   53.29   10.40
   3  -2  -2   57.70    9.17
  -4   0  -1 4674.36  137.04
   4   0   1 4471.31  131.57
   4   0   1 4618.28  128.48
   4   0   1 4358.70  127.59
  -4   0  -1 4757.16  137.06
   4   0   1 4584.44  133.13
   4   2   2 3185.65   91.72
  -4  -2  -2 3277.13  103.78
   4   2   2 3186.25  103.20
   4   2   2 3288.55  100.50
  -4  -2  -2 3362.57  105.25
   4   2   2 3451.30   99.81
   1  -3  -4 1573.63   49.46
   1  -3  -4 1444.49   45.34
   1  -3  -4 1448.83   45.00
   1  -3  -4 1519.33   49.58
   1  -3  -4 1547.30   46.03
  -1   3   4 1462.18   48.08
   0  -1  -5 8564.47  246.19
   1   4  -1  168.13   15.27
  -1  -4   1  165.26   19.33
   0  -1  -5 8628.61  253.10
  -1  -4   1  164.71   15.66
   1   4  -1  160.03   20.31
   0  -1  -5 8373.88  251.52
   0  -1  -5 8308.24  252.46
   1   4  -1  170.40   12.24
   0   1   5 8175.21  241.07
  -1  -4   1  174.08   13.07
   0   1   5 7796.24  218.41
   4   1   2 3671.62  114.38
   4   1   2 3657.68  111.26
  -4  -1  -2 3816.77  111.25
   4   1   2 3454.33   99.71
   4   1   2 3613.85  117.65
  -4  -1  -2 3549.77  108.47
  -3  -4  -122639.28  680.12
   3   4   121529.44  653.76
   3   4   121460.70  647.44
  -3  -4  -122168.54  671.61
  -3  -4  -122517.51  669.30
   3   4   122522.80  683.82
   1  -3   2 7987.46  235.02
   1  -3   2 8292.67  249.41
  -1   3  -2 8322.91  247.34
  -1   3  -2 8342.98  250.01
   1  -3   2 8261.86  229.89
  -1   3  -2 8122.27  222.98
   1  -4  -1 5246.20  141.74
  -1   4   1 5021.40  150.72
  -1   4   1 4867.70  140.75
   1  -4  -1 4989.18  152.81
   1  -4  -1 5047.18  153.02
  -1   4   1 5067.73  134.15
   4   2  -1 3902.92  113.99
  -4  -2   1 4004.53  121.39
  -4  -2   1 3925.74  124.23
  -4  -2   1 4038.42  112.21
   4   2  -1 3798.31  111.09
   4   2  -1 3989.38  112.02
   1  -4  -222304.23  674.47
  -1   4   222302.38  657.93
   1  -4  -223125.82  704.22
   1  -4  -223350.11  703.58
  -1   4   221837.18  669.26
   1  -4  -222930.58  683.67
  -1   4   222154.61  661.30
   0   2   5 2573.12   72.11
   0   2   5 2590.45   77.21
   0   2   5 2490.99   72.47
   0  -2  -5 2760.48   79.16
   0  -2  -5 2504.63   71.42
   0  -2  -5 2745.20   81.89
   0  -2  -5 2616.71   80.41
  -3  -4  -210096.91  301.54
  -3  -4  -2 9897.29  288.19
   3   4   2 9629.52  275.11
   3   4   2 9862.81  289.68
  -3  -4  -2 9988.37  280.22
   3   4   2 9917.05  296.23
  -2  -1   436857.65 1147.70
   2   1  -435597.89 1097.85
  -2  -1   434576.73 1066.85
  -2  -1   436559.13 1132.38
   2   1  -435164.84 1094.06
   2   1  -435579.83 1071.85
   2  -2  -4 9966.33  279.61
  -2   2   410387.20  303.45
   2  -2  -410738.78  318.14
   2  -2  -410807.81  303.20
   2  -2  -410450.64  315.62
   2  -2  -410280.67  293.57
  -2   2   4 9564.17  280.40
   1   2   5 5439.64  148.47
   1   2   5 5589.48  169.82
  -1  -2  -5 6214.56  187.01
   1   2   5 5691.15  172.29
  -1  -2  -5 6049.87  183.64
  -1  -2  -5 5928.30  163.68
  -1  -1  -515681.96  475.29
   1   1   514970.63  435.75
  -1  -1  -515834.16  471.03
  -1  -1  -516141.99  474.85
   1   1   514309.46  425.04
   1   1   514363.17  437.63
  -3   2  -113136.83  394.64
   3  -2   112899.43  354.83
  -3   2  -113011.12  394.25
   3  -2   112341.04  369.07
  -3   2  -112216.72  340.17
   3  -2   112412.55  377.12
   2  -3  -315125.45  444.65
   2  -3  -315616.23  459.35
   2  -3  -315281.72  442.17
   2  -3  -315106.47  454.03
   2  -3  -315485.81  462.72
   2  -3  -314933.88  446.02
  -4  -3  -1 6963.40  206.96
   4   3   1 6566.99  192.20
   4   3   1 6714.96  203.16
  -4  -3  -1 6728.85  206.41
  -4  -3  -1 6984.12  196.89
   4   3   1 6459.19  192.39
   2   4  -123581.62  707.50
  -2  -4   123649.13  708.31
  -2  -4   124132.25  740.73
  -2  -4   123265.31  700.27
  -2  -4   124088.04  721.17
   2   4  -123878.26  715.08
  -2   3  -1 1728.24   64.21
  -2   3  -1 1755.70   62.24
   2  -3   1 1714.01   54.94
   2  -3   1 1673.08   54.50
   3   2   4 1579.71   61.26
  -3  -2  -4 1750.45   52.36
  -3  -2  -4 1683.95   62.69
   3   2   4 1644.20   49.11
   3   2   4 1602.65   50.26
  -3  -2  -4 1650.86   58.98
   0  -4   116398.18  499.18
   0   4  -116923.97  500.88
   0   4  -116288.70  471.01
   0   4  -116756.39  494.95
   0  -4   116850.92  494.47
  -3  -4   0   19.12    6.40
   3   4   0   19.67    7.35
  -3  -4   0    5.30   11.16
  -3  -4   0    6.48    9.18
   3   4   0    6.71   14.47
   3   4   0    5.63    6.50
  -3  -4   0   10.86   12.38
   1  -1  -5    9.70    6.21
   1  -1  -5   16.20    8.30
   1  -1  -5    7.84    7.91
  -1   1   5    7.06    7.27
  -1   1   5   10.02    9.47
   1  -1  -5    9.91    9.41
   1  -4   0  786.55   37.63
   1  -4   0  814.37   30.11
  -1   4   0  784.35   29.03
  -1   4   0  787.01   28.86
   1  -4   0  806.77   22.76
  -1  -4  -416094.69  476.33
  -1  -4  -416085.90  479.39
   1   4   415870.25  472.40
   1   4   415718.35  475.51
   4   3   0  604.09   27.12
   0   0  -5  893.06   40.21
   4   3   0  601.88   25.60
  -4  -3   0  627.52   28.74
   0   0   5  880.88   34.79
  -4  -3   0  626.21   27.04
   0   0   5  804.50   27.90
   0   0  -5  886.35   34.72
   4   3   0  585.31   29.06
   0   0  -5  820.87   28.00
  -4  -3   0  606.18   35.65
   0   0  -5  874.03   30.85
   4   1  -211907.38  331.59
  -4  -1   211922.89  350.66
   4   1  -211853.19  348.79
  -4  -1   212044.03  360.08
   4   1  -211973.23  361.72
  -3  -1  -4   81.49   13.49
  -3  -1  -4   96.14   12.77
  -4   0   2 2215.10   58.88
   4   0  -2 2317.20   70.10
  -3  -1  -4   76.68   15.93
   4   0  -2 2312.40   78.59
   3   1   4   70.71   15.50
   4   0  -2 2362.76   64.38
  -4   0   2 2301.87   69.28
   3   1   4   64.79   21.21
  -4   0   2 2307.02   69.65
   3   1   4   68.89    8.20
  -3  -3   2 1634.15   52.49
   4   3   214117.69  420.93
  -4  -3  -214498.82  430.60
  -4  -3  -214865.17  440.45
   4   3   214362.62  432.98
   4   3   214955.35  451.09
  -3  -3   2 1579.09   47.52
  -3  -3   2 1589.17   47.11
   3   3  -2 1571.66   49.35
  -4  -3  -215113.03  446.75
   3   3  -2 1620.12   59.14
  -3  -3   2 1662.58   57.66
  -4   1   0 5608.01  166.35
   4  -1   0 5486.99  172.16
   4  -1   0 5485.42  161.38
   4  -1   0 5494.36  169.33
  -4   1   0 5590.59  159.61
   4  -1   0 5723.70  162.50
   4  -1  -111205.82  328.18
  -4   1   111192.51  326.60
   4  -1  -111388.19  331.49
   4  -1  -111220.29  341.09
   4  -1  -111186.83  332.30
  -4   1   110924.57  315.97
   1  -4  -3 4049.07  119.30
  -1   4   3 3963.69  112.21
  -3  -2   3 9833.69  273.14
  -1   4   3 3978.01  111.59
   1  -4  -3 4123.23  125.27
   1  -4  -3 4123.81  115.13
   1  -4  -3 4264.30  130.61
   3   2  -3 9605.37  290.70
  -3  -2   3 9651.51  278.77
  -3  -2   3 9000.09  247.91
   1  -4  -3 4106.75  121.13
  -3  -2   3 9616.17  284.29
   3   2  -3 9663.07  289.86
  -1  -3   318691.69  563.37
  -1  -3   319133.94  570.04
  -1  -3   319132.51  587.81
   1   3  -319606.76  580.64
   1   3  -319023.23  574.09
   1   3  -319532.00  593.87
  -4   0  -2 1461.78   47.62
  -4   0  -2 1513.08   57.53
   4   0   2 1480.48   48.70
   4   0   2 1438.84   49.62
  -4   0  -2 1451.41   48.64
   4   0   2 1520.46   49.41
  -1   2   5 5189.76  150.50
  -1   2   5 5276.29  151.30
   1  -2  -5 5348.46  168.03
   1  -2  -5 5271.47  154.43
   1  -2  -5 5693.25  162.56
   1  -2  -5 5310.68  147.50
  -3  -4  -3    0.76    8.74
  -3   2   3 3147.38   86.95
   3   4   3    5.37    4.24
  -3   2   3 3068.35   89.99
  -3  -4  -3    5.21    4.08
   3  -2  -3 2823.96   77.24
   3  -2  -3 3243.15   95.99
   3   4   3    7.80    8.23
   3  -2  -3 3182.29   88.67
   3   4   3    6.05    8.88
   3  -2  -3 3142.59   92.06
  -3  -4  -3    8.11   15.35
  -3   2   3 3153.74   96.76
   3  -2  -3 3065.43   95.07
   1   0  -529417.74  903.89
   1   0  -528472.87  892.28
   1   0  -528581.00  873.55
  -1   0   527984.46  859.35
  -1   0   529190.42  911.20
  -1   0   526797.02  813.04
   3   3   4   11.51    8.47
   3   3   4   17.88    4.78
  -3  -3  -4   20.48    9.49
   3   3   4   14.31    6.06
   3   3   4    7.86    9.44
  -3  -3  -4   11.00   17.19
   0  -4  -4 6458.74  193.16
   0   4   4 6024.12  180.16
   0  -4  -4 6543.45  176.72
   0   4   4 6046.91  181.91
   0  -4  -4 6110.51  178.72
   0  -4  -4 6332.50  174.07
   1   3   5 2766.49   89.65
  -1  -3  -5 3020.73   89.23
   1   3   5 2885.21   92.87
  -1  -3  -5 2865.43   74.96
  -1  -3  -5 2983.50   89.22
  -1  -2   4  202.07   14.35
  -1  -2   4  220.65   22.25
  -1  -2   4  197.35   16.17
   1   2  -4  217.97   23.23
   1   2  -4  214.22   15.49
   1   2  -4  210.34   13.87
  -2  -4  -4 5703.25  166.28
   2   4   4 5407.56  168.72
  -2  -4  -4 5474.55  168.17
   2   4   4 5421.99  157.82
   0  -2   4 1828.17   56.92
   0  -2   4 1884.49   57.64
   0   2  -4 1954.23   68.30
   0   2  -4 1823.83   60.99
   0   2  -4 1833.39   55.43
   0  -2   4 1755.52   54.69
   1   0   511228.15  330.40
  -1   0  -510784.13  316.03
   1   0   510363.10  308.63
  -1   0  -511083.12  325.62
  -1   0  -511620.26  344.57
  -1   0  -511230.56  330.98
  -2   2  -3 1122.87   38.96
  -2   2  -3 1133.40   47.41
  -2   2  -3 1118.92   34.78
  -2   2  -3 1083.27   33.26
   2  -2   3 1123.72   39.46
   2  -2   3 1075.04   47.85
   2   2   5    4.61    8.43
   2   2   5    4.61   13.36
  -2  -2  -5    5.45    5.88
  -2  -2  -5    8.27   12.96
   2   2   5   12.46    5.97
  -2  -2  -5    4.33   14.28
   0  -3   3    5.43   14.52
   0   3  -3    5.56   11.77
   0   3  -3    5.48    8.80
   0  -3   3    1.79    8.62
   0   3  -3    2.00    8.69
   0  -3   3    3.97   12.02
   0   3   5 1631.97   51.45
   0   3   5 1613.35   49.84
   0  -3  -5 1667.62   53.46
   0  -3  -5 1741.96   52.71
   0   3   5 1615.52   46.83
   0  -3  -5 1678.23   46.10
   4   2   3 2389.09   73.25
  -4  -2  -3 2546.81   86.09
  -4  -2  -3 2342.60   70.95
   4   2   3 2431.64   85.62
   4   2   3 2381.23   74.24
   4   2   3 2467.05   73.36
  -3   1  -3 7475.09  219.57
   3  -1   3 7441.00  227.63
  -3   1  -3 7469.26  214.51
  -3   1  -3 7648.66  223.90
   3  -1   3 7605.91  216.80
   3  -1   3 7080.01  224.19
  -2   1  -418623.50  557.59
  -2   1  -418992.76  570.71
   2  -1   417656.49  549.43
  -2   1  -417680.30  525.16
  -2   1  -418840.26  570.08
   2  -1   417516.66  523.53
   2   1   5  711.55   28.14
  -4   1  -1 8737.22  263.84
  -2  -1  -5  762.07   29.83
  -4   1  -1 8187.05  234.40
   4  -1   1 8256.14  247.71
   4  -1   1 8648.84  244.83
   2   1   5  715.19   29.40
   4  -1   1 8424.69  260.53
  -4   1  -1 8849.85  260.40
  -2  -1  -5  732.61   29.61
  -2  -1  -5  736.43   27.39
   2   1   5  734.30   27.81
  -4  -2   2 4707.40  139.55
  -4  -2   2 4884.12  131.12
  -4  -2   2 4726.63  143.55
   4   2  -2 4659.15  145.83
   4   2  -2 4588.26  124.25
   4   2  -2 4619.37  134.97
  -4  -1  -314050.67  415.39
   4   1   313811.05  414.07
   4   1   313259.50  414.31
   4   1   313233.01  393.78
  -4  -1  -313708.08  418.88
  -4  -1  -313322.04  401.99
   3   0  -4 9128.85  265.80
  -3   0   4 9109.22  269.40
   3   0  -4 9174.58  283.22
  -3   0   4 8981.98  260.63
   2   3  -3  327.13   13.08
   2   3  -3  312.09   26.19
  -2  -3   3  288.76   24.01
  -2  -3   3  303.11   16.96
   2   3  -3  305.65   24.36
  -2  -3   3  287.48   17.03
  -4  -3   1 3721.15  111.76
  -4  -3   1 3835.85  109.47
   4   3  -1 3656.38  106.10
  -4  -3   1 3812.92  110.01
   4   3  -1 3568.83  105.57
   4   3  -1 3687.88  117.97
  -1  -5  -2  350.13   17.91
   1   5   2  339.35   20.09
  -1  -5  -2  369.81   22.43
  -1  -5  -2  355.63   19.71
   1   5   2  336.64   17.31
  -1  -5  -2  357.55   26.70
   4  -1  -2  257.83   14.46
   4  -1  -2  259.01   17.43
   4  -1  -2  259.28   20.91
   4  -1  -2  258.18   24.44
  -4   1   2  241.09   13.41
  -4   1   2  247.01   15.61
  -4   1   2  242.33   15.34
  -1  -5  -116244.46  481.85
  -1  -5  -115761.96  473.16
  -1  -5  -115650.26  466.52
  -1  -5  -116171.35  487.86
   1   5   115731.34  463.38
   1   5   115826.89  462.94
  -3  -4   1 2199.88   70.43
  -3  -4   1 2176.84   63.18
  -3  -4   1 2273.81   74.55
   3   4  -1 2151.73   73.14
   3   4  -1 2243.31   69.21
  -3  -4   1 2257.73   70.49
   3  -1  -4 1164.48   45.11
   3  -1  -4 1116.97   29.04
   3  -1  -4 1109.02   47.30
  -3   1   4 1119.10   46.89
   3  -1  -4 1074.97   27.71
  -3   1   4 1123.80   37.48
  -3   2  -2 2174.99   60.51
   3  -2   2 2349.30   64.67
  -3   2  -2 2200.74   68.90
  -3   2  -2 2328.39   79.90
   3  -2   2 2190.53   79.76
   3  -2   2 2264.08   70.95
  -2  -3  -5   18.88    4.65
  -2  -3  -5   15.44   16.09
  -2  -3  -5   13.24   16.62
   2   3   5   20.18   15.51
   2   3   5    8.12    8.89
   4   3   3   70.34   19.24
  -4  -3  -3   74.04   19.65
   4   3   3   84.57   18.27
   4   3   3   75.92   10.55
   4   3   3   61.43    9.60
  -4  -3  -3   78.65   12.19
  -2  -5  -2 1037.89   37.27
   2   5   2 1006.41   33.25
  -2  -5  -2  979.69   33.91
   2   5   2 1048.60   46.99
  -2  -5  -2 1028.17   33.07
   2   5   2  992.45   33.60
   1  -4   1  154.90   22.66
  -1   4  -1  153.89   21.31
  -1   4  -1  157.73   22.30
   1  -4   1  144.02   21.93
   3   0   4 3185.36   92.87
  -1  -4   2  275.97   16.23
   3   0   4 3087.48  108.56
  -1  -4   2  284.45   26.36
  -3   0  -4 3184.50   99.09
  -1  -4   2  272.92   14.24
   1   4  -2  281.86   19.89
   1   4  -2  293.46   18.24
  -3   0  -4 3251.08   99.75
   3   0   4 3089.23   91.85
   1   4  -2  295.35   23.27
  -3   0  -4 3332.55  106.74
  -2  -5  -1 1683.33   58.79
  -2  -5  -1 1688.55   53.56
   2   5   1 1692.76   51.27
  -2  -5  -1 1731.50   53.05
  -2  -5  -1 1712.60   53.85
   2   5   1 1661.17   48.55
   2   2  -4 1990.45   71.01
  -2  -2   4 1985.50   72.09
  -2  -2   4 1943.22   58.27
   2   2  -4 1962.09   56.91
   2   2  -4 2050.22   71.49
  -2  -2   4 2033.75   70.06
  -3   3   1 4898.83  141.46
   3  -3  -1 4920.13  132.32
   3  -3  -1 5005.58  138.12
  -3   3   1 5104.69  160.55
   3  -3  -1 4970.40  146.43
   3  -3  -1 5058.01  160.37
   2  -3  -417758.93  527.12
   2  -3  -417990.15  538.18
   2  -3  -417904.43  541.55
   2  -3  -418671.77  551.78
   2  -3  -417824.28  552.61
   2  -3  -418659.29  554.14
  -2   1   5 2000.12   73.33
  -2   1   5 1988.49   65.59
   2  -1  -5 2017.11   56.14
   2  -1  -5 2044.28   67.80
  -2   1   5 1851.60   51.35
   2  -1  -5 1944.81   73.25
   2  -3   2  208.79   25.01
  -2   3  -2  216.66   16.40
   2  -3   2  224.25   16.86
  -2   3  -2  204.38    8.27
  -2   3  -2  214.30   22.99
   1  -2   4 1652.17   54.27
  -1   2  -4 1788.24   64.09
  -1   2  -4 1688.82   54.70
  -1   2  -4 1730.02   55.11
   1  -2   4 1662.30   53.48
  -1   2  -4 1743.54   51.80
   3   1  -426814.06  830.69
  -3  -1   427426.97  842.99
   3   1  -428043.16  868.73
  -3  -1   427383.87  842.19
  -3  -1   423286.82  669.44
  -1  -5  -3 2049.39   57.62
  -1  -5  -3 2117.03   66.67
  -1  -5  -3 2043.17   68.82
  -1  -5  -3 2067.00   63.77
   1   5   3 2023.87   66.74
   1   5   3 2137.29   67.33
   1   5   3 2031.55   57.35
   0  -1   5  272.81   21.26
   0   1  -5  298.58   23.79
   0  -1   5  300.30   15.98
   0   1  -5  301.33   15.46
   0   1  -5  316.99   24.13
   0   1  -5  336.05   21.44
   3  -3  -210528.61  306.39
   3  -3  -210963.48  330.64
   3  -3  -210502.56  305.81
   3  -3  -210691.11  317.74
   3  -3  -210852.37  333.34
  -3   3   2  112.46    9.45
   2   4  -2 4678.83  142.47
  -2  -4   2 4523.65  131.25
   2   4  -2 4736.55  133.82
  -2  -4   2 4627.05  143.74
   2   4  -2 4685.43  137.01
  -2  -4   2 4837.62  140.12
   0  -5  -2   19.72   11.60
  -4  -4  -1 5675.45  168.10
   0  -5  -2   29.65   10.85
   0   5   2   28.57   11.04
   0  -5  -2   39.11   10.37
  -4  -4  -1 5759.85  167.40
   0   5   2   31.76    8.99
   4   4   1 5376.00  161.77
   4   4   1 5534.82  170.55
   4   4   1 5658.83  165.61
  -4  -4  -1 5793.61  174.62
   0  -5  -2   35.60   10.20
   1  -3  -512129.41  357.23
   1  -3  -512267.36  354.09
   1  -3  -511520.70  357.32
  -2   4   1 1265.45   42.69
  -2   4   1 1226.03   50.89
  -1   3   511605.78  344.52
   1  -3  -511674.29  358.29
   2  -4  -1 1236.70   43.22
   2  -4  -1 1163.43   32.15
   2  -4  -1 1194.87   32.20
   2  -4  -1 1245.37   43.26
  -1   3   511096.26  323.71
  -2   0   515680.58  451.02
   2   0  -516135.01  490.21
  -2   0   516557.44  499.86
  -2   0   516457.06  500.52
   2   0  -516609.83  491.50
   2   0  -515993.44  462.70
   3  -3   0   56.84   20.63
   3  -3   0   51.24   17.99
  -3   3   0   45.72   10.09
  -3   3   0  108.84   21.05
  -4   0   311408.21  349.11
   4   0  -311134.05  330.45
   4   0  -311060.69  337.35
  -4   0   311335.58  344.86
   1   1  -5 1576.87   58.29
  -1  -1   5 1534.74   50.77
   1   1  -5 1535.18   59.21
  -1  -1   5 1561.33   60.98
  -1  -1   5 1473.10   47.17
   1   1  -5 1526.97   48.96
   0  -4   211788.56  346.69
   0  -4   211748.88  357.86
   0   4  -212330.41  374.60
   0  -4   211504.56  353.81
   0   4  -211709.51  339.04
   1  -4  -4   10.27   11.70
   1  -4  -4   19.12    7.13
   1  -4  -4   11.27    7.92
   1  -4  -4    4.24   11.21
   1  -4  -4   15.66    8.43
   1  -4  -4   10.14   13.56
  -1   4   4    8.03    6.16
   0   5   120119.75  617.69
   0  -5  -121747.05  644.47
   0  -5  -120347.05  630.95
   0   5   120484.80  615.00
   0  -5  -120995.46  635.52
   0   5   120165.48  597.34
   0  -5  -121185.70  644.79
   1  -3   3 4773.68  140.84
  -1   3  -3 4770.04  133.61
   2  -4  -227808.75  866.89
  -1   3  -3 4880.71  151.06
   1  -3   3 4523.03  144.50
  -2   4   227946.38  867.03
   2  -4  -229086.79  906.10
   2  -4  -227906.68  846.88
   2  -4  -227022.55  824.91
  -1   3  -3 4866.04  144.00
  -1   3  -3 4876.20  138.50
  -2   4   227389.03  870.59
  -2  -5  -331223.95  966.89
  -2  -5  -332175.50  998.93
   2   5   330844.89  924.21
   2   5   331176.47  967.48
  -2  -5  -331777.51  951.96
   2   5   330779.53  966.13
   4   4   216459.73  496.36
  -4  -4  -218135.71  537.36
   4   4   217370.71  530.49
  -4  -4  -217494.89  537.64
  -4  -4  -217882.44  536.12
   4   4   217395.41  538.65
   1   5   0  302.15   16.86
   1   5   0  301.95   17.69
  -1  -5   0  298.14   25.02
   1   5   0  305.26   22.32
  -1  -5   0  306.09   22.47
  -1  -5   0  303.43   19.10
  -1  -5   0  309.58   18.73
   3   4   4   38.25   10.88
  -3  -4  -4   31.96   11.09
   3   4   4   29.90    4.12
  -3  -4  -4   36.35   17.96
   4   1  -3   87.81   13.55
   4   1  -3   79.66   12.52
  -4  -1   3   80.16   13.06
  -4  -1   3   94.18   12.03
  -2   0  -5 2595.24   77.79
  -2   0  -5 2742.69   94.14
   2   0   5 2470.71   73.46
  -2   0  -5 2714.11   87.48
   2   0   5 2674.45   80.75
   2   0   5 2565.63   81.76
  -2  -5   0  198.88   12.44
  -2  -5   0  195.45   13.80
  -2  -5   0  202.46   19.92
  -2  -5   0  206.91   22.01
   2   5   0  193.65   18.58
   2   5   0  203.04   12.48
  -4   0  -324296.45  754.12
  -4   0  -325688.56  804.99
  -4   0  -325422.90  783.98
   4   0   324182.97  773.70
   4   0   324040.28  758.67
   4   0   323424.74  710.27
  -4   1  -2  121.08   21.34
   4  -1   2  111.39   22.86
  -4   1  -2  117.15   11.28
   4  -1   2  188.53   15.64
  -4   1  -2  144.73   14.48
   4  -1   2  121.71   10.97
   2  -2  -5  863.58   28.83
   2  -2  -5  923.94   29.38
  -2   2   5  857.86   28.60
  -2   2   5  851.95   27.71
   2  -2  -5  866.19   32.71
   2  -2  -5  876.13   42.52
   4   4   0 1667.31   52.66
  -4  -4   0 1825.52   60.73
   1   4   5  109.83   20.11
  -4  -4   0 1773.23   67.98
  -4  -4   0 1782.65   53.57
   4   4   0 1743.46   53.43
   1   4   5  131.92   19.31
  -1  -4  -5  121.53   20.38
  -1  -4  -5  126.86   13.13
   4   4   0 1722.41   64.68
   5   1   0   42.73   10.16
   5   1   0   38.09   12.99
  -5  -1   0   50.93   10.82
  -5  -1   0   50.94   10.71
   5   1   0   43.58   18.14
   5   1   0   46.87   11.81
  -5  -1   0   57.98   12.91
   0  -5  -3  203.54   21.76
   0  -5  -3  207.46   15.42
   0  -5  -3  206.00   16.66
   0  -5  -3  194.64   14.04
   0   5   3  180.51   12.76
   0   5   3  190.15   10.71
  -3   2   4  201.39   19.63
   3  -2  -4  208.56   10.58
   3  -2  -4  207.03   11.20
   3  -2  -4  197.01   20.50
   3  -2  -4  190.01   21.52
  -3   2   4  212.49   21.41
  -2   4   0 3955.97  128.26
  -2   4   0 4114.39  130.57
   2  -4   0 4027.75  131.53
   2  -4   0 4054.48  122.41
   4  -2  -1  403.36   18.59
  -4   2   1  402.47   22.13
  -4   2   1  414.53   18.39
   4  -2  -1  406.93   29.30
   4  -2  -1  394.71   18.13
   4  -2  -1  410.44   30.85
  -1   1  -5 1151.16   45.36
   1  -1   5 1089.09   47.23
  -1   1  -5 1090.30   35.85
  -1   1  -5 1179.46   48.43
   1  -1   5 1173.20   47.51
  -1   1  -5 1148.94   39.51
   5   2   122762.78  705.73
   5   2   123032.93  717.51
  -5  -2  -124023.73  743.31
  -5  -2  -122620.67  690.11
  -5  -2  -123264.13  729.99
   5   2   123856.89  735.40
  -3  -5  -2 2563.89   86.73
   3   5   2 2509.90   84.17
  -3  -5  -2 2627.82   74.89
   3   5   2 2520.32   86.42
  -3  -5  -2 2519.02   77.52
   3   5   2 2423.77   71.77
  -5  -2   0 3106.13   95.40
   5   2   0 3051.06   91.89
   5   2   0 2961.05   90.89
  -5  -2   0 3148.79  104.74
   5   2   0 2963.73   93.27
  -5  -2   0 3150.19  101.62
  -5  -1  -111735.02  356.71
   5   1   111142.70  337.74
   5   1   111101.67  344.17
  -5  -1  -111684.96  353.54
   5   1   111339.99  345.97
   5   1   111078.44  324.56
   3   5   1 3296.08  105.72
  -3  -5  -1 3265.78   91.39
   4  -1  -3  227.20   15.47
   4  -1  -3  236.62   12.59
  -4   1   3  223.11   14.15
   3   5   1 3014.44   86.81
   4  -1  -3  220.72   22.93
  -4   1   3  212.74   10.19
  -3  -5  -1 3228.37  103.66
   3   5   1 3145.44   93.71
  -4   1   3  211.98   14.86
  -3  -5  -1 3167.97  103.45
  -3  -2  -5 4646.95  139.80
  -3  -2  -5 4518.23  141.70
   3   2   5 4295.44  141.76
  -3  -2  -5 4438.55  123.58
   3   2   5 4536.75  142.74
   3   2   5 4503.45  128.73
  -3  -3   3  634.87   23.48
  -3  -3   3  642.07   26.04
  -4   2   0  272.13   27.85
   3   3  -3  646.07   27.20
   4  -2   0  270.84   15.63
  -3  -3   3  632.56   23.05
   3   3  -3  636.24   26.60
  -3  -3   3  622.32   35.29
  -4   2   0  255.69   21.62
   4  -2   0  264.72   16.61
  -4   2   0  269.70   15.14
   4  -2   0  277.84   28.36
   2  -4  -310218.56  303.52
   2  -4  -310303.67  306.73
   2  -4  -311265.23  336.67
   2  -4  -310444.38  315.29
   2  -4  -310067.56  296.20
   2  -4  -310290.63  306.00
   0  -5   0 5857.73  184.39
   0   5   0 5914.70  173.41
   0  -5   0 5905.70  174.31
   0  -5   0 6229.37  175.35
   0   5   0 5973.18  166.96
   0   5   0 5989.26  184.50
   0  -4  -5  396.02   19.72
   0   4   5  387.04   18.67
   0  -4  -5  382.49   13.87
   0  -4  -5  417.80   26.18
   0   4   5  429.04   19.30
   0  -4  -5  394.39   13.77
  -4  -2  -4 4965.05  147.14
  -4  -2  -4 5435.65  162.69
   4   2   4 4990.76  153.80
   4   2   4 5155.52  153.53
   4   2   4 5380.42  164.45
  -4  -2  -4 5854.60  172.54
   3  -3  -314737.34  445.34
  -4  -3   2 3851.84  107.11
   3  -3  -315277.72  458.61
   3  -3  -315478.37  476.19
  -3   3   3  126.53   12.85
   3  -3  -314920.04  462.14
  -4  -3   2 3848.68  107.40
  -4  -3   2 3841.20  125.85
   3  -3  -314917.12  451.53
   4   3  -2 3797.73  123.49
  -4  -3   2 3784.94  118.28
   4   3  -2 3760.56  120.61
   2   4   513168.89  404.00
  -2  -4  -513501.19  404.15
  -2  -4  -513414.14  412.74
   2   4   512815.45  398.73
  -4  -4  -3 6339.84  188.39
   4   4   3 5920.03  179.80
   4   4   3 6289.35  184.70
  -4  -4  -3 6450.06  182.18
   4   4   3 5785.18  166.96
  -4  -4  -3 6480.18  201.23
   5   1  -1  485.88   31.83
   5   1  -1  453.48   21.13
  -5  -1   1  485.39   31.18
  -5  -1   1  491.45   23.15
   5   1  -1  479.49   32.30
  -5  -1   1  455.25   20.06
   3  -3   115691.40  495.57
  -3   3  -116759.70  520.80
  -3   3  -116250.16  502.52
   3  -3   116053.61  500.82
  -2  -1   510638.99  311.80
   2   1  -511436.21  345.71
  -2  -1   510590.71  305.20
   2   1  -511171.58  344.29
   2   1  -510627.85  304.00
  -2  -1   510690.27  324.09
   0   2   615578.65  458.47
   4  -2  -2 1662.35   64.10
   0  -2  -616162.57  494.84
   0  -2  -616491.49  499.21
  -4   2   2 1674.03   52.75
  -4   2   2 1669.47   54.44
   0   2   615640.86  477.97
   0  -2  -616570.85  505.87
   4  -2  -2 1682.37   63.13
   4  -2  -2 1656.35   54.31
   4  -2  -2 1692.85   55.70
   0  -2  -617148.64  506.14
  -1  -5  -4  229.01    9.42
  -3  -3  -510302.66  288.61
  -1  -5  -4  215.12    8.22
  -1  -5  -4  224.43   14.54
  -3  -3  -5 9462.65  284.94
   3   3   5 8439.32  256.89
   1   5   4  230.22   25.10
   1   5   4  225.18   14.03
  -3  -3  -5 9367.28  288.90
  -1  -5  -4  236.04   16.77
   3   3   5 8265.90  229.87
   3   3   5 9089.18  278.37
   0  -1  -6 2169.96   76.98
   0  -1  -6 2175.82   80.02
   0   1   6 2058.51   69.26
   0  -1  -6 2185.16   69.68
   0  -1  -6 2185.19   72.02
   0   1   6 2187.92   68.58
  -1  -2  -6 4396.68  132.78
   1   2   6 4143.64  133.87
  -1  -2  -6 4508.42  135.21
   1   2   6 4244.41  128.81
  -1  -2  -6 4415.31  126.45
   1   2   6 4394.68  123.83
  -3  -1  -5  525.84   36.76
   3   1   5  489.54   36.59
   3   1   5  447.13   18.54
   5   0   0  912.74   35.90
  -5   0   0  903.33   36.88
  -5   0   0  899.94   31.71
  -3  -1  -5  499.13   21.66
  -3  -1  -5  516.00   26.21
   5   0   0  880.86   35.28
   5   0   0  955.61   39.21
   3   1   5  484.02   21.24
   5   0   0  894.41   39.07
   4   3   4 3474.50  104.12
   4   3   4 3239.93   94.56
  -4  -3  -4 3389.56  111.66
   4   3   4 3240.09  102.29
  -4  -3  -4 3580.45  119.29
   4   3   4 3212.76   93.52
   4   2  -3  245.26   17.93
  -3  -5  -313315.99  409.18
   3   4  -211467.23  338.44
   3   5   312813.29  387.92
  -4  -2   3  226.45    8.09
  -3  -4   211214.18  331.83
  -4  -2   3  250.62   23.92
   4   2  -3  242.80   24.79
   3   4  -211356.54  344.57
  -3  -4   211434.46  351.96
  -3  -4   211412.48  337.48
  -3  -4   211505.07  336.91
  -4  -2   3  242.78   26.41
  -3  -5  -313680.39  389.42
  -3  -5  -313247.87  395.81
   3   5   312955.00  386.03
   3   5   312875.59  373.65
  -5  -2  -2 3711.58  120.43
  -5  -2  -2 3844.20  124.31
   5   2   2 3663.26  117.71
   5   2   2 3868.52  122.37
   5   2   2 3566.58  110.54
   5   2   2 3579.31  113.73
   3   2  -4    4.76   15.57
   3   2  -4    2.74    8.24
  -3  -2   4    2.80    4.12
  -3  -2   4    2.62    8.88
  -3  -2   4    3.29    4.21
  -3  -2   4   12.23   13.61
  -2  -5  -4 4330.37  129.94
   2   5   4 4252.23  139.44
  -2  -5  -4 4455.65  133.45
   2   5   4 4274.02  135.35
  -4  -1  -4 3434.20  107.53
   5   2  -110031.22  307.28
  -5  -2   1 9970.32  303.28
  -4  -1  -4 3409.18  101.87
   5   2  -1 9392.18  282.58
  -5  -2   1 9788.71  284.96
  -5  -2   110050.13  309.05
  -4  -1  -4 3251.30  106.25
   5   2  -1 9697.80  284.17
   4   1   4 3224.24  104.87
   4   1   4 3118.69   93.36
   4   1   4 3131.37   93.86
  -1  -1  -6 3992.08  120.61
  -1  -1  -6 4084.59  122.22
   1   1   6 3622.14  110.67
   1   1   6 3926.63  116.25
  -1  -1  -6 3938.95  129.66
  -1  -1  -6 3985.32  127.34
   5   3   1  119.61   17.46
   1  -4   2   23.08   10.81
  -5  -3  -1  139.32   11.42
   5   3   1  120.99   18.49
  -1   4  -2   23.14   11.03
  -1   4  -2   21.68   10.23
  -1   4  -2   18.18    7.41
   1  -4   2   22.10    5.84
   5   3   1  148.14   23.66
   1  -4   2   18.28   11.07
  -5  -3  -1  140.09   19.13
  -5  -3  -1  127.16   25.59
  -3  -5   0 4111.40  119.43
  -3  -5   0 4073.67  130.40
   3   5   0 4010.76  125.82
  -3  -5   0 4180.89  122.77
  -3  -5   0 4255.01  121.65
   3   5   0 4007.39  116.81
  -5   0   1    4.12    8.55
   5   0  -1    6.03   12.52
   5   0  -1    2.97    8.95
  -5   0   1    1.88    7.33
   5   0  -1    2.73    8.16
  -5   0   1   -0.88   12.08
   5   0  -1   -0.58    9.59
  -1   5   2    5.61    6.77
   1  -5  -2   15.71   15.31
   1  -5  -2    5.00   12.29
  -1   5   2   15.22    8.57
  -1   5   2    7.19    7.91
   1  -5  -2    9.84    6.34
   1  -5  -2   15.72   10.18
   5   1   2 3296.50  113.30
  -3   1  -4 2868.25   89.38
   5   1   2 3309.58  110.62
  -5  -1  -2 3522.75  116.26
  -5  -1  -2 3394.51  108.58
   5   1   2 3304.51  108.10
  -3   1  -4 2694.75   83.74
   3  -1   4 2746.33   90.83
  -3   1  -4 2929.87   92.85
   3  -1   4 2871.33   89.85
   5   1   2 3613.52  112.22
   3  -1   4 2867.16   89.09
   1   5  -1   28.41   16.18
  -1  -5   1   30.70   10.25
  -1  -5   1   47.22   10.37
   1   5  -1   29.86   10.07
  -1  -5   1   31.99   11.97
   1   5  -1   27.23   10.72
  -4   2  -1 1328.32   37.84
   4  -2   1 1350.28   37.62
   4  -2   1 1362.58   58.69
  -4   2  -1 1384.84   58.93
  -4   2  -1 1364.92   46.57
   4  -2   1 1304.28   46.99
  -1  -3   4 1230.97   49.07
  -1  -3   4 1158.87   44.65
   1   3  -4 1223.00   44.80
   1   3  -4 1153.91   41.37
  -1  -3   4 1241.53   51.76
   1   3  -4 1204.74   46.87
  -3   2  -3   73.28    8.29
  -3   2  -3   82.86   13.57
  -3   2  -3   80.94   23.21
  -3   2  -3   86.45    8.91
   3  -2   3   71.92   24.10
   3  -2   3   84.54   13.99
  -4  -4   1 8231.91  238.87
  -4  -4   1 7827.26  222.48
  -4  -4   1 8211.92  240.42
   4   4  -1 7616.16  227.44
   4   4  -1 8178.70  251.35
  -4  -4   1 8183.30  243.65
   5   0   117025.61  522.60
   5   0   116502.25  512.23
  -5   0  -116909.11  516.91
   5   0   116845.90  499.41
  -5   0  -117198.51  521.59
   5   0   116960.89  532.85
  -1   5   1 6343.25  175.01
  -1   5   1 6362.42  196.21
  -1   5   1 6112.58  190.13
   1  -5  -1 6743.76  186.33
   1  -5  -1 6194.30  185.90
   1  -5  -1 6215.86  186.39
  -2   2  -4 9215.64  272.05
   2  -2   4 9519.96  295.65
   2  -2   4 9132.71  294.95
  -2   2  -4 9647.62  287.41
  -2   2  -4 9378.02  280.54
  -2   2  -4 9605.87  287.87
   5   3   0   51.28   21.04
   5   3   0   53.04    8.10
  -5  -3   0   55.86   13.13
   5   3   0   50.03    9.94
  -5  -3   0   56.38   13.37
  -5  -3   0   70.73   10.10
   1  -1  -6 1572.70   65.54
   1  -1  -6 1562.53   61.84
   1  -1  -6 1603.11   55.59
  -1   1   6 1431.90   48.17
  -1   1   6 1521.10   52.38
   1  -1  -6 1556.30   51.02
   0  -5  -4 1877.58   65.94
   0  -5  -4 1817.11   63.59
   0  -5  -4 1800.99   52.93
   0  -5  -4 1926.14   70.17
   0   5   4 1752.02   54.36
   0  -5  -4 1848.35   52.86
  -2  -5   1   96.40   11.39
  -2  -5   1   91.04   10.96
   2   5  -1   84.91   11.70
  -2  -5   1   94.26   17.33
  -2  -5   1   95.84   11.92
   2   5  -1  100.30   16.42
  -1  -3  -6 1663.85   46.34
   1   3   6 1697.10   46.26
   1   3   6 1644.76   61.83
  -1  -3  -6 1790.43   67.44
   1   3   6 1700.78   55.80
  -1  -3  -6 1808.58   58.55
  -2   4  -1   24.25   10.59
   2  -4   1   32.67   11.68
  -2   4  -1   28.32   11.24
  -5  -3  -2 9086.18  270.90
  -5  -3  -2 8899.72  260.54
  -5  -3  -2 8725.57  271.38
   5   3   2 8571.68  252.87
   5   3   2 8188.74  248.00
   5   3   2 8052.54  245.45
   5   3   2 8587.44  255.48
   0   3  -4  134.00   12.27
   0  -3   4  145.58   24.50
   0   3  -4  136.50   10.95
   0  -3   4  126.84   16.99
   0  -3   4  132.62   20.54
   0   3  -4  135.10   25.23
  -1   2   6  269.13   18.00
   1  -2  -6  261.99   29.44
   1  -2  -6  288.28   18.91
  -1   2   6  279.76   17.86
   1  -2  -6  275.80   18.98
   1  -2  -6  290.65   19.10
   0  -3  -613295.67  410.26
   0  -3  -613356.33  384.31
   0  -3  -613610.36  414.21
   0   3   612693.97  383.07
   0  -3  -613051.72  399.87
   0   3   612614.01  390.03
   0   3   612609.16  365.06
   2  -3  -5  629.34   26.61
  -2   3   5  593.14   21.97
   2  -3  -5  622.08   27.39
   2  -3  -5  625.14   24.65
   2  -3  -5  632.91   36.51
   2  -3  -5  634.76   25.62
   0   0  -6   14.45   14.34
   0   0  -6    3.89   12.82
   0   0   6    5.39    6.85
   0   0  -6    6.23    9.51
   0   0  -6    3.58    6.72
   0   0   6    2.76   11.50
   1  -5  -3 2361.00   82.29
   1  -5  -3 2215.45   72.48
  -1   5   3 2170.79   70.40
   1  -5  -3 2351.05   80.36
   1  -5  -3 2238.20   68.92
  -1   5   3 2187.28   67.19
  -1  -4   3   26.13   18.33
  -1  -4   3   19.45    7.79
   1   4  -3   13.92   13.63
   1   4  -3   21.16   10.97
   1   4  -3   10.25    7.24
  -1  -4   3   18.14   14.53
  -2  -2  -6 4143.73  134.93
   2   2   6 3995.85  122.06
  -2  -2  -6 4297.49  131.89
   2   2   6 3836.13  119.59
   2   2   6 4168.21  118.53
  -2  -2  -6 4348.11  124.93
   1  -4  -5 2630.38   76.53
   1  -4  -5 2635.63   81.71
   1  -4  -5 2619.27   78.31
   1  -4  -5 2637.99   76.97
  -1   4   5 2594.05   77.81
   1  -4  -5 2750.40   87.76
   1  -4  -5 2620.95   90.96
  -5  -1   2 4005.23  130.83
   2  -3   3  519.64   27.12
   5   1  -2 3627.98  101.73
  -2   3  -3  537.26   18.71
   5   1  -2 3754.94  114.70
   5   1  -2 3781.02  114.45
  -2   3  -3  542.75   35.68
  -5  -1   2 3793.30  114.29
   2  -3   3  556.06   38.23
  -5  -1   2 3666.36  100.77
  -2   3  -3  544.09   37.30
  -2   3  -3  536.73   21.93
  -3   0   5  118.04   25.38
   3   0  -5  123.86   13.69
   3   0  -5  140.51   16.20
  -3   0   5  121.16   12.92
   3  -1  -5 3214.50  104.67
   3  -1  -5 2810.78   72.32
  -3   1   5 3122.50  102.09
  -3   1   5 3075.10   97.17
   3  -1  -5 3272.80   85.17
   3  -1  -5 3137.08   99.46
   2   3  -4 3285.37  109.41
  -2  -3   4 3116.95   95.42
  -2  -3   4 3195.53  106.97
   2   3  -4 3257.85  107.58
   2   3  -4 3278.78   97.12
  -2  -3   4 3131.08   94.66
  -1  -2   5 7334.36  224.08
   1   2  -5 7642.30  235.17
   1   2  -5 7175.22  213.02
   1   2  -5 7602.47  225.32
  -1  -2   5 7398.23  234.44
  -1  -2   5 7825.42  237.73
   2  -4  -416092.98  501.02
   2  -4  -416685.74  510.92
   2  -4  -416798.71  498.41
   2  -4  -416481.14  508.93
   2  -4  -416305.61  503.59
   2  -4  -417318.20  525.45
  -4   2   3  240.28   13.11
  -4   2   3  243.43   20.25
   4  -2  -3  242.45   21.09
   4  -2  -3  241.31   17.21
   4  -2  -3  249.77   16.69
   4  -2  -3  240.48   14.20
   2  -1   5 7859.13  232.42
  -2   1  -5 8321.50  250.44
   0  -5   114156.33  427.22
   2  -1   5 7801.18  252.58
  -2   1  -5 7971.56  245.40
  -2   1  -5 8141.49  241.35
  -2   1  -5 8026.13  244.73
   0  -5   114058.50  439.27
   0   5  -114597.81  436.72
   0  -5   114894.68  445.45
   0   5  -114292.87  416.07
   0   5  -114696.21  441.44
   0   2  -5  359.74   25.75
   0   2  -5  388.21   30.87
   0  -2   5  353.95   20.17
   0  -2   5  343.62   19.47
   0  -2   5  355.47   27.09
   0   2  -5  366.85   18.91
   0   2  -5  354.16   17.45
   4   0  -4  200.76   26.76
  -4   0   4  207.82   15.40
   4   0  -4  195.18   24.30
  -4   0   4  188.18   16.65
  -3  -4  -5  468.18   34.96
  -3  -4  -5  468.70   36.13
   3   4   5  429.23   24.39
   3   4   5  467.90   33.24
   1   0  -6 4063.76  127.70
  -1   0   6 3693.28  112.29
  -1   0   6 4010.88  124.00
  -4   1  -3  990.04   50.83
   1   0  -6 3837.89  114.81
   1   0  -6 3862.71  120.37
  -4   1  -3  996.65   50.07
  -4   1  -3  912.13   33.58
   1   0  -6 3880.60  127.76
   4  -1   3  935.66   33.73
   4  -1   3  931.29   40.26
   4  -1   3  963.10   49.85
   1  -5   0  529.67   34.18
   5   0  -212750.63  375.19
  -5   0   212646.76  378.86
   1  -5   0  526.07   35.33
  -1   5   0  523.99   24.28
   5   0  -212349.19  375.55
   1  -5   0  544.15   18.13
  -1   5   0  517.97   24.75
  -5   0   212954.38  400.57
   5   0  -213137.98  404.85
  -5   0   212234.16  358.21
   2   4  -3 4060.14  131.83
  -2  -4   3 3971.42  121.52
   2   4  -3 4094.08  129.21
   4   4   4 8854.60  271.39
   2   4  -3 4292.41  128.67
  -4  -4  -4 9083.37  272.66
  -2  -4   3 4125.93  122.87
  -2  -4   3 3875.76  114.69
   4   4   4 8076.46  258.63
  -4  -4  -4 8996.18  269.22
   4   4   4 8246.39  238.22
   2   3   6  198.19   16.70
  -2  -3  -6  224.80   17.83
  -2  -3  -6  220.48   10.08
   2   3   6  204.85    8.96
   2   3   6  214.40   16.52
   3  -3  -4   22.87    7.64
   3  -3  -4   19.69   15.93
   3   5   4  722.94   20.09
   3  -3  -4   27.65   14.92
   3  -3  -4   29.35    9.89
   3   5   4  817.69   32.75
   3  -3  -4   28.26   10.54
  -3  -5  -4  846.36   34.75
   3  -3  -4   16.59   14.39
  -3  -5  -4  841.11   44.14
   3   5   4  803.76   44.86
  -1   0  -6  145.02   12.85
   1   0   6  136.45   18.26
  -1   0  -6  168.39   20.08
  -1   0  -6  145.49   14.23
  -1   0  -6  139.96   21.29
   1   0   6  130.48   13.75
   5   2   3 5939.99  183.94
  -5  -2  -3 6608.27  198.92
  -5  -2  -3 6096.75  180.97
   5   2   3 6567.72  201.00
   5   2   3 6013.27  186.20
   5   2   3 5963.10  183.32
  -3   0  -5 4879.48  161.69
   3   0   5 4688.89  148.44
   0   4  -3 3819.75  123.60
   0  -4   3 3876.93  128.44
   3   0   5 4375.03  139.05
  -3   0  -5 4819.38  152.80
   0  -4   3 3754.64  114.75
   0   4  -3 3785.56  113.44
   3   0   5 4405.85  132.02
   0   4  -3 3869.28  118.14
   0  -4   3 3615.66  121.37
  -3   0  -5 4557.70  144.14
  -2  -1  -6  503.92   19.98
   2   1   6  528.05   26.06
   2   1   6  501.62   26.50
   5   3  -1   96.89   20.84
   2   1   6  529.47   33.10
  -2  -1  -6  533.92   32.49
   5   3  -1   96.58   12.73
  -5  -3   1  122.88   26.65
   5   3  -1  119.54   15.92
  -5  -3   1  119.07   13.15
  -2  -1  -6  547.07   27.40
  -5  -3   1  107.00   20.77
  -4  -5  -2  213.13   14.49
   4   5   2  202.53   16.61
   4   5   2  195.17   15.10
  -4  -5  -2  224.39   18.31
   4   5   2  205.08   26.12
  -4  -5  -2  225.29   16.65
   4   1  -4  124.79   25.11
  -5   0  -2   43.34   18.87
   5   0   2   55.44   20.11
  -4  -1   4  112.69   15.34
  -5   0  -2   46.09   12.37
  -5   0  -2   49.31   13.62
   4   1  -4  117.13   22.59
   5   0   2   45.42   18.94
   5   0   2   44.36   11.98
  -4  -1   4  114.01   13.29
   5   0   2   57.78   12.81
  -4  -5  -1  509.52   31.40
   4   5   1  500.83   34.33
   4   5   1  511.07   23.68
   4   5   1  472.95   26.18
  -4  -5  -1  501.14   24.62
  -4  -5  -1  506.94   36.90
  -3   3  -2 6577.74  211.55
  -3   3  -2 6560.53  208.97
   3  -3   2 6063.44  189.58
  -5  -2   2 3884.40  119.99
   5   2  -2 3985.52  132.24
  -4   0  -450141.80 1655.61
   4   0   448732.46 1581.96
   4   0   451044.43 1687.72
  -4   0  -453913.25 1792.34
   3  -3   2 6499.30  209.30
   4   0   449748.03 1650.02
  -5  -2   2 3995.10  119.84
   5   2  -2 3681.60  103.35
   5   2  -2 3880.71  128.21
  -4   0  -452936.81 1725.41
  -5  -2   2 3985.54  109.73
   4  -1  -410802.98  327.84
   4  -1  -410611.06  290.81
  -4   1   410985.61  340.26
   4  -1  -410941.62  337.40
   4  -1  -410275.55  279.59
  -4   1   411012.96  342.11
   5  -1   0  832.23   32.49
   5  -1   0  804.01   32.15
   5  -1   0  826.87   34.19
  -5   1   0  825.67   32.81
  -5   1   0  792.40   36.86
   5  -1   0  799.76   45.84
  -3  -5   1 2451.07   79.54
   3   5  -1 2454.57   83.82
   3   5  -1 2422.67   82.51
  -3  -5   1 2436.61   80.83
  -3  -5   1 2434.64   85.40
  -3  -5   1 2516.89   82.90
   5  -1  -1 4732.72  158.05
   5  -1  -1 4659.12  138.54
  -5   1   1 4648.63  140.97
   5  -1  -1 4754.93  146.56
   5  -1  -1 4974.98  150.98
  -5   1   1 4794.01  144.95
  -5  -3  -3   67.61   21.47
   5   3   3   61.02    8.29
   5   3   3   51.90   12.80
  -5  -3  -3   58.99   12.81
   5   3   3   62.49   12.50
   5   3   3   67.10   20.37
  -1   3   6 1026.66   33.88
   1  -3  -6 1118.61   50.85
   1  -3  -6 1182.13   43.76
   1  -3  -6 1053.64   32.04
  -1   3   6 1085.71   37.01
   1  -3  -6 1115.02   53.99
   1   5   5 3253.08  106.49
  -1  -5  -5 3342.16  102.08
  -1  -5  -5 3187.12  107.01
   1   5   5 3195.52   99.55
  -3  -1   5  382.34   33.07
  -3  -1   5  385.42   19.97
   3   1  -5  374.77   23.08
  -3  -1   5  321.67   11.90
   3   1  -5  369.47   20.64
  -2  -2   5  650.33   35.73
   2   2  -5  627.28   24.15
  -2  -2   5  643.81   26.71
   2   2  -5  663.80   38.49
  -2  -2   5  638.49   29.81
   2   2  -5  638.91   28.81
   5   1   3 3911.04  122.37
  -5  -1  -3 3566.70  106.54
  -5  -1  -3 4075.64  136.58
   5   1   3 3733.77  120.60
   5   1   3 3726.55  129.99
   5   1   3 3480.94  106.94
  -3   2   5  184.89   20.53
  -3   2   5  192.73   24.98
   3  -2  -5  175.95   16.30
   3  -2  -5  203.91   13.27
   3  -2  -5  190.23   21.14
   3  -2  -5  201.27   12.30
  -4   2  -2 2840.47   99.65
   4  -2   2 2815.16  105.62
   4  -2   2 2838.38  102.26
   4  -2   2 2960.59   81.35
  -4   2  -2 2828.28   90.52
  -4   2  -2 2721.40   78.71
  -1   3  -4 6039.81  180.75
   1  -3   4 5660.07  185.33
  -1   3  -4 6137.09  180.17
  -1   3  -4 6258.91  200.37
   1  -3   4 5834.43  175.56
  -1   3  -4 6140.76  194.50
   5   4   1 7576.81  230.03
   5   4   1 7237.50  225.28
  -5  -4  -1 7984.37  245.50
  -5  -4  -1 8144.45  245.12
  -5  -4  -1 7778.74  234.68
   5   4   1 7975.61  236.93
   3  -4  -1  627.44   38.73
  -3   4   1  635.37   27.54
   3  -4  -1  631.10   41.20
  -3   4   1  640.95   40.42
   4   3  -3 3941.78  120.31
  -4  -3   3 3981.63  134.25
  -4  -3   3 4143.20  114.63
  -4  -3   3 4206.93  119.79
   4   3  -3 4109.27  125.99
  -4  -3   3 4133.12  123.39
   3  -4  -216881.96  522.07
  -2   1   6 4171.57  118.35
   2  -1  -6 4611.63  134.77
  -3   4   217746.89  558.56
  -3   4   216957.71  512.78
   2  -1  -6 4481.09  151.35
   3  -4  -217457.41  533.13
   3  -4  -216260.29  488.48
   2  -1  -6 4609.58  143.73
   3  -4  -216556.66  493.49
   2  -1  -6 4377.37  135.22
  -2   1   6 4442.82  139.19
  -2   1   6 4449.75  138.63
  -1  -4  -6 2181.29   70.89
   1   4   6 2128.17   77.09
  -1  -4  -6 2105.04   52.75
   1   4   6 2150.36   69.26
  -1  -4  -6 2283.28   80.58
   1  -2   5 9635.62  298.56
  -1   2  -5 9299.89  283.71
  -1   2  -5 9453.88  285.48
  -1   2  -5 9251.85  277.29
  -1   2  -5 9678.08  301.52
   1  -2   5 8951.37  287.49
   1  -5  -4 6072.71  174.60
   1  -5  -4 6256.62  195.12
   4   5   3  413.61   22.12
   5   4   2 1437.75   51.73
  -2  -5  -5  307.74   19.52
   2   5   5  308.98   20.90
  -2  -5  -5  322.56   20.98
   1  -5  -4 6443.07  196.92
  -5  -4  -2 1632.95   64.43
  -5  -4  -2 1610.00   55.49
  -1   5   4 5915.05  179.86
   1  -5  -4 5822.52  174.98
  -5  -4  -2 1612.87   68.88
   5   4   2 1574.14   54.25
   5   4   2 1503.24   62.05
   4   5   3  408.57   32.55
   2   5   5  312.82   27.98
   4   5   3  379.01   17.00
  -4  -5  -3  426.26   32.90
  -4  -5  -3  427.62   17.42
  -4  -5  -3  411.05   23.32
   1   6   2   44.69   12.09
   1   6   2   46.93   12.62
  -2  -6  -2  109.33   19.60
  -1  -6  -2   52.28   12.65
  -2  -6  -2   99.71   12.44
   2   6   2   99.58   17.31
  -2  -6  -2   97.40   24.93
  -1  -6  -2   60.22   23.02
  -2  -6  -2   96.28   21.96
   2   6   2   98.11   12.77
  -1  -6  -2   65.12   21.11
  -1  -6  -2   47.62   14.14
  -5   1  -1 1634.89   63.06
   5  -1   1 1655.55   67.00
  -5   1  -1 1669.85   53.68
   5  -1   1 1592.13   64.89
   5  -1   1 1704.98   53.69
   5  -1   1 1621.58   67.16
   4   5   0  229.63   15.31
  -4  -5   0  213.83   18.24
  -4  -5   0  221.46   19.91
  -4  -5   0  219.56   14.73
  -4  -5   0  225.57   20.20
   4   5   0  221.89   26.81
   4   5   0  211.87   14.39
   4  -3  -1 2428.44   68.59
  -4  -4   2  327.43   18.35
  -4   3   1 2457.07   76.02
  -4   3   1 2579.75   74.93
  -4  -4   2  339.92   19.23
   4  -3  -1 2570.11   82.88
   4   4  -2  320.93   19.47
  -4   3   1 2684.41   87.54
  -4  -4   2  325.23   31.24
   4  -3  -1 2545.01   83.40
   4   4  -2  329.95   30.92
   4  -3  -1 2501.12   87.18
  -4  -4   2  325.72   17.67
  -4  -2  -5  695.60   29.02
   4   2   5  691.71   24.13
  -4  -2  -5  798.15   32.68
  -4  -2  -5  824.81   36.11
   4   2   5  724.70   33.98
   4   2   5  741.19   29.53
   5  -1  -2 2710.41   88.31
  -5   1   2 2783.61   91.26
   5  -1  -2 2790.26   93.16
   5  -1  -2 2747.26   88.55
   5  -1  -2 2708.68   83.28
  -5   1   2 2563.17   76.44
  -5  -4   013008.00  393.87
   5   4   011799.16  359.65
  -5  -4   012858.41  382.13
   5   4   012658.89  391.21
  -5  -4   013053.74  385.76
   5   4   012483.26  385.70
   2  -2  -615606.83  485.30
   2  -2  -616248.84  494.76
   2  -2  -616253.94  485.10
   0   4   6  614.55   33.46
   0  -4  -6  631.55   21.00
  -2   2   614976.67  459.68
  -2   2   614438.24  424.14
   2  -2  -615029.07  481.92
   0   4   6  646.01   27.87
   0  -4  -6  676.94   35.16
   0  -4  -6  651.91   29.19
   0  -4  -6  641.53   22.88
  -2   0   6 1133.69   39.39
   0  -5  -5  727.27   37.59
   0  -5  -5  738.67   25.16
  -2   0   6 1181.05   46.06
  -4  -3  -5 3321.03  103.02
   4   3   5 3202.27   94.17
   4   3   5 3227.41   94.33
   4   3   5 3321.00  102.33
   0   5   5  738.29   36.21
  -2   0   6 1065.07   34.17
   0  -5  -5  760.08   39.32
   2   0  -6 1166.03   45.32
   2   0  -6 1108.60   38.22
  -4  -3  -5 3481.16  120.79
   0  -5  -5  719.77   23.82
   2   0  -6 1229.20   51.38
   4   3   5 3251.38  116.27
   0   5   5  742.95   38.93
   1   5  -2  802.46   33.44
   1   5  -2  820.07   39.09
   1   5  -2  833.97   43.47
  -1  -5   2  779.33   33.30
  -1  -5   2  832.58   43.14
  -1  -5   2  797.80   31.97
   2   6   112429.93  377.06
  -2  -6  -112771.71  386.10
  -2  -6  -112799.72  397.54
  -2  -6  -112866.98  384.27
   2   6   112576.79  374.14
  -2  -6  -113240.56  402.12
  -1  -6  -1 1493.17   52.52
  -1  -6  -1 1486.19   48.10
  -1  -6  -1 1502.36   53.46
  -1  -6  -1 1522.85   46.99
   1   6   1 1449.77   49.58
   1   6   1 1459.46   53.80
  -3  -3   4  150.93   15.03
  -3  -3   4  142.85   12.34
   3   3  -4  151.61   11.33
   3   3  -4  148.61   16.08
  -3  -3   4  133.13   25.22
   3   3  -4  156.62   26.11
  -4   3   2 2704.22   81.67
  -2   4  -2 2788.21   88.97
   4  -3  -2 2747.65   91.53
  -2   4  -2 2773.04   89.21
  -4   3   2 2663.57   86.26
   4  -3  -2 2905.49   92.03
   4  -3  -2 2646.71   86.19
  -3   4   014958.52  474.34
   2  -4   2 2654.67   99.00
  -3   4   015037.05  469.99
   2  -4   2 2763.44   89.66
   4  -3  -2 2660.34   80.85
   3  -4   014724.83  472.23
   3  -4   014663.64  466.19
   1   6   3    7.18   10.94
  -1  -6  -3    8.44   10.39
  -1  -6  -3    2.36   12.35
  -1  -6  -3    1.98    7.36
  -1  -6  -3    4.80   16.00
   1   6   3    3.92    7.28
  -2  -6  -310494.03  314.89
  -2  -6  -310564.26  314.20
   2   6   310738.03  322.78
   2   6   310084.98  290.39
  -2  -6  -310595.66  326.21
   2   6   3 9850.70  303.78
  -2  -6  -310486.85  299.75
  -3  -4   3 2592.92   83.31
  -3  -4   3 2571.89   80.22
  -3  -4   3 2720.28   83.48
   3   4  -3 2716.67   85.41
  -3  -4   3 2555.26   80.11
   3   4  -3 2692.84   93.79
   0   1  -6 1124.82   40.90
   0  -1   6 1192.24   50.11
   0   1  -6 1171.44   43.05
   0  -1   6 1108.60   47.90
  -2  -4  -6  569.29   37.57
   0   1  -6 1115.83   47.84
   0   1  -6 1181.83   48.09
   2   4   6  556.70   37.37
  -2  -4  -6  593.09   39.07
   2   4   6  567.10   26.66
   2   5  -2    4.04   11.95
  -2  -5   2    3.31   11.31
   2   5  -2    2.57    8.85
  -2  -5   2    3.64   11.73
  -2  -5   2   -1.39    7.30
  -2  -5   2    2.68    8.07
   2   5  -2    4.03   12.30
   4  -3   0   33.20   19.22
  -4   3   0   63.40   17.48
   4  -3   0   39.57    5.11
  -4   3   0   32.46   22.46
   4  -3   0   31.28   22.75
  -4   3   0   33.49    4.93
   1  -5   1  111.01    8.48
  -1   5  -1   99.27   24.01
   1  -5   1   96.43   25.38
   1  -5   1  101.29   24.94
  -1   5  -1  108.16   25.06
  -1  -1   6  945.92   38.68
  -1  -1   6 1016.12   51.35
   1   1  -6 1030.68   49.90
   1   1  -6  998.06   37.23
   1   1  -6  972.64   36.86
  -1  -1   6 1010.29   44.99
   3  -4  -3 2238.35   71.35
   3  -4  -3 2032.88   65.52
   3  -4  -3 2029.44   66.80
   3  -4  -3 1972.06   63.06
  -3   4   3 2092.02   70.94
   3  -4  -3 2165.95   74.92
   4   2  -4 7175.70  229.59
   4   2  -4 6871.38  207.17
  -4  -2   4 7530.49  202.76
  -4  -2   4 6923.64  212.95
  -4  -2   4 7020.65  208.87
  -5  -1   3 2826.68   88.98
  -5  -1   3 2832.68  100.96
   5   1  -3 2823.43  101.92
   2   0   6  551.02   38.50
  -2   0  -6  618.10   33.42
   2   0   6  576.92   24.25
   5   1  -3 2694.78   86.68
  -2   0  -6  589.78   29.44
  -2   0  -6  590.99   35.69
  -2   0  -6  574.77   33.12
  -2   5   2 1264.13   44.78
   2  -5  -2 1326.21   55.53
  -2   5   2 1290.95   44.54
   2  -5  -2 1285.88   41.97
   2  -5  -2 1317.98   41.87
   2  -5  -2 1362.37   56.98
  -1   4  -3  298.60   30.41
  -1   4  -3  306.55   19.52
   1  -4   3  312.53   33.27
  -1   4  -3  322.96   33.61
   1  -4   3  294.47   21.78
  -1   4  -3  305.24   14.67
  -3  -2  -6  509.79   33.73
   3   2   6  509.49   28.11
  -3  -2  -6  571.32   29.81
   3   2   6  506.11   22.91
  -3  -2  -6  523.49   23.53
   3   2   6  521.39   33.36
   5   0  -3  642.54   29.20
  -5   0   3  640.09   28.11
   5   0  -3  618.13   28.06
  -5   0   3  646.94   29.03
   4  -2  -4 7870.99  249.81
   4  -2  -4 8433.58  241.85
   4  -2  -4 8554.67  242.16
  -4   2   4 7918.34  248.21
   4  -2  -4 7847.23  247.96
  -4   2   4 7714.96  241.71
   2  -5  -1  505.00   25.46
   2  -5  -1  454.78   13.11
  -2   5   1  522.49   25.09
  -2   5   1  490.01   24.02
   2  -5  -1  514.85   25.29
   2  -5  -1  434.36   12.90
   5   4   3 3137.64  101.28
   5   4   3 3172.68   98.47
  -5  -4  -3 3418.74  118.65
  -5  -4  -3 3482.43  119.23
   5   4   3 3030.67   94.55
   5   4   3 3508.96  117.52
   3   3   6 1301.94   38.65
  -3  -3  -6 1508.53   44.68
  -3  -3  -6 1455.27   64.93
   3   3   6 1334.74   61.16
   3   3   6 1469.98   61.46
  -3  -3  -6 1410.09   60.49
  -5  -3   2 2589.67   74.09
  -5  -3   2 2668.27   83.04
  -5  -3   2 2778.72   80.04
  -5  -3   2 2708.63  100.23
   5   3  -2 2740.46  101.17
  -4  -1  -5 5428.68  171.76
  -4  -1  -5 5670.01  190.48
  -4  -1  -5 5244.70  168.55
   4   1   5 5024.72  159.85
   4   1   5 5055.38  176.51
   4   1   5 5312.85  170.23
   5   3  -2 2615.68   84.64
  -3  -6  -2 4451.24  133.53
   3   6   2 4388.63  132.05
   0  -6  -2   81.95   15.10
  -3  -6  -2 4547.61  148.94
  -3  -6  -2 4499.22  130.43
  -3  -6  -2 4470.11  135.71
   3   6   2 4183.51  125.25
   0  -6  -2   80.57   12.44
   0  -6  -2   87.33   16.01
   0   6   2   78.63   15.33
   0   6   2   79.77   11.05
   3   6   2 4509.79  138.04
   0  -6  -2   76.54   14.05
   2  -4  -5 8434.76  268.31
   2  -4  -5 8530.68  248.88
   2  -4  -5 8415.62  257.85
   2  -4  -5 8688.68  260.78
   2  -4  -5 9114.78  270.78
   2  -4  -5 8377.62  262.92
   0   5  -2 4521.36  131.72
   0  -5   2 4288.42  144.38
   0   5  -2 4560.20  150.38
   0  -5   2 4414.65  131.29
   0   5  -2 4618.96  149.57
   0  -5   2 4521.59  138.56
  -3   2  -4  571.81   28.19
  -3   2  -4  596.56   25.56
   3  -2   4  604.43   47.69
  -3   2  -4  618.69   42.18
   3  -2   4  611.38   42.30
  -3   2  -4  601.88   42.13
  -5   0  -3  115.49   15.44
   5   0   3  107.33   16.00
  -5   0  -3  119.05   17.45
   5   0   3  109.13   17.77
   5   0   3  115.24   10.56
  -5   0  -3  126.32   27.62
   3   5   5 3172.49  115.62
  -3  -5  -5 3223.44  102.43
  -3  -5  -5 3392.29  119.19
   3   5   5 3185.98  100.06
   5   2   4 4986.00  156.70
   5   2   4 4863.45  152.47
   5   2   4 4791.95  153.59
  -5  -2  -4 5511.54  183.27
  -5  -2  -4 4931.87  149.83
   5   2   4 5191.54  155.72
   2  -5  -3    9.23    9.05
   2  -5  -3   10.52   16.50
   2  -5  -3   14.35    8.40
   2  -5  -3   10.37   10.00
  -2   5   3    8.13   14.43
   2  -5  -3   13.69   14.67
  -1   1  -6 2990.76   93.51
   1  -1   6 3028.34   93.35
   1  -1   6 2886.63  104.84
  -1   1  -6 3050.46   95.80
  -1   1  -6 2992.21  100.34
  -1   1  -6 3099.63  106.04
  -3  -6  -1   50.21   19.00
  -3  -6  -1   49.40   12.95
  -3  -6  -1   53.46   13.23
   3   6   1   43.37   18.01
  -3  -6  -1   45.48   20.55
   3   6   1   47.25   13.98
  -4  -5  -4  132.19   26.76
   4   5   4  131.70   15.24
   4   5   4  111.59    9.87
   4   5   4  131.69   26.37
   4   5   4  123.80    8.31
  -4  -5  -4  135.47   16.70
   0  -6  -1 1336.65   50.29
   0   6   1 1268.73   40.16
   0   6   1 1246.94   49.88
   0  -6  -1 1311.21   58.75
   0  -6  -1 1352.71   44.06
   0  -6  -1 1270.00   52.18
   0   6   3 1999.22   65.69
   0  -6  -3 2087.52   68.68
   0   6   3 2048.75   66.91
   0  -6  -3 2225.04   84.52
   0  -6  -3 2220.93   82.02
   0  -6  -3 2105.82   69.87
  -2  -6   0 2181.97   81.70
  -2  -6   0 2179.08   75.77
  -2  -6   0 2150.78   69.73
  -2  -6   0 2163.43   75.63
   2   6   0 2128.36   72.33
   2   6   0 2133.79   75.48
   4   4   5 4257.99  136.13
  -4  -4  -5 4597.36  153.11
   4   4   5 3920.48  113.17
   4   4   5 4590.82  149.94
   4   4   5 4174.67  115.95
  -4  -4  -5 4822.84  150.66
   5   3   4 3365.70  105.59
   5   3   4 3628.14  111.04
   5   3   4 3479.84  124.90
  -5  -3  -4 3808.63  120.32
  -5  -3  -4 3593.29  122.44
   5   3   4 3374.00  106.05
  -3  -6  -3    0.81   10.50
  -3  -6  -3    3.49    5.53
  -3  -6  -3    3.00   16.45
   3   6   3    4.70   16.67
   3   6   3    1.78    7.85
   3   6   3   -0.77    7.61
  -1  -6   0 8706.60  271.24
   1   6   0 8655.00  258.37
  -1  -6   0 8886.37  267.60
  -4   3   3 1035.43   32.80
   4  -3  -3 1127.58   50.62
   4  -3  -3 1093.96   51.51
  -4   3   3 1227.46   44.33
   4  -3  -3 1070.90   41.25
  -1  -6   0 8843.55  282.48
   1   6   0 8618.27  254.15
   4  -3  -3 1141.74   42.55
  -1  -6   0 8707.68  274.33
  -3  -1  -6  734.78   30.46
  -3  -1  -6  830.45   49.87
   3   1   6  729.32   47.90
  -3  -1  -6  809.77   36.28
   3   1   6  749.10   31.30
   3   1   6  758.22   34.29
   5   4  -1 2115.33   78.15
   5   4  -1 2212.72   72.07
  -5   1  -2 1133.12   39.63
   5  -1   2 1159.59   58.95
   5   4  -1 2234.04   74.03
   5  -1   2 1165.23   56.96
  -5  -4   1 2252.46   71.36
  -5   1  -2 1171.88   44.09
   5  -1   2 1150.45   38.88
  -5  -4   1 2229.29   75.33
  -5   1  -2 1144.09   44.03
  -5  -4   1 2268.29   79.57
   3   2  -5  886.92   35.91
  -3  -2   5  868.55   48.52
  -3  -2   5  870.41   29.20
  -3  -2   5  853.10   33.86
   3   2  -5  844.67   26.20
   3   2  -5  864.30   47.79
   1   6   4 9931.83  283.45
  -1  -6  -410495.29  320.33
  -1  -6  -411034.22  341.28
   1   6   410431.75  314.84
  -1  -6  -410475.78  297.63
  -1  -6  -410931.99  329.45
   1   6   410061.35  313.81
  -2  -6  -4 1558.60   62.97
   2   6   4 1530.35   60.67
   5   2  -3 4521.21  140.27
   2   6   4 1533.02   43.15
  -2  -6  -4 1633.97   69.02
  -5  -2   3 4613.42  140.01
  -5  -2   3 4529.48  141.26
  -2  -6  -4 1548.17   41.01
   5   2  -3 4476.13  139.05
  -5  -2   3 4203.60  112.17
   2   6   4 1599.22   69.01
   3  -1   5 4488.59  146.42
  -3   1  -5 4525.38  140.29
   3  -3  -5 4551.16  131.95
   4   5  -1 1490.20   59.51
   3  -3  -5 4579.89  131.53
  -4  -5   1 1544.52   54.95
   3  -3  -5 4523.23  137.55
  -4  -5   1 1523.92   47.64
   3  -1   5 4486.89  137.89
   3  -3  -5 4318.59  141.27
  -4  -5   1 1595.44   57.19
   4   5  -1 1589.95   64.92
   3  -1   5 4435.95  139.31
   3  -3  -5 4401.46  140.47
  -3   1  -5 4631.35  142.66
  -4  -5   1 1600.88   59.57
  -3   3   5 4254.52  129.12
   3  -3  -5 4336.71  145.03
  -3   1  -5 4719.99  148.03
   4  -3   1 1364.58   63.36
  -4   3  -1 1443.66   61.69
  -4   3  -1 1466.25   66.25
   4  -3   1 1384.75   64.78
  -3  -5   2  719.67   26.79
  -3  -5   2  722.04   40.13
  -3  -5   2  724.39   27.23
   3   5  -2  739.03   40.14
   3   5  -2  729.38   39.41
  -3  -5   2  782.52   30.83
   1  -4  -6 4082.64  121.04
   1  -4  -6 4160.26  138.42
   1  -4  -6 4270.01  133.70
  -1   4   6 4031.28  128.78
   1  -4  -6 4114.06  119.56
   1  -4  -6 4041.46  139.50
   2  -5   0  182.84   27.22
  -2   5   0  183.59   26.91
   2  -5   0  174.31   28.44
  -2   5   0  173.96   26.84
   2  -3  -6  803.90   34.17
   2  -3  -6  795.53   46.37
  -5   1   3  498.03   35.96
   2  -3  -6  831.14   34.99
   5  -1  -3  483.41   25.47
  -5   1   3  503.50   31.79
   2  -3  -6  825.71   31.69
  -2   3   6  787.73   33.65
  -5   1   3  456.07   16.70
   5  -1  -3  496.78   33.82
  -2   3   6  727.92   24.52
   5  -1  -3  496.64   20.01
   2   1  -6 1275.03   48.33
   2   1  -6 1345.64   57.07
  -2  -1   6 1170.42   39.87
  -2  -1   6 1216.27   43.02
  -2  -1   6 1270.46   48.83
   2   1  -6 1186.66   38.57
   0  -2  -7 1038.06   38.67
   3  -4   1  424.92   26.97
   3  -4   1  420.41   27.08
   0  -2  -7 1082.81   38.52
   0   2   7  969.77   41.87
   0  -2  -7 1044.41   42.64
   4  -1   4 1229.16   45.49
  -4   1  -4 1272.05   60.16
  -3   4  -1  435.84   36.10
   0  -2  -7 1044.85   40.59
   4  -1   4 1258.52   60.84
  -3   4  -1  437.18   38.31
   0   2   7 1030.60   36.36
  -4   1  -4 1306.37   64.89
  -4   1  -4 1173.10   43.50
   4  -1   4 1238.48   54.31
  -1  -2  -7    4.25    9.94
  -1  -2  -7    3.29   15.39
   1   2   7   35.59   10.01
  -1  -2  -7    3.26   11.02
   1   2   7    2.17    8.82
  -1  -2  -7    3.33    8.87
   1   2   7    3.89   10.87
   5  -2  -1  312.37   33.70
   5  -2  -1  308.65   19.14
  -5   2   1  301.10   17.90
   5  -2  -1  291.53   25.60
  -5   2   1  287.93   22.00
   5  -2  -1  304.65   32.12
  -3   3  -3 6162.59  204.00
  -3   3  -3 5983.75  184.80
  -3   3  -3 5848.63  160.14
   3  -3   3 6015.27  187.19
   3  -3   3 5765.33  185.46
   6   2   1   34.37   10.75
  -6  -2  -1   57.03   16.71
   6   2   1   51.74   12.12
  -6  -2  -1   44.90   13.06
   6   2   1   46.07   19.59
   6   2   1   50.75   17.01
   2  -2   5 3246.05  102.65
   2  -2   5 3287.52  109.31
  -2   2  -5 3404.59  119.32
  -2   2  -5 3516.22  121.26
  -2   2  -5 3364.43  105.45
  -2   2  -5 3419.32  110.22
  -6  -2   0 1352.72   49.67
   6   2   0 1288.61   49.68
   6   2   0 1253.90   46.42
  -6  -2   0 1345.58   48.79
   6   2   0 1376.20   58.53
  -6  -2   0 1366.25   47.93
   1  -5  -510042.38  295.08
   1  -5  -5 9942.56  296.27
   1  -5  -5 9528.84  286.54
   1  -5  -5 9674.37  297.06
   1  -5  -510244.90  301.28
   1  -5  -5 9601.28  301.22
   3   4   6 7009.69  234.31
  -3  -4  -6 7642.90  247.14
   3   4   6 7507.73  241.15
  -3  -4  -6 8015.23  247.76
  -2   3  -4 1974.04   68.31
  -2   3  -4 1865.77   57.97
  -2   3  -4 1931.87   67.28
   2  -3   4 1879.82   82.26
   2  -3   4 1853.87   65.49
  -2   3  -4 1866.78   59.24
   0  -1  -7 1123.13   45.29
   0  -1  -7 1124.67   43.72
   0  -1  -7 1153.86   45.77
   6   1   0 3659.99  127.03
   0   1   7 1108.98   42.59
   0   1   7 1056.64   45.24
  -6  -1   0 3585.04  110.96
   0  -1  -7 1169.22   49.66
   6   1   0 3819.41  125.37
   6   1   0 3554.05  117.59
  -6  -1   0 3723.52  118.71
   6   1   0 3667.67  118.72
  -4   2  -3  387.30   24.67
  -5  -1  -4 1188.58   43.17
  -4   0   5 1852.46   61.23
   4  -2   3  373.09   41.36
  -4   0   5 1983.24   80.14
   4   0  -5 1921.69   68.11
   5   1   4 1103.59   62.31
  -4   2  -3  386.10   24.77
  -4   2  -3  391.64   20.76
   4   0  -5 1968.55   75.45
   5   1   4 1057.74   38.00
   4  -2   3  381.70   37.64
   4  -2   3  385.81   17.01
  -5  -1  -4 1212.16   49.40
   5   1   4  957.50   37.79
  -5  -1  -4 1047.02   38.55
   1   3  -5 2148.69   78.90
  -1  -3   5 2109.35   79.40
   5  -2   0  147.51   28.02
  -1  -3   5 2094.90   76.27
   1   3  -5 2171.08   67.84
  -5   2   0  154.53   11.88
  -1  -3   5 2199.50   71.87
   1   3  -5 2227.39   85.53
   5  -2   0  128.14   24.05
   5  -2   0  141.47   26.80
   5  -2   0  146.28   11.88
  -5   2   0  138.18   20.31
   1   4  -4 3586.83  116.84
  -1  -4   4 3502.06  115.70
  -1  -4   4 3672.51  113.74
  -1  -4   4 3413.41  115.08
   1   4  -4 3679.20  126.98
   1   4  -4 3462.12  113.00
   3  -4  -4  278.02   21.96
   3  -4  -4  256.36   24.76
   3  -4  -4  252.17   20.34
   3  -4  -4  322.64   21.71
   3  -4  -4  257.62   26.08
  -6  -1  -1   92.67   12.12
   6   1   1  106.30   20.41
   6   1   1  101.60   24.82
   6   1   1   99.99   14.49
   6   1   1   79.89   20.99
  -6  -1  -1  112.97   21.43
   1   3   7 3242.14  104.40
  -1  -3  -7 3461.86  119.26
   1   3   7 3071.77   98.90
  -1  -3  -7 3363.49   95.83
  -1  -3  -7 3310.64  106.18
   1   3   7 3302.30   92.91
  -4   1   5 2265.34   83.22
   4  -1  -5 2280.69   83.85
  -4   1   5 2203.82   74.34
   4  -1  -5 2271.36   78.00
  -3  -6   0 3075.93  102.60
  -3  -6   0 3097.77   96.92
   3   6   0 3076.92  102.45
  -3  -6   0 3175.73  101.44
   3   6   0 2991.72   98.67
  -3  -6   0 3154.11  107.21
  -1  -1  -7  935.00   38.19
  -1  -1  -7  914.11   32.44
  -1  -1  -7 1011.75   50.80
   1   1   7  874.59   45.50
  -1  -1  -7  983.63   52.33
   1   1   7  959.45   38.99
   0  -3   5  411.88   36.56
   5  -2  -2  132.86   16.88
  -5   2   2  125.75   14.04
   0   3  -5  428.98   38.29
  -5   2   2  135.30   10.55
   5  -2  -2  115.67   16.48
   0   3  -5  394.54   30.60
   0  -3   5  401.09   29.98
   0  -3   5  384.39   23.51
   5  -2  -2  142.18   25.73
   5  -2  -2  148.75   17.26
   0   3  -5  390.84   27.69
   5   5   2 5188.55  157.97
  -3   1   6 6945.16  217.11
   1   5   6  228.80   18.17
  -5  -5  -2 5388.84  167.12
   5   5   2 4750.59  147.90
   3  -1  -6 7211.94  225.28
  -3   1   6 6764.31  205.17
   1   5   6  222.37   26.21
  -5  -5  -2 5372.50  156.95
  -1  -5  -6  222.63   27.96
  -1  -5  -6  242.72   18.50
   3  -1  -6 6590.45  184.28
   3  -1  -6 6964.11  230.94
   5   5   2 5013.89  156.34
  -5  -5  -2 5494.74  177.06
   0  -6   0 5676.50  183.85
   0  -6   0 5784.33  190.70
   0  -3  -7  936.56   32.89
   0  -3  -7  899.04   48.89
   0   3   7  822.91   32.21
   0   6   0 5850.13  166.43
   0  -6   0 6232.02  178.81
   0   6   0 5970.96  179.85
   0  -3  -7  908.10   39.93
   0   6   0 5702.08  183.06
   0   3   7  828.74   28.54
   0  -3  -7  936.02   43.84
   0  -6  -4 1896.01   75.86
   0  -6  -4 1831.36   65.96
   0  -6  -4 1868.96   71.60
   0   6   4 1663.66   53.15
   0  -6  -4 1765.78   56.83
   0   6   4 1723.13   61.07
  -5  -5  -1 2756.90   88.44
   5   5   1 2545.48   79.47
  -5  -5  -1 2796.49   91.31
  -5  -5  -1 2785.31   86.36
   5   5   1 2675.71   93.60
   5   5   1 2719.94   87.27
   5   4   4 1289.18   57.91
   5   4   4 1211.44   47.93
  -5  -4  -4 1345.59   63.64
  -5  -4  -4 1274.43   48.42
   5   4   4 1176.07   41.48
   5   4   4 1152.31   39.91
  -2  -4   4   11.79   15.35
   2   4  -4   -0.81   14.56
  -2  -4   4    5.04   11.36
  -2  -4   4   -0.32   17.59
   2   4  -4    5.17   10.20
   2   4  -4    2.18   10.31
   6   3   1 2540.79   90.46
   6   1  -1   14.82   10.34
   6   1  -1   17.12   19.92
  -6  -3  -1 2589.73   85.57
  -6  -3  -1 2795.42   95.13
   6   3   1 2622.33   84.79
  -6  -3  -1 2807.41   95.08
  -6  -1   1   17.24    9.68
  -6  -1   1   17.82   11.04
   6   3   1 2814.03   89.65
  -6  -1   1   31.34   11.58
   6   1  -1   45.87   12.34
  -3  -6  -4 1365.48   63.02
   3   6   4 1260.47   35.90
  -3  -6  -4 1398.36   38.25
   3   6   4 1310.79   50.51
  -3  -6  -4 1329.87   59.38
   3   6   4 1304.72   46.89
   2  -5  -4  804.53   35.06
   2  -5  -4  880.31   38.04
   2  -5  -4  844.27   32.31
   2  -5  -4  818.76   30.88
   2  -5  -4  863.43   32.90
   2  -5  -4  866.51   33.77
  -6  -2  -2  515.02   25.92
   6   2   2  519.87   33.25
  -6  -2  -2  488.77   24.83
   6   2   2  475.62   35.17
   6   2   2  486.35   24.91
   6   2   2  468.58   31.44
   1  -2  -7  855.39   35.85
  -1   2   7  810.18   33.78
   1  -2  -7  822.37   46.11
  -1   2   7  766.02   33.09
   1  -2  -7  841.98   38.45
   1  -2  -7  865.10   36.94
  -4   0  -5 1050.09   50.59
  -4   0  -5 1046.96   45.67
  -4   0  -5 1121.30   46.93
   4   0   5 1070.40   46.02
   4   0   5 1043.98   62.15
  -3   0   6 2655.69  102.45
   3   0  -6 2596.96  100.10
  -3   0   6 2644.43   92.73
   3   0  -6 2752.30   96.90
   0   4  -414174.36  440.21
   1  -1  -7   28.86   12.16
  -1   1   7   15.06   10.44
   1  -1  -7   19.52   13.64
   0   4  -415397.58  486.11
   0   4  -414604.80  461.87
  -1   1   7   20.06   12.87
   1  -1  -7   20.11   20.51
   0  -4   414467.33  451.15
   1  -1  -7   41.80   15.48
   0  -4   413729.60  443.08
   0  -4   415061.56  474.55
   6   2  -1 2030.73   65.84
  -2  -3   5 2758.30  100.14
   2   3  -5 2810.41   99.72
  -6  -2   1 2097.65   69.24
  -6  -2   1 2123.17   67.03
  -2  -3   5 2865.28  100.30
  -2  -3   5 2685.88   87.16
  -6  -2   1 2158.71   72.49
   6   2  -1 2043.49   79.74
   6   2  -1 2235.36   86.16
   2   3  -5 2816.20   87.49
   2   3  -5 2777.30   89.74
  -4  -1   5  261.96   18.54
   4   1  -5  262.27   29.90
   4   1  -5  266.58   33.53
  -4  -1   5  254.99   32.86
   2   5   6   10.76   18.88
  -2  -5  -6   11.47   20.72
  -2  -5  -6   12.32   11.39
   2   5   6   12.44   11.78
  -6  -3   0 2865.93   93.70
  -4  -4   3 3094.54   92.74
  -4  -4   3 3214.55  115.11
   4   4  -3 3202.76  102.60
   6   3   0 2946.28   93.78
   6   3   0 2788.76   99.20
  -6  -3   0 3026.23   94.27
  -4  -4   3 3278.25  111.02
   6   3   0 2813.37   87.05
   4   4  -3 3187.71  101.29
  -4  -4   3 3061.89   92.10
  -6  -3   0 2968.85   96.59
   1  -5   2 1438.70   43.05
  -1   5  -2 1342.40   38.87
  -1   5  -2 1513.08   66.58
   1  -5   2 1409.86   53.88
   1  -5   2 1468.29   66.94
   2   2   7 1440.05   43.22
   2   2   7 1536.02   56.74
  -2  -2  -7 1767.02   63.80
  -2  -2  -7 1625.87   57.84
  -2  -2  -7 1593.13   53.23
   2   2   7 1617.90   67.98
  -4  -6  -2 2057.92   64.43
   1  -6  -2 7909.10  257.02
  -4  -6  -2 2078.93   70.65
   4   6   2 2048.02   68.29
   4   6   2 1957.17   65.34
  -4  -6  -2 2074.99   79.47
   4   6   2 2059.92   80.68
   1  -6  -2 8006.48  229.99
  -1   6   2 7214.41  228.84
   1  -6  -2 7419.26  236.37
   1  -6  -2 7565.44  230.62
  -1   6   2 7545.29  216.58
  -4  -3   4  169.94   26.40
   5  -2   1   35.11   22.69
   5  -2   1   47.53    7.57
   4   3  -4  151.67   17.66
  -5   2  -1   31.95   11.17
   5  -2   1   39.66   14.67
   4   3  -4  136.81   18.22
  -4  -3   4  143.18   13.13
  -4  -3   4  143.85   12.75
  -4  -3   4  146.75   29.46
  -5   2  -1   39.53    7.84
  -5   2  -1   42.77   14.10
   6   3   2 5134.66  158.42
  -6  -3  -2 5195.06  161.30
   6   3   2 5012.83  161.44
   6   3   2 5067.61  169.76
   6   3   2 5550.42  167.75
  -6  -3  -2 5610.80  182.89
   6   0   017257.49  553.57
  -6   0   017690.21  538.49
   6   0   017113.83  545.29
   6   0   018010.18  579.85
   6   0   018553.33  575.67
  -6   0   017196.48  543.32
  -2   1  -6   76.13   18.84
   2  -1   6   69.31   21.96
  -2   1  -6   65.92   24.59
  -2   1  -6   68.24   10.27
  -2   1  -6   62.20   13.29
   2  -1   6   61.40   26.20
   0   5   6 1583.35   54.01
   0  -5  -6 1655.02   58.00
   0  -5  -6 1653.83   50.32
   0  -5  -6 1759.27   67.92
   0   5   6 1632.46   64.53
   0  -5  -6 1709.02   49.40
   2   3   7  141.83   26.39
   2   3   7  149.61   27.11
  -2  -3  -7  163.64   17.67
  -2  -3  -7  168.68   11.04
   2   3   7  156.44    9.86
  -2  -3  -7  163.02   28.36
  -5  -5  -3 3620.71  109.10
   5   5   3 3080.55   95.67
  -5  -5  -3 3642.94  125.98
  -5  -5  -3 3572.23  114.01
   5   5   3 3612.41  122.81
   5   5   3 3341.29  120.12
   3  -2  -6  225.89   30.76
   3  -2  -6  216.12   10.45
   3  -2  -6  236.36   23.59
  -3   2   6  219.75   22.73
   3  -2  -6  211.83   27.56
  -3   2   6  226.78   20.19
   3  -2  -6  239.31   11.92
   5   0  -4 1621.88   67.84
   6   1   2 1073.76   44.29
   6   1   2 1062.46   52.50
  -6  -1  -2 1118.10   48.52
   6   1   2 1174.40   48.01
  -2  -6   1  249.71   25.87
  -5   0   4 1651.96   57.72
  -2  -6   1  251.17   18.77
   2   6  -1  248.50   26.51
  -2  -6   1  243.34   17.22
   5   0  -4 1640.69   71.17
  -6  -1  -2 1131.33   52.88
   6   1   2 1060.94   50.35
   2   6  -1  237.77   14.43
  -2  -6   1  239.40   22.68
  -5   0   4 1664.37   69.18
  -4   3   4 2040.44   74.45
   4  -3  -4 2058.59   78.30
   4  -3  -4 2143.51   68.81
   4  -3  -4 2015.97   68.93
   4  -3  -4 2040.22   74.79
   4  -3  -4 2149.75   67.81
  -1  -2   6 5031.59  161.83
   1   2  -6 5207.61  172.32
  -1  -2   6 5476.69  175.60
  -2   4  -3 8844.30  284.14
   3   0   6 1507.15   59.28
  -3   0  -6 1586.24   59.13
   1   2  -6 5412.17  176.97
   1   2  -6 5007.26  156.02
   2  -4   3 8948.24  291.44
  -2   4  -3 8272.23  236.55
  -2   4  -3 8483.30  241.88
   2  -4   3 8370.23  266.83
  -3   0  -6 1402.47   48.84
  -2   4  -3 8957.64  274.89
   3   0   6 1439.28   69.98
  -1  -2   6 5129.40  163.93
   3   0   6 1512.19   60.30
   1   6  -1  200.81   11.62
  -1  -6   1  207.69   27.40
  -1  -6   1  199.63   17.89
  -1  -6   1  205.89   17.22
   1   6  -1  193.92   26.71
   1   6  -1  209.33   17.39
  -5  -5   0  575.04   42.98
   5   5   0  557.70   24.05
  -5  -5   0  570.73   31.36
   5   5   0  556.57   39.86
  -5  -5   0  575.43   24.16
   5   5   0  528.93   24.71
   0   0  -715910.55  495.53
   0   0  -715214.58  471.83
  -4  -6  -1  647.93   23.94
  -4  -6  -1  653.89   27.11
   4   6   1  678.23   29.94
   4   6   1  650.47   29.35
   0   0   714225.47  452.95
  -4  -6  -1  678.21   29.43
  -4  -6  -1  660.70   31.17
   0   0  -714992.78  482.15
   0   0  -715300.39  482.37
   0   0   715170.45  468.04
   4   6   1  616.88   31.67
  -2   5  -1 2901.39   95.17
   2  -5   1 2792.39   94.16
   2  -5   1 2887.09  107.45
  -2   5  -1 2957.25  107.03
   1  -6  -3    3.23    7.55
  -1   6   3    2.55    7.76
   1  -6  -3   10.11   18.41
   0   2  -6 4361.23  144.69
   1  -6  -3   30.12    9.19
   1  -6  -3    3.43   11.70
   0   2  -6 4464.39  139.11
   0  -2   6 4623.42  141.91
   0   2  -6 4463.47  137.15
   0   2  -6 4419.60  136.52
   0  -2   6 4277.08  145.35
  -1   6   3   22.82   12.11
   6   0  -113908.09  439.97
   1  -6  -1 1083.04   51.36
   6   0  -115228.56  479.06
   6   0  -114476.92  468.23
  -1  -5   3 2280.46   75.54
  -6   0   114781.50  452.43
   1   5  -3 2324.64   78.07
   1  -6  -1 1142.68   33.96
  -1   6   1 1112.36   42.62
   1  -6  -1 1103.77   55.66
  -6   0   113870.34  419.34
   6   0  -114292.67  440.10
   1   5  -3 2433.75   85.90
  -1  -5   3 2345.93   73.94
  -1  -5   3 2420.49   78.82
   1   5  -3 2445.20   92.11
  -1   6   1 1069.99   32.93
  -1   6   1 1070.44   49.25
  -1  -6  -510331.18  330.00
  -1  -6  -5 9296.45  257.08
   1   6   510327.79  316.63
   1   6   5 9961.47  316.70
  -1  -6  -510601.75  290.23
  -1  -6  -510876.95  341.36
  -5  -1   4 1522.76   54.09
   5   1  -4 1482.73   54.74
   5   1  -4 1503.69   65.02
  -5  -1   4 1515.14   67.27
   4   6   3 8303.41  258.50
  -4  -6  -3 8834.94  269.89
   4   6   3 8627.26  261.25
  -5  -3   3 1074.67   34.52
  -5  -3   3 1060.18   41.06
   4   6   3 8097.93  241.00
  -5  -3   3 1084.77   58.85
   5   3  -3 1078.82   45.02
  -4  -6  -3 8792.84  279.81
  -4  -6  -3 8899.63  255.63
  -5  -3   3 1122.74   33.78
   5   3  -3 1049.72   53.52
   2   6   5  651.87   45.07
  -2  -6  -5  649.16   40.97
   2   6   5  641.13   39.09
  -2  -6  -5  686.87   45.50
   4   5   5 6066.24  185.81
   4   5   5 5735.48  196.21
  -4  -5  -5 6397.79  198.50
  -4  -5  -5 6138.63  203.07
  -5  -4   2 9771.38  286.06
  -5  -4   2 9762.34  303.17
  -5  -4   2 9657.73  310.42
   5   4  -2 9911.52  316.18
   5   4  -2 9207.28  293.73
  -5  -4   2 9846.29  288.19
   2   5  -3   42.39   17.86
  -2  -5   3   51.86   22.19
  -2  -5   3   43.64   10.01
   2   5  -3   52.43   14.22
   2   5  -3   49.23   15.91
  -2  -5   3   40.97   17.63
   6   0   1   65.24   14.90
   6   0   1   53.05   22.06
  -6   0  -1   69.27   17.54
   6   0   1   85.94   27.89
   6   0   1   78.65   16.90
  -6   0  -1   62.33   19.72
  -4   2   5   21.93   18.96
   4  -2  -5   28.86    5.17
   4  -2  -5   33.08   18.34
   4  -2  -5   15.66   19.82
  -4   2   5   20.26   10.37
   4  -2  -5   25.48    7.39
   4  -3   2 1021.32   59.66
  -4   3  -2 1094.31   58.36
  -4   3  -2 1039.15   53.88
  -4   3  -2  963.23   24.64
   4  -3   2 1038.71   44.40
   1  -3  -7   93.55   13.67
   1  -3  -7   88.40   15.13
  -1   3   7   85.72   15.01
  -1   3   7   88.92   12.37
   1  -3  -7   96.58   16.65
   1  -3  -7  110.37   10.79
  -5   1  -3 7101.16  221.93
  -5   1  -3 7381.05  243.80
   5  -1   3 6977.01  234.06
  -5   1  -3 6614.69  200.89
   5  -1   3 7323.06  218.98
   5  -1   3 6995.84  228.64
   1   0  -7   89.86   16.29
   1   0  -7   67.60   24.99
  -4  -3  -6 8851.97  291.21
  -1   0   7   69.35   14.47
  -4  -3  -6 8943.77  264.78
   1   0  -7   92.98   21.41
   1   0  -7   79.82   14.55
   4   3   6 8160.12  252.08
  -1   0   7   80.62   18.49
   4   3   6 8151.12  237.67
   4   3   6 7833.36  250.71
  -4  -3  -6 8482.42  274.81
  -5   2   3  189.23   13.45
  -1  -4  -7 1850.48   75.01
   5  -2  -3  197.55   22.35
  -5   2   3  193.93   20.90
   1   4   7 1713.17   68.98
   5  -2  -3  195.58   18.03
   5  -2  -3  203.40   29.75
   1   4   7 1780.31   72.94
  -1  -4  -7 1649.37   44.71
  -1  -4  -7 1905.03   64.97
   5  -2  -3  190.32   15.83
  -1   3  -5 2714.49   88.76
   2   1   7 3313.87  107.18
  -1   3  -5 2706.40   83.99
   1  -3   5 2873.94  107.22
  -2  -1  -7 3576.02  116.34
   2   1   7 3262.64  119.11
   1  -3   5 2663.79  103.86
   2   1   7 3483.14  110.57
  -1   3  -5 2784.19  102.14
  -2  -1  -7 3384.43  118.51
  -1   3  -5 2894.18  108.12
  -2  -1  -7 3729.70  121.11
  -2  -1  -7 3562.94  114.59
  -4  -2  -6 4480.77  139.55
   4   2   6 3824.42  113.13
   4   2   6 4128.53  129.43
   4   2   6 4099.22  135.80
  -4  -2  -6 4260.13  134.16
  -4  -2  -6 4545.02  146.03
   6   1  -2  379.20   23.55
  -6  -1   2  399.69   23.67
   6   1  -2  366.50   17.36
   6   1  -2  417.32   35.79
  -6  -1   2  378.11   16.47
  -6  -1   2  404.82   36.08
  -5   0  -4 3555.24  127.15
  -5   0  -4 3241.13  107.93
   5   0   4 3342.79  131.84
   5   0   4 3205.64  104.93
   5   0   4 3410.56  110.48
  -5   0  -4 3637.66  135.35
   6   3  -1 4757.99  148.07
   6   3  -1 4443.13  136.56
  -6  -3   1 4745.96  155.48
  -6  -3   1 4717.05  160.55
  -6  -3   1 4641.52  140.59
   6   3  -1 4410.55  149.93
  -4  -5   2  987.53   52.85
  -4  -5   2  935.35   32.96
  -3  -1   6 2798.00   98.22
  -4  -5   2  995.55   39.53
   3   1  -6 2757.12  105.20
   4   5  -2 1037.05   53.22
  -4  -5   2 1038.79   48.51
   3   1  -6 2895.76  103.79
   4   5  -2  995.88   50.43
  -3  -1   6 2690.22   91.77
   1   0   7 7152.31  213.34
  -1   0  -7 7627.05  240.59
  -1   0  -7 7067.95  230.30
   1   0   7 6875.94  227.89
  -1   0  -7 7330.27  229.12
  -1   0  -7 7461.83  243.59
   3  -4   2  155.58   32.33
   3  -4   2  127.75   19.94
  -3   4  -2  141.12   29.37
  -3   4  -2  145.14   19.51
   3   4  -4 5368.17  165.85
  -3  -4   4 5309.44  162.44
   3   4  -4 5600.11  165.86
  -3  -4   4 5371.18  169.76
   3   4  -4 5550.26  170.16
  -3  -4   4 5600.80  168.92
  -5   1   4 1564.88   55.30
   5  -1  -4 1484.78   52.96
   5  -1  -4 1328.55   35.73
  -5   1   4 1589.69   56.83
   5  -1  -4 1557.36   55.73
  -3  -5  -6    9.65   13.38
  -5  -3  -5  277.29   38.56
   5   3   5  252.88   19.64
   5   3   5  253.13   19.74
   5   3   5  267.16   24.29
   5   3   5  238.11   18.69
   3   5   6   12.46   12.21
  -3  -5  -6    9.22   21.61
  -5  -3  -5  265.73   20.69
   3   5   6    8.81   22.40
   0   4   7   13.86   10.84
   0   4   7    8.05    5.48
   6   2   3  406.70   21.67
   0  -4  -7   18.98    9.31
  -6  -2  -3  440.86   37.11
  -6  -2  -3  423.10   23.61
   6   2   3  421.96   31.33
   0  -4  -7    6.82    6.20
   0   4   7   13.04   14.78
   6   2   3  403.51   26.40
   0  -4  -7    4.24   11.23
   0  -4  -7    9.32   12.59
   6   2   3  442.29   22.88
   2  -4  -6  358.49   22.77
   2  -4  -6  367.44   18.22
   2  -4  -6  359.88   16.67
   2  -4  -6  368.03   24.32
   2  -4  -6  377.83   17.70
   2  -4  -6  373.41   16.85
  -2  -2   6  867.94   35.56
   2   2  -6  943.14   52.17
  -2  -2   6  894.58   36.40
  -2  -2   6  935.70   52.84
   2   2  -6  989.68   40.40
   2   2  -6  910.56   34.10
  -3  -6   1  680.29   36.86
  -6  -4  -1 1752.45   65.05
  -6  -4  -1 1768.41   59.91
   3   6  -1  674.98   38.60
  -3  -6   1  692.10   37.65
   3   6  -1  665.16   37.67
  -6  -4  -1 1820.72   78.32
   6   4   1 1782.14   62.21
   6   4   1 1666.75   57.84
   6   4   1 1633.29   63.67
  -3  -6   1  677.65   29.29
  -3  -6   1  665.18   39.35
  -5  -2  -510907.87  340.84
   5   2   5 9289.42  288.35
  -5  -2  -5 9503.77  307.88
  -5  -2  -510099.39  316.87
   5   2   5 9066.32  279.10
   5   2   5 9086.83  309.41
   0   5  -3 2006.89   69.73
   0   5  -3 1887.19   62.71
   0  -5   3 1837.71   65.27
   0  -5   3 2025.78   70.21
   0   5  -3 2015.92   68.08
   0  -5   3 1979.37   66.28
  -4   4   1   71.96   15.32
   4  -4  -1   67.84    5.38
   4  -4  -1   69.08   22.52
   4  -4  -1   58.34    5.50
  -4   4   1   76.61   20.39
   6   3   3   70.04   16.41
   6   3   3   92.29   23.88
  -6  -2   215694.31  483.47
  -6  -3  -3   99.09   26.55
   6   2  -214756.68  464.50
   6   2  -215967.79  494.33
  -6  -3  -3   84.40   15.84
   6   2  -214647.71  438.87
  -6  -2   215423.53  460.96
   6   3   3   70.93   17.92
   6   3   3   74.17   24.66
  -6  -2   215904.16  492.88
  -1   4  -4 3509.20  125.20
   1  -4   4 3332.78  125.32
  -4   4   2   73.91   18.48
   4  -4  -2   69.30   20.01
   4  -4  -2   64.13   11.88
  -1   4  -4 3299.81  103.02
  -1   4  -4 3566.67  116.10
   1  -4   4 3526.10  129.56
   4  -4  -2   68.95   25.33
  -1   4  -4 3379.53  102.60
   4  -4  -2   65.50    8.20
   4  -4  -2   65.84   14.01
  -2  -4  -7   38.59   13.73
   2   4   7   36.10   22.68
  -2  -4  -7   35.60   14.41
  -2  -4  -7   39.44    4.12
   2   4   7   30.52   12.76
   0   6  -1 2106.21   81.94
   0  -6   1 2074.64   64.13
   0   6  -1 1997.66   59.98
   0  -6   1 2064.55   72.20
   0  -6   1 2110.09   83.01
   0   6  -1 2013.09   68.02
   2  -1  -7   43.07   17.82
   2  -1  -7   40.15   25.50
   4   6   0  480.44   32.25
  -4  -6   0  501.12   23.44
  -4  -6   0  496.32   39.95
  -4  -6   0  517.05   22.87
  -2   1   7   26.63    8.27
  -2   1   7   39.19    9.13
   2  -1  -7   32.37    9.21
   4   6   0  515.95   26.98
  -4  -6   0  517.38   34.71
   2  -1  -7   34.38   13.62
   0  -6  -5  257.83   14.68
   0  -6  -5  279.89   32.03
   0  -6  -5  265.44   13.58
   0  -6  -5  268.96   19.24
   0   6   5  254.10   16.57
   0  -6  -5  256.64   25.22
  -6  -4  -2 1540.88   58.11
  -3  -3   5  240.84   19.70
  -6  -4  -2 1559.20   51.84
  -6   0   2 1170.74   43.08
   6   0  -2 1180.80   47.01
   6   0  -2 1144.00   48.91
   6   4   2 1440.82   56.51
  -6  -4  -2 1618.49   67.44
  -6   0   2 1089.52   36.53
   6   4   2 1592.38   56.76
   3   3  -5  228.79   14.50
  -3  -3   5  230.01   32.45
   6   4   2 1454.76   63.06
   6   0  -2 1250.29   57.09
   3   3  -5  252.25   21.14
  -6   0   2 1261.21   60.34
  -3  -3   5  230.69   16.66
   6   0  -2 1102.46   39.57
   3   3  -5  249.04   21.53
   3  -5  -2 2019.38   79.28
   3  -5  -2 1766.96   50.58
   3  -5  -2 2022.42   68.56
   3  -5  -2 1788.13   52.85
  -4  -2   5   82.04    6.22
  -4  -2   5   93.75   25.31
  -4  -2   5  120.50   18.27
   4   2  -5   91.93   28.17
  -3   5   2 1941.59   63.94
   4   2  -5  158.99   19.83
  -3   5   2 1986.09   78.82
   1  -2   6  867.69   48.06
  -1   2  -6  803.42   34.91
  -1   2  -6  787.07   39.96
   1  -2   6  799.55   48.02
  -1   2  -6  801.29   38.45
  -1   2  -6  855.79   48.66
  -1   6   4  442.12   19.26
   1  -6  -4  458.32   25.55
   1  -6  -4  506.04   34.67
  -1   6   4  456.32   19.12
   1  -6  -4  446.00   25.56
   1  -6  -4  495.97   25.94
   1  -6  -4  498.09   24.96
   1  -6   0 4717.55  129.96
  -1   6   0 4188.83  143.26
   1  -6   0 4273.10  148.09
  -1   6   0 4387.01  149.10
   1  -6   0 4252.71  137.50
  -3  -6  -5 1419.88   52.92
   3  -4  -5  457.74   29.88
   3   6   5 1413.01   51.82
   3  -4  -5  462.48   19.01
   3  -4  -5  450.07   29.53
   3   6   5 1429.82   55.82
   3  -4  -5  505.40   26.85
   3  -4  -5  437.07   32.15
   3  -4  -5  464.96   23.24
  -3  -6  -5 1461.72   54.72
   4   4   6 7068.99  200.51
   4   4   6 6752.11  196.20
  -4  -4  -6 7506.17  248.32
   4   4   6 7451.98  242.71
  -4  -4  -6 7968.11  266.41
   4   4   6 6881.55  237.13
  -2   2   7 1203.57   41.47
   5   2  -4 3348.08  120.70
  -3   5   1   59.25   22.48
   2  -2  -7 1445.37   68.22
   3  -5  -1   76.32   24.81
   5   2  -4 3271.88  109.32
  -5  -2   4 3285.20  122.72
   2  -2  -7 1361.88   52.96
  -2   2   7 1235.16   48.28
  -3   5   1   62.71   14.32
   3  -5  -1   64.59   14.36
   2  -2  -7 1300.22   50.40
   2  -2  -7 1374.92   46.99
  -5  -2   4 3201.11  101.74
   5   5   4 5811.12  188.81
   5   5   4 5464.66  186.30
  -5  -5  -4 5742.88  192.68
  -5  -5  -4 5963.91  199.70
   5   5   4 4795.41  146.95
   5   5   4 5198.16  154.91
  -4  -6  -4   54.98   15.99
  -4  -6  -4   72.38   16.39
   4   6   4   46.93    6.58
   4   6   4   41.92   14.00
  -4  -6  -4   61.70    6.49
   4   6   4   61.63   26.48
   2  -5  -5  471.06   31.42
   2  -5  -5  507.97   27.63
   2  -5  -5  452.29   27.41
   2  -5  -5  548.95   33.42
   2  -5  -5  523.49   31.01
   2  -5  -5  499.19   30.55
   6   4   0  520.46   29.93
   6   4   0  490.97   25.21
  -6  -4   0  544.10   23.21
  -6  -4   0  557.77   25.31
  -6  -4   0  562.36   43.89
   6   4   0  536.78   28.93
  -5   2  -2   80.04   24.51
  -5   2  -2   88.24   17.12
   5  -2   2   87.79    8.70
  -5   2  -2   81.24   12.20
   5  -2   2   67.74   17.24
   5  -2   2   71.20   17.18
   3   5  -3  276.84   29.98
  -3  -5   3  247.81   19.73
   3   5  -3  266.17   21.15
  -3  -5   3  252.37   22.01
  -3  -5   3  252.81   23.15
  -3  -5   3  271.61   20.25
   6   0   2 3940.19  139.78
  -6   0  -2 4058.46  140.95
  -6   0  -2 3949.77  127.64
   6   0   2 3832.42  140.98
   6   0   2 3883.33  140.35
   6   0   2 4260.64  133.21
  -5  -5   1  174.95   19.04
  -5  -5   1  169.22   16.43
  -5  -5   1  173.47   35.69
  -5  -5   1  176.17   20.88
   5   5  -1  174.03   33.71
   5   5  -1  149.97   17.22
   1  -5  -6  131.85   24.68
  -1   5   6   30.03   10.99
   1  -5  -6  143.20   14.22
   1  -5  -6  156.76   20.97
   1  -5  -6  141.98   12.90
   1  -5  -6  151.17   17.05
   1  -5  -6  167.57   23.17
  -4  -1  -6 2175.49   81.91
   4   1   6 2189.01   82.11
  -4  -1  -6 2312.86   82.55
   4   1   6 2117.43   94.27
  -4  -1  -6 2168.56   77.82
   4   1   6 2163.08   77.91
   3  -3  -6 3118.71  102.13
   3  -3  -6 3157.61   91.94
  -3   3   6 3062.83  103.65
   3  -3  -6 3159.91  105.86
   3  -3  -6 3209.81  107.26
   3  -3  -6 3438.41  100.02
  -4   4   0 2541.39  100.53
   4  -4   0 2513.06   99.83
   4  -4   0 2480.95  100.36
  -4   4   0 2520.35   84.34
  -6  -1  -3 1340.53   56.64
  -6  -1  -3 1418.68   67.36
   6   1   3 1301.31   50.48
   6   1   3 1326.34   45.87
   6   1   3 1339.40   69.03
   6   1   3 1319.25   49.80
  -5  -4  -5  791.00   48.49
   5   4   5  685.98   30.07
  -5  -4  -5  824.85   52.70
   5   4   5  738.24   49.48
   5   4   5  700.82   27.68
   3  -5  -3   52.86   22.14
   3  -5  -3   51.52   20.80
   3   3   7  797.46   50.13
  -3   5   3   50.22   18.97
   3  -5  -3   53.75   13.02
   3  -5  -3   48.98   10.06
   3  -5  -3   44.69   10.60
  -3  -3  -7  826.97   36.43
   3  -5  -3   51.50   20.04
  -3  -3  -7  862.24   29.50
   3   3   7  821.53   28.31
   3   3   7  849.91   37.59
  -3  -3  -7  926.50   55.53
  -3   2  -5  221.94   18.00
  -3   2  -5  203.45   16.52
  -3   2  -5  232.27   20.06
   3  -2   5  216.57   37.34
  -3   2  -5  224.77   32.65
   3  -2   5  238.68   32.07
  -3  -2  -7 8292.21  261.92
   3   2   7 8036.71  240.80
  -3  -2  -7 7938.67  233.35
   3   2   7 7382.18  250.51
   3   2   7 7661.07  240.28
  -3  -2  -7 7779.48  242.38
   2   0  -7 1937.15   60.41
   2   0  -7 2062.63   67.72
   2   0  -7 2064.02   73.42
   2   0  -7 2052.93   71.10
  -2   0   7 1858.01   58.70
  -2   0   7 2161.15   77.43
  -2   0   7 2025.04   65.37
   4  -4  -3  397.92   24.67
   4  -4  -3  375.85   21.69
   4  -4  -3  419.80   28.61
   4  -4  -3  405.33   23.47
   4  -4  -3  393.28   20.76
  -4   4   3  404.89   26.38
   6  -1   0  854.41   39.12
   6  -1   0  826.21   54.64
   6  -1   0  854.00   47.45
  -6   1   0  860.79   36.74
  -6   1   0  830.30   40.62
   6  -1   0  895.06   37.87
   6  -1  -1 2496.83   77.73
   6  -1  -1 2524.89   89.41
   6  -1  -1 2604.01  103.34
   6  -1  -1 2540.89   92.33
  -6   1   1 2414.25   81.76
  -6   1   1 2634.21   88.90
   4  -2   4 2511.92   77.21
  -4   2  -4 2566.71  100.25
   4  -2   4 2537.65  108.67
  -4   2  -4 2438.04   82.72
   4  -2   4 2602.88  101.65
  -4   2  -4 2375.17   73.21
   5   1   5  119.79   37.17
  -5  -1  -5  139.25   36.96
  -5  -1  -5  126.76   24.53
  -5  -1  -5  123.47   23.44
   5   1   5  118.49   23.49
   5   1   5  126.71   23.07
  -2  -7  -216810.42  521.20
  -2  -7  -217744.96  557.85
  -2  -7  -216833.94  522.40
   2   7   215686.69  482.12
   2   7   215977.96  487.08
  -2  -7  -217084.58  526.24
  -5   3   1  872.04   29.83
  -3   3  -4 2242.88   67.88
  -3   3  -4 2404.57   95.24
   5  -3  -1  875.76   46.81
   3  -3   4 2256.32   83.19
  -3   3  -4 2288.81   91.24
   3  -3   4 2350.37   95.42
   5  -3  -1  819.06   28.87
   5  -3  -1  859.89   50.84
  -5   3   1  842.44   41.31
   5  -3  -1  867.82   52.89
  -3   3  -4 2086.57   62.45
   6   4   3 2326.78   80.63
   6   4   3 2423.43   85.03
  -6  -4  -3 2785.30  106.18
   6   4   3 2465.77   96.91
  -6  -4  -3 2666.25   90.63
   6   4   3 2686.41   88.22
  -4   1  -5 1045.96   42.53
  -4   1  -5 1117.61   61.13
  -2  -7  -3  302.39   38.52
   2   7   3  276.10   17.53
   4  -1   5 1092.24   55.49
  -2  -7  -3  281.68   19.23
  -2  -7  -3  293.14   34.86
   4  -1   5 1086.91   67.02
  -2  -7  -3  280.44   17.64
   4  -1   5 1009.07   35.81
   2   7   3  282.28   17.37
  -4   1  -5 1108.46   55.89
   3  -5   0  934.51   41.74
  -3   5   0  974.67   40.51
  -3   5   0  946.63   52.70
   3  -5   0  954.85   55.33
   0  -1   7 1059.66   52.50
   0  -1   7 1155.97   54.55
   0   1  -7 1080.93   53.76
   0   1  -7 1115.71   50.49
  -2   0  -7   35.06   21.21
   2   0   7   38.90   18.19
  -2   0  -7   35.94   18.30
  -2   0  -7   25.20   18.80
   2   0   7   23.80   23.77
   0   1  -7 1099.50   45.21
   0   1  -7 1171.97   56.73
  -2   0  -7   30.68   23.63
  -1  -7  -2 2397.74   96.88
  -1  -7  -2 2449.05   95.92
  -1  -7  -2 2292.39   72.86
  -1  -7  -2 2416.66   82.91
   1   7   2 2222.01   73.69
   1   7   2 2193.06   69.37
  -1   4   7  858.63   32.25
   1  -4  -7  938.07   34.86
   1  -4  -7  922.65   34.13
   1  -4  -7  901.53   52.59
   1  -4  -7  882.04   41.78
  -1   4   7  897.24   41.73
   6   3  -2   82.97   31.11
  -6  -3   2   84.43   11.15
   6   3  -2   64.40   10.59
  -6  -3   2   79.98   15.61
   6   3  -2   62.16   15.56
   5  -3  -2  538.55   25.81
  -6  -3   2   75.05   30.95
  -5   3   2  539.72   24.83
   5  -3  -2  545.32   42.81
  -5   3   2  546.76   29.75
   5  -3  -2  551.75   25.82
   5  -3  -2  556.85   29.38
   1   1  -7   72.87   15.31
  -1  -1   7    2.19   16.15
  -1  -1   7   59.55   16.39
   1   1  -7   90.98   26.13
   1   1  -7   81.18   28.48
  -1  -1   7   78.03   13.53
   1   1  -7   76.99   15.84
  -1  -7  -3   19.90   24.87
  -1  -7  -3   24.04   11.39
   1   7   3   25.90   10.74
  -1  -7  -3   24.09   15.46
  -1  -7  -3   28.07   13.46
   1   7   3   19.52    7.77
   2  -5   2    1.87   18.68
   2  -5   2   -0.08   10.65
  -2   5  -2    7.23   20.57
  -2   5  -2    3.58   12.59
   5  -2  -4    8.52   11.12
   5  -2  -4   14.95   16.28
   5  -2  -4   10.41    6.67
  -5   2   4   12.09   15.97
   5  -2  -4    6.26   21.39
   5  -2  -4   11.47    9.23
   5  -3   0 1178.34   36.26
  -5   3   0 1186.62   37.20
   5  -3   0 1169.33   62.49
  -5   3   0 1136.57   52.48
  -5   3   0 1268.07   66.73
   5  -3   0 1161.19   58.25
   2  -3  -7    7.05   12.10
   4  -3  -5  107.90   24.02
  -4   3   5   99.42   14.15
   2  -3  -7    9.35   12.71
   2  -3  -7    3.63   10.01
   4  -3  -5   87.70   13.89
   4  -3  -5  109.24   23.60
  -2   3   7    5.22    9.09
   4  -3  -5  118.54   12.53
   4  -3  -5  117.20   11.51
  -2   3   7    5.11    6.38
   4  -3  -5   90.51   20.13
   2  -3  -7   11.28   19.56
  -2  -6   2   58.51   13.77
  -2  -6   2   51.28   10.77
  -2  -6   2   55.35   13.22
  -2  -6   2   46.62   12.06
   2   6  -2   52.90   10.66
   2   6  -2   56.25   11.97
   2   6  -2   53.21   23.89
  -6   1  -1 1896.27   74.68
   6  -1   1 1986.23   65.17
   6  -1   1 1962.70   84.11
   6  -1   1 1917.63   82.44
   6  -1   1 1865.59   82.25
  -6   1  -1 1931.38   64.59
   1   6  -2  589.88   28.16
   6   1  -3   21.66   13.66
   6   1  -3   20.95   22.57
  -1  -6   2  578.34   29.89
  -1  -6   2  582.29   39.77
  -6  -1   3   21.36   23.45
   6   1  -3   13.09    4.34
  -2  -7  -1  222.39   33.94
  -2  -7  -1  220.92   36.89
  -2  -7  -1  203.33   25.80
  -1  -6   2  615.22   41.83
  -6  -1   3   19.81   22.71
   2   7   1  193.66   23.24
   2   7   1  192.71   22.45
  -2  -7  -1  203.22   23.83
   1   6  -2  598.38   30.07
   1   6  -2  589.14   29.11
  -3  -4  -7 2484.46  101.77
   3   4   7 2150.90   77.64
   3   4   7 2127.99   56.86
  -3  -4  -7 2296.30   92.61
   3   4   7 2202.04   76.05
   6  -1  -2 1612.68   64.70
   6  -1  -2 1555.68   72.27
   6  -1  -2 1532.00   56.15
   6  -1  -2 1496.75   73.01
  -6   1   2 1396.26   48.10
  -6   1   2 1571.87   61.61
   6   4  -1 4738.03  142.30
  -6  -4   1 5100.93  177.92
  -6  -4   1 5174.22  158.76
  -6  -4   1 5120.47  169.02
   6   4  -1 5247.72  179.35
   6   4  -1 4676.01  149.04
   3  -1   6 1274.33   58.33
  -3   1  -6 1303.87   58.56
   3  -1   6 1241.99   66.76
  -3   1  -6 1332.36   65.45
  -3   1  -6 1256.14   44.66
  -3   1  -6 1170.78   47.93
   2  -6  -2  517.15   27.89
  -2   6   2  498.60   35.21
  -2   6   2  524.93   37.66
   2  -6  -2  484.38   20.33
   2  -6  -2  507.89   20.31
   2  -6  -2  490.56   36.15
  -5  -6  -2 2863.96   90.20
   5   6   2 2811.29  103.06
   5   6   2 2656.53   87.95
  -5  -6  -2 2949.90  111.43
  -5  -6  -2 2903.73  103.65
   5   6   2 2804.34  103.01
  -3  -7  -2 8117.60  264.48
   1  -5   3 1273.36   66.26
  -1   5  -3 1315.55   51.11
  -3  -7  -2 8013.39  257.31
  -1   5  -3 1243.47   39.05
  -3  -7  -2 8264.52  252.96
  -1   5  -3 1325.22   51.93
   1  -5   3 1320.25   52.53
   3   7   2 7628.67  233.12
  -1   5  -3 1263.12   44.86
  -3  -7  -2 7947.45  238.14
   3   7   2 7668.43  243.58
   1   6   6 1241.65   46.86
  -1  -6  -6 1287.15   49.51
  -1  -6  -6 1370.56   63.23
   1   6   6 1276.23   49.23
  -3  -2   6 4865.42  158.33
   3   2  -6 4801.34  153.76
   3   2  -6 4382.48  126.27
  -3  -2   6 4700.06  138.40
   3   2  -6 5035.88  156.91
  -3  -2   6 4910.23  151.41
   1   5   7 3396.55  111.09
   1   5   7 3504.11  124.40
  -1  -5  -7 3759.10  120.46
  -1  -5  -7 3605.53  129.46
   4   0  -6 2710.68   89.24
   4   0  -6 2717.46  108.87
  -2  -6  -6   98.87   17.88
  -4   0   6 2723.40   99.55
   2   6   6   89.52   15.46
   2   6   6   81.71   28.61
  -4   0   6 2693.17   93.25
  -2  -6  -6  104.42   27.50
  -2   3  -5 2377.65   78.19
  -2   3  -5 2468.69   84.70
  -2   3  -5 2562.91  100.76
   2  -3   5 2375.82  100.78
   2  -3   5 2566.24  100.84
  -2   3  -5 2355.06   76.02
   4  -1  -6 5025.78  168.81
  -4   1   6 5118.21  173.49
   1   7   1 1401.73   57.61
  -1  -7  -1 1517.27   59.24
  -4   1   6 5024.81  163.42
   1   7   1 1439.44   51.27
   4  -1  -6 4995.64  176.34
  -1  -7  -1 1496.04   57.06
   3   1   7 3261.60  117.20
   3   1   7 3262.68  107.68
  -1  -7  -1 1485.39   61.57
  -3  -1  -7 3596.52  134.03
   3   1   7 3151.82  109.77
  -3  -1  -7 3095.78   96.43
  -1  -7  -1 1551.62   57.08
  -4  -6   118198.11  582.32
  -4  -6   118395.91  576.10
   4   6  -118452.97  586.34
  -4  -6   118710.85  591.08
   4   6  -118329.47  573.67
  -4  -6   118810.61  589.84
   6   0  -3  932.14   52.23
  -6   0   3  965.97   50.17
   6   0  -3  979.73   52.79
  -6   0   3  999.68   54.31
   3   7   3  381.87   34.06
  -3  -7  -3  387.79   29.01
   3   7   3  395.50   29.98
   3   7   3  357.32   19.90
  -3  -7  -3  396.56   26.79
  -3  -7  -3  367.54   18.90
  -3  -7  -3  386.98   25.86
   6   3   4 2187.44   78.06
   6   3   4 2249.23   78.55
   6   3   4 2315.02   83.77
  -6  -3  -4 2622.72  104.59
  -6  -3  -4 2395.96   92.72
   6   3   4 2476.95   92.08
  -4   3  -3 4484.40  158.53
  -4   3  -3 4485.07  144.34
   4  -3   3 4339.36  162.52
   4  -3   3 4131.89  136.18
  -4   3  -3 3817.51  109.05
  -5  -4   3   94.65   11.81
  -5  -6  -1 1629.40   75.10
   5   4  -3   88.71   28.48
  -5  -6  -1 1590.80   51.55
  -5  -4   3   92.67   11.19
  -5  -4   3   84.11   26.11
   5   6   1 1547.35   55.70
  -5  -6  -1 1595.87   65.44
   5   6   1 1486.63   51.67
  -5  -4   3   92.32   19.81
   5   4  -3   89.57   19.33
   5   6   1 1562.30   69.99
  -6  -2  -4 6162.76  214.07
   1  -6  -5  308.36   19.64
  -6  -2  -4 5686.33  190.00
   6   2   4 5469.83  181.85
   6   2   4 6002.62  195.96
   1  -6  -5  320.71   21.60
   1  -6  -5  304.61   18.50
   1  -6  -5  293.61   18.43
   3  -5  -4 4692.27  154.32
   1  -6  -5  339.62   29.07
   3  -5  -4 4442.68  152.00
   1  -6  -5  287.69   24.30
   6   2   4 5480.80  182.16
   3  -5  -4 4517.44  151.31
  -1   6   5  283.36   22.61
   6   2   4 5517.73  183.25
   3  -5  -4 4419.33  133.92
   3  -5  -4 4334.73  137.13
   3  -5  -4 4429.85  137.59
  -4   4  -1    5.23   13.29
   4  -4   1    5.98   13.54
  -4   4  -1    4.85   11.68
   4  -4   1    4.04   22.34
  -2  -7  -4  509.24   39.49
   2   7   4  457.04   17.82
   2  -6  -3 3533.56  112.74
   2  -6  -3 3565.43  106.93
   2  -6  -3 3800.22  120.74
   2   7   4  491.10   29.68
   2   7   4  436.25   31.24
   2  -6  -3 3828.92  122.75
   2  -6  -3 3580.70  112.48
  -2  -7  -4  504.82   43.09
  -2  -7  -4  469.15   24.81
  -2   6   3 3555.57  121.70
  -2  -7  -4  466.94   20.38
   1  -6   1  856.01   27.71
  -1   6  -1  880.43   52.51
   1  -1   7  266.39   33.06
   1  -6   1  858.09   52.80
  -1   6  -1  838.14   38.00
  -1   1  -7  260.70   30.09
  -1   1  -7  269.08   27.41
  -1   1  -7  260.51   20.06
  -1   1  -7  285.45   20.47
   1  -1   7  280.88   19.64
   1  -6   1  838.11   54.78
   4   4  -4 5314.07  167.69
  -4  -4   4 5252.44  182.20
  -4  -4   4 5058.64  152.76
  -4  -4   4 5238.76  156.72
   4   4  -4 5242.02  165.14
  -4  -4   4 5271.39  162.00
   2  -6  -1  259.47   31.64
  -2   6   1  277.84   21.24
  -2   6   1  259.43   19.81
   2  -6  -1  274.90   34.34
   2   5   7  779.53   49.57
  -4  -5  -6 4876.46  174.02
  -4  -5  -6 4697.26  165.02
  -2  -5  -7  866.81   39.80
   4   5   6 4459.07  163.86
   2   5   7  817.25   37.65
  -2  -5  -7  852.71   39.37
   4   5   6 4659.99  161.22
   1   4  -5  794.58   51.67
   1   4  -5  742.49   39.40
  -1  -4   5  742.67   42.60
  -1  -4   5  779.04   49.23
  -1  -4   5  727.54   32.81
   1   4  -5  720.93   39.62
   5   6   3   35.45   10.68
  -5  -6  -3   46.23   16.73
   5   6   3   62.62   24.70
  -5  -6  -3   47.75   25.32
  -5  -6  -3   42.34   10.37
   5   6   3   43.27   14.51
   5   0  -5  434.38   41.29
   5   0  -5  448.95   38.35
  -5   0   5  451.58   26.54
  -5   0   5  450.98   27.92
   6   2  -3  850.76   53.29
  -6  -2   3  838.55   39.88
  -6  -2   3  890.99   52.24
   6   2  -3  870.29   57.52
   4   6   5 1522.83   72.82
  -4  -6  -5 1584.00   72.48
   4   6   5 1557.51   69.06
  -4  -6  -5 1648.21   76.07
  -2   2  -6    5.97   11.54
   2  -2   6    5.23   19.96
  -2   2  -6    7.72   19.16
   2  -2   6    6.97   12.48
  -1  -7  -4  665.59   30.76
  -1  -7  -4  687.37   29.00
  -2   2  -6    5.91    7.60
  -2   2  -6    9.25   11.60
  -1  -7  -4  723.79   33.21
   1   7   4  639.99   33.77
   1   7   4  627.70   27.95
  -1  -7  -4  719.86   49.01
  -3  -7  -1  184.98   28.88
  -3  -7  -1  156.71   20.70
   3   7   1  145.89   24.99
  -3  -7  -1  163.26   18.45
  -3  -7  -1  167.14   32.52
   3   7   1  164.25   21.64
   5  -1   4 1699.72   77.51
  -5   1  -4 1836.52   80.42
   5  -1   4 1805.45   62.10
  -5   1  -4 1772.67   81.96
   5  -1   4 1750.25   90.17
  -5   1  -4 1743.19   61.19
   4  -4  -4   62.33   16.74
   4  -4  -4   40.02   15.68
   4  -4  -4   48.42   14.65
   4  -4  -4   61.18   15.88
   4  -4  -4   54.71   13.63
   4  -4  -4   48.87   24.01
   5  -3  -3 2066.54   74.15
   5  -3  -3 2203.65   77.01
   5  -3  -3 2159.56   86.99
  -5   3   3 1967.40   65.95
  -5   3   3 2100.21   72.02
   5  -3  -3 2074.53   72.69
  -5  -3   4 2365.20   99.26
  -5  -3   4 2402.85   94.40
   5   3  -4 2340.32   96.65
   5   3  -4 2320.15   83.37
  -5  -3   4 2074.71   56.39
  -5  -3   4 2257.34   61.89
  -6  -5  -2  485.02   30.41
   6   0   3 4473.43  168.79
   6   0   3 4556.87  162.96
  -6  -5  -2  474.89   21.04
  -6   0  -3 4714.15  153.75
   6   0   3 4548.85  164.51
  -6  -5  -2  505.59   36.29
   6   0   3 4818.85  152.77
  -6   0  -3 4140.96  127.63
   6   5   2  469.94   27.42
   6   5   2  448.59   25.97
   6   5   2  409.87   26.81
  -6   0  -3 4696.36  153.68
  -3  -6   2 2508.59   82.03
  -3  -6   2 2596.22   94.32
  -3  -6   2 2539.88   90.16
   3   6  -2 2587.18   96.52
  -3  -6   2 2514.83   84.06
   3   6  -2 2572.63   93.44
   0  -5  -7   20.24   16.12
   0  -5  -7   55.65   24.21
   6   5   1 3044.55  108.80
   0  -5  -7   70.06    9.41
  -6  -5  -1 3194.39  106.66
   6   5   1 2792.84   98.37
   0   5   7   62.40   23.10
   0  -5  -7   53.31    8.74
  -6  -5  -1 3141.65  109.50
   6   5   1 3101.24  101.11
   0  -5  -7   53.61   13.35
  -6  -5  -1 3155.28   98.08
   0   5   7   54.98   20.85
   2   1  -7 1906.70   78.67
   2   1  -7 1636.19   54.36
   0  -7  -2  594.35   32.43
  -2  -1   7 1609.10   56.51
   0  -7  -2  547.32   29.69
   0   7   2  512.33   23.04
  -2  -1   7 1795.00   83.47
   2   1  -7 1764.16   66.94
  -2  -1   7 1802.63   71.56
   0  -7  -2  517.09   24.84
   0  -7  -2  558.76   26.69
   0   7   2  506.96   31.17
   5   5   5   45.44   27.49
   5   5   5   42.34    7.84
  -5  -5  -5   58.30   29.35
   5   5   5   47.61   14.95
  -5  -5  -5   47.90   16.77
   5   5   5   35.90    7.16
  -3   4  -3    1.81    7.02
   3  -4   3    4.12   13.07
   3  -4   3   -1.33   23.51
  -3   4  -3   -2.06    7.47
   2   4  -5 1361.68   61.15
  -2  -4   5 1449.13   65.86
   2   4  -5 1424.30   54.00
  -2  -4   5 1382.92   55.89
   2   4  -5 1466.48   69.65
  -2  -4   5 1407.81   64.26
   4   0   6  524.73   33.26
  -4   0  -6  578.83   48.60
  -4   0  -6  519.66   32.30
   4   0   6  508.52   49.37
  -4   0  -6  543.10   37.46
   4   0   6  522.70   37.03
   0   2   8 3681.72  114.31
   0   2   8 3382.92  115.62
   0  -2  -8 3777.58  139.67
   0  -2  -8 3869.17  121.74
   0  -2  -8 3925.65  133.22
   0  -2  -8 3672.26  132.95
   2  -4   4 3586.58  138.99
  -2   4  -4 3801.03  139.90
  -2   4  -4 3705.75  121.68
   2  -4   4 3816.36  140.32
  -2   4  -4 3435.30  100.92
  -2   4  -4 3513.00  104.00
   1   3  -6 1587.80   61.95
   1   3  -6 1732.56   77.97
  -1  -3   6 1673.71   73.83
  -1  -3   6 1571.94   66.99
   1   3  -6 1601.73   58.47
  -1  -3   6 1642.20   72.62
   0   6  -2  600.46   31.28
   0   7   3  404.93   22.40
  -4  -5   3 1170.28   44.74
   0  -7  -3  453.73   41.05
   0  -6   2  611.67   45.23
  -4  -5   3 1213.75   62.02
   0   7   3  393.43   24.78
   0   6  -2  598.22   30.78
  -4  -5   3 1182.37   56.47
   4   5  -3 1214.08   61.71
   0   6  -2  578.47   24.66
   0  -7  -3  411.02   26.58
   4   5  -3 1192.99   47.85
   0  -7  -3  461.53   26.93
   0  -6   2  614.00   44.73
  -4  -5   3 1152.73   45.50
   0  -7  -3  435.58   25.55
   0  -6   2  605.13   26.59
  -5  -1   5 1047.99   42.11
  -5  -1   5 1098.39   47.22
   5   1  -5 1058.72   44.06
   5   1  -5 1079.46   61.85
   5  -3   1  151.98   20.40
  -5   3  -1  162.23   17.46
   5  -3   1  156.64   21.01
   5  -3   1  173.97    8.50
  -5   3  -1  166.56   34.35
  -5   3  -1  165.22    8.66
  -1  -2  -8  259.80   22.15
  -1  -2  -8  267.18   20.67
   0  -6  -6 1423.43   43.31
  -1  -2  -8  279.03   24.34
   1   2   8  230.56   28.93
   0   6   6 1476.33   54.01
  -1  -2  -8  264.48   20.18
   0  -6  -6 1333.87   43.18
   1   2   8  259.77   18.05
   0  -6  -6 1539.75   66.10
   0  -6  -6 1421.99   61.79
   0  -6  -6 1500.95   52.49
   0   6   6 1354.25   49.39
   3  -1  -7 9216.06  308.05
  -3   1   7 9117.35  290.73
   3  -1  -7 7997.61  233.07
  -3   1   7 9494.81  304.33
   3  -1  -7 8872.60  278.76
   3  -1  -7 9472.15  301.38
  -5   1   5 1758.37   63.72
   5  -1  -5 1715.48   64.38
  -5   1   5 1745.94   63.70
   5  -1  -5 1784.26   75.39
   0  -4   5  947.81   57.72
   0  -4   5  856.91   40.14
   0   4  -5  845.44   40.92
   0   4  -5  893.73   49.12
   0  -4   5  899.60   45.33
   0   4  -5  935.34   57.70
  -4  -1   6 3768.75  131.81
   4   1  -6 3541.32  119.00
  -4  -1   6 3667.76  123.62
   4   1  -6 3501.75  112.91
   4   3  -5 4958.30  160.97
   4   3  -5 5112.73  163.96
  -4  -3   5 5084.62  181.37
  -4  -3   5 4952.42  142.96
  -4  -3   5 4571.44  130.53
  -4  -3   5 4894.22  153.07
   6   4   4 1457.76   55.11
   6   4   4 1620.33   58.32
   6   4   4 1423.56   52.80
   6   4   4 1502.11   72.04
  -6  -4  -4 1693.92   64.09
  -6  -4  -4 1596.31   73.74
   5   5  -2  391.21   40.11
  -5  -5   2  422.17   25.02
   5   5  -2  441.14   30.01
  -5  -5   2  419.16   25.41
  -5  -5   2  420.14   44.18
  -5  -5   2  437.46   26.93
   4  -2  -6  226.49   27.00
  -4   2   6  223.63   31.37
   4  -2  -6  199.28   20.30
   4  -2  -6  202.14    7.89
   4  -2  -6  241.48   10.97
  -4   2   6  193.24   16.77
  -3  -7  -4  695.00   34.11
  -3  -7  -4  691.22   22.37
   3   7   4  690.34   37.81
   3   7   4  646.25   24.70
  -3  -7  -4  702.37   52.14
   3   7   4  663.14   41.92
   3  -5   1 2635.01  109.95
  -3   5  -1 2601.24   90.40
   5  -2   3 5028.84  146.96
   5  -2   3 4758.30  181.32
  -5   2  -3 4315.74  128.33
  -3   5  -1 2743.10   93.25
   3  -5   1 2697.19  109.43
   5  -2   3 4754.64  171.36
  -5   2  -3 4800.47  155.86
  -5   2  -3 5160.68  181.01
  -1  -3  -8   15.00   15.23
   3   6   6 3413.65  123.46
   1   3   8   16.69   17.97
   1   3   8   13.33   12.92
  -1  -3  -8   12.53   13.35
  -1  -3  -8   12.77    8.78
   1   3   8   14.00    7.58
  -3  -6  -6 3677.12  136.19
  -1  -3  -8   21.13   19.86
   3   6   6 3253.08  111.41
  -3  -6  -6 3484.87  115.08
  -2  -7   0 2040.83   75.39
  -2  -7   0 2089.78   87.99
   2   7   0 1946.57   69.48
   2   7   0 2004.10   76.74
  -2  -7   0 2066.26   78.81
  -2  -7   0 2061.85   72.00
   1   5  -4 2079.13   86.84
  -1  -5   4 1999.90   73.97
   1   5  -4 2028.76   77.34
  -1  -5   4 1925.62   67.62
   1   5  -4 1929.48   70.70
  -1  -5   4 2071.04   85.14
   0   3  -6 7503.30  234.53
   0  -3   6 8313.66  273.25
   0   3  -6 7772.24  253.02
   0  -3   6 7803.88  265.42
   0   3  -6 8071.37  251.64
   0   3  -6 7815.34  251.71
   5   0   5 7883.43  263.15
   5   0   5 7702.75  275.42
  -6   1  -2 1960.98   73.78
   5   0   5 8251.32  262.44
  -5   0  -5 7654.63  247.37
   6  -1   2 1839.93   70.47
   6  -1   2 1904.76   89.26
  -5   0  -5 8239.12  274.08
   6  -1   2 1972.13   64.55
  -6   1  -2 1882.14   64.33
  -5   0  -5 8392.90  286.18
  -6   1  -2 1858.01   80.84
   6  -1   2 1880.91   84.42
   0  -3  -8 3597.89  109.84
   0  -3  -8 3510.35  120.09
   0   3   8 3294.56  114.13
   0   3   8 3435.74  104.01
   0  -3  -8 3555.82  130.70
   0  -3  -8 3711.08  128.97
  -5  -6   012704.86  413.63
   5   6   011802.92  384.03
  -5  -6   012730.73  399.26
  -5  -6   012625.57  381.29
  -5  -6   012517.19  391.04
   5   6   012826.65  395.04
   2   5  -4  102.80   30.34
   2   5  -4   94.60   13.94
  -2  -5   4   95.76   16.96
   2   5  -4   92.42   19.19
  -2  -5   4   81.60   12.61
  -2  -5   4   88.47   22.81
  -6  -1  -4   73.91   19.58
   0   1   8 4266.02  134.93
  -6  -1  -4   77.97   22.22
   0   1   8 3896.33  124.02
   6   1   4   69.19   25.38
  -6  -1  -4   12.01   15.71
   0  -1  -8 4453.72  148.77
   6   1   4   88.20   37.83
   6   1   4   80.78   16.25
   0  -1  -8 4239.60  149.87
   0  -1  -8 4436.10  144.40
   0  -1  -8 4360.63  144.15
   0   7   1 1425.16   61.58
   0   7   1 1472.76   50.71
   0  -7  -1 1522.40   75.62
   0  -7  -1 1463.72   63.44
   0  -7  -1 1561.69   73.99
   0  -7  -1 1587.61   51.96
  -6   1   3   10.76    6.46
  -6   1   3   24.45   17.54
   6  -1  -3   66.66   14.26
   2  -6  -4  627.06   29.36
   6   5   3  370.80   36.57
   2  -6  -4  665.36   34.64
   2  -6  -4  725.14   41.33
   2  -6  -4  645.20   35.69
   6   5   3  408.14   25.78
   2  -6  -4  655.23   31.38
   6   5   3  349.95   23.34
  -6  -5  -3  399.03   43.27
   6  -1  -3   17.20   19.51
  -6  -5  -3  425.15   38.20
  -6  -5  -3  420.99   24.53
   6  -1  -3   10.65   26.93
   6  -1  -3   10.10    8.47
   2  -6  -4  650.74   30.73
   1   7   0 6248.62  188.58
  -1  -7   0 6525.40  200.71
  -1  -7   0 6335.07  215.08
  -1  -7   0 6333.81  209.89
   1   7   0 6120.28  201.21
  -1  -7   0 6313.87  201.77
   3   0  -7  139.02   16.99
  -3   0   7  136.36   21.06
   3   0  -7  153.75   34.75
  -3   0   7  127.95   14.84
  -3   2   7  504.84   32.81
   3  -2  -7  474.02   17.28
   3  -2  -7  524.84   44.54
   3  -2  -7  531.92   30.42
   3  -2  -7  574.02   21.61
   3  -2  -7  534.98   34.12
   2  -5  -611068.88  349.22
   2  -5  -611054.08  350.45
   2  -5  -612229.68  379.60
   2  -5  -610945.85  363.54
   2  -5  -611656.76  360.07
   2  -5  -612308.46  385.96
   5   3   6  104.12   15.00
   6   5   0 2560.83   95.59
   5   3   6  112.40   17.54
   5   3   6  100.46   37.08
  -6  -5   0 2784.41   97.16
  -6  -5   0 2848.90  113.24
  -6  -5   0 2800.98   97.96
   6   5   0 2833.21  111.03
   6   5   0 2754.52   97.08
  -5  -3  -6  148.15   40.58
  -5  -3  -6  129.06   30.46
   5   3   6  105.30   15.75
   2  -6   0    2.13   21.52
  -2   6   0   -1.96   14.10
  -2  -3   6  773.42   47.96
   2   3  -6  754.62   33.64
   2  -6   0    3.10   20.16
  -2  -3   6  767.31   37.52
   2   3  -6  817.84   52.29
  -2  -3   6  758.13   37.77
  -2   6   0    2.10   14.96
   2   3  -6  757.96   35.94
   3  -4  -6  335.30   19.79
   3  -4  -6  379.94   23.98
   3  -4  -6  326.80   34.46
   3  -4  -6  347.74   30.92
   3  -4  -6  320.63   37.19
   3  -4  -6  437.79   26.16
   5   6   4  616.02   31.46
  -5  -6  -4  642.52   34.20
  -5  -6  -4  639.79   24.15
  -5  -6  -4  604.94   48.09
   5   6   4  537.51   22.54
   5   6   4  602.25   46.59
  -1   2   8 1045.62   41.67
   3   5   7 8791.07  284.88
  -3  -5  -7 9757.86  324.85
   1  -2  -8 1092.76   46.32
   1  -2  -8 1108.75   45.77
   1  -2  -8 1102.47   63.71
   3   5   7 9165.92  303.28
  -1   2   8  957.64   40.44
   1  -2  -8 1129.80   46.71
  -3  -5  -710032.97  336.45
  -1  -1  -8 1319.81   53.55
  -1  -1  -8 1294.78   62.29
  -4  -7  -2  293.34   33.51
  -1  -1  -8 1300.13   66.85
  -1  -1  -8 1269.40   62.26
  -4  -7  -2  302.32   37.37
   1   1   8 1268.44   49.84
   4   7   2  280.02   21.80
  -4  -7  -2  286.83   20.04
   4   7   2  309.10   24.98
   4   7   2  295.60   33.02
   1   1   8 1151.34   57.49
  -4  -7  -2  306.57   38.03
   0  -7  -4  647.40   27.05
   0  -7  -4  720.14   46.58
   0  -7  -4  699.78   34.80
   0   7   4  623.82   28.19
   0  -7  -4  637.49   30.21
   0   7   4  624.56   31.41
  -4  -3  -7  285.52   35.24
   4   3   7  244.92   16.62
  -4  -3  -7  270.16   18.07
   4   3   7  256.56   21.75
   4   3   7  237.55   25.76
  -4  -3  -7  287.25   42.87
   5   2   6  533.79   23.90
  -5  -2  -6  650.34   55.98
   5   2   6  571.45   29.02
  -5  -2  -6  591.76   41.92
   5   2   6  566.43   53.77
  -5  -2  -6  615.55   35.14
  -6   2   1  996.56   37.05
   6  -2  -1 1078.52   47.98
   6  -2  -1 1067.37   41.80
  -6   2   1 1107.18   41.96
   6  -2  -1 1105.40   52.89
   6  -2  -1 1106.06   61.16
  -3  -7   0 9451.29  289.58
  -3  -7   0 9261.52  287.44
   3   7   0 8910.94  283.26
  -3  -7   0 9430.87  292.10
   3   7   0 9002.35  286.87
  -3  -7   0 9289.21  291.79
   7   2   1 1931.80   77.08
   2  -4  -714448.47  446.28
   2  -4  -714663.43  445.35
   7   2   1 1694.99   73.11
  -2   4   713351.86  421.95
   7   2   1 1753.06   77.45
  -7  -2  -1 1863.76   65.62
   2  -4  -713733.69  441.21
  -7  -2  -1 1910.83   76.02
   2  -4  -713785.39  468.35
   2  -4  -714664.55  452.31
   7   2   1 1710.73   70.50
   7   2   0 1144.63   49.60
   4   7   3  190.32   33.37
   7   2   0 1162.22   57.94
   4   7   3  183.90   22.60
  -4  -7  -3  178.00   14.37
  -4  -7  -3  196.24   37.73
  -7  -2   0 1149.10   46.21
   7   2   0 1017.78   45.71
  -7  -2   0 1143.66   48.35
   4   7   3  168.06   15.55
  -7  -2   0 1134.96   45.80
   7   2   0 1065.56   57.12
  -4  -7  -3  185.51   36.66
   6   4  -215330.54  480.03
  -6  -4   214478.68  437.36
  -6  -4   214811.64  474.69
   6   4  -213916.62  442.80
  -6  -4   214847.20  487.74
  -6  -4   215568.41  470.86
   2   7   5  166.16   34.93
   2   7   5  160.72   25.66
  -2  -7  -5  168.11   28.04
  -2  -7  -5  172.24   34.77
   1  -1  -8  401.41   27.09
   1  -1  -8  445.72   31.45
  -1   1   8  340.64   24.06
   1  -1  -8  385.54   42.85
   1  -1  -8  404.61   26.42
  -1   1   8  377.84   26.75
  -2  -3  -8 1294.53   64.75
  -2  -3  -8 1375.70   48.77
   2   3   8 1292.52   64.58
  -2  -3  -8 1394.57   56.33
   2   3   8 1270.22   40.28
   2   3   8 1177.53   60.04
   0   5  -4   68.44   30.85
   0  -5   4   72.24   30.99
   0  -5   4   55.39   15.44
   0   5  -4   64.54   14.89
   0   5  -4   55.89   24.23
   0  -5   4   59.43   16.01
   2   2   8  594.82   31.77
  -6   2   0 1672.58   54.39
   6  -2   0 1698.94   55.33
  -2  -2  -8  667.33   36.22
   6  -2   0 1704.20   74.70
  -2  -2  -8  665.33   47.01
  -2  -2  -8  591.13   30.74
   2   2   8  627.82   28.14
  -2  -2  -8  640.34   29.74
  -6   2   0 1613.33   65.88
   6  -2   0 1718.70   65.95
   2   2   8  571.28   31.88
   6  -2   0 1647.89   78.26
   6   3  -3 1403.72   59.76
  -6  -3   3 1329.02   53.18
  -6  -3   3 1221.19   36.73
   3   0   7 1938.73   74.60
   3   0   7 2067.12   77.35
  -3   0  -7 2146.87   80.62
  -3   0  -7 2148.84   85.39
  -3   0  -7 2151.28   92.32
  -6  -3   3 1415.43   42.49
  -6  -3   3 1409.67   76.35
   6   3  -3 1302.39   70.06
  -3   0  -7 1961.33   67.08
   5   4   6 6215.43  185.70
   5   4   6 6281.59  186.42
   5   4   6 6367.55  209.86
   5   4   6 7075.75  235.13
  -5  -4  -6 6769.97  215.50
  -5  -4  -6 7409.10  255.20
   4   2   7  426.45   31.07
  -4  -2  -7  468.79   20.28
   4   2   7  443.77   26.56
   4   2   7  444.97   26.03
  -4  -2  -7  471.70   48.11
  -4  -2  -7  390.92   24.75
  -1  -7  -5 8166.51  258.40
  -1  -7  -5 8906.07  275.92
  -1  -7  -5 8623.98  240.45
  -1  -7  -5 8984.55  274.03
  -1  -7  -5 7923.48  224.25
   1   7   5 7863.74  255.85
  -3  -4   5  155.14   17.87
   3   4  -5  176.32   31.84
   2  -1   7  960.69   58.31
   2  -1   7  959.98   39.48
   3   4  -5  180.51   35.54
   3   4  -5  161.93   16.47
  -2   1  -7 1019.72   51.17
  -2   1  -7  927.09   37.01
  -2   1  -7  961.75   48.16
  -2   1  -7  977.95   54.03
  -3  -4   5  169.97   19.62
  -3  -4   5  167.14   19.38
   7   1   0   36.65   26.20
  -7  -1   0   39.79   15.47
   7   1   0   26.58    9.91
   1   4   8  133.26   31.50
   1   4   8  141.41   10.80
   1   4   8  131.08   26.37
  -1  -4  -8  148.27   18.31
  -1  -4  -8  132.02    9.40
  -1  -4  -8  149.05   19.97
   7   1   0   36.55   14.35
  -7  -1   0   45.75   21.50
   7   1   0   45.64   21.60
   4   7   1 2263.91   88.56
   4   7   1 2214.91   81.13
  -4  -7  -1 2357.42   81.79
  -4  -7  -1 2319.23   77.75
  -4  -7  -1 2358.11   95.24
  -4  -7  -1 2433.80   95.00
  -7  -3  -1   33.06   12.45
  -7  -3  -1   43.14   19.26
   7   3   1   34.05   17.76
  -7  -3  -1   30.07   15.51
   7   3   1   38.10   24.67
   7   3   1   27.11   13.62
   7   3   1   33.92   19.66
   5   2  -5    9.59   15.43
  -5  -2   5    9.13   26.87
   5   2  -5    9.41   13.57
  -5  -2   5   12.93   22.87
   3  -5  -515891.09  506.84
   3  -5  -513838.96  450.13
   3  -5  -514700.51  474.34
   3  -5  -513829.97  452.97
   3  -5  -514197.44  457.85
   3  -5  -515742.22  499.16
  -6   2   2  542.54   28.63
  -1   5   7 7401.78  245.36
   1  -5  -7 7157.87  249.05
   1  -5  -7 7821.96  251.90
   6  -2  -2  580.53   34.18
   6  -2  -2  567.99   48.35
   1  -5  -7 6950.11  212.56
   6  -2  -2  572.14   32.72
   1  -5  -7 7095.34  210.70
  -6   2   2  575.16   31.14
   1  -5  -7 7050.83  226.52
   6  -2  -2  572.15   32.31
   1  -3  -8 2771.07  114.16
   1  -3  -8 2770.78   96.30
  -1   3   8 2636.99   85.27
   1  -3  -8 2890.86   93.46
  -1   3   8 2573.21   88.60
   1  -3  -8 2896.09   99.30
   5  -3  -4 1427.19   59.66
   5  -3  -4 1444.51   66.57
   5  -3  -4 1581.75   54.97
   5  -3  -4 1551.92   54.58
   5  -3  -4 1459.81   69.32
  -5   3   4 1447.02   58.58
   4   4   7 6515.22  184.34
  -4  -4  -7 7755.03  270.08
   4   4   7 6526.55  189.17
  -4  -4  -7 7416.33  253.40
   4   4   7 6616.89  218.61
   4   4   7 7291.62  232.38
  -4   4  -2 1450.64   70.60
  -4   4  -2 1476.04   59.50
   4  -4   2 1430.17   76.72
   4  -4   2 1430.66   74.48
   3   5  -4  182.22   29.81
   5  -2  -5 1568.50   46.14
  -3  -5   4  168.80   18.52
   5  -2  -5 1654.04   46.95
   3   5  -4  204.98   34.77
  -3  -5   4  177.68   20.86
   5  -2  -5 1498.92   67.98
   5  -2  -5 1514.85   56.38
  -5   2   5 1518.87   67.56
   3   5  -4  184.65   19.91
  -3  -5   4  204.39   20.16
  -5   2   5 1570.49   69.84
  -3  -5   4  165.50   14.62
  -7  -1  -1  221.15   17.66
  -7  -1  -1  211.25   26.24
   7   1   1  198.90   31.27
   7   1   1  206.52   19.39
   7   1   1  241.52   17.41
   7   1   1  196.27   33.21
   1   2  -7 3729.84  125.17
  -1  -2   7 3911.00  135.71
   1   2  -7 3684.33  121.20
   1   2  -7 3978.43  129.80
  -1  -2   7 3821.47  123.27
   1   2  -7 3628.89  123.10
  -1  -2   7 3785.27  122.88
   7   3   0 1913.95   70.71
  -7  -3   0 2156.89   78.36
  -7  -3   0 2114.88   89.46
   7   3   0 2137.89   87.68
   7   3   0 1906.13   69.22
  -7  -3   0 2143.11   85.11
   1  -3   6   16.26   27.19
   6   1  -4  515.59   46.26
  -1   3  -6    9.82   15.73
  -6  -1   4  519.25   44.03
  -1   3  -6   16.98   15.72
  -1   3  -6   12.13   14.31
  -1   3  -6    8.33   22.33
   6   1  -4  493.50   30.37
  -6  -1   4  517.76   42.51
   1  -3   6   12.31   15.43
   1  -4   5 6374.74  212.26
  -1   4  -5 6468.33  220.82
  -1   4  -5 6281.12  195.56
  -1   4  -5 6690.53  212.36
  -1   4  -5 6142.20  188.00
   1  -4   5 6931.32  238.06
   6   0  -4   17.83   23.17
  -4  -6   2 1729.85   77.92
   6   0  -4   13.67   13.68
  -4  -6   2 1773.05   68.85
   4   6  -2 1795.95   77.91
  -4  -6   2 1733.17   65.92
  -4  -6   2 1718.47   60.29
   4   6  -2 1773.23   64.72
  -6   0   4   23.30   23.14
  -6   0   4   15.24   23.59
   7   2   2  217.20   30.32
   7   2   2  261.02   29.15
   0   2  -715764.82  499.76
   0  -2   716975.06  545.81
   0   2  -717309.48  560.04
   7   2   2  219.38   20.71
   0   2  -715871.80  506.59
   0  -2   715835.28  528.18
   7   2   2  226.02   19.21
  -7  -2  -2  258.51   31.69
   0   2  -715651.36  500.83
  -7  -2  -2  271.46   32.05
   0  -4  -8 1341.23   69.86
   0  -4  -8 1369.70   58.87
   0   4   8 1265.29   44.37
   0  -4  -8 1360.63   44.47
   0   4   8 1266.22   58.14
   0  -4  -8 1474.33   54.73
  -7  -2   1  517.98   42.38
   7   2  -1  460.20   25.82
   7   2  -1  451.74   28.66
  -7  -2   1  493.68   26.27
  -7  -2   1  487.02   41.77
   7   2  -1  510.04   42.43
   0  -7   0 3649.39  132.92
   0  -7   0 3780.07  113.40
   0   7   0 3636.05  130.69
   0   7   0 3599.18  105.38
   0  -7   0 3677.53  123.73
   0   7   0 3759.80  137.45
  -3  -7  -5   33.24   25.35
   3   7   5   33.09   13.00
   3   7   5   27.07   16.82
  -3  -7  -5   38.14   28.58
   7   1  -1 3145.84  114.20
  -7  -1   1 2926.52   89.42
   7   1  -1 2874.77  112.75
   7   1  -1 3144.54  125.35
  -7  -1   1 3081.30  111.84
   7   1  -1 2855.95   95.02
   7   3   2  427.14   33.12
   7   3   2  414.32   36.09
   7   3   2  422.01   25.33
   7   3   2  489.98   38.74
  -7  -3  -2  478.18   29.12
  -7  -3  -2  511.77   28.68
  -2   5  -3 1859.49   69.39
   2  -5   3 1833.49   89.43
   2  -5   3 1794.36   68.06
  -2   5  -3 1920.13   86.83
   0   0   8  422.03   33.75
   0   0  -8  458.68   33.72
   0   0  -8  449.89   29.59
   0   0   8  433.95   31.58
   0   0  -8  431.56   26.41
   0   0  -8  445.51   34.95
   6   5   4   68.81   13.23
   6   5   4   73.13   16.66
  -6  -5  -4   99.55   19.57
  -5   3  -2  550.04   33.57
  -6  -5  -4   75.04   31.84
  -5   3  -2  473.87   15.62
  -4  -7  -422772.89  722.38
   5  -3   2  524.61   15.41
  -4  -7  -423087.95  735.93
   4   7   421816.89  692.92
   6   5   4   51.96   12.22
   5  -3   2  534.68   50.99
  -5   3  -2  519.27   42.40
  -4  -7  -423265.17  706.12
   4   7   420533.45  629.71
   6   5   4   79.98   28.77
   5  -3   2  565.97   49.25
   4   7   422124.82  738.65
   1  -6  -6  810.82   34.76
   3   1  -7   68.67   26.30
   3   1  -7   61.41   30.03
   1  -6  -6  747.04   29.13
  -2  -4  -8 2967.24  117.88
   3   1  -7   46.72    6.82
   6   3   5   57.89   16.00
  -2  -4  -8 2766.41  108.76
   1  -6  -6  809.12   42.18
  -3  -1   7   58.81   23.35
   1  -6  -6  738.25   44.18
   2   4   8 2561.82  100.84
   2   4   8 2706.73   93.58
   6   3   5   82.53   33.71
  -6  -3  -5   86.30   21.58
   1  -6  -6  743.04   42.05
  -3  -1   7   40.45    7.47
   1  -6  -6  728.92   31.25
  -2  -4  -8 2878.14   80.84
  -6  -3  -5   90.38   29.53
  -3  -1   7   51.33   17.94
   6   3   5   66.00   17.42
   4   2  -6   -1.95   12.49
   4   2  -6    0.96   20.71
   3  -3  -7   25.15   15.66
  -4  -2   6    2.28    3.53
   3  -3  -7   35.41    8.56
  -4  -2   6    1.28   19.65
  -4  -2   6    0.88    9.50
   3  -3  -7   31.31   10.18
  -4  -2   6   -0.65    1.29
   3  -3  -7   35.65    9.69
  -3   3   7   30.13   16.32
   3  -3  -7   28.70   23.49
   4  -4  -513558.12  447.09
   4  -4  -513989.15  441.60
   4  -4  -513797.89  459.81
   4  -4  -515016.55  468.81
   4  -4  -513424.83  437.23
   4  -4  -515261.21  476.85
  -1   6  -2   24.16   27.35
  -1   6  -2   23.07   27.20
   1  -6   2   28.29   28.42
   1  -6   2   21.11   16.47
   1  -6   2   34.42    8.94
  -1   6  -2   32.70    6.85
  -6  -5   1 5169.73  186.28
   6   5  -1 4732.05  166.03
   6   5  -1 5244.10  166.98
  -6  -5   1 4991.43  155.30
  -6  -5   1 5065.00  159.06
  -6  -5   1 5320.47  167.93
   6   5  -1 4307.74  134.55
  -1   7   2 1341.33   41.64
   1  -7  -2 1411.09   57.05
   1  -7  -2 1356.20   60.79
  -1   7   2 1323.71   57.85
   1  -7  -2 1475.20   46.50
   1  -7  -2 1412.97   55.60
  -6   2  -1  311.66   32.30
   6  -2   1  307.67   38.17
   6  -2   1  326.65   17.00
   6  -2   1  317.53   27.20
  -6   2  -1  328.18   17.44
   6  -2   1  311.58   39.97
   4  -3  -6  379.62   22.64
   4  -3  -6  371.18   37.52
  -4   3   6  377.51   32.80
   4  -3  -6  432.18   17.95
   4  -3  -6  396.90   25.39
   4  -3  -6  409.90   18.24
  -5  -6   110073.89  318.76
  -5  -6   1 9767.39  325.52
   5   6  -1 9939.25  325.93
  -5  -6   1 9976.42  310.44
   5   6  -1 9346.13  295.91
  -5  -6   110227.60  321.31
   2   6  -3 4414.67  154.87
   2   6  -3 4313.28  134.82
  -2  -6   3 4313.28  137.07
   2   6  -3 4277.02  142.51
  -2  -6   3 4259.98  142.95
  -2  -6   3 4113.88  132.00
  -2  -1  -8 1249.35   64.55
  -2  -1  -8 1221.44   50.45
   2   1   8 1096.97   48.08
   2   1   8 1180.59   48.34
  -2  -1  -8 1141.66   46.58
  -2  -1  -8 1218.63   50.70
   4  -2   5  107.66   18.18
  -4   2  -5  100.14   13.84
  -4   2  -5  104.15   17.91
   4  -2   5   98.42   21.84
  -4   2  -5   85.48   31.28
  -4   2  -5   90.44   12.65
   1  -7  -3 4528.92  147.62
  -1   7   3 4150.83  125.74
  -1   7   3 4139.87  139.51
   1  -7  -3 4480.96  136.96
   1  -7  -3 4560.07  160.15
   1  -7  -3 4225.94  142.48
   5   1   6   25.98   18.62
   4  -5  -2  590.75   32.17
   1   6  -3  981.95   50.90
   5   1   6   19.49   18.63
  -4   5   2  570.49   27.81
   1   6  -3  980.58   42.53
  -1  -6   3  951.45   41.67
   3   3  -6 4228.20  154.25
   1   6  -3 1014.04   57.47
  -1  -6   3 1011.72   43.42
   5   1   6   14.76   33.23
  -4   5   2  609.56   34.04
  -5  -1  -6   28.46   18.84
   3   3  -6 4104.92  124.65
   4  -5  -2  562.45   45.68
  -3  -3   6 4357.63  138.10
  -5  -1  -6   14.79   17.96
  -5  -1  -6   15.57   11.17
   4  -5  -2  584.45   30.49
  -1  -6   3  998.80   44.15
   3   3  -6 4692.12  167.29
  -3  -3   6 4345.81  146.24
  -3  -3   6 4397.91  138.18
  -4  -6  -6  538.19   48.88
  -4  -6  -6  534.60   31.50
   4   6   6  520.43   33.60
   4   6   6  532.05   42.93
   2   7  -1  192.28   21.45
  -2  -7   1  193.31   28.50
   2   7  -1  188.72   29.36
  -2  -7   1  187.97   32.78
  -2  -7   1  189.67   14.85
  -2  -7   1  189.72   19.13
  -1   0   8 5130.64  167.50
   6   2   5 8469.88  302.87
   1   0  -8 5289.16  190.77
   1   0  -8 5555.46  185.21
  -1   0   8 4720.26  152.00
   6   2   5 9092.50  299.79
   6   2   5 8511.23  278.88
   6   2   5 8454.84  278.04
  -6  -2  -5 9042.29  303.21
   1   0  -8 5125.34  167.58
   1   0  -8 5243.09  169.51
  -6  -2  -5 9549.88  310.07
   2  -6  -5  129.72   23.56
   2  -6  -5  112.36   17.41
   2  -6  -5  105.44   12.43
   2  -6  -5  123.33   15.50
   2  -6  -5  112.69   17.14
   2  -6  -5  107.95   18.32
  -4   5   1 1313.39   63.17
   4  -5  -1 1280.71   53.28
   4  -5  -1 1237.17   52.75
  -4   5   1 1295.46   67.51
   0  -7  -5 1418.20   65.15
   0  -7  -5 1286.77   47.66
   0  -7  -5 1411.56   68.10
   0  -7  -5 1320.68   44.20
  -1  -6  -7   22.43   13.56
   1   6   7   16.99   22.72
   0  -7  -5 1283.39   48.58
   0   7   5 1249.35   45.32
  -1  -6  -7   23.24   23.95
   1   6   7   30.70   22.09
  -6   0  -4  259.74   27.51
   6   0   4  254.89   37.34
   2  -6   1 3593.80  123.01
  -6   0  -4  276.10   25.65
  -6   0  -4  266.02   23.95
  -2   6  -1 3660.65  138.02
   6   0   4  272.90   16.58
   2  -6   1 3503.17  122.05
   6   0   4  229.40   29.63
  -2   6  -1 3757.72  139.90
   2   2  -7   32.75   29.00
  -2  -2   7   38.08   15.41
   2   2  -7   30.83   16.99
  -2  -2   7   32.39   30.28
   2   2  -7   30.01   12.52
  -2  -2   7   28.35   14.73
  -3   3  -5  183.30   14.36
  -3   3  -5  210.70   33.98
   3  -3   5  224.96   22.43
  -3   3  -5  221.62   21.99
   3  -3   5  216.69   26.81
  -3   3  -5  188.91   15.10
   6  -1   3  400.49   22.60
  -6   1  -3  367.69   27.61
   6  -1   3  341.95   31.58
   4   1   7 1089.14   52.38
   4   1   7 1097.77   53.95
   6  -1   3  335.58   28.07
  -6   1  -3  345.41   40.91
   4   1   7 1132.64   49.85
  -6   1  -3  335.02   22.45
  -4  -1  -7 1209.90   68.82
  -4  -1  -7 1135.56   49.52
  -4  -1  -7 1083.42   53.01
   2   6   7  479.16   42.48
   2   6   7  472.95   44.86
  -2  -6  -7  525.27   46.53
  -2  -6  -7  470.90   44.44
  -1   0  -8 1957.72   66.68
   1   0   8 1985.22   84.50
  -1   0  -8 2108.80   76.35
   1   0   8 1993.22   66.56
  -1   0  -8 2126.06   85.57
  -1   0  -8 2026.54   83.30
   7   1   2  119.78   18.14
   7   1   2  133.69   22.94
  -6  -2   4    6.18   25.43
   6   2  -4    2.74   25.32
  -6  -2   4    5.49   13.17
   7   1   2  103.22   28.56
   6   2  -4    3.65   21.96
  -7  -1  -2  127.97   15.22
  -7  -1  -2  126.29   16.99
   7   1   2  116.67   27.23
   6   4   5  220.88   19.00
  -6  -4  -5  274.75   23.84
   6   4   5  251.92   21.08
  -6  -4  -5  277.73   25.94
   6   4   5  213.66   17.71
   6   4   5  234.44   24.11
   3  -5   2  770.09   57.91
   3  -5   2  778.72   55.43
  -1  -7   1 1308.62   62.93
   1   7  -1 1259.62   60.96
  -3   5  -2  774.60   39.34
  -3   5  -2  757.57   38.16
   1   7  -1 1229.76   45.83
  -1  -7   1 1293.39   49.79
   1   7  -1 1337.09   65.08
  -1  -7   1 1270.20   51.73
  -1  -7   1 1317.04   55.85
   5   6   5   88.80    7.53
   5   6   5   79.64    7.46
   5   6   5  101.26   33.20
  -7  -3   1  292.18   40.22
  -5  -6  -5  110.14   34.78
  -5  -6  -5  121.97   20.68
   5   6   5  102.89   17.97
  -7  -3   1  320.94   23.95
  -7  -3   1  322.74   23.42
   7   3  -1  288.29   22.14
   7   3  -1  323.32   40.80
   7   3  -1  284.93   23.61
  -4  -7   0  164.50   30.57
  -4  -7   0  143.12   15.94
   7   0   0  216.87   19.73
   7   0   0  262.08   39.53
   7   0   0  301.72   27.56
   4   7   0  147.05   19.63
   7   0   0  272.14   37.32
  -7   0   0  238.70   24.65
  -4  -7   0  147.59   21.36
  -7   0   0  276.83   26.68
  -4  -7   0  149.25   20.56
   4   7   0  130.00   17.15
   2  -2  -8  261.63   36.17
  -2   2   8  214.78   16.41
   2  -2  -8  249.40   18.75
  -2   2   8  237.02   22.42
   2  -2  -8  255.45   25.69
   2  -2  -8  246.84   24.99
   2  -1  -8  381.91   22.26
   2  -1  -8  377.74   41.23
   4  -3   4  138.85   32.86
  -4   3  -4  112.36   30.39
  -2   1   8  300.60   23.14
  -2   1   8  342.53   19.69
   2  -1  -8  373.74   29.91
   2  -1  -8  368.31   21.52
  -4   3  -4   92.41    8.52
  -4   3  -4  105.41   31.00
  -4   3  -4   99.80    9.00
   4  -3   4  117.34   23.42
  -1   7   1  219.50   12.16
   1  -7  -1  221.48   23.14
  -3   2  -6   58.78   15.41
   3  -2   6   76.36   16.47
   3  -2   6   62.98   32.78
  -1   7   1  232.43   35.96
  -3   2  -6   52.89    8.34
   1  -7  -1  232.21   11.56
  -1   7   1  221.71   19.13
  -3   2  -6   71.09   26.36
   1  -7  -1  215.89   30.93
  -3   2  -6   60.79   27.39
   1  -7  -1  150.50   23.78
   6  -2  -3 1710.78   82.08
  -6   2   3 1604.33   54.18
  -6   2   3 1746.47   59.39
  -7  -4  -1  109.14   23.11
   7   4   1   80.67   21.29
   6  -2  -3 1777.33   62.81
   6  -2  -3 1720.06   79.25
  -7  -4  -1  101.09   22.48
   7   4   1   80.94   13.77
   7   4   1  110.73   31.15
   6  -2  -3 1726.18   69.58
  -7  -4  -1   98.74   33.63
   6  -1  -4  350.39   37.85
  -6   1   4  367.24   34.30
  -6   1   4  373.26   38.99
   6  -1  -4  355.89   24.14
  -5   4   1  323.30   21.11
  -5  -5  -6    4.31   12.77
  -5   4   1  308.89   26.85
   5   5   6    0.37    3.97
   5  -4  -1  278.32   12.73
   5   5   6   -0.05   12.72
   4  -5  -3 3833.49  117.31
   5   5   6    0.98   11.60
   5  -4  -1  330.93   34.42
   5   5   6    3.47    4.35
  -5  -5  -6   -3.47   24.65
  -4   5   3 4123.62  129.54
   5  -4  -1  339.53   39.64
   4  -5  -3 4477.95  156.28
   4  -5  -3 4249.10  141.52
   4  -5  -3 3852.30  122.25
   4  -5  -3 4259.55  140.99
   5  -4  -1  343.99   38.05
   5  -4  -2  228.50   35.12
   5  -4  -2  202.98   13.58
  -5  -4   413218.90  389.42
  -5   4   2  202.95   23.94
   5  -4  -2  225.58   21.45
   5  -4  -2  226.58   28.40
   5  -4  -2  194.70   12.43
   5   4  -412908.41  425.75
  -5  -4   412683.53  407.77
  -5  -4   413248.46  427.42
  -5  -4   412367.36  370.65
   5   4  -412948.90  408.82
  -1   2  -7  350.73   39.62
  -1   2  -7  333.61   29.24
   1  -2   7  354.60   37.72
  -1   2  -7  315.57   31.76
   1  -2   7  373.13   42.24
  -1   2  -7  320.73   34.49
   4  -1   6 3395.80  114.76
   4  -1   6 3521.78  127.14
  -4   1  -6 3322.86  112.15
  -4   1  -6 3609.48  138.32
  -4   1  -6 3616.56  114.76
   4  -1   6 3412.73  113.35
  -4   1  -6 3425.49  113.51
  -1   5  -4 1038.01   39.12
  -1   5  -4 1055.00   37.83
  -3  -3  -8 2280.73   71.33
   7   0  -1    1.59   16.48
  -7   0   1   -0.30    8.00
   7   0  -1   -2.79   22.40
  -1   5  -4 1111.08   49.23
   1  -5   4 1092.16   52.13
   7   0  -1   -1.73   13.55
  -3  -3  -8 2545.65  109.55
   3   3   8 2268.58   69.06
   7   0  -1    7.44    7.41
  -1   5  -4 1122.47   61.78
   3   3   8 2081.13   91.76
  -3  -3  -8 2257.13   93.13
   1  -5   4 1157.93   50.92
   3   3   8 2273.28   94.52
  -7   0   1    1.70   12.67
   7   4   2  527.06   29.69
  -7  -4  -2  597.81   34.84
   7   4   2  585.09   31.66
   7   4   2  498.54   35.24
   7   4   2  527.17   39.36
  -7  -4  -2  600.83   42.77
   3   7  -1  159.97   18.18
  -3  -7   1  167.02   28.80
  -3  -7   1  159.25   16.91
   3   7  -1  166.93   25.64
  -3  -7   1  169.23   19.08
  -3  -7   1  163.10   27.03
  -3   6   2  361.02   35.28
   3  -6  -2  361.25   24.51
   3  -6  -2  377.47   25.70
  -3   6   2  386.60   34.91
  -1   7   4  214.07   20.87
   1  -7  -4  305.46   37.11
   1  -7  -4  267.17   21.20
   6   6   2  171.81   29.89
  -6  -6  -2  181.73   39.41
  -6  -6  -2  172.70   30.02
   6   6   2  115.50   19.14
  -1   7   4  236.21   18.79
   1  -7  -4  283.07   34.10
   6   6   2  168.70   33.32
  -6  -6  -2  161.78   19.62
   1  -7  -4  223.19   22.53
   3   6  -3  698.20   43.75
  -3  -6   3  739.12   46.26
  -3  -6   3  683.45   30.27
  -3  -6   3  675.11   30.63
   3   6  -3  717.35   49.23
  -3  -6   3  669.01   43.29
   7   3   3  485.93   26.69
  -7  -3  -3  601.08   45.95
   7   3   3  498.34   27.62
   7   3   3  527.53   43.62
   7   3   3  606.49   42.01
  -7  -3  -3  626.14   48.53
  -7  -1   2  544.71   31.54
  -4  -5  -7 1660.96   87.52
  -4  -5  -7 1525.68   78.29
   7   1  -2  548.32   43.03
  -7  -1   2  531.81   41.29
   4   5   7 1406.09   61.73
   4   5   7 1528.61   76.33
   7   1  -2  480.59   43.12
   7   1  -2  437.64   21.63
  -7  -1   2  478.28   24.52
   7   0   1 2387.12   88.72
  -7   0  -1 2397.16   92.79
   7   0   1 2398.82   87.06
   7   0   1 2413.58   99.35
   7   0   1 2505.26   87.15
  -7   0  -1 2324.93   75.54
   5   5  -3  745.43   52.22
  -5  -5   3  754.06   40.04
   5   5  -3  754.90   39.51
  -5  -5   3  720.32   30.94
  -5  -5   3  751.19   48.22
  -5  -5   3  744.71   32.74
   1  -4  -8  316.80   29.70
   1  -4  -8  326.36   21.77
   1  -4  -8  319.68   43.11
  -1   4   8  289.78   27.84
   1  -4  -8  344.71   30.64
  -1   4   8  313.00   20.53
   7   2   3 1494.23   67.68
   7   2   3 1681.94   58.87
  -7  -2  -3 1763.24   83.01
   7   2   3 1542.78   69.47
   7   2   3 1525.90   76.15
  -7  -2  -3 1701.42   74.37
  -7  -4   0 2201.19   80.51
  -7  -4   0 2199.60   95.86
   7   4   0 1994.74   72.18
   7   4   0 2252.68   95.39
   7   4   0 2095.28   77.58
  -7  -4   0 2201.67   86.50
  -3  -2  -8  451.41   25.64
   3   2   8  409.01   39.32
  -3  -2  -8  404.92   37.70
   3   2   8  442.97   24.46
  -3  -2  -8  455.06   31.79
  -7  -2   2  753.81   51.84
   7   2  -2  769.96   39.25
  -7  -2   2  746.52   52.22
   7   2  -2  713.39   51.65
  -7  -2   2  698.61   31.26
   7   2  -2  625.92   26.43
   0  -6   3   57.91   16.14
   0   6  -3   65.42   17.53
   0  -6   3   70.59   17.86
   0   6  -3   59.11   12.40
   0  -6   3   54.76   12.88
   0   6  -3   71.53   15.97
  -5   1  -5 1390.32   53.68
   5  -1   5 1483.09   67.76
   5  -1   5 1368.21   55.20
  -5   1  -5 1488.00   73.06
   5  -1   5 1456.98   55.30
  -5   1  -5 1493.25   78.74
   4  -5   0 3610.62  125.27
   6   6   1 3532.75  116.09
  -6  -6  -1 3581.33  119.53
  -6  -6  -1 3674.18  128.61
  -4   5   0 3767.02  129.74
  -4   5   0 3838.55  141.35
   4  -5   0 3753.01  130.38
  -6  -6  -1 3674.01  140.83
   6   6   1 3563.37  132.78
   6   6   1 3217.67  113.47
  -5   2  -4   94.40   18.34
   5  -2   4   91.95   22.23
  -5   2  -4   88.71   18.35
   5  -2   4   88.08   30.80
   5  -2   4   81.94   14.60
  -5   2  -4   78.22   14.66
   3  -6  -3  248.93   22.03
  -3   6   3  218.16   20.14
  -3   6   3  251.21   19.49
   0   6   7  743.30   34.81
   3  -6  -3  190.97   13.25
   0   6   7  793.90   46.93
   3  -6  -3  192.94   12.85
   3  -6  -3  220.16   18.81
   0  -6  -7  706.35   23.99
   3  -6  -3  210.83   19.08
   3  -6  -3  215.16   20.19
   0  -6  -7  820.94   47.01
   0  -6  -7  764.63   47.04
  -2  -7  -6 2838.76   97.55
   2   7   6 2876.88  116.25
  -2  -7  -6 3043.02  118.89
   2   7   6 2770.80   94.51
   3  -6  -1  182.67   21.51
  -3   6   1  192.80   19.90
   3  -6  -1  165.36   33.14
  -3   6   1  186.40   32.27
  -1  -5  -8  601.74   46.16
   5  -4   0 1742.32   82.23
   1   5   8  543.44   42.07
   5  -4   0 1742.56   69.54
   1   5   8  582.36   33.87
  -1  -5  -8  593.06   48.49
  -5   4   0 1808.03   70.23
  -5   4   0 1659.44   61.77
  -3   4  -4  105.06   31.08
   3  -4   4  111.90   37.71
   3  -4   4  117.30   35.06
  -3   4  -4   88.44    7.43
  -3   4  -4  121.57   33.78
  -3   4  -4  100.02    7.80
   6   6   3   59.45   16.98
   6   6   3   42.25    8.10
  -6  -6  -3   60.15   20.12
  -6  -6  -3   77.23   27.42
   6   6   3   56.34   15.47
  -6  -6  -3   61.94   13.84
  -5  -7  -2 5520.21  187.73
   5   7   2 5015.10  162.79
   5   7   2 5286.48  167.43
   5   0  -6  369.88   25.27
  -5  -7  -2 5518.92  193.41
  -5   0   6  390.91   37.78
   5   7   2 5273.38  185.11
  -5   0   6  375.45   28.76
   5   0  -6  366.16   28.84
  -5  -7  -2 5416.97  168.56
  -3  -4  -8 1671.87   83.62
   3   4   8 1408.56   71.70
   3   4   8 1307.41   37.31
   3   4   8 1531.93   73.73
  -3  -4  -8 1499.11   59.38
  -3  -4  -8 1656.96   49.65
  -3  -6  -711286.40  379.87
   3   6   710885.74  347.68
   3   6   710720.51  370.31
  -3  -6  -711972.12  402.56
   6   1   5 6637.18  228.47
  -6  -1  -5 6875.10  231.61
  -6  -1  -5 7152.71  236.86
   6   1   5 6472.24  222.94
   6   1   5 6877.44  229.88
  -6  -1  -5 7010.73  241.05
  -2   3   8 1609.98   60.92
   4   7   5   76.41   35.04
   5  -4  -3  521.11   34.52
  -1  -7  -6 1968.58   70.31
   2  -3  -8 1634.61   64.82
   5  -4  -3  524.50   42.79
   1   7   6 1943.91   73.05
   2  -3  -8 1569.29   52.22
   5  -4  -3  495.60   25.92
  -4  -7  -5   64.04   21.06
  -2   3   8 1540.49   54.83
   2  -3  -8 1780.77   62.61
   2  -3  -8 1659.01   83.57
  -5   4   3  506.23   30.68
  -1  -7  -6 1983.93   87.59
   5  -4  -3  484.25   30.54
   1   7   6 1745.71   73.52
   5  -4  -3  486.63   26.43
  -4  -7  -5   90.34   34.38
  -1  -7  -6 1791.64   77.96
   4   7   5   92.23   32.11
  -2   0   8 7064.59  222.69
   2   0  -8 8274.40  267.39
   2   0  -8 8090.11  264.50
   2   0  -8 7500.54  231.48
  -2   0   8 7847.32  242.00
   2   0  -8 8803.79  289.52
   4  -1  -7    3.42   10.16
  -4   1   7    9.63   14.54
  -4  -4   5   65.08   12.46
   4   4  -5   69.53   19.27
  -4  -4   5   56.00   19.32
  -4  -4   5   70.15   18.02
  -4   1   7    3.40   10.38
   4  -1  -7    0.68   13.13
   4   4  -5   74.34   19.72
  -4  -4   5   60.42   12.31
   4   5  -4 2610.06  105.73
  -4  -5   4 2468.91  100.07
  -4  -5   4 2478.51   95.59
  -4  -5   4 2398.84   80.26
  -4  -5   4 2324.22   79.39
   4   5  -4 2477.79   86.43
   5   3  -523003.13  762.81
  -5  -3   523269.27  698.91
   5   3  -522176.46  717.42
  -5  -3   522925.97  745.94
  -5  -3   521635.13  684.00
  -6  -4   3 1276.47   57.94
  -5  -7  -3  872.30   57.05
  -5  -7  -3  901.69   62.09
  -6  -4   3 1325.67   44.02
   5   7   3  850.50   42.42
   6   4  -3 1318.27   78.10
   5   7   3  808.72   34.80
   5   7   3  893.80   56.71
  -6  -4   3 1232.20   40.60
  -6  -4   3 1241.35   51.92
  -5  -7  -3  863.08   34.31
   6   4  -3 1218.29   69.62
  -6   2  -2 1554.57   50.19
   6  -2   2 1777.19   54.77
  -6   2  -2 1656.65   76.60
   6  -2   2 1666.01   70.69
  -6   2  -2 1770.89   85.18
   6  -2   2 1694.63   84.70
   2   5   8  464.59   30.20
  -2  -5  -8  540.56   48.52
  -2  -5  -8  489.71   46.59
   2   5   8  512.15   45.54
  -5   1   6  927.39   57.27
   5  -1  -6  920.80   58.75
   5  -1  -6  948.40   54.91
  -5   1   6  921.79   53.19
   0   7  -1 1325.71   43.88
   0   7  -1 1388.52   72.04
   0  -7   1 1381.11   56.03
   0  -7   1 1363.99   47.11
   0   7  -1 1356.71   68.25
   0  -7   1 1386.46   75.23
  -4   0   7  937.49   39.35
  -4   0   7 1005.88   47.85
   4   0  -7 1008.19   48.35
   4   0  -7 1017.07   55.66
  -7   0   2  645.65   27.05
   7   0  -2  713.27   37.57
   7   0  -2  784.10   47.02
   7   0  -2  728.51   53.25
   7   0  -2  656.89   29.77
  -7   0   2  767.13   43.10
   7   4   3 2142.45   82.69
   7   4   3 2028.91   77.86
   7   4   3 2401.10   82.49
  -7  -4  -3 2434.76   87.77
  -7  -4  -3 2456.29  102.73
   7   4   3 2149.67   80.30
   2  -3   6   20.96   26.30
  -2   3  -6    6.91   25.15
  -2   3  -6   16.26   12.85
   2  -3   6    7.79   28.81
  -2   3  -6    8.21   11.66
  -2   3  -6    4.14   23.20
   5  -3  -5  209.02   15.12
   5  -3  -5  198.39   31.96
  -5   3   5  194.11   27.28
   5  -3  -5  191.10   31.10
   5  -3  -5  195.17   14.48
   5  -3  -5  171.15   26.99
   4  -5  -416535.13  540.73
   1  -7   0 6716.82  189.67
   4  -5  -415791.93  502.64
   4  -5  -415216.64  496.51
   4  -5  -415783.37  527.16
  -1   7   0 6260.00  216.91
  -1   7   0 6454.61  222.96
   4  -5  -414735.44  471.07
   4  -5  -414957.70  471.78
   1  -7   0 6380.46  228.93
   1  -7   0 6276.45  219.83
   5   7   1  446.80   42.09
  -5  -7  -1  459.55   29.47
  -5  -7  -1  448.15   25.57
  -5  -7  -1  472.21   31.58
   5   7   1  449.47   32.48
  -5  -7  -1  466.90   39.52
   2  -5  -7 1350.55   58.37
   0  -5  -812529.99  433.25
   0  -5  -812495.70  396.86
   2  -5  -7 1335.94   51.53
   2  -5  -7 1443.37   56.68
   2  -5  -7 1303.71   52.96
   0  -5  -811663.35  339.60
   0  -5  -811748.15  382.74
   2  -5  -7 1470.79   60.09
   0   5   811294.66  376.51
   2  -5  -7 1300.82   67.95
   0  -5  -811433.47  338.18
   3  -1   7    1.60   10.22
  -3   1  -7    0.65    9.50
   3  -1   7    4.79   23.14
  -6  -5  -5 2372.87   87.33
   6   5   5 2029.13   78.29
  -3   1  -7   -0.73   19.05
   6   5   5 2235.10   90.59
  -6  -5  -5 2282.31   97.15
  -3   1  -7    1.20   12.95
   6   5   5 1933.58   64.11
  -3   1  -7    1.54   11.43
   6   5   5 1806.32   63.19
   2   0   8 1847.82   71.92
  -2   0  -8 2021.36   75.69
   2   0   8 1931.05   74.28
  -2   0  -8 1932.29   83.53
  -2   0  -8 1869.73   77.90
  -2   0  -8 2022.20   78.48
  -3  -7  -6   10.67   13.66
  -5  -1   6 3522.43  136.67
   5   1  -6 3459.84  128.85
   5   1  -6 3378.55  133.24
   3  -5  -6  360.62   28.11
   3  -5  -6  297.06   33.94
  -5  -1   6 3445.44  127.15
   3   7   6   15.89   15.58
   3  -5  -6  324.09   29.90
   3  -5  -6  332.79   23.12
   3  -5  -6  372.74   27.26
   3  -5  -6  358.97   29.05
   3   7   6   21.72   22.00
  -3  -7  -6   19.87   15.55
  -2   4  -5 9152.79  290.75
   7   1   3 2905.35  102.53
  -2   4  -5 8450.31  262.56
  -2   4  -5 8723.65  296.68
   7   1   3 3054.33  126.99
  -7  -1  -3 2966.37   98.05
   2  -4   5 8649.58  308.83
  -7  -1  -3 3211.03  113.30
   7   1   3 2733.95   89.53
  -2   4  -5 8202.30  249.96
   7   1   3 2865.31  103.13
   2  -4   5 9142.96  292.06
   6   5  -210616.60  356.03
  -6  -5   211113.62  373.44
  -6  -5   211222.36  343.21
  -6  -5   211583.88  343.28
  -6  -5   211962.23  382.76
   6   5  -211776.22  387.77
   6   6   0 3979.66  128.16
  -6  -6   0 3826.92  119.03
   6   6   0 3681.90  121.48
  -6  -6   0 3897.46  131.82
   6   6   0 3932.39  129.33
  -6  -6   0 3938.23  131.98
  -6  -6   0 3817.25  119.64
   7   0   2  544.78   33.22
  -7   0  -2  460.04   23.14
   7   0   2  471.99   49.16
  -7   0  -2  503.49   44.10
   7   0   2  462.30   48.17
   7   0   2  470.09   47.87
   7   3  -2  800.91   61.17
   0   1  -8  405.94   35.56
   3   2  -7 1514.79   73.83
  -3  -2   7 1178.93   41.60
  -3  -2   7 1402.75   75.15
   0   1  -8  420.20   43.95
  -3  -2   7 1383.65   53.07
   7   3  -2  687.56   28.92
  -7  -3   2  776.27   31.56
   0   1  -8  422.65   27.40
   7   3  -2  732.77   56.65
   0  -1   8  429.99   37.99
   3   2  -7 1244.25   45.36
   0   1  -8  408.61   39.83
   3   2  -7 1358.64   72.38
  -7  -3   2  789.37   40.23
   0  -1   8  384.03   26.03
  -7  -3   2  782.70   42.28
   3  -4  -714417.33  491.74
   3  -4  -715637.58  484.39
   3  -4  -714590.07  476.03
   3  -4  -714574.72  472.00
   3  -4  -716279.43  497.90
   3  -4  -715462.36  508.26
   4  -4   3   16.13   29.71
   6   3  -4 2349.00  107.56
   4  -2  -7  233.77   29.31
  -4   4  -3   13.58   15.28
  -4   2   7  223.86   28.63
  -4   2   7  253.67   25.17
   4  -2  -7  229.46   22.59
   4  -2  -7  241.67   36.71
   6   3  -4 2470.99   94.97
   4  -4   3   13.31   15.86
  -4   4  -3    9.56   24.59
  -6  -3   4 2499.96   93.88
  -6  -3   4 2110.11   57.89
  -6  -3   4 2428.37  104.78
   3  -6  -4 1694.96   60.91
   3  -6  -4 1565.68   70.02
   3  -6  -4 1628.06   60.71
   3  -6  -4 1495.02   53.33
   3  -6  -4 1632.74   59.09
   3  -6  -4 1557.33   56.46
  -2  -8  -3 5556.49  176.99
  -2  -8  -3 5373.67  161.13
   7   4  -1 1552.78   61.29
  -2  -8  -3 5676.74  188.64
  -7  -4   1 1748.40   69.30
  -7  -4   1 1757.19   77.96
   2   8   3 5119.23  159.73
  -7  -4   1 1786.58   65.00
   2   8   3 5090.80  166.65
   7   4  -1 1772.09   68.59
   7   4  -1 1623.49   60.98
  -2  -8  -3 5776.04  186.03
  -5   0  -6 2445.63   98.49
  -5   0  -6 2493.44   93.97
   1   1  -811344.59  373.41
   1   1  -810319.33  335.24
   5   0   6 2154.72   76.64
   1   1  -8 9805.63  316.97
   5   0   6 2340.52   87.81
  -1  -1   8 7378.16  310.17
   1   1  -810304.67  348.52
  -5   0  -6 2149.78   72.67
  -1  -1   810711.67  342.70
   5   0   6 2314.39   93.61
  -3  -1  -8 3689.75  125.51
   3   1   8 3318.35  111.58
  -3  -1  -8 3560.63  121.59
   3   1   8 3267.58  131.41
   3   1   8 3515.66  118.26
  -3  -1  -8 3664.23  127.33
  -3  -1  -8 3328.32  123.70
  -1  -4   6 1410.63   65.01
  -1  -4   6 1430.60   56.66
   1   4  -6 1337.15   50.74
  -1  -4   6 1416.46   65.71
   1   4  -6 1367.52   59.55
   1   4  -6 1426.46   57.61
  -2  -8  -2  452.77   46.44
  -2  -8  -2  433.04   48.94
   2   8   2  385.30   26.74
  -2  -8  -2  441.29   24.35
  -2  -8  -2  414.03   28.72
   2   8   2  383.88   29.09
   6  -3  -1    1.87    7.29
   5  -3   3 1537.10   62.95
  -3   6   0 6190.50  200.64
   3  -6   0 5864.62  209.37
   5  -3   3 1625.61   89.02
  -5   3  -3 1609.06   64.54
  -3   6   0 5968.79  211.88
  -6   3   1    2.25    6.79
   6  -3  -1    8.55   13.95
  -5   3  -3 1548.68   61.82
   3  -6   0 5802.86  211.33
   6  -3  -1    6.31   16.78
  -6   3   1    0.62   13.00
   6  -3  -1    3.60   22.93
   1  -7  -5  120.88   30.57
  -5  -6   2 1565.94   76.41
  -1   7   5   83.38   16.93
   1  -7  -5  100.67   13.12
   1  -7  -5   89.10   18.48
  -5  -6   2 1575.67   61.13
   1  -7  -5  121.14   28.23
  -5  -6   2 1564.93   56.46
   1  -7  -5   98.22   14.89
  -5  -6   2 1568.09   59.00
   5   6  -2 1606.94   62.37
   5   6  -2 1571.17   74.61
   1  -7  -5   85.99   15.36
  -4  -7   1 5577.20  183.60
   4   7  -1 5678.05  192.05
   4   7  -1 5608.92  177.93
  -4  -7   1 5723.08  189.34
  -4  -7   1 5622.64  181.35
  -4  -7   1 5655.34  176.95
  -5  -7  -4 6887.57  208.66
   5   7   4 6451.34  230.58
  -5  -7  -4 7113.74  247.06
   5   7   4 6707.67  228.35
   5   7   4 5826.49  175.97
  -5  -7  -4 6995.16  225.89
   5   3   7 3868.95  123.73
   5   3   7 4071.29  136.60
   6   6   4   33.17   10.18
  -6  -6  -4   44.46   29.37
   5   3   7 3909.16  159.44
  -5  -3  -7 4096.12  152.44
  -5  -3  -7 4769.20  185.46
   6   6   4   46.37   27.88
  -6  -6  -4   44.43   32.34
  -5  -3  -7 4644.10  149.53
   6   6   4   33.57   11.10
   6   6   4   43.46   16.76
   6  -2  -4  414.41   19.37
  -6   2   4  507.46   35.43
   6  -2  -4  485.50   29.67
   6  -2  -4  478.99   36.03
   6  -2  -4  487.09   44.56
   6  -2  -4  440.16   20.38
   4   0   7  166.01   40.61
   4   0   7  177.28   26.62
   4   0   7  158.92   16.39
  -4   0  -7  181.56   27.49
  -4   0  -7  154.44   23.70
  -4   0  -7  171.69   23.89
   1   5  -5    1.31   23.88
   1   5  -5    2.59    9.87
  -1  -5   5    0.85   16.46
   1   5  -5    8.54   14.47
  -1  -5   5    0.29    7.64
  -1  -5   5    5.02   20.55
   0  -7  -6 1924.85   79.55
   0   7   6 1706.17   61.10
   0  -7  -6 1781.14   75.38
   0  -7  -6 1704.08   54.15
   0  -7  -6 2025.04   85.92
  -4  -3   6   62.05   13.95
  -4  -3   6   77.43   18.98
  -4  -3   6   53.88    9.23
   4   3  -6   93.71   21.74
   4   3  -6   71.69   36.06
  -4  -3   6   66.95   21.19
   2  -6  -6   33.40    8.68
   2  -6  -6   41.88   19.07
   2  -6  -6   36.40   12.33
   2  -6  -6   35.68   17.26
   2  -6  -6   34.58   18.98
   2  -6  -6   33.79   13.14
   6  -3  -2  638.53   30.48
  -5   4  -1   17.94   14.33
   6  -3  -2  635.22   50.41
   5  -4   1   34.33   18.69
  -6   3   2  619.10   34.44
   6  -3  -2  666.35   40.31
   6  -3  -2  659.62   49.91
   5  -4   1   88.97   33.67
  -6   3   2  647.42   29.73
  -5   4  -1   25.44   17.55
   7  -1   0 2841.82  102.59
   7  -1   0 2788.28   86.79
   7  -1   0 2863.74  110.47
  -7   1   0 2699.89   90.97
   7  -1   0 2826.62  103.19
  -7   1   0 2928.70   98.37
   2   4  -6 2687.01   93.66
  -7   1   1  768.43   38.35
   2   4  -6 2625.86  102.14
   7  -1  -1  779.53   56.82
   7  -1  -1  731.54   57.28
  -2  -4   6 2733.67  108.48
   7  -1  -1  797.76   41.27
  -7   1   1  689.07   35.67
  -2  -4   6 2678.07   91.35
  -2  -4   6 2738.01   91.32
   2   4  -6 2831.30   98.74
   2   5  -5  478.10   26.30
  -2  -5   5  512.01   44.20
   2   5  -5  494.57   31.51
   2   5  -5  502.04   32.36
  -2  -5   5  529.92   39.21
  -2  -5   5  474.84   25.78
  -2   2  -7  727.03   35.46
  -1  -8  -3 2247.33   98.60
   2  -2   7  742.07   42.46
   1   8   3 1974.63   70.37
  -1  -8  -3 2163.74   78.68
  -2   2  -7  710.29   38.15
  -1  -8  -3 2279.61   97.47
  -2   2  -7  731.78   36.66
   1   8   3 2000.50   70.96
  -1  -8  -3 2146.85   76.02
   2  -2   7  767.04   36.95
  -2   2  -7  711.44   39.97
  -4   5  -1  113.98   21.47
   4  -5   1   88.79   35.34
  -6   0   5 2971.40  116.11
  -4   5  -1  107.16   31.79
   3   8   3  723.78   32.90
  -3  -8  -3  776.60   58.47
   4  -5   1  110.68   22.69
  -3  -8  -3  786.83   50.54
   6   0  -5 2896.07  115.22
  -3  -8  -3  727.23   30.77
  -3  -8  -3  747.72   38.82
   3   8   3  696.18   30.18
   6   0  -5 2812.39   99.14
  -6   0   5 2983.30  117.55
   4   6  -3  707.95   48.16
   4   6  -3  709.64   36.11
  -4  -6   3  683.78   47.74
  -4  -6   3  673.72   27.94
  -4  -6   3  694.69   44.45
  -4  -6   3  688.83   37.18
   7   5   2 1588.66   71.49
  -7  -5  -2 1702.89   67.12
   7   5   2 1485.74   62.35
   7   5   2 1692.69   63.14
  -7  -5  -2 1789.90   69.76
  -7  -5  -2 1775.96   77.49
   4  -4  -6 1251.48   61.33
   4  -4  -6 1216.83   51.02
  -7  -5  -1  651.23   39.21
  -7  -5  -1  670.59   54.16
   4  -4  -6 1445.30   52.93
   4  -4  -6 1313.57   63.46
   7   5   1  551.07   37.12
   7   5   1  601.75   30.11
   4  -4  -6 1384.61   50.03
   4  -4  -6 1277.71   52.06
   7   5   1  682.30   51.18
  -7  -5  -1  683.95   32.61
  -3  -8  -2 2904.91  112.98
  -3  -8  -2 2658.37   90.82
  -3  -8  -2 2947.02  104.59
   3   8   2 2634.77   90.82
   3   8   2 2702.57  100.92
  -3  -8  -2 2836.57   97.83
   7   3   4 6147.38  206.32
   7   3   4 5398.02  183.69
  -1  -8  -2 1649.95   62.50
   1   8   2 1466.34   53.95
  -1  -8  -2 1610.14   78.93
  -1  -8  -2 1583.16   81.13
   7   3   4 5587.23  189.96
  -1  -8  -2 1507.96   62.78
  -7  -3  -4 6279.26  224.10
   7   3   4 5237.20  178.95
  -7  -3  -4 5773.07  187.23
   1   8   2 1432.07   58.79
  -5   2   6 2719.02  106.01
   5  -2  -6 2584.06   93.10
   5  -2  -6 2509.39   86.76
  -5   2   6 2677.60  107.50
  -6   3   0 1957.10   59.12
   6  -3   0 1922.45   75.82
   2   7  -2  717.42   37.83
   2   7  -2  731.29   35.64
   6  -3   0 1865.84   55.60
   6  -3   0 2047.94   80.15
   2  -6   2   22.00   18.34
  -2  -7   2  761.86   36.67
   6  -3   0 2009.61   77.15
  -6   3   0 1878.99   78.13
  -2  -7   2  698.62   39.35
  -2   6  -2   18.42   16.56
  -2  -7   2  749.85   51.52
   2  -6   2   25.80   17.75
  -2  -7   2  726.90   47.74
  -2   6  -2   19.74   28.66
   4   1  -7  299.03   24.66
  -4  -1   7  285.13   27.12
   5   4   7 1137.83   40.51
  -4  -1   7  291.43   33.06
  -7  -1   3 3539.50  119.04
   5   4   7 1225.41   46.36
  -5  -4  -7 1471.84   86.11
  -5  -4  -7 1312.83   71.61
   7   1  -3 3754.57  142.03
   7   1  -3 3468.74  120.14
   5   4   7 1296.73   54.73
  -7  -1   3 3675.89  124.11
   5   4   7 1189.18   75.45
   4   1  -7  287.72   26.73
  -2  -8  -4   72.93   13.84
  -2  -8  -4   93.30   20.45
   2   8   4   74.87   12.67
  -2  -8  -4   97.03   24.41
  -2  -8  -4   87.63   18.74
   2   8   4   78.61   10.31
  -6  -1   5   24.22   28.50
   6   1  -5   31.45   26.42
   0  -4   6 1705.99   82.05
   0   4  -6 1588.09   60.28
   0   4  -6 1583.16   63.83
   0   4  -6 1515.90   63.58
   0   4  -6 1589.87   63.67
   6   1  -5   28.50   28.76
  -6  -1   5   25.93   15.38
   0  -4   6 1570.29   77.31
   5  -4  -4   10.50   14.56
   5  -4  -4   14.68   16.06
   5  -4  -4   14.21   26.76
   5  -4  -4   16.57   14.93
   5  -4  -4   11.12   15.43
   5  -4  -4   13.82   26.04
   3   5   8 2106.45   82.37
   3   5   8 2213.03   81.60
  -3  -5  -8 2255.39   84.06
  -3  -5  -8 2426.92  109.47
  -1   1  -8 1542.79   71.97
  -1   1  -8 1643.99   71.63
  -1   1  -8 1493.31   56.21
   1  -1   8 1511.59   73.96
  -1   1  -8 1543.51   70.79
   1  -1   8 1633.98   70.69
   1  -6  -7  481.51   42.22
   1  -6  -7  480.20   22.03
   1  -6  -7  562.34   34.88
   1  -6  -7  472.88   39.20
   1  -6  -7  405.41   27.01
   1  -6  -7  562.45   38.27
  -5  -2  -7 3155.96  131.86
   3  -1  -8   79.34   35.08
  -5  -2  -7 2767.73  107.26
   3  -1  -8   90.58   15.24
   3  -1  -8   86.55   32.55
   5   2   7 2613.37   99.38
  -3   1   8   48.76    8.79
  -3   1   8   80.18   13.27
   5   2   7 2719.33   93.35
   3  -1  -8   68.35    7.56
  -3   1   8    5.94   20.14
   5   2   7 2679.41   94.27
  -5  -2  -7 2925.10  102.36
  -2   7   2  183.18   27.25
  -2   7   2  195.08   20.96
   2  -7  -2  160.79   17.85
   2  -7  -2  164.95   10.78
  -5  -6  -6   89.65   34.13
   2  -7  -2  191.40   23.05
   2  -7  -2  183.98   34.17
   5   6   6   75.68   19.86
  -5  -6  -6   81.71   21.49
   2  -7  -2  148.53   10.27
   5   6   6   97.09   30.93
  -5  -7   0 3173.46  111.36
   5   7   0 3256.65  123.80
  -5  -7   0 3173.91  112.56
  -5  -7   0 3179.08  109.75
   5   7   0 3098.27  104.67
  -5  -7   0 3289.75  118.09
  -1   6  -3 2639.07   80.69
  -2  -8  -1 1820.91   90.57
  -2  -8  -1 1843.68   93.87
   1  -6   3 2920.97  118.99
   2   8   1 1639.59   58.44
   1  -6   3 2759.00  118.06
  -1   6  -3 2865.73   99.98
  -2  -8  -1 1785.92   72.78
  -1   6  -3 2932.15  102.50
  -1   6  -3 2574.05   80.49
   2   8   1 1695.79   66.39
  -2  -8  -1 1703.20   73.02
   6   3   6  767.20   64.80
  -6  -3  -6  825.66   55.23
   6   3   6  762.97   38.55
   6   3   6  807.62   51.80
   6   3   6  703.32   29.41
  -6  -3  -6  884.93   66.88
  -1  -7   2 2681.02   91.22
   1   7  -2 2722.59   92.80
   1   7  -2 2611.80   86.89
  -1  -7   2 2763.65  108.54
   1   7  -2 2679.59   91.99
  -1  -7   2 2641.31  107.28
   7   2   4  563.13   28.34
   7   2   4  546.19   39.50
  -7  -2  -4  567.19   30.65
   7   2   4  498.29   40.87
   7   2   4  528.41   36.24
  -7  -2  -4  622.50   38.62
   2  -7  -3   91.33   29.79
  -2   7   3   82.82   21.06
   2  -7  -3   66.72   10.03
   2  -7  -3   74.04   13.34
   2  -7  -3   94.37   28.09
   2  -7  -3   77.65    9.70
  -6   1  -4    2.61   14.78
  -6   1  -4   10.36   11.16
   6  -1   4    4.71   29.01
  -6   1  -4    6.56   14.18
   6  -1   4    1.06   22.76
   6  -1   4    4.99   10.12
   1   3  -7  162.84   23.78
  -1  -3   7  171.74   22.07
  -1  -3   7  174.98   22.65
   1   3  -7  171.04   20.19
  -1  -3   7  143.02   28.77
   1   3  -7  235.61   41.54
   1   3  -7  186.83   19.06
  -7  -2   3 1759.66   68.92
   7   2  -3 1654.97   67.18
  -7  -2   3 1750.46   83.03
   7   2  -3 1857.48   90.21
   2  -4  -8  153.19   21.67
   2  -4  -8  143.76   39.13
   2  -4  -8  127.83   21.66
  -2   4   8  119.22   19.51
   2  -4  -8  134.59   19.95
  -2   4   8  130.33   12.61
   3  -2  -8 2349.39  103.60
  -3   2   8 2204.00   71.42
  -3   2   8 1352.84   40.06
   3  -2  -8 2421.69   90.38
   3  -2  -8 2288.79   70.39
   3  -2  -8 2371.14  101.30
   2   1  -812267.38  414.88
  -2  -1   812610.11  411.31
   2   1  -811051.91  346.88
  -2  -1   811100.95  347.88
   2   1  -813399.27  438.99
   1   8   4 2814.38   98.12
   1   8   4 2730.54   86.93
   2   1  -812279.62  400.27
  -2  -1   812951.80  426.26
  -1  -8  -4 2965.35   93.63
  -1  -8  -4 3153.90  121.32
  -1  -8  -4 3260.01  111.69
  -1  -8  -4 2989.71  106.78
  -3  -8  -4  131.00   37.30
   0  -5   5   13.66   28.78
   7  -1   1 3395.26  109.54
  -3  -8  -4  118.74   29.80
  -3  -8  -4  125.87   34.20
   3   8   4  110.30   13.22
   7  -1   1 3077.74  131.69
  -3  -8  -4  113.07   10.04
   0   5  -5   18.62   12.83
   3   8   4    4.41   21.14
  -7   1  -1 3178.37  104.42
   7  -1   1 3088.02  129.28
   0   5  -5   18.51   28.60
   0  -5   5   15.12   15.13
   7  -1   1 3159.50  132.30
  -7   1  -1 2958.72  102.56
   0   5  -5   13.49   13.90
   0  -5   5   23.25   25.46
  -7   0   3  520.48   46.42
   7   0  -3  497.70   28.56
  -7  -4  -4  740.52   56.26
   7   4   4  586.48   34.45
  -7  -4  -4  671.72   37.19
   7   4   4  569.48   27.73
   7   4   4  610.34   50.11
   7   4   4  617.83   32.72
   7   0  -3  331.89   30.03
  -7   0   3  495.86   27.75
   7   0  -3  477.31   44.30
  -4  -6  -7   15.52   16.86
   4   6   7    7.18   27.55
   4   6   7   11.95   15.10
  -4  -6  -7   20.72   18.16
   7  -1  -2 2261.83   76.34
   7  -1  -2 2239.53  102.48
   7  -1  -2 2223.00  100.19
  -7   1   2 2051.17   69.67
  -7   1   2 2299.55   85.67
   0  -2  -9   12.02   13.54
   0   2   9    6.91   11.04
  -3   5  -3  498.61   46.20
   0  -2  -9   19.01   24.46
   3  -5   3  478.00   52.62
   0  -2  -9    3.88   16.85
   0  -2  -9    8.90   27.46
  -3   5  -3  531.74   49.24
   0   2   9    5.01    8.14
   3  -5   3  497.38   33.56
   6  -1  -5  220.86   22.92
  -6   1   5  230.45   35.63
  -2   5  -4  524.60   20.25
  -2   5  -4  554.11   21.74
  -2   5  -4  619.23   52.32
  -6   1   5  227.90   33.61
   2  -5   4  638.50   56.68
   6  -1  -5  212.65   21.89
   7   5   3 2759.42   98.10
  -2   5  -4  645.37   38.06
   7   5   3 2634.84   93.67
   7   5   3 2833.50  111.98
   2  -5   4  597.31   40.30
  -7  -5  -3 3224.73  124.73
   7   5   3 2934.19   98.78
  -7  -5  -3 3281.19  130.11
  -6  -4  -6  178.99   26.25
   6   4   6  126.72   15.30
   6   4   6  143.32   37.30
   6   4   6  272.51   33.37
   6   4   6  142.93   16.28
  -6  -4  -6  157.66   21.45
   1  -5  -8  632.80   30.38
  -1   5   8  562.99   28.23
   1  -5  -8  576.75   52.85
   7   5   0  338.05   27.66
   7   5   0  280.01   31.84
   3   7  -2  211.23   20.80
  -7  -5   0  333.19   32.28
  -3  -7   2  207.49   28.42
  -3  -7   2  198.26   28.64
  -4  -3  -8  744.15   31.45
  -3  -7   2  207.00   19.59
  -4  -3  -8  834.39   63.89
   7   5   0  308.78   20.18
   1  -5  -8  572.96   25.37
   1  -5  -8  568.08   26.72
   4   3   8  699.13   40.77
  -4  -3  -8  693.83   36.13
   1  -5  -8  542.97   49.32
   3   7  -2  209.99   17.68
  -3  -7   2  214.35   19.84
   4   3   8  706.02   49.82
   4   3   8  689.43   29.29
  -7  -5   0  325.48   27.54
  -7  -5   0  344.75   44.32
  -1  -3  -9  112.32   22.30
   1   3   9   91.70   11.91
   1   3   9   62.04   23.90
  -1  -3  -9   99.17   29.14
  -1  -3  -9   95.90   13.41
  -1  -3  -9   88.98   19.67
  -3  -8  -114049.60  452.86
   3   8   113958.38  449.98
   1   2   9  844.97   35.24
   1   2   9  766.21   46.34
  -3  -8  -114989.95  488.30
  -3  -8  -114885.62  488.73
  -3  -8  -114810.70  468.16
  -1  -2  -9  902.45   39.18
  -1  -2  -9  867.13   56.01
   3   8   113995.94  451.21
  -1  -2  -9  887.24   45.20
  -1  -2  -9  926.98   53.83
   0   3  -7 7140.43  239.17
   0   3  -7 7844.44  267.71
   0  -3   7 7270.57  255.52
   0   3  -7 7253.67  243.48
   0  -3   7 8142.53  275.43
   0   3  -7 7003.57  225.69
  -5  -2   6 3846.87  151.85
   5   2  -6 3769.61  146.26
   5   2  -6 3836.72  143.97
  -5  -2   6 3732.40  123.38
  -6   0  -5 2546.95  114.59
   6   0   5 2427.11   89.73
   6   0   5 2338.52   97.19
  -6   0  -5 2479.85  104.72
   6   0   5 2272.95   97.89
  -6   0  -5 2288.68   75.80
   1   8   1 4099.71  142.94
  -1  -8  -1 4625.65  146.26
  -1  -8  -1 4400.64  147.26
  -1  -8  -1 4282.91  150.73
  -1  -8  -1 4456.15  151.24
   1   8   1 4166.84  130.91
   6  -3  -3   65.88   16.91
   0   3   9   19.39   16.91
   6  -3  -3   55.05   30.15
   0  -3  -9   29.34   21.25
  -6   3   3   66.75   14.51
   0   3   9   20.45   10.70
   0  -3  -9   37.61   12.97
   0  -3  -9   28.17   32.66
   0  -3  -9   27.46   29.23
  -6   3   3   69.73   15.68
   6  -3  -3   55.51   11.04
   6  -3  -3   75.09   31.32
   6   2   6 6447.84  219.73
  -2   7   1   49.76   29.23
  -6  -2  -6 6360.77  221.36
   2  -7  -1   53.32   15.69
   2  -7  -1   59.62   18.35
   6   2   6 6075.93  229.33
  -2   7   1   58.13   15.04
   6   2   6 5976.89  200.74
   6   2   6 5483.61  192.18
  -6  -2  -6 7368.82  267.92
  -6  -2  -6 7158.44  228.57
  -4  -7  -6 1364.97   55.75
   4   7   6 1331.88   66.62
  -3   0   8   20.44   19.34
   3   0  -8   22.18   30.46
   3   0  -8   18.03    7.60
  -4  -7  -6 1451.28   76.81
   3   0  -8   22.05   16.53
  -3   0   8   15.21    5.67
   3   0  -8   20.13   23.89
   4   7   6 1339.13   59.04
  -3   0   8   18.63   12.07
  -6  -6   1 1242.87   43.83
   6   6  -1 1191.14   61.68
  -6  -6   1 1266.90   48.37
  -6  -6   1 1235.09   49.45
  -6  -6   1 1245.27   70.11
   6   6  -1 1266.09   68.00
  -3  -5   5    1.77   21.31
  -3  -5   5   -0.04   11.29
  -3  -5   5    6.44   12.29
   3   5  -5    5.32   21.91
   3   5  -5   -0.02   15.67
   3   5  -5   16.81    7.80
  -2  -3   7 5439.91  199.28
  -2  -3   7 5178.98  166.12
   2   3  -7 5112.29  165.70
  -2  -3   7 5336.17  176.34
   2   3  -7 5258.22  173.76
   2   3  -7 5889.36  207.25
   4  -5  -5  646.69   38.59
   4  -5  -5  541.77   43.96
   4  -5  -5  555.22   34.31
   4  -5  -5  582.94   31.25
   4  -5  -5  644.86   37.41
   4  -3  -7  724.55   39.89
   4  -3  -7  825.73   28.00
   4  -3  -7  796.87   26.36
   4  -3  -7  789.42   52.15
  -4   3   7  742.29   44.10
   4  -3  -7  740.62   33.60
  -4  -4  -8  163.36   22.46
  -4  -4  -8  160.10   11.78
   4   4   8  140.23    9.72
   4   4   8  121.44   22.67
   4   4   8  149.34   34.83
  -4  -4  -8  156.76   42.60
  -2  -6   4  685.16   32.85
   2   6  -4  699.46   41.10
   2   6  -4  716.65   37.72
  -1   7  -1 5709.46  204.17
   1  -7   1 5798.04  208.72
  -1   7  -1 5906.15  209.67
   1  -7   1 5667.30  210.51
  -2  -6   4  738.64   50.76
   1  -7   1 5389.10  153.46
  -2  -6   4  718.74   42.75
   2   6  -4  705.79   31.83
   6  -2   3   32.82   30.54
   6  -2   3   31.31   35.04
  -6   2  -3   28.07   30.00
  -6   2  -3   33.95    9.18
   6  -2   3   46.98    9.05
  -6   2  -3   35.48   26.94
   1   6  -4 1870.35   78.06
  -1  -6   4 1992.33   87.95
   1   6  -4 1841.15   68.82
  -1  -6   4 1893.73   72.93
   3  -6  -5 2524.23   97.11
   1   6  -4 1973.21   87.47
   2  -7  -4 2036.26   68.82
  -2   7   4 1228.91   46.40
   2  -7  -4 2020.86   70.32
   2  -7  -4 2307.75   92.29
   3  -6  -5 2628.37   86.89
   3  -6  -5 2714.84   98.22
   2  -7  -4 2199.61   80.93
   2  -7  -4 2153.30   77.11
   3  -6  -5 2752.88   91.83
   3  -6  -5 2505.13   89.20
  -1  -6   4 1832.08   81.18
   2  -7  -4 2020.44   66.99
   3  -6  -5 2481.77   86.34
   6  -3   1 2518.94   70.08
  -6   3  -1 2597.39   76.95
  -6   3  -1 2460.96  100.72
   6  -3   1 2641.02  115.55
  -6   3  -1 2858.30  123.66
   6  -3   1 2501.57  111.99
   3   4  -6 7262.74  248.55
   6   2  -5  412.41   30.01
  -3  -4   6 7418.37  256.10
   6   2  -5  424.33   49.37
   3   4  -6 7113.24  222.88
  -6  -2   5  403.70   42.86
  -3  -4   6 6236.39  230.00
   3   4  -6 7796.12  248.66
  -6  -2   5  421.73   32.95
  -3  -4   6 7203.09  225.73
  -7   0  -313437.85  424.13
   7   0   315023.75  479.45
   7   0   313772.43  477.25
   7   0   313512.97  482.36
  -7   0  -314518.88  480.59
   7   0   313444.73  469.48
  -4  -2  -8  675.65   46.85
   4   2   8  663.77   33.00
  -4  -2  -8  684.27   33.88
   4   2   8  642.51   39.54
   4   2   8  674.51   47.50
  -4  -2  -8  763.18   60.05
  -5  -7  -5    9.10   28.74
   5   7   5    1.24    3.68
   5   7   5    0.36   16.06
   5   7   5    4.03    5.47
   5   7   5    2.91   13.33
  -5  -7  -5    2.84   29.91
  -5  -5  -7  893.26   43.79
   0  -8  -3 3582.83  139.38
   0  -8  -3 3516.81  114.02
   0   8   3 3090.46  107.75
   5   5   7  908.71   58.86
   5   5   7  849.46   63.05
  -5  -5  -7  984.60   68.67
   0  -8  -3 3481.31  118.40
   0   8   3 3127.28  100.53
   7   4  -2  781.01   66.32
  -7  -4   2  778.46   34.12
  -7  -4   2  761.51   64.25
   7   4  -2  681.77   55.33
  -7  -4   2  693.10   29.82
  -7  -4   2  770.25   55.59
   4   8   3 2731.29   89.46
  -4  -8  -3 3034.27  106.71
  -4  -8  -3 2967.82   92.75
  -4  -8  -3 3106.11  122.05
  -4  -8  -3 3018.12  120.95
   4   8   3 2805.73   95.42
   0   1   9  719.02   40.81
   0  -1  -9  860.82   59.44
   0  -1  -9  887.35   46.92
   0  -1  -9  803.57   39.65
   0  -1  -9  862.93   42.72
   0   1   9  804.59   38.26
  -3   6  -1  561.08   33.71
   3  -6   1  543.07   52.09
   3  -6   1  533.40   50.31
  -3   6  -1  515.06   32.25
   2   8   5 2372.85   90.99
  -2  -8  -5 2674.32  110.66
  -2  -8  -5 2529.68   99.37
  -2  -8  -5 2319.95   64.12
   2   8   5 2201.33   63.69
  -2  -8  -5 2665.85   91.33
   4   8   2 4720.35  152.94
  -4  -8  -2 5145.52  183.16
  -4  -8  -2 5157.71  167.40
  -4  -8  -2 5121.06  164.65
   4   8   2 4738.95  164.18
  -4  -8  -2 5031.00  156.69
   1   6   8 2700.51  110.29
  -2  -7  -7  627.32   49.34
  -2  -7  -7  670.68   52.76
   2   7   7  621.34   45.76
  -1  -6  -8 2750.51  114.48
  -1  -6  -8 2976.43  103.75
   2   7   7  641.02   52.13
   1   6   8 2714.55  109.00
   0  -8  -2 1011.30   41.17
   0  -8  -2 1106.06   41.21
   0   8   2 1003.77   36.44
   0  -8  -2 1073.85   50.34
   0   8   2  971.07   38.79
   0  -8  -2 1060.88   48.41
  -1   2   9  615.40   24.72
   1  -2  -9  713.57   37.40
  -1   2   9  563.38   25.50
   1  -2  -9  694.99   40.11
   1  -2  -9  740.34   38.29
   1  -2  -9  685.35   51.86
  -2  -6  -8 2503.39   92.96
   2   6   8 2219.79   84.49
  -2  -6  -8 2349.01  103.96
   2   6   8 2329.53   86.41
   2   3   9  481.94   21.51
  -2  -3  -9  546.57   49.65
  -2  -3  -9  482.12   46.67
  -2  -3  -9  555.74   36.71
   2   3   9  488.12   31.85
   2   3   9  443.19   40.96
  -2  -3  -9  514.56   23.85
  -6  -6  -5 1291.95   56.45
   6   6   5 1034.65   41.14
  -6  -6  -5 1376.56   77.69
   6   6   5 1161.93   54.60
   6   6   5 1273.04   67.51
   1   4   9  437.41   17.93
  -1  -4  -9  474.68   43.49
  -1  -4  -9  437.87   19.17
   1   4   9  433.31   28.43
  -1  -4  -9  480.80   32.76
  -1  -4  -9  521.59   55.69
   7   1   4 4698.79  170.68
   7   1   4 4654.59  157.77
   7   1   4 4464.97  153.00
   0  -7   2    2.84   14.05
  -7  -1  -4 5151.91  179.20
   0  -7   2    4.82    7.97
  -7  -1  -4 4853.63  171.38
   0   7  -2    9.94   12.75
   0   7  -2    0.83    7.23
   7   1   4 4892.12  167.71
   0  -7   2    0.92   13.79
   0   7  -2   -0.25   22.05
   1   7   7  211.12   22.39
  -1  -7  -7  227.35   23.01
   1   7   7  198.52   20.13
  -1  -7  -7  198.80   33.38
  -1   4  -615329.29  489.10
  -1   4  -614116.51  457.88
   1  -4   614496.66  485.61
  -1   4  -614525.76  473.07
   1  -4   615946.02  531.71
  -1   4  -613975.88  458.32
   3  -3  -8  265.77   24.79
   3  -3  -8  250.22   25.64
   3  -3  -8  288.83   17.73
   3  -3  -8  271.66   15.33
  -3   3   8  242.01   25.17
   3  -3  -8  247.02   26.06
  -3   0  -8   28.18   22.60
  -3   0  -8   27.50   12.04
   3   0   8   23.92   17.86
   3   0   8   31.05   20.29
  -3   0  -8   21.24   11.79
  -3   0  -8   19.04   16.59
  -4   2  -6 1779.55   83.66
   4  -2   6 1778.52   83.90
  -4   2  -6 1557.22   57.13
  -4   2  -6 1678.42   83.99
  -4   2  -6 1670.61   62.64
   4  -2   6 1801.62   81.38
   4  -3   5   47.84   30.84
   4  -3   5   52.38   21.93
  -4   3  -5   46.01    9.75
  -4   3  -5   44.55   30.28
  -4   3  -5   65.64   17.98
  -4   3  -5   38.95    8.89
   5   1   7   13.82   17.40
   7   3  -338370.19 1316.79
  -7  -3   341078.68 1357.31
   7   3  -341924.38 1403.90
  -5  -1  -7   -0.66   27.38
  -5  -1  -7    2.75    9.31
  -7  -3   341102.33 1398.15
  -5  -1  -7    3.07    8.97
   5   1   7   -0.21   17.71
  -7  -3   337974.72 1228.00
   5   1   7    3.97   16.22
   1   1   9    9.71   13.86
  -1  -1  -9    6.28   25.07
   1   1   9   13.66   19.05
  -1  -1  -9    6.59    8.92
  -1  -1  -9   22.37   19.99
  -1  -1  -9    3.87   22.37
  -5  -5   4  754.84   49.70
  -5  -5   4  736.95   32.08
   5   5  -4  765.67   40.18
  -5  -5   4  739.07   40.01
   5   5  -4  752.35   54.14
  -5  -5   4  714.58   30.70
  -2  -8   0  189.76   38.88
  -2  -8   0  175.94   29.36
  -2  -8   0  184.70   22.67
   2   8   0  173.65   21.07
  -2  -8   0  188.22   23.94
   2   8   0  171.56   17.80
  -2  -2  -9  788.32   54.13
   2   2   9  723.14   32.30
  -2  -2  -9  768.37   40.76
  -2  -2  -9  704.94   36.09
   2   2   9  655.61   48.05
  -2  -2  -9  675.63   26.28
  -1  -8  -5  565.78   22.96
  -1  -8  -5  646.72   48.23
   1   8   5  572.52   22.97
   1   8   5  553.73   34.61
  -1  -8  -5  609.84   29.47
  -1  -8  -5  662.79   51.53
   1  -7  -6    1.16    8.90
   1  -7  -6    3.33   20.79
   1  -7  -6    3.79   16.80
   1  -7  -6    3.71   19.58
   1  -7  -6    2.04   15.07
   1  -7  -6   13.12    8.73
  -1   3   9   14.58   13.77
   1  -3  -9   19.15   14.14
   1  -3  -9   14.34   18.40
   1  -3  -9   15.08   27.71
  -1   3   9   13.67    6.99
   1  -3  -9   14.83   16.51
   3   8   5 1180.92   47.82
   3   8   5 1343.34   77.11
  -3  -8  -5 1266.87   65.51
  -3  -8  -5 1168.70   31.01
  -3  -8  -5 1326.66   56.16
   5  -4   2 4507.66  174.39
   0  -8  -4   18.87   13.48
   0   8   4   24.70   12.29
   5  -4   2 4689.12  186.24
   0  -8  -4   23.08   16.09
   0  -4  -9 3445.74  127.11
  -5  -4   5  815.95   39.70
   0  -8  -4   26.71   14.88
   0   8   4   24.23    7.84
   0  -4  -9 3660.96  123.32
   5   4  -5  853.62   60.87
   5   4  -5  797.37   43.37
  -5  -4   5  807.38   29.16
  -5  -4   5  780.44   28.10
   0  -8  -4   17.52   16.77
   0   4   9 3136.94  117.75
  -5  -4   5  841.14   62.11
   0   4   9 3134.27   97.25
   0  -4  -9 3302.40  103.40
   0  -4  -9 3356.62  138.58
  -5   4  -2 4519.66  154.71
  -5   4  -2 4850.85  182.76
  -6  -5  -6  614.13   38.66
  -6  -5  -6  596.71   50.62
  -3  -6   4  380.21   36.62
   6   5   6  553.49   31.47
   6   5   6  484.10   21.85
  -3  -6   4  401.62   32.96
  -3  -6   4  392.81   22.64
   3   6  -4  422.73   29.66
   6   5   6  427.97   19.78
   6   5   6  505.43   49.81
  -3  -6   4  422.88   40.58
   3   6  -4  404.78   25.54
   7  -1   2  324.51   31.00
   7  -1   2  326.21   47.68
  -7   1  -2  324.79   39.80
  -7   1  -2  358.21   24.31
   1  -1  -9  596.58   38.58
  -1   1   9  493.61   30.02
   7  -1   2  392.20   24.45
   7  -1   2  365.98   47.97
   1  -1  -9  642.07   39.82
  -1   1   9  552.58   25.49
   1  -1  -9  599.79   36.16
   1  -1  -9  591.72   51.38
  -2   1  -8  348.90   39.87
  -2   1  -8  353.38   35.14
   2  -1   8  347.81   43.73
  -2   1  -8  405.62   35.83
   2  -1   8  398.45   35.95
  -2   1  -8  361.77   32.53
  -4  -8  -4  961.92   44.89
   4   8   4  900.46   55.14
  -4  -8  -4  981.14   47.62
   4   8   4  865.00   30.86
  -4  -8  -4  947.46   31.36
   4   8   4  995.43   68.60
   7  -1  -3 1317.93   74.99
  -7   1   3 1027.93   36.43
   7  -1  -3 1320.67   51.24
  -7   1   3 1389.00   61.89
   7  -1  -3 1290.73   55.59
   7   5   4 3583.77  133.71
   7   5   4 3105.01  107.80
   7   5   4 3159.62  128.10
   1  -3   7  319.26   44.80
   1  -3   7  348.32   44.06
  -7  -5  -4 3687.06  126.51
  -1   3  -7  295.32   20.12
  -1   3  -7  311.11   21.42
  -7  -5  -4 3727.41  129.79
  -1   3  -7  346.11   43.99
  -1   3  -7  282.32   38.14
   4   2  -7  678.45   38.21
   4   2  -7  745.53   53.60
  -4  -2   7  696.94   56.99
  -4  -2   7  697.32   35.06
  -5   2  -5 1301.26   55.88
  -6  -4   4 1787.97   53.48
  -5   2  -5 1182.52   44.14
  -6  -4   4 1776.13   53.23
   6   4  -4 1909.34   97.77
   6   4  -4 1830.97   90.24
   5  -2   5 1234.31   54.05
  -6  -4   4 1893.87   97.07
   5  -2   5 1337.53   67.28
  -6  -4   4 1933.50   90.72
  -5   2  -5 1336.31   50.34
  -5   2  -5 1219.48   70.97
   7   5  -1  282.18   34.64
  -7  -5   1  320.58   22.90
   7   5  -1  321.92   44.18
   5  -3  -6 2138.38   62.51
  -7  -5   1  327.22   24.76
  -7  -5   1  325.55   29.25
   5  -3  -6 2077.38   88.82
  -5   3   6 2173.35   80.13
   5  -3  -6 2275.04   66.94
   5  -3  -6 2016.27   85.16
   7   5  -1  313.33   25.80
   5  -3  -6 2219.73   95.06
   5  -3  -6 2040.71   74.22
  -6  -7  -2    3.50   11.61
   6   7   2    2.64   23.21
   6   7   2    6.00   20.53
   6   7   2    4.46   12.09
  -6  -7  -2    7.70   15.38
  -6  -7  -2   -0.57   19.71
  -6  -5   3 2549.38   93.23
  -6  -5   3 2468.56   77.10
  -6  -5   3 2570.80   80.34
  -6  -5   3 2612.43  102.23
   6   5  -3 2501.62   90.64
   6   5  -3 2582.82  108.73
  -2  -4  -9 1149.50   52.62
   2   4   9  979.72   58.38
  -4  -8  -113315.98  433.23
  -2  -4  -9 1061.56   33.94
  -2  -4  -9 1087.04   65.56
   2   4   9 1065.70   50.03
  -4  -8  -113218.87  435.32
  -4  -8  -112384.44  380.75
   2   4   9  948.06   29.41
   4   8   112185.80  396.85
  -4  -8  -113294.83  437.31
   4   8   112270.54  397.43
   2  -7   0 2804.68  102.04
  -2   7   0 2913.84  119.19
   0  -6   4  333.85   27.46
   0  -6   4  297.37   39.61
   0   6  -4  330.17   37.49
   0  -6   4  313.39   22.81
  -3   3  -6  679.72   32.85
   0   6  -4  344.45   42.09
   3  -3   6  769.42   54.64
  -2   7   0 2763.03  112.69
  -3   3  -6  781.48   53.32
  -3   3  -6  672.31   31.18
   0   6  -4  293.26   21.20
   3  -3   6  749.43   62.60
   2  -7   0 2828.89  104.73
  -3   3  -6  743.44   53.55
  -4   5  -2  139.92   22.94
  -5  -7   1 4771.02  158.03
   5   7  -1 4677.49  165.43
   4  -5   2  125.03   24.19
  -3  -7  -7 2598.94  112.03
   3   7   7 2349.31   85.58
  -5  -7   1 4578.53  143.21
   3   7   7 2439.68  108.68
   5   7  -1 4631.91  163.81
  -5  -7   1 4548.28  151.45
  -3  -7  -7 2428.45   89.26
   4  -5   2  130.07   37.21
  -5  -7   1 4671.20  157.43
  -4   5  -2  126.71   34.22
   3   8   0 7453.05  234.01
  -3  -8   0 7728.55  258.36
  -3  -8   0 8037.80  257.66
   3   8   0 7334.97  239.04
  -3  -8   0 7649.27  238.51
  -3  -8   0 7819.34  248.05
   0  -8  -1 3678.29  134.97
   0  -8  -1 3871.90  116.54
   0   8   1 3546.87  105.69
   0  -8  -1 3796.24  132.75
   0  -8  -1 3810.51  148.52
   0   8   1 3561.27  128.81
   5  -4  -5 6460.62  231.91
   5  -4  -5 6452.69  217.33
   5  -4  -5 6895.18  219.94
   5  -4  -5 6978.03  212.55
   5  -4  -5 6623.35  233.00
   5  -4  -5 6474.18  218.09
  -4  -7   2   11.53   16.56
   0   6   8   44.86   15.29
   4   7  -2    5.15   11.31
   0  -6  -8   36.45   26.21
  -4  -7   2    5.71   19.82
  -4  -7   2   10.32   18.21
   0  -6  -8   47.43   17.78
   0  -6  -8   37.37    6.75
  -4  -7   2    3.98   12.23
   0  -6  -8   47.68   24.27
   4   7  -2    1.98   20.98
   0  -6  -8   28.03    5.21
   0   6   8   43.07   23.53
  -1  -8   0 5279.91  167.24
  -6   2   5   53.56   23.34
   6  -2  -5   46.82    5.54
   6  -2  -5   59.33   23.42
  -1  -8   0 5311.61  195.04
  -1  -8   0 5258.86  178.28
   6  -2  -5   44.98    5.83
   1   8   0 5180.91  161.25
   6  -2  -5   58.98   16.18
   1   8   0 4969.48  173.55
  -1  -8   0 5233.64  183.74
   6  -2  -5   56.04   30.68
  -1   5  -5 2367.10  106.39
  -1   5  -5 2257.77   84.53
   1  -5   5 2407.89   90.53
  -1   5  -5 2079.02   72.13
   1  -5   5 2277.67  110.03
  -1   5  -5 2137.48   72.86
   4   5   8 1137.05   55.49
  -6  -7  -3 2581.78   85.40
  -6  -7  -3 2711.02  109.00
  -4  -5  -8 1226.15   71.44
  -6  -7  -3 2728.00  114.24
   6   7   3 2449.66   90.20
  -4  -5  -8 1368.59   83.12
   6   7   3 2532.20  102.62
   6   7   3 2240.64   78.19
   4   5   8 1213.51   54.02
   6   1   6  164.85   29.45
   6   1   6  179.21   27.63
  -6  -1  -6  153.05   27.12
  -6  -1  -6  185.78   47.02
   6   1   6  150.77   28.82
  -6  -1  -6  176.51   30.35
   1   2  -8 2135.24   96.38
  -1  -2   8 2110.30   86.07
   1   2  -8 2351.24  101.30
   1   2  -8 2052.75   79.54
  -1  -2   8 2215.71   93.96
   1   2  -8 2161.08   80.95
   6  -3  -4  508.85   31.86
   6  -3  -4  413.86   28.24
   6  -3  -4  517.65   33.11
   6  -3  -4  506.56   26.06
  -6   3   4  512.52   24.92
  -6   3   4  490.15   32.90
  -5   1  -6 1570.09   67.46
   5  -1   6 1308.50   62.09
  -3  -1   8 1123.17   58.54
   3   1  -8 1068.34   66.92
  -5   1  -6 1553.89   62.20
   5  -1   6 1517.95   76.39
   3   1  -8 1107.62   47.46
   5  -1   6 1570.01   94.30
  -5   1  -6 1462.58   58.60
  -3  -1   8 1119.61   54.31
   3   6   8 4265.35  162.42
  -3  -3   711890.62  373.06
   3   3  -711773.02  381.52
   3   6   8 4159.01  148.07
   3   3  -713422.22  444.21
   3   3  -711342.68  352.46
  -3  -6  -8 4640.32  160.71
  -3  -6  -8 4419.70  153.15
  -3  -3   712365.52  407.88
   7   3   5  126.32   28.35
  -7  -3  -5  122.72   39.42
  -7  -3  -5  137.08   32.09
   7   3   5  100.91   37.55
   7   3   5   92.35   21.72
   7   3   5   98.05   20.93
   3  -5  -7   12.57   21.30
   0   2  -8 5847.35  206.39
   3  -5  -7   14.10   19.26
   3  -5  -7    8.36   15.16
   0  -2   8 5965.11  198.78
   0   2  -8 5807.55  201.81
   3  -5  -7   10.54   14.17
   3  -5  -7   12.99   12.81
   0   2  -8 5823.51  189.08
   0   2  -8 5792.78  190.01
   0  -2   8 6313.53  216.53
   3  -5  -7   12.27    8.09
  -6  -7  -1 1190.93   45.50
  -6  -7  -1 1173.97   57.53
  -6  -7  -1 1132.15   41.47
   6   7   1 1218.77   50.47
   6   7   1 1079.82   43.84
  -6  -7  -1 1208.49   68.96
   6   7   1 1160.79   49.61
  -7  -1   4 1649.87   66.43
   7   1  -4 1562.32   80.57
  -7  -1   4 1668.05   80.53
   7   1  -4 1636.09   67.53
   2  -7  -5  885.28   38.86
   2  -7  -5 1077.34   57.00
   2  -7  -5  924.89   36.43
   2  -7  -5 1076.31   54.97
   2  -7  -5  893.94   34.95
   2  -7  -5  883.94   42.27
  -3   4  -5   29.88   11.15
   3  -4   5   23.40   33.71
  -3   4  -5   28.03   17.71
  -3   4  -5   22.58    7.48
   3  -4   5   30.60   30.55
  -3   4  -5   29.36   28.67
  -4  -1  -8   83.92   25.11
  -4  -1  -8   88.28   36.90
   4   1   8   85.71   20.46
  -5  -6   3   73.59   16.24
   4   1   8   75.16   15.86
   4   1   8   73.16   37.49
  -5  -6   3   77.45   17.30
  -5  -6   3   83.38   31.32
  -4  -1  -8   90.86   13.22
  -5  -6   3   80.27   15.56
   5   6  -3   80.02   30.45
   5   6  -3   78.93   18.52
   0  -7  -7 1704.21   61.64
   0  -7  -7 1553.10   72.87
   0   7   7 1582.95   59.93
  -7   2   1 2092.26   72.92
   7  -2  -1 2178.94   76.55
   0  -7  -7 1714.57   64.12
  -7   2   1 1933.90   74.92
   7  -2  -1 2078.78   80.91
   7  -2  -1 2080.79   99.01
   5  -5  -2    8.30   19.88
   5  -5  -2   13.78   13.82
   5  -5  -2    9.35   14.54
  -5   5   2   36.09   20.39
   5  -5  -2    4.85    4.91
   5  -5  -2    4.83    3.87
   8   2   0 2001.09   77.92
   8   2   0 2257.11   86.93
  -8  -2  -1  323.27   35.95
   8   2   0 2222.30   85.89
   8   2   1  218.97   30.54
   8   2   1  286.49   39.41
  -8  -2   0 2300.17   82.06
   8   2   1  285.61   36.07
   8   2   1  316.93   22.35
  -8  -2   0 2356.49   88.95
  -8  -2  -1  305.15   30.73
   8   2   0 2353.22   82.58
  -4   1  -7 5405.97  186.22
  -4   1  -7 5538.66  197.74
  -4   1  -7 5019.58  169.78
  -4   1  -7 5451.76  184.54
   4  -1   7 5371.62  192.84
   4  -1   7 5330.82  189.01
  -5   3  -4  645.19   53.14
   5  -3   4  617.91   52.71
   5  -3   4  621.68   44.07
  -5   3  -4  605.40   51.12
  -5   3  -4  610.45   22.11
  -4   6   2  145.79   34.58
   4  -6  -2  147.12   19.57
  -4   6   2  138.74   17.58
   4  -6  -2  137.30   32.43
  -7  -6  -2  946.23   53.48
  -7  -6  -2  890.41   35.41
   7   6   2  880.85   52.71
   7   6   2  909.29   56.78
  -7  -6  -2  971.18   63.87
   7   6   2  810.95   41.15
   3  -2   7  322.58   38.88
   3  -2   7  310.29   50.32
  -3   2  -7  278.30   24.37
  -3   2  -7  313.08   40.09
  -3   2  -7  315.27   25.42
  -4   4  -4  111.83   34.04
  -4   4  -4  133.66   35.50
  -3   2  -7  294.37   26.18
   4  -4   4   90.77   39.88
   4  -4   4  114.03   21.33
   8   3   1 3623.80  130.17
  -8  -3  -1 4155.14  147.66
   8   3   1 3706.62  129.12
  -8  -3  -1 3966.52  133.52
   8   3   1 3626.97  137.03
   8   3   1 4183.76  150.19
   7   4   5 1939.84   93.33
   7   4   5 1830.66   70.14
  -7  -4  -5 2334.17  108.04
  -7  -4  -5 2157.34   95.40
   7   4   5 2119.51   89.45
  -5   5   1  586.87   36.73
  -5   5   1  524.30   42.35
   7  -2   0  333.65   48.06
   5  -5  -1  509.25   50.13
   7  -2   0  331.57   40.47
   7  -2   0  330.49   20.78
   7  -2   0  339.64   30.67
   5  -5  -1  557.98   35.10
  -7   2   0  351.76   21.61
  -7   2   0  299.00   31.86
  -7   0   4 3465.73  132.72
   7   0  -4 3404.16  133.50
  -7   0   4 3403.43  134.80
   7   0  -4 3275.66  116.84
   2  -6  -7  335.86   36.47
   2  -6  -7  334.70   22.73
   2  -6  -7  297.96   32.96
   2  -6  -7  289.49   24.17
   2  -6  -7  395.86   32.34
   2  -6  -7  373.67   20.83
   0   0  -9  176.65   27.63
   0   0  -9  202.27   18.67
   0   0  -9  192.48   35.47
   0   0   9  137.57   17.51
   0   0   9  182.18   16.31
   0   0  -9  216.00   38.60
   6  -3   2  531.13   39.23
   6  -3   2  506.36   35.19
  -4  -5   5 1194.94   53.00
   4   5  -5 1298.58   72.57
   6  -3   2  545.11   19.18
  -6   3  -2  540.88   52.90
   4   5  -5 1169.84   65.64
  -4  -5   5 1155.81   46.02
  -4  -5   5 1160.02   62.06
  -4  -5   5 1074.93   38.51
  -6   3  -2  493.11   18.00
  -6   3  -2  502.40   45.04
   2   1   9  491.93   23.63
  -2  -1  -9  542.41   34.25
  -2  -1  -9  549.70   33.90
   2   1   9  450.80   44.18
  -2  -1  -9  573.82   49.76
  -2  -1  -9  513.72   44.38
   5   0  -7 1868.88   90.99
   7   6   1  138.53   25.27
   7   6   1  156.71   36.38
  -7  -6  -1  157.55   24.70
  -7  -6  -1  156.46   16.92
  -7  -6  -1  157.52   24.02
   7   6   1  105.91   14.63
  -5   0   7 1950.68   94.08
  -5   0   7 1905.02   71.14
   5   0  -7 1876.87   83.76
   5  -1  -7 3471.50  117.75
   5  -1  -7 3478.99  124.93
  -5   1   7 3626.98  143.83
  -5   1   7 3571.70  134.36
   4  -6  -3 3463.47  132.47
   4  -6  -3 3249.53  127.99
   4  -6  -3 3438.25  119.00
  -4   6   3 3360.52  125.45
   8   3   0  180.94   36.42
   8   3   0  156.62   24.19
  -7  -2  -5  612.53   41.28
  -8  -3   0  255.54   41.20
   7   2   5  437.51   27.64
   8   3   0  186.32   25.06
   7   2   5  434.90   38.07
   7   2   5  501.22   27.34
  -8  -3   0  246.37   18.61
   8   3   0  255.53   24.76
  -7  -2  -5  508.11   42.00
   7   2   5  472.84   37.70
  -8  -3   0  243.40   38.27
  -6  -3   5 1092.19   73.29
   6   3  -5 1032.78   52.63
  -6  -3   5 1030.30   47.35
   6   3  -5 1025.72   66.86
   2  -5  -8 1388.42   57.21
   2  -5  -8 1290.41   50.77
   2  -5  -8 1199.28   45.87
  -7   2   2 3563.14  121.62
   7  -2  -2 3711.10  127.22
   7  -2  -2 3539.85  144.95
   2  -5  -8 1187.95   69.80
   2  -5  -8 1171.30   66.09
  -7   2   2 3186.96  102.17
   7  -2  -2 3454.28  125.41
   2  -5  -8 1192.15   47.39
   2  -6   3 7162.47  267.71
   2  -6   3 7579.30  252.11
  -2   6  -3 7374.39  242.88
  -2   6  -3 7433.78  262.64
  -1   4   914252.13  453.38
   1  -4  -916846.52  561.01
   1  -4  -915826.23  498.74
   0  -8  -5 2457.17  105.20
   0  -8  -5 2228.93   72.83
   2  -2  -9  362.40   45.39
   0  -8  -5 2044.05   68.29
   0   8   5 2076.81   70.60
   1  -4  -915598.20  536.42
  -2   2   9  304.30   20.41
   0  -8  -5 1950.28   78.51
  -2   2   9  319.37   19.01
   2  -2  -9  367.00   49.02
   1  -4  -915666.74  550.53
   2  -2  -9  374.45   31.12
   0  -8  -5 2404.99   84.72
   2  -2  -9  375.84   24.51
  -1   4   914494.44  475.85
  -4   6   1 1460.98   71.39
   4  -6  -1 1263.81   70.16
  -4   6   1 1330.41   58.35
   7   2  -4 5165.80  198.44
  -7  -2   4 4970.85  185.45
  -7  -2   4 5111.77  193.95
   7   2  -4 4567.64  158.01
   4  -6  -1 1340.71   58.79
   6   7   4  979.82   49.09
   6   7   4  980.87   45.60
  -6  -7  -4 1059.04   51.02
  -6  -7  -4 1046.89   64.06
  -6  -7  -4  982.54   41.94
   6   7   4  835.58   33.92
  -5  -3   6  334.41   26.74
   5  -5  -3 1802.66   72.67
   5   3  -6  315.70   46.49
   5   3  -6  330.22   29.03
   5  -5  -3 1864.03   88.72
   5  -5  -3 1564.95   57.22
   5  -5  -3 1522.59   51.09
  -5   5   3 1804.69   76.20
   5  -5  -3 1866.36   81.33
  -5  -3   6  342.78   47.83
   2   2  -8  406.41   25.89
  -2  -2   8  402.42   29.80
  -2  -2   8  446.45   41.84
   2   2  -8  420.17   47.36
  -2  -2   8  485.81   37.15
   2   2  -8  432.01   29.97
   2   2  -8  473.56   31.54
   7   6   3  120.46   18.23
   7   6   3  181.63   21.64
  -7  -6  -3  202.63   25.62
  -3  -3  -9 2632.08   95.39
   3   3   9 2743.20  115.30
  -3  -3  -9 2758.64   88.29
  -7  -6  -3  192.83   32.73
   3   3   9 2474.24   77.53
  -7  -6  -3  187.27   20.05
   7   6   3  172.30   32.39
   3   3   9 2424.83  106.37
  -3  -3  -9 2964.39  126.00
   1   5   9 2214.56   85.71
   1   5   9 2179.49   82.29
  -1  -5  -9 2500.09  101.20
  -1  -5  -9 2314.23   89.89
  -1  -5  -9 2586.92  110.19
   8   1   0 1060.26   53.10
   1   0  -9 2980.63  113.86
   8   1   0  935.77   59.25
   1   0  -9 2712.77  100.67
   1   0  -9 2797.11  106.20
   1   0  -9 2644.30   95.91
  -1   0   9 2663.54   99.66
   6   6  -2  414.85   45.39
  -1   0   9 2330.46   85.60
   6   6  -2  395.47   40.29
  -6  -6   2  399.44   44.12
  -6  -6   2  410.09   35.89
  -6  -6   2  409.74   26.39
   8   1   0  949.48   62.21
   8   1   0  825.10   45.11
  -8  -1   0  968.49   50.67
  -6  -6   2  417.85   25.25
  -8  -1   0  953.69   46.48
  -4  -8  -5 5484.56  195.99
   4   8   5 5330.00  201.11
   4   8   5 5231.95  172.16
  -4  -8  -5 5512.50  182.17
  -4  -8  -5 5280.06  143.88
   8   3   2 2331.05   96.89
  -8  -3  -2 2741.27  109.82
   8   3   2 2439.59  101.65
  -8  -3  -2 2748.81  111.48
   8   3   2 2237.18   94.76
   8   3   2 2764.07  106.43
   2   7  -3 1950.65   82.00
  -2  -7   3 1920.05   71.10
  -2  -7   3 1826.69   80.26
   2   7  -3 1871.94   64.21
   2   7  -3 1906.18   71.08
  -2  -7   3 1757.23   67.96
  -2  -7   3 1846.59   65.34
  -2  -8  -6  156.27   30.61
  -2  -8  -6  178.95   22.62
  -2  -8  -6  168.85   23.93
   2   8   6  153.38   17.97
   2   8   6  165.57   24.91
   4   4  -6  102.53   40.17
  -4  -4   6   74.85   14.58
  -4  -4   6   87.49   20.44
   4   4  -6   89.19   35.77
  -4  -4   6   67.14   13.16
  -4  -4   6   82.66   36.53
  -2   1   9 1643.01   62.44
   2  -1  -9 2504.03  111.60
  -2   1   9 2342.49   78.00
   2  -1  -9 2354.27   80.15
   2  -1  -9 2562.61  120.51
   2  -1  -9 2657.29  103.02
   8   2   2  474.19   41.49
  -8  -2  -2  564.43   41.96
   8   2  -1 2351.39   89.68
   8   2  -1 2666.69  110.78
  -8  -2   1 2626.80   95.47
   8   2   2  492.98   31.16
   8   2   2  485.92   42.09
  -8  -2   1 2368.60   83.07
  -8  -2  -2  556.41   31.54
   8   2  -1 2609.79  100.43
  -8  -2   1 2526.36  103.77
   8   2   2  538.65   28.09
   5   6   7   46.65   34.95
   5   6   7   65.53   18.45
  -5  -6  -7   58.51   33.64
  -5  -6  -7   84.06   23.25
   4  -4  -7    9.74   11.99
   4  -4  -7   16.95   22.25
   4  -4  -7   15.99    8.92
   4  -4  -7    8.11   10.74
   4  -4  -7   10.38   18.09
   4  -4  -7   12.40    9.54
   3  -6  -6    4.06    9.35
   3  -6  -6    9.83    8.41
   3  -6  -6    4.95   14.08
   3  -6  -6    3.18   17.51
   3  -6  -6    4.49   15.55
   3  -6  -6    6.94   15.96
  -5  -7  -6  518.52   54.72
  -8  -1  -1  744.13   33.48
   8   1   1  724.12   39.30
   5   7   6  478.76   36.75
   8   1   1  705.26   39.50
   8   1   1  663.58   44.54
   5   7   6  488.13   49.12
  -5  -7  -6  513.71   54.14
   8   1   1  778.78   42.88
  -8  -1  -1  753.26   45.13
  -4  -8   0   89.78   29.76
  -4  -8   0   89.49   22.75
   4   8   0   89.36   15.04
   4   8   0   88.85   16.17
  -4  -8   0   93.51   32.10
  -4  -8   0   94.15   17.95
  -1   0  -9  229.76   22.17
  -1   0  -9  219.37   22.24
  -1   0  -9  232.71   29.12
   1   0   9  203.45   33.92
   1   0   9  218.32   17.63
  -1   0  -9  238.47   38.14
  -1   2  -8  540.55   39.36
  -1   2  -8  584.33   43.62
   4  -5  -6 1635.28   69.45
   1  -2   8  606.17   38.27
   4  -5  -6 1686.59   61.94
   1  -2   8  650.68   48.46
  -1   2  -8  595.21   33.65
   4  -5  -6 1953.90   71.35
  -1   2  -8  584.03   44.43
   4  -5  -6 1693.89   73.96
   4  -5  -6 1904.44   68.52
   4  -5  -6 1651.03   60.66
   3   4   9 1538.36   45.19
   3   4   9 1755.85   70.29
  -3  -4  -9 1793.67   53.48
  -2  -5  -9  103.28   33.41
   3   4   9 1606.48   82.01
  -3  -4  -9 1770.27   87.26
  -3   4   8   -1.80   12.47
   2   5   9   71.03   28.91
  -3  -4  -9 2040.22   82.28
   3  -4  -8    9.03    9.81
  -2  -5  -9   81.43   21.02
   3  -4  -8   -1.39    8.79
   3  -4  -8    5.47   24.07
   2   5   9   73.97   33.47
   3  -4  -8    2.37   13.58
   3  -4  -8    2.71   12.66
   3  -4  -8   10.32    9.04
   4  -1  -8  311.26   35.04
   4  -1  -8  284.22   28.81
  -1   8   3   10.33   14.84
   1  -8  -3   12.50    9.03
  -4   1   8  291.15   33.63
   1  -8  -3    4.61   16.36
  -1   8   3    7.40    7.74
  -4   1   8  330.59   31.90
   4  -1  -8  288.53   27.85
   1  -8  -3   14.90   27.29
   1  -8  -3   13.40   25.65
  -6   0   6 2074.07   79.90
   6   0  -6 1862.78   70.96
  -6   0   6 2009.12   75.89
   6   0  -6 1997.84   94.25
  -5  -8  -3 4565.03  167.06
  -5  -8  -3 4301.99  134.01
   1   7  -3  155.12   18.69
  -5  -8  -3 4639.32  171.42
   1   7  -3  166.97   31.61
   5   8   3 4072.34  131.73
  -1  -7   3  135.76   19.54
   5   8   3 4631.39  176.40
   1   7  -3  158.43   21.70
  -1  -7   3  145.71   33.18
   5   8   3 4539.44  149.14
  -1  -7   3  170.25   35.50
   4   6  -4 2477.45  101.72
  -4  -6   4 2457.90  101.81
  -4  -6   4 2395.18   85.80
   4   6  -4 2574.16  108.29
  -4  -6   4 2341.66   85.56
  -4  -6   4 2428.59   97.01
   0   8   0  772.15   32.35
   0  -8   0  818.47   40.82
   0  -8   0  810.87   31.73
   0  -8   0  844.95   49.21
  -7   0  -4 4187.12  145.15
   7   0   4 4275.13  166.34
   0   8   0  846.49   45.40
  -7   0  -4 4693.31  164.95
   5   8   2   86.12   17.48
  -5  -8  -2  110.37   18.23
  -5  -8  -2  116.14   32.29
   0  -8   0  844.38   65.79
   0   8   0  797.46   52.45
   7   0   4 4278.99  183.11
   7   0   4 4110.58  145.26
  -5  -8  -2  114.40   20.78
  -5  -8  -2  106.50   10.57
   7   0   4 4352.30  146.53
   5   8   2  111.47   29.91
   1  -7   2 4467.35  129.78
   1  -7   2 5403.52  180.23
   1  -7   2 5109.19  176.82
  -1   7  -2 5382.00  180.53
  -1   7  -2 5453.62  182.61
  -6  -7   0  638.33   38.48
  -6  -7   0  633.35   29.79
  -6  -7   0  647.72   41.43
  -6  -7   0  639.87   54.86
   6   7   0  574.17   41.43
   6   7   0  639.67   52.63
   8   1  -1   40.11   25.56
  -8  -1   1    1.19   16.76
   5  -5   0 2683.69  117.92
  -5   5   0 2725.85   99.19
  -1   8   2   18.45    8.40
   8   1  -1    3.66   20.53
   1  -8  -2   28.30    7.71
   8   1  -1    4.18   12.14
  -1   8   2   27.32   18.70
   8   1  -1   -3.38   26.49
   1  -8  -2   14.92   28.58
   1  -8  -2   18.55   30.42
   1  -8  -2   15.44   11.76
   5  -5   0 2826.95  123.99
  -5   5   0 2845.68  122.09
  -8  -1   1   -1.51    8.92
  -7   2  -1 1211.80   52.23
   1   8   6 2069.72   74.41
  -1  -8  -6 2174.97   89.72
   7  -2   1 1370.89   64.75
  -1  -8  -6 2369.55   99.98
   7  -2   1 1330.42   81.51
   3   2   9  874.78   46.37
   3   2   9  917.93   44.96
  -3  -2  -9 1047.72   51.52
  -1  -8  -6 2280.09   84.71
  -7   2  -1 1314.99   51.56
  -3  -2  -9  932.24   34.33
   3   2   9  940.70   40.12
   7  -2   1 1394.34   48.32
   7  -2   1 1256.18   60.53
  -3  -2  -9 1073.85   70.26
  -6   1  -5 1008.11   44.21
   6  -1   5 1013.34   64.71
   6  -1   5 1024.31   44.91
  -3   6  -2  677.61   55.26
  -6   1  -5 1062.51   54.19
  -6   1  -5 1090.82   67.98
   6  -1   5 1064.66   82.03
  -3   6  -2  651.22   53.65
   3  -6   2  629.40   59.16
   3  -6   2  655.51   56.62
  -2   3   9   26.87   11.83
   2  -3  -9   39.93   10.40
  -2   3   9   36.54   15.24
   2  -3  -9   36.80   31.11
   2  -3  -9   34.25   14.93
   2  -3  -9   46.77   33.78
  -7  -4   3 5363.81  158.33
  -7  -4   3 5172.25  195.67
  -7  -4   3 5157.06  185.96
   7   4  -3 5336.22  198.76
  -7  -4   3 4640.93  137.39
   7   4  -3 4713.91  177.63
  -8  -4  -1  670.89   54.22
   8   4   1  674.39   49.98
  -4  -7  -7  882.50   44.42
   0  -5  -9  443.13   55.58
   0  -5  -9  440.87   23.46
  -8  -4  -1  663.98   44.88
  -8  -4  -1  667.14   43.24
   4   7   7  850.51   45.73
   4   7   7  885.84   58.00
  -4  -7  -7  973.49   65.54
   0   5   9  422.44   28.17
   8   4   1  560.65   42.90
   0  -5  -9  454.05   21.01
   8   4   1  587.22   39.82
   0  -5  -9  428.75   33.53
   8   4   1  535.78   33.31
   0  -5  -9  477.11   42.66
   3   8   6 2105.90   89.09
  -3  -8  -6 2166.07   94.66
   3   8   6 2228.67   86.97
  -3  -8  -6 2328.00   86.46
   5   1  -7   52.00   17.41
  -5  -1   7   40.78   34.38
   5   1  -7   45.50   19.25
  -5  -1   7   45.71   26.71
  -2  -8   1 2592.97  107.58
   2   8  -1 2433.53   78.47
   2   8  -1 2542.85   99.50
  -2  -8   1 2616.08  112.46
  -2  -8   1 2657.86  104.21
  -2  -8   1 2542.31   84.70
   6  -4  -1  189.43   38.00
   6  -4  -1  143.75    9.02
   6  -4  -1  162.19   32.24
  -6   4   1  158.65   16.99
   6  -4  -1  172.17   38.76
   6  -4  -1  140.87   10.49
   7   6   0 2898.07  118.71
  -7  -6   0 2826.11   94.26
   7   6   0 2523.61  100.42
  -7  -6   0 2855.60  104.23
  -7  -6   0 2939.47  122.97
   7   6   0 2810.85  104.23
  -3  -7   3 2940.53  100.05
   3   7  -3 3036.31  105.27
   3   7  -3 2981.21  110.87
   6  -4  -2  347.11   19.12
   6  -4  -2  356.85   18.75
  -3  -7   3 2975.68  113.12
  -3  -7   3 2944.09  110.16
   6  -4  -2  411.32   28.18
   7  -1   3  499.97   41.66
   7  -1   3  543.95   28.36
  -3  -7   3 2883.33  111.93
   7  -1   3  489.31   55.21
  -7   1  -3  517.42   34.70
   6  -4  -2  411.85   31.53
  -7   1  -3  515.69   28.35
  -6   4   2  353.11   31.65
   7  -1   3  523.37   53.26
   6  -4  -2  409.09   48.10
   5  -2  -7 2975.86  125.25
  -5   2   7 3081.69  126.23
   5  -2  -7 2885.40  112.45
  -5   2   7 3036.36  120.35
   8   3  -1 5744.09  195.20
   8   3  -1 6632.00  235.09
  -8  -3   1 6425.69  206.24
  -8  -3   1 6137.11  203.48
   8   3  -1 5584.05  178.86
  -8  -3   1 6583.15  233.83
   1  -6  -8 2027.05   62.86
   1  -6  -8 2310.90   85.78
   1  -6  -8 2195.01   85.13
  -1   6   8  529.05   29.71
   1  -6  -8 2318.91   90.23
   1  -6  -8 2111.59   91.16
  -2   4  -6  117.48   34.81
  -2   4  -6  144.13   23.38
   2  -4   6  127.64   23.97
  -2   4  -6  103.19   16.60
   2  -4   6  110.97   44.72
  -2   4  -6   97.79   15.69
   6   6   6    8.68    7.96
  -5   0  -7  495.69   29.00
   6   6   6    4.61    5.18
   5   0   7  465.45   28.06
  -5   0  -7  533.62   58.43
   6   1  -6    9.27   16.32
  -6  -6  -6    8.27   33.44
   6   6   6   18.72   29.01
  -5   0  -7  426.96   24.25
   6   1  -6    8.92   24.91
   5   0   7  429.90   25.57
   6   6   6    9.70   15.21
  -6  -6  -6   15.75   17.77
  -6  -1   6    7.63   15.91
   5   0   7  461.64   61.19
  -6  -1   6    2.30   23.50
  -6   2  -4 1139.51   41.47
   6  -2   4 1099.24   41.68
  -6   2  -4 1182.73   54.14
   4  -6  -4 2678.02  104.92
   4  -6  -4 2453.40   90.32
  -6   2  -4 1278.61   73.53
   6  -2   4 1178.85   69.08
   6  -2   4 1261.25   65.83
   4  -6  -4 2246.02   75.24
  -4   0   8 1218.60   57.78
  -4   0   8 1156.52   48.23
   4   0  -8 1231.20   51.34
   4  -6  -4 2173.05   72.91
   4  -6  -4 2660.62  105.11
   4   0  -8 1189.20   56.43
   4  -6  -4 2566.41   91.33
  -7   1   4  401.92   36.62
   7  -1  -4  413.96   50.25
   7  -1  -4  371.68   38.13
   7  -1  -4  389.23   44.64
  -4   2   8  701.27   44.21
   7   5   5 1151.79   63.00
  -7  -5  -5 1127.92   51.42
   7   5   5  918.33   40.17
   4  -2  -8  707.71   44.71
  -7  -5  -5 1201.31   73.08
   7   5   5 1010.62   65.31
   4  -2  -8  710.15   58.43
   4  -2  -8  740.10   41.60
   8   4   2 1627.50   64.80
   8   4   2 1633.82   73.92
  -8  -4  -2 1917.94   74.36
  -1   6  -4 1461.98   77.65
  -8  -4  -2 1992.17   90.49
  -1   6  -4 1450.27   78.61
   8   4   2 1676.68   76.55
   8   4   2 1913.52   84.36
  -1   6  -4 1295.18   45.42
  -1   6  -4 1256.26   42.94
   1  -6   4 1491.54   81.11
   1  -6   4 1459.33   86.04
  -2   7  -1   12.16   26.64
  -2   7  -1    1.13   15.86
   2  -7   1    6.52   16.46
   2  -7   1    8.34   17.79
  -6   1   6    4.15   21.67
   6  -1  -6   23.60   15.07
   6  -1  -6    1.53   14.76
  -6   1   6    1.32   12.85
   7   5  -2  109.22   37.45
  -7  -5   2   98.55   28.93
   7   5  -2   82.39   29.16
  -7  -5   2  105.38   15.36
  -7  -5   2   92.94   12.92
  -7  -5   2   95.59   37.36
   1  -8  -4  899.52   45.05
   1  -8  -4  924.01   58.90
   1  -8  -4  822.89   36.16
   1  -8  -4  786.31   42.76
  -1   8   4  813.30   35.03
  -1   8   4  709.63   38.64
   6   3   7  526.45   30.89
  -6  -3  -7  616.39   61.21
   6   3   7  449.42   29.63
   6   3   7  523.28   56.73
   6   3   7  499.34   30.11
  -6  -3  -7  555.53   46.08
   3  -7  -2  128.03   33.44
  -3   7   2  114.83   31.02
   3  -7  -2  121.21   29.62
  -3   5  -4  119.39   23.33
   3  -5   4  126.28   23.74
   3  -5   4  145.43   26.97
  -3   5  -4  107.81   22.35
  -3   7   2  121.50   17.81
   2  -3   7  738.97   61.63
  -2   3  -7  664.38   29.97
  -2   3  -7  683.96   38.70
   2  -3   7  762.59   40.55
  -2   3  -7  650.77   36.17
  -2   3  -7  749.65   54.09
  -5  -3  -8    0.91    8.25
  -5  -3  -8   -0.90    9.89
  -5  -3  -8    0.49   13.84
   5   3   8    3.16    9.85
   4  -6   0  121.57   23.01
   5   3   8   -0.13   27.60
   4  -6   0  109.75   36.61
  -4   6   0  113.02   34.06
  -4   6   0  122.37   22.03
   5   3   8    3.93   21.43
  -5  -8  -4 1063.62   37.43
  -5  -8  -4 1083.08   71.31
   7  -2  -3 3633.34  131.74
  -3   7   3  579.55   44.70
   7  -2  -3 3728.50  133.57
   5   8   4  912.98   34.66
   3  -7  -3  530.45   41.33
   3  -7  -3  586.80   47.57
   5   8   4 1056.92   72.98
   7  -2  -3 3596.98  128.97
  -5  -8  -4 1100.43   53.17
   5   8   4 1041.64   64.14
   3  -7  -3  584.01   48.15
  -7   2   3 3281.19  106.98
  -7   2   3 3769.23  122.28
   3   8  -1   44.64   23.28
   6   4   7 1198.41   78.86
   8   4   0 1632.03   65.64
  -3  -8   1   40.80   13.54
  -3  -8   1   35.38   12.24
  -3  -8   1   47.96   16.29
  -8  -4   0 1683.59   67.60
   3   8  -1   36.36   11.85
  -3  -8   1   36.57   25.44
   6   4   7 1104.23   43.14
   6   4   7 1100.55   42.47
   8   4   0 1433.61   73.30
  -6  -4  -7 1538.39   93.91
  -6  -4  -7 1212.12   54.21
  -8  -4   0 1708.79   69.90
  -8  -4   0 1685.98   77.93
   6   4   7 1267.50   69.61
   7   6   4 1531.88   52.37
   7   6   4 1829.39   85.12
  -7  -6  -4 1881.55   91.36
   7   6   4 1590.79   80.60
  -7  -6  -4 1848.49   92.23
   5   4   8 3185.41   97.20
  -5  -4  -8 4046.58  168.16
   5   4   8 2862.61   88.30
   5   4   8 3475.71  135.86
  -5  -4  -8 3454.08  138.09
   5   4   8 3183.40  137.50
   5  -5  -4  425.40   34.94
   5  -5  -4  350.67   23.77
   5  -5  -4  352.83   24.97
   5  -5  -4  377.32   29.86
   5  -5  -4  401.74   42.90
   5  -5  -4  409.44   34.46
  -5  -8  -1 3283.30  119.64
  -1  -8   1 3340.58  111.67
  -5  -8  -1 3328.41  124.04
  -1  -8   1 3328.91  130.08
  -1  -8   1 3332.97  136.43
  -5  -8  -1 3314.43  113.33
   5   8   1 3131.90  111.17
  -5  -8  -1 3218.34  109.72
   5   8   1 3127.49  104.61
   1   8  -1 3173.00  122.42
  -1  -8   1 3426.78  142.83
   1   8  -1 3132.33  101.35
   8   1   2 1790.96   83.47
   8   1   2 1769.83   86.40
   8   1   2 2009.47   77.32
   8   1   2 1843.51   73.63
  -8  -1  -2 2022.64   80.86
  -8  -1  -2 1934.85   74.25
  -4  -6  -8 4428.40  170.00
  -4  -6  -8 4968.89  174.61
   4   6   8 4428.36  167.47
   4   6   8 4142.04  149.31
   8   3   3  189.72   30.55
  -8  -3  -3  236.83   23.42
   8   3   3  203.02   34.69
   8   3   3  175.11   28.79
   8   3   3  248.91   32.94
  -8  -3  -3  249.88   24.35
   2   0  -9  319.43   50.57
  -2   0   9  322.19   34.15
   7   1   5 1559.31   63.90
   7   1   5 1698.85   67.78
  -2   0   9  228.90   18.90
   2   0  -9  342.80   47.28
   7   1   5 1720.88   72.44
  -7  -1  -5 1921.54   81.57
   7   1   5 1711.41   80.74
  -7  -1  -5 1584.49   59.11
   2   0  -9  281.52   20.70
   2   0  -9  370.06   39.80
  -1   8   1   59.93   24.51
  -1   8   1   61.11   19.52
   1  -8  -1   51.60   21.31
   1  -8  -1   51.15    6.10
   1  -8  -1   46.96   25.60
   1  -8  -1   37.43   33.07
  -6   4   0   62.84   24.89
   6  -4   0   59.79   20.64
   6  -4   0   80.14   33.96
  -6   4   0   80.04   22.98
   6  -4   0   56.62   18.16
  -5   4  -3    1.30   12.41
   3  -1   8 1104.91   75.74
   5  -4   3    0.22   12.25
  -3   1  -8 1066.84   56.83
  -3   1  -8 1073.67   53.55
   3  -1   8 1174.00   62.19
  -5   4  -3   -2.24   18.99
   5  -4   3    0.37   24.63
  -3   1  -8 1157.98   54.21
  -3   1  -8 1148.71   48.24
   6   0   611800.00  440.00
  -6   0  -612731.48  452.37
   6   0   612024.30  398.96
  -6   0  -611888.78  396.20
   6   0   611471.39  396.66
  -6   0  -612457.88  432.40
   1  -7  -7  759.71   30.64
   1  -7  -7  825.99   41.08
   1  -7  -7  783.41   30.61
   1  -7  -7  948.18   39.33
   1  -7  -7  790.59   48.32
   1  -7  -7  979.63   53.67
  -1  -5   6  946.88   45.28
  -7  -3   4 1590.43   69.34
  -1  -5   6  878.68   53.20
   1   5  -6  944.86   45.05
  -6   4   3   27.43   11.01
   1   5  -6  833.33   36.04
   7   3  -4 1593.50   70.96
  -7  -3   4 1481.51   62.58
  -1  -5   6  910.65   50.61
   6  -4  -3 6014.38  224.11
   6  -4  -3 5726.22  182.27
   6  -4  -3 5566.06  193.58
   6  -4  -3 5521.03  179.16
   7   3  -4 1398.53   61.39
   6  -4  -3 6371.34  219.76
   1   5  -6  904.22   49.28
  -5  -7   2  331.19   40.99
   8   0   0    3.10    8.84
   8   0   0    0.93    9.47
  -5  -7   2  348.54   30.92
   8   0   0    5.75   14.49
   8   0   0    8.87   13.90
  -8   0   0    2.56   13.42
   5   7  -2  323.77   26.34
  -5  -7   2  343.99   35.63
  -8   0   0   10.68   15.53
  -5  -7   2  347.51   28.45
   5   7  -2  337.25   38.48
   2  -7  -6  980.59   54.53
   2  -7  -6  828.81   45.02
   2  -7  -6  940.78   50.22
   2  -7  -6  805.91   37.96
   2  -7  -6  794.99   38.21
   2  -7  -6  791.41   41.88
   6  -3  -5   21.77   18.76
  -6   3   5    7.11   10.19
   6   7   5  307.26   31.66
   6  -3  -5   -1.86    6.46
  -6  -7  -5  331.68   32.23
   6  -3  -5    0.85   11.00
   6  -3  -5    3.34   13.66
   6  -3  -5   -0.51    6.32
   6   7   5  353.89   49.54
   6   7   5  266.04   16.05
  -6  -7  -5  334.56   55.93
   8   2  -2 1157.47   72.96
   8   2  -2 1287.80   56.60
  -8  -2   2 1282.18   73.75
   8   2   3  315.02   41.13
   8   2   3  368.41   23.75
  -8  -2   2 1060.91   39.49
  -8  -2   2 1260.10   54.59
  -8  -2  -3  386.12   36.63
   8   2   3  294.70   24.30
  -8  -2  -3  365.14   28.12
  -2  -5   6  927.98   57.69
   2   5  -6  847.99   49.17
  -2  -5   6  890.63   39.84
  -2  -5   6  895.88   53.69
   2   5  -6  904.51   44.70
   2   5  -6  975.46   46.63
   3  -7  -1  917.41   64.02
   3  -7  -1  869.04   56.71
  -3   7   1  928.29   44.62
  -3   7   1  880.34   56.46
   0  -7   3  527.40   48.69
   0  -7   3  459.23   25.15
  -3  -5  -9 2791.49  120.32
   0   7  -3  440.07   22.84
   3   5   9 2828.71  120.80
   0  -7   3  453.94   46.92
  -3  -5  -9 3164.74  117.18
   0   7  -3  483.52   30.95
   0   7  -3  504.77   46.13
   3   5   9 2641.06  116.77
   8   1  -2   17.47   16.15
  -8  -1   2   21.15   16.47
   8   1  -2   20.61   18.58
  -8  -1   2   20.87   23.02
  -8  -1   2   10.71    8.13
   8   1  -2    9.89    9.13
   8   1  -2   28.28   14.59
   1   4  -7  829.69   45.80
  -1  -4   7  892.63   43.57
  -1  -4   7  891.82   43.27
  -1  -4   7  896.42   59.07
   1   4  -7  935.30   63.28
   1   4  -7  807.02   47.85
  -2   5  -5  712.93   58.80
   4   3  -7  358.02   30.45
  -4  -3   7  327.10   26.47
   2  -5   5  739.17   49.12
  -2   5  -5  769.10   64.11
  -2   5  -5  621.13   27.75
   4   3  -7  317.14   29.19
  -2   5  -5  612.32   26.03
   2  -5   5  749.90   65.03
  -4  -3   7  295.71   17.41
  -4  -3   7  316.79   47.05
   3   2  -8 2154.55  100.07
   3   2  -8 2437.99  105.32
  -3  -2   8 2257.03   94.63
  -3  -2   8 2291.11  110.50
  -8   0   1  519.08   35.90
  -8   0   1  424.74   27.48
   8   0  -1  465.37   34.71
   8   0  -1  479.83   25.76
   8   0  -1  468.98   32.83
  -4   0  -8 1307.46   52.73
   6   2   7  370.88   35.52
  -6  -2  -7  369.21   30.80
   6   2   7  325.17   19.92
  -6  -2  -7  352.15   35.80
  -4   0  -8 1443.65   68.37
  -4   0  -8 1484.07   88.05
   4   0   8 1334.78   66.43
  -4   0  -8 1476.68   73.71
  -6  -2  -7  457.65   37.48
   4   0   8 1296.33   51.64
   6   2   7  343.58   33.89
   2   7   8 1980.82   80.09
  -2  -7  -8 2126.54   84.50
  -2  -7  -8 2146.01   82.75
   2   7   8 2041.19   94.66
   5  -4  -6   65.72   24.30
   5  -4  -6  103.55   13.32
   5  -4  -6   84.17   16.70
   5  -4  -6   93.22   13.34
   8   4   3 2772.17  102.17
   8   4   3 2838.30  111.06
   8   4   3 2804.16  106.71
  -8  -4  -3 3302.13  133.53
   5  -4  -6   81.10   27.79
  -8  -4  -3 3486.72  125.74
   5  -4  -6   56.99   13.62
   8   4   3 3136.44  106.66
  -5  -2  -8  752.55   45.87
   5   2   8  594.75   41.16
  -5  -2  -8  620.46   44.95
  -5  -2  -8  653.75   37.19
   5   2   8  611.59   34.98
   5   2   8  636.74   46.99
  -2   0  -9 2678.52  101.59
   3  -7  -4  126.29   13.56
  -2   0  -9 2361.27   86.03
   2   0   9 2464.49  111.62
   2   0   9 2482.59   84.62
  -2   0  -9 2556.88  109.26
   3  -7  -4  170.39   31.29
   3  -7  -4  141.38   24.96
   3  -7  -4  122.92   14.14
  -2   0  -9 2801.40  118.57
   3  -7  -4  149.20   20.47
   3  -7  -4  122.44   26.16
  -4   5  -3 1314.02   58.17
   4  -5   3 1358.52   60.68
  -4   5  -3 1340.22   58.51
   4  -5   3 1414.82   68.61
   0  -8  -6 1103.42   68.21
   0  -8  -6  845.51   49.82
   0   8   6  883.36   38.77
   0  -8  -6 1008.28   46.18
   0  -8  -6  917.32   37.79
   0  -8  -6  814.93   31.79
  -1  -7  -8  806.98   41.12
   1   7   8  709.19   38.24
   1   7   8  746.53   54.40
  -1  -7  -8  697.18   52.35
  -3  -1  -9 1751.34   92.88
   3   1   9 1463.31   66.47
   8   0   1  315.30   39.05
  -3  -1  -9 1525.08   63.13
   8   0   1  315.22   29.00
  -3  -1  -9 1678.42   69.69
   3   1   9 1539.50   64.06
   8   0   1  371.69   28.54
  -8   0  -1  353.00   28.00
  -3  -1  -9 1632.55   68.44
   8   0   1  408.75   47.18
  -8   0  -1  307.32   32.81
   2   4  -7  381.05   39.36
  -2  -4   7  427.45   45.08
   2   4  -7  445.21   50.64
  -2  -4   7  345.16   34.69
  -2  -4   7  386.59   29.37
   2   4  -7  402.88   30.77
  -5   5  -1 1379.93   74.46
   5  -5   1 1429.82   84.77
  -5   5  -1 1464.42   81.96
   5  -5   1 1337.79   60.47
  -6  -5  -7 1833.89   79.92
   4   8   6  245.01   45.43
  -6  -2   6    7.39   31.41
   4   8   6  258.53   36.53
  -6  -2   6   13.21   15.66
   6   5   7 1514.10   70.18
   6   2  -6   12.31   29.80
  -4  -8  -6  258.64   43.93
  -6  -5  -7 1659.15   85.78
  -4  -8  -6  248.47   42.38
   6   5   7 1627.21   66.74
   6   2  -6    5.28   27.04
   7  -2   2  113.08   39.44
   7  -2   2   99.45   40.57
   1  -5  -9    0.69   15.74
   1  -5  -9    2.62   24.10
  -7   2  -2    3.51   21.50
   1  -5  -9    4.21    9.02
   7  -2   2  107.57   12.75
   1  -5  -9    8.87    8.58
  -7   2  -2   89.06   28.30
   7  -2   2  102.48   42.45
   1  -5  -9    1.25   16.95
  -1   5   9    6.10   15.13
  -4  -1   8   26.37   32.29
   2  -4  -9  251.05   28.99
   2  -4  -9  284.29   25.42
   4   1  -8   19.14   30.10
   4   1  -8   14.96   26.52
  -2   4   9  252.85   23.46
   2  -4  -9  253.20   40.90
   2  -4  -9  259.98   23.96
  -4  -1   8   20.94   23.39
  -2   4   9  237.05   21.98
   5   5   8 1199.89   77.52
   5   5   8 1290.96   58.11
  -5  -5  -8 1270.80   58.29
  -5  -5  -8 1430.29   67.75
   4  -3  -8  368.62   31.27
   4  -3  -8  360.27   14.56
   4  -3  -8  370.64   29.48
   4  -3  -8  415.25   17.35
   4  -3  -8  348.81   32.98
  -4   3   8  348.98   23.83
   1  -8  -5  709.14   54.98
   6  -3   3   -7.06   28.78
   1  -8  -5  655.77   34.24
   0   1  -9  803.61   49.44
   1  -8  -5  568.01   30.58
  -6   3  -3   -3.40   11.24
  -6   3  -3   -0.79    1.74
   1  -8  -5  611.57   34.81
   0  -1   9  929.32   39.84
  -1   8   5  568.77   25.89
   0   1  -9 1043.53   58.35
   6  -3   3    0.02   25.29
   0   1  -9 1027.83   49.21
   0  -1   9  705.76   41.49
  -6   3  -3   -2.22   12.93
  -6   3  -3    3.98    2.92
   0   1  -9  971.11   45.78
   1  -8  -5  735.37   53.25
   8   4  -1 2214.50   99.74
  -8  -4   1 2598.25   93.66
  -8  -4   1 2669.33   95.31
   8   4  -1 2658.35  114.44
   8   4  -1 2224.25   79.07
  -8  -4   1 2531.33  111.92
   0  -4   7  201.59   25.51
   0   4  -7  175.75   24.40
   0   4  -7  209.31   25.24
   0   4  -7  166.58   19.39
   0   4  -7  164.38   17.13
   0  -4   7  187.00   24.62
  -4  -7   3 4399.24  155.50
   2   6  -5  147.69   25.05
  -4  -7   3 4319.59  145.64
   0   5  -6   74.37   27.35
  -4  -7   3 4413.25  152.30
   4   7  -3 4458.73  146.91
   0   5  -6   81.51   18.93
  -4  -7   3 4239.61  149.66
  -2  -6   5  138.55   27.34
   4   7  -3 4531.82  167.30
   2   6  -5  144.58   16.48
  -2  -6   5  165.27   22.19
   0   5  -6   99.43   36.67
  -2  -6   5  138.82   26.65
   0  -5   6   84.30   20.23
   0   5  -6   70.89   17.91
   0  -5   6   97.76   36.79
   2   6  -5  161.05   23.73
   6  -2  -6  469.91   44.62
  -6   2   6  471.34   45.95
   6  -2  -6  420.35   42.55
  -6   2   6  476.57   30.28
  -1  -1   9 2831.52   93.50
   1   1  -9 2950.57  108.10
  -7  -6   1 2004.76   72.18
  -7  -6   1 2044.85   72.58
   1   1  -9 3211.01  123.48
   7   6  -1 2119.85   80.28
  -1  -1   9 1770.09   97.93
  -7  -6   1 2121.68   77.69
   1   1  -9 2937.48  120.60
   1   1  -9 2779.75   99.17
   7   6  -1 1902.63   84.16
  -7  -6   1 2088.20   81.13
  -6  -5   4   38.83    9.54
  -2   2  -8  579.88   32.77
  -2   2  -8  557.62   39.08
   6   5  -4   41.39   18.31
  -6  -5   4   31.69   27.43
  -6  -5   4   29.22   32.95
   2  -2   8  580.59   33.07
   6   5  -4   31.91   33.61
   2  -2   8  581.02   40.54
  -2   2  -8  565.38   47.19
  -2   2  -8  544.09   28.39
  -6  -5   4   38.42   10.07
   6   7  -1 5504.14  196.13
  -8  -3   2   23.68   11.04
  -6  -7   1 5675.59  185.77
  -6  -7   1 5588.87  186.73
   8   3  -2   22.55   14.71
   8   3  -2   49.95   21.61
  -1  -6   5    7.66   26.29
   8   3  -2   22.28   19.92
  -8  -3   2   29.00   35.86
   6   7  -1 5749.97  204.28
  -1  -6   5    4.42   14.57
  -1  -6   5    5.18   20.09
   1   6  -5    2.03   14.65
  -6  -7   1 5417.50  171.62
  -6  -7   1 5717.59  188.66
   1   6  -5    4.92   18.26
   1   6  -5    4.24   13.64
  -8  -3   2   26.07   33.80
   5   2  -7   51.35   20.56
  -5  -2   7   51.27   22.25
   5   2  -7   40.10   33.54
  -5  -2   7   65.66   18.41
  -4  -8   1  156.42   18.84
   4   8  -1  146.43   18.02
   5   8   5   13.02   32.50
  -4  -8   1  145.06   16.71
   5   8   5    7.75    4.40
  -5  -8  -5   10.52   33.42
   5   8   5    8.91   15.68
  -5  -8  -5    7.14   30.35
  -4  -8   1  162.89   28.04
  -4  -8   1  140.02   28.35
   4   8  -1  158.60   27.84
   4  -6  -5 1892.27   70.90
   7   3   6  776.05   68.40
   7   3   6  724.56   41.41
   7   3   6  721.34   41.63
   4  -6  -5 2047.14   82.81
   4  -6  -5 2026.00   82.97
   4  -6  -5 1807.92   70.73
   7   3   6  815.77   38.80
  -7  -3  -6  855.97   56.54
  -7  -3  -6  933.92   72.99
  -8  -5  -2    0.89    8.70
   3   7   8  580.37   57.27
   8   5   2    2.09   22.79
  -8  -5  -2    2.76   14.36
  -3  -7  -8  567.16   37.08
  -8  -5  -2    2.02   17.63
   8   5   2   -0.92   14.58
  -8  -5  -1  239.57   30.79
  -8  -5  -1  256.62   42.83
   8   5   1  247.42   39.55
   3   7   8  546.97   51.44
  -3  -7  -8  585.12   39.32
   8   5   2    7.71   10.04
   8   5   2    0.09    9.93
   8   5   1  186.27   27.21
   8   5   1  176.41   27.49
  -8  -5  -1  225.44   29.54
   5  -3  -7 2354.36   67.12
   5  -3  -7 2135.79   83.60
   5  -3  -7 2088.88   89.52
  -5   3   7 2175.76   93.35
   5  -3  -7 2494.96   71.21
   5  -3  -7 2228.04   97.19
   5  -3  -7 2075.26   79.02
   7   1  -5 1352.83   61.97
  -5  -8   0  337.73   39.92
  -5  -8   0  333.33   36.30
  -5  -8   0  328.18   20.11
   7   1  -5 1251.38   56.64
  -7  -1   5 1385.80   77.22
  -5  -8   0  341.83   23.13
   5   8   0  318.45   36.28
   5   8   0  303.71   21.90
  -7  -1   5 1431.55   80.22
  -3   2   9 5052.30  173.02
   3  -1  -9 7760.26  281.64
   3  -1  -9 7936.58  271.88
  -3   1   9 4182.03  129.39
   7   4   6 2756.06  113.42
   3  -2  -9 5353.58  203.22
   7   4   6 2407.57  114.49
   3  -2  -9 5499.83  191.52
  -3   1   9 7057.94  234.52
   3  -2  -9 5279.47  187.03
  -3   2   9 3528.97  106.39
  -7  -4  -6 2754.29  117.57
   3  -1  -9 7410.82  275.87
   7   4   6 2404.73   85.66
  -7  -4  -6 3126.99  119.83
   0  -8   1 1331.55   77.58
   3   5  -6  467.59   29.78
   0   8  -1 1300.69   72.75
   0  -8   1 1253.47   44.15
  -3  -5   6  388.26   32.23
   3   5  -6  533.91   52.69
   3   5  -6  474.65   29.52
  -3  -5   6  456.50   44.46
   0   8  -1 1321.81   78.81
   0   8  -1 1188.72   40.72
  -3  -5   6  488.08   46.13
   0  -8   1 1288.75   62.51
  -7   0   5 1034.97   64.59
   5   5  -5  910.37   46.96
   8   0  -2    5.27   26.50
  -5  -5   5  878.59   42.48
   5   5  -5  956.73   48.68
   7   0  -5 1014.67   65.73
   7   0  -5 1002.79   65.80
  -5  -5   5  918.46   62.87
  -5  -5   5  907.60   36.36
   8   0  -2    3.34   10.13
   8   0  -2   13.80   27.70
  -7   0   5 1072.04   52.53
  -8   0   2    9.20   19.56
  -8   0   2    8.92    8.92
  -5  -5   5  813.31   35.40
   8   0  -2   11.92   11.75
  -1  -6  -9  301.46   28.34
   1   6   9  299.37   39.72
  -1  -6  -9  330.08   41.26
   1   6   9  332.85   45.36
   4   3   9  111.33   20.20
  -4  -3  -9  128.46   33.50
   4   3   9  107.11   23.76
   4   3   9  110.95   14.01
  -4  -3  -9  120.18   15.04
  -4  -3  -9  127.71   41.23
  -2  -9  -3 6313.63  212.31
  -2  -9  -3 6471.16  232.21
  -2  -9  -3 6607.40  239.78
   2   9   3 5636.66  178.94
   2   9   3 5468.43  178.38
  -2  -9  -3 5794.35  190.55
   6  -4   1    2.94   27.34
  -6   4  -1    6.62   16.09
  -6   4  -1    1.98   12.18
   6  -4   1    7.84   16.45
  -6  -4   5  818.46   64.32
   6   4  -5  830.14   46.00
  -6  -4   5  812.13   41.86
   6   4  -5  844.44   62.48
  -6  -4   5  839.44   26.57
  -2  -6  -9 3339.36  139.12
   2   6   9 2686.45  116.26
  -2  -6  -9 2884.39  106.93
   2   6   9 2841.37  105.27
   4  -6   1  155.51   38.54
  -4   6  -1  156.32   23.94
  -4  -4  -9    4.99    6.55
  -4  -4  -9    9.10   25.55
  -4   6  -1  162.64   37.56
   4   4   9    2.97   15.73
  -4  -4  -9    6.78   31.49
   4   4   9    7.55    6.16
   4   4   9    9.81   15.55
   4  -6   1  158.05   43.65
  -8  -1  -3  187.70   27.69
   1  -8   0 2012.02   94.23
   1  -8   0 1881.41   51.89
  -1   8   0 1946.92   89.27
  -2  -8  -7 2172.21   82.21
   2   8   7 2245.44  105.39
   1  -8   0 2018.15   83.24
  -8  -1  -3  158.44   22.39
   2   8   7 1991.56   87.80
   8   1   3  165.45   22.38
   8   1   3  114.52   23.46
  -2  -8  -7 2332.08  104.85
  -1   8   0 2077.72   98.55
   8   1   3  167.24   16.23
   8   1   3  148.73   21.51
   6  -4  -4 3201.66  116.74
  -6   4   4 3178.42  109.49
   6  -4  -4 3159.09  117.11
   6  -4  -4 3328.19  118.78
   6  -4  -4 3076.70  108.21
   6  -4  -4 2971.44  106.49
   6  -4  -4 2783.91   92.57
   3  -7   0  131.98   35.85
  -3   7   0  138.99   35.88
  -3   7   0  137.17   22.40
   3  -7   0  143.17   38.73
  -3  -9  -3 2088.52   87.97
  -3  -9  -3 2053.85   77.52
  -3  -9  -3 1845.43   64.78
   3   9   3 1813.71   64.22
  -3  -9  -3 2039.67   80.50
   3   9   3 1851.02   76.26
  -7   2   4 1571.47   58.03
  -7   2   4 1139.96   39.36
   7  -2  -4 1522.46   81.11
   7  -2  -4 1546.99   71.41
   7  -2  -4 1547.19   67.34
   4  -3   6  174.79   31.25
  -4   3  -6  128.50   15.25
   4  -3   6  189.35   25.24
  -4   3  -6  170.60   40.59
  -4   3  -6  194.99   40.49
  -4   3  -6  154.80   15.90
   2   9   2 8018.25  258.30
  -2  -9  -2 9057.89  294.25
   7   6   5 1045.58   48.31
   2   9   2 7875.16  260.27
  -7  -6  -5 1058.70   69.88
  -2  -9  -2 8452.02  280.70
   7   6   5  952.13   65.90
  -7  -6  -5 1104.79   55.14
   7   6   5  827.56   35.87
  -2  -9  -2 9012.74  316.83
   0  -7  -8    0.17   16.67
   0  -7  -8    0.04    2.24
   0   7   8    3.47   10.69
   0  -7  -8    2.62    9.81
   0  -7  -8    4.29   15.52
   0   7   8   -1.34    9.99
   0  -7  -8    0.75    3.02
   0  -7  -8   -2.10   11.47
   1   3  -8 3162.58  111.88
  -1  -3   8 3166.70  109.10
   1   3  -8 2939.90  109.28
  -1  -3   8 3266.88  126.52
   1   3  -8 3471.89  138.54
   1   3  -8 3042.46  108.75
  -1   1  -9 2006.20   77.58
  -6  -6   3  989.92   39.62
   1  -1   9 1933.68   91.71
  -6  -6   3 1025.53   42.05
  -6  -6   3  994.09   56.99
   6   6  -3 1042.46   66.68
   5  -5  -5   65.75   27.54
  -6  -6   3 1024.30   50.83
  -1   1  -9 1912.49   85.05
  -1   1  -9 2155.61   89.58
  -1   1  -9 2011.82   76.21
   5  -5  -5   66.74   17.68
   1  -1   9 2153.77   88.56
   6   6  -3 1037.40   49.06
   5  -5  -5   85.31   19.21
   5  -5  -5   51.79   17.17
   5  -5  -5   76.89   27.80
   5  -5  -5   80.40   17.97
  -2  -9  -4  242.74   31.26
  -2  -9  -4  245.95   28.18
  -2  -9  -4  203.39   16.72
   2   9   4  208.35   26.07
  -2  -9  -4  262.61   42.28
   2   9   4  198.91   15.87
   8   3   4 1199.93   60.96
  -8  -3  -4 1198.86   65.71
  -8  -3  -4 1267.48   59.39
   8   3   4 1065.00   68.56
   8   3   4  915.03   54.08
   8   3   4 1058.40   56.89
  -7   3   1  526.44   24.94
   3   6  -5 1547.54   82.23
   3   6  -5 1510.65   63.77
   7  -3  -1  528.27   25.30
  -3  -6   5 1445.83   59.74
   7  -3  -1  577.91   45.88
   3   6  -5 1459.81   69.32
   7  -3  -1  581.15   56.23
  -7   3   1  516.79   37.07
  -3  -6   5 1423.30   62.78
   7  -3  -1  580.75   38.99
  -3  -6   5 1438.13   58.79
   8   0   2 1975.84   97.31
   8   0   2 1942.73   83.07
  -8   0  -2 2051.77   79.04
   8   0   2 1981.98  100.99
  -8   0  -2 1984.20   78.53
   8   0   2 1886.34   64.88
   5   6  -4  228.47   25.63
  -5  -6   4  219.94   24.98
  -5  -6   4  223.74   21.74
  -5  -6   4  215.02   20.25
   5   6  -4  228.96   26.04
  -5  -6   4  211.18   36.14
   5  -2   6  736.34   58.86
  -5   2  -6  714.86   63.47
   5  -2   6  801.26   81.58
  -5   2  -6  767.82   57.69
  -5   2  -6  682.06   35.58
  -3  -9  -2   32.17   24.61
  -3  -9  -2   28.44   16.35
   3   9   2   33.28   12.51
  -3  -9  -2   33.43   21.71
  -3  -9  -2   28.72   34.19
   3   9   2   23.54   16.60
  -1  -8  -7 2077.67   79.60
   1   8   7 2092.76   78.58
  -8  -5   0 1883.04   75.52
  -1  -8  -7 2364.11  106.11
   8   5   0 1933.52   92.27
  -8  -5   0 1935.72   76.89
   8   5   0 1588.59   75.63
   8   5   0 1658.38   66.77
  -1  -8  -7 2399.41  102.86
  -8  -5   0 1855.20   69.11
  -8  -5  -3   47.68   16.74
   5   7   7  317.03   28.10
  -5  -7  -7  319.64   32.17
   8   5   3   34.39   10.64
   8   5   3   36.88   15.39
   8   5   3   47.88   17.54
   8   5   3   30.42   11.54
  -5  -7  -7  326.81   46.80
  -8  -5  -3   47.98   35.06
   5   7   7  297.05   49.79
   7   7   2  355.12   38.75
  -7  -7  -2  429.85   33.79
   7   7   2  390.89   44.78
  -7  -7  -2  374.11   28.31
   7   7   2  329.38   21.85
  -7  -7  -2  404.15   39.17
   3  -7  -5  104.56   21.23
  -5  -4   6 6239.61  187.48
  -7  -2  -6  650.87   62.77
   3  -5  -8  169.52   31.90
   3  -5  -8  213.02   19.37
   3  -5  -8  232.91   20.86
   3  -7  -5  121.14   27.14
   3   4  -7 2004.00   78.24
   3   4  -7 1882.01   88.10
   7   2   6  563.72   40.33
  -5  -4   6 6415.27  206.85
   7   2   6  562.17   29.96
   3  -5  -8  163.67   34.46
  -3  -4   7 1946.17   79.50
   7   2   6  545.96   41.37
  -3  -4   7 1980.65   89.91
   3  -7  -5   78.06   15.30
   5   4  -6 6786.86  243.30
   3  -7  -5   80.47   16.98
  -5  -4   6 6349.14  215.46
   3  -5  -8  193.59   21.94
   5   4  -6 6259.86  228.31
   3  -5  -8  175.29   22.70
   3  -7  -5   97.38   23.60
   3   4  -7 1742.18   63.41
  -5  -4   6 5629.88  164.56
   7   2   6  497.58   28.00
  -7  -2  -6  597.30   45.51
   3  -7  -5  153.40   30.09
   3   9   4  198.43   19.14
  -3  -9  -4  228.84   28.88
  -3  -9  -4  190.52   17.54
  -3  -9  -4  229.64   34.92
  -3  -9  -4  230.61   26.55
   3   9   4  191.92   14.64
   3   8   7  131.93   19.98
   1   3  10 1294.45   47.92
   3  -6  -7 4459.06  149.84
   1   3  10 1135.94   51.21
   3  -6  -7 4989.22  165.46
  -1  -3 -10 1296.36   59.90
  -1  -3 -10 1307.05   49.77
   3  -6  -7 4298.34  153.85
  -1  -3 -10 1452.24   75.45
   3  -6  -7 4184.67  143.75
   3  -6  -7 5077.64  170.02
  -3  -8  -7  146.14   38.72
  -3  -8  -7  129.93   20.67
   3   8   7  132.80   24.15
  -1  -3 -10 1345.21   65.21
  -2  -1   9  105.83   16.84
   7  -3  -2 1447.74   55.61
   2   1  -9  202.19   41.16
  -2  -1   9  180.40   19.04
   2   1  -9  177.41   24.74
   2   1  -9  193.63   35.68
   7  -3  -2 1423.65   64.56
   2   1  -9  144.19   17.41
  -7   3   2 1381.43   60.52
   7  -3  -2 1533.77   85.00
  -7   3   2 1481.80   55.64
  -1  -9  -3  998.16   47.34
   1   9   3  941.98   41.43
   0   3  -8  260.10   23.04
   1   9   3  942.24   43.86
   0   3  -8  234.16   33.03
   0  -3   8  278.98   42.23
  -1  -9  -3 1077.83   48.46
   0   3  -8  302.46   44.67
   0  -3   8  283.53   27.46
  -1  -9  -3 1086.46   72.23
   0   3  -8  272.02   33.07
  -1  -9  -3 1099.09   69.17
  -5   3  -5 2671.61   83.83
   5  -3   5 2671.52  101.07
   0   6  -5  258.39   24.47
  -5   3  -5 2779.65  123.90
  -5   3  -5 3020.14  130.01
   5  -3   5 2863.63  118.61
   0   6  -5  261.30   43.31
   0  -6   5  261.20   44.19
   0  -6   5  255.22   27.25
   0  -6   5  233.90   25.31
   0   6  -5  219.94   21.46
  -4   2  -7   50.28   31.96
   8   4   4    1.37   12.58
  -7  -2   5 1107.08   53.39
   8   4   4   -3.53   22.37
   7   2  -5 1093.11   76.04
  -7  -2   5 1125.12   56.91
   4  -2   7   51.04   19.01
  -4   2  -7   59.11   17.34
   7   2  -5  994.15   69.03
  -4   2  -7   42.32   15.26
   8   4   4    1.54   13.75
  -8  -4  -4    2.74   25.11
  -8  -4  -4    2.38   26.42
   4  -2   7   48.62   43.88
   8   4   4    7.00   15.07
  -4   2  -7   41.19   34.68
  -6  -1  -7 1417.84   69.06
   6   1   7 1162.70   59.98
   6   1   7 1243.84   87.72
  -6  -1  -7 1183.59   59.49
  -6  -1  -7 1284.31   65.48
   6   1   7 1251.99   62.41
  -4  -2  -9    7.81   23.24
   0   3  10 1154.92   55.98
   4   2   9    5.72   12.38
   0  -3 -10 1432.77   86.00
   4   2   9   -1.45   27.23
   0  -3 -10 1349.40   53.02
   0  -3 -10 1417.39   63.79
  -4  -2  -9    4.06   32.97
   0   3  10 1366.98   51.60
  -4  -2  -9   10.93   13.09
   0  -3 -10 1562.42   61.44
   4   2   9    3.84   13.29
   2  -6  -8 2470.85   92.77
   2  -6  -8 2174.20   93.73
   5   1   8    0.16   15.09
   2  -6  -8 2472.42   89.16
   2  -6  -8 1961.86   84.38
  -5  -1  -8   -1.61   18.05
   5   1   8    1.95    9.86
  -5  -1  -8    3.23   17.89
   5   1   8    5.46   29.86
  -5  -1  -8    5.44   15.86
   2  -6  -8 2164.13   73.24
   0  -2 -10   52.84   23.92
   7   7   3   30.06   16.40
   7   7   3   11.57   13.27
   7  -1   4  699.20   32.92
   7   7   3   21.87   25.82
  -7  -7  -3   41.30   35.99
   0   2  10   56.98   15.66
  -7  -7  -3   46.72   14.55
  -7   1  -4  717.19   41.89
  -7   1  -4  685.00   34.22
   0   2  10   43.58   19.15
   0  -2 -10   55.98   18.05
   0  -2 -10   53.18   19.76
   7  -1   4  695.60   57.14
   7  -1   4  724.90   49.66
  -7  -7  -3   29.25   16.12
   0  -2 -10   58.13   22.04
  -7   1  -4  823.42   64.72
   3  -3  -9  851.52   31.79
   3  -3  -9  939.53   65.14
   0  -6  -9 3459.55  125.83
   8   1  -3  311.94   29.97
   3  -3  -9  901.02   37.32
  -8  -1   3  332.51   29.99
   3  -3  -9  997.69   38.87
   0  -6  -9 3739.33  128.04
   3  -3  -9  924.62   69.08
   8   1  -3  346.57   42.77
   0  -6  -9 3580.17  132.33
  -3   3   9  856.70   45.77
   0   6   9 3393.44  118.04
  -8  -1   3  340.74   27.34
  -2  -8   2  229.98   25.55
  -2  -8   2  241.24   26.18
   3   0  -9 2782.37   98.38
   2   8  -2  260.42   37.86
  -2  -8   2  260.47   24.72
  -2  -8   2  243.36   24.92
  -3   0   9 2683.93   88.69
   3   0  -9 3010.50  131.23
  -3   0   9 1513.92   48.18
   3   0  -9 2820.49  126.26
   2   8  -2  233.02   24.62
   7  -3   0   99.83   10.41
   7  -3   0   93.14   33.56
   7  -3   0  115.20   24.15
  -7   3   0   85.34   25.80
  -7   3   0  109.42   11.15
   7  -3   0  120.05   24.97
  -2   7  -2 1442.82   64.58
   2  -7   2 1401.74   69.49
  -2   7  -2 1487.79   67.17
   2  -7   2 1464.96   66.60
   2   3  -8  470.02   31.14
  -2  -3   8  546.29   58.74
   2   3  -8  568.06   37.40
  -2  -3   8  516.82   50.22
   2   3  -8  495.10   48.50
  -7  -5  -6  659.60   62.17
   7   5   6  612.77   49.88
  -7  -5  -6  585.55   37.06
   7   5   6  485.45   26.59
   7   5   6  568.49   39.30
   1   2  10   40.16   23.38
  -1  -2 -10   52.40   16.90
  -7   1   5 2137.07  100.51
  -7   1   5 2096.96   92.93
  -1  -2 -10   43.53   34.19
  -1  -2 -10   48.13   28.03
   7  -1  -5 2040.64   94.82
   7  -1  -5 2047.78   82.09
  -1  -2 -10   64.58   21.93
   1   2  10   52.72    9.18
   4  -5  -7  103.90   23.30
   4  -5  -7  113.53   22.52
   8   2  -3  505.16   54.89
  -2   8   3 2122.98   77.34
   4  -5  -7  115.61   10.26
  -8  -2   3  560.13   53.68
   2  -8  -3 2348.81  107.90
  -8  -2   3  597.12   58.85
   4  -5  -7   87.76   15.28
   2  -8  -3 2058.58   86.93
   2  -8  -3 2327.11  104.61
   4  -5  -7  119.20   17.08
   4  -5  -7  107.07   26.83
   2  -8  -3 2113.92   67.18
   8   2  -3  592.11   56.20
  -8  -2  -4  622.28   39.57
   8   2   4  532.49   53.57
   8   2   4  593.78   29.93
   8   2   4  495.08   43.38
   8   2   4  532.60   42.72
  -8  -2  -4  629.77   45.52
  -7   0  -5   71.28   20.13
  -4   4  -5 1395.37   62.64
   7   0   5   56.84   43.21
   4  -4   5 1420.37   96.14
  -7   0  -5   58.90   24.61
  -4   4  -5 1331.56   61.01
   7   0   5   65.21   18.01
  -7   0  -5   95.55   35.95
   4  -4   5 1370.29   80.37
   7   0   5   66.50   11.53
   7   5  -3 1099.15   53.31
  -6  -8  -3    4.95   24.37
   6   8   3    5.15   10.32
  -7  -5   3 1066.01   61.55
   6   8   3    1.80   26.10
  -7  -5   3 1032.58   36.81
  -7  -5   3 1104.76   40.08
   6   8   3    3.41   14.38
  -6  -8  -3    4.57   10.11
   7   5  -3 1037.20   49.18
  -7  -5   3 1088.72   53.86
  -6  -8  -3    9.35   16.98
   6   8   2 5802.74  196.42
   6   8   2 5564.44  182.67
  -6  -8  -2 5735.13  200.92
  -6  -8  -2 5749.21  186.11
  -6  -8  -2 5490.16  178.38
  -6  -8  -2 5884.47  213.60
   1   9   2 1087.86   43.09
   1   9   2 1077.95   51.43
  -3   6  -3  353.42   53.20
  -1  -9  -2 1238.28   75.29
  -1  -9  -2 1284.61   80.33
   3  -6   3  347.15   59.33
   3  -6   3  347.11   34.81
  -1  -9  -2 1226.79   49.84
  -3   6  -3  338.24   32.73
  -1  -9  -2 1135.67   55.73
  -7  -7  -1  584.43   43.93
   7   7   1  504.14   39.68
  -7  -7  -1  596.98   60.34
  -7  -7  -1  588.37   37.95
   7   7   1  588.17   36.62
   7   7   1  564.56   44.53
   2  -6   4 7375.10  251.13
  -2   6  -4 7598.63  281.47
   2  -6   4 7218.27  285.13
  -2   6  -4 7102.63  243.68
  -1  -9  -4  511.02   50.62
  -1  -9  -4  497.20   35.95
  -1  -9  -4  454.53   32.27
  -1  -9  -4  387.01   25.34
   1   9   4  411.23   27.99
   1   9   4  367.49   23.25
   2  -8  -2 1495.99   73.89
  -1   4  -7 3622.85  126.48
  -1   4  -7 3297.01  118.11
  -1   4  -7 3366.62  120.41
  -2   8   2 1548.24   73.03
   2  -8  -2 1686.16   69.95
   1  -4   7 3797.00  151.75
   1  -4   7 3652.57  156.60
  -1   4  -7 3246.26  106.99
   2  -8  -2 1758.00   92.65
  -3  -6  -9   90.78   39.82
   3   6   9   56.65   34.28
   3   6   9   73.43   21.26
  -3  -6  -9   82.88   37.65
   1  -7   3  262.61   49.81
  -1   7  -3  287.70   45.85
  -1   7  -3  279.56   28.75
  -1   7  -3  201.20   13.60
   1  -7   3  271.59   30.16
  -1   7  -3  225.69   14.26
  -6  -7  -615171.45  507.23
   6   7   613537.10  494.52
   6   7   614564.54  499.37
  -6  -7  -614892.92  519.51
   8  -1   0   65.51   20.76
   8  -1  -1    1.55   25.75
   8  -1   0   65.15   10.42
   8  -1   0   36.22   15.26
   8  -1  -1    1.37   14.24
  -8   1   0   65.10   17.24
   7   4  -4 2566.39  117.06
  -4  -5  -9   35.61   19.60
  -7  -4   4 2508.32  115.53
  -8   1   0   49.58   20.02
  -7  -4   4 2203.90   63.99
   8  -1  -1    2.68   14.40
   4   5   9   16.54   29.32
   8  -1  -1    1.92   13.43
  -8   1   1   -0.24   13.03
  -4  -5  -9   24.23   21.48
   4   5   9   12.97   17.57
  -8   1   1   -3.05   11.52
  -7  -4   4 2446.74   88.84
   7   4  -4 2339.97  105.79
   8  -1   0   57.27   35.03
   3   8  -2 3371.78  128.44
   3   8  -2 3341.03  120.78
  -3  -8   2 3372.91  113.08
  -3  -8   2 3329.19  113.89
  -3  -8   2 3390.20  125.11
  -3  -8   2 3416.29  133.09
  -1  -4 -10 3883.66  169.03
   1   4  10 3392.41  104.93
  -1  -4 -10 4261.63  152.35
  -1  -4 -10 3585.72  134.34
  -1  -4 -10 3448.03  107.85
   1   4  10 3323.01  120.48
  -6  -6  -7  541.29   36.95
   6   6   7  525.91   49.56
  -2  -9  -1  386.07   48.38
   2   9   1  333.56   18.34
  -6  -6  -7  563.75   61.56
   6   6   7  487.99   38.78
  -2  -9  -1  342.86   32.42
   2   9   1  316.35   30.45
  -2  -9  -1  397.07   51.91
  -2  -9  -1  363.80   20.65
  -1   5  -6 1943.60   96.32
   1  -5   6 1995.06  100.68
  -1   5  -6 1679.28   64.09
  -1   5  -6 1831.40   88.20
   1  -5   6 1886.01  103.54
  -1   5  -6 1686.07   63.00
   5  -1   7 1423.68   77.13
  -5   1  -7 1282.93   57.00
  -5   1  -7 1471.59   76.66
  -5   1  -7 1471.53   69.40
  -5   1  -7 1497.41   68.86
   5  -1   7 1444.99   99.61
   1   8  -2 4193.46  157.50
  -1  -8   2 4068.48  138.87
  -1  -8   2 3827.48  126.55
  -1  -8   2 3928.03  138.99
   1   8  -2 3895.38  132.01
  -1  -8   2 3931.88  140.48
   1   8  -2 3651.10  118.35
  -8  -4   2   94.95   23.85
   8   4  -2  104.45   39.62
  -8  -4   2   84.58   20.40
   8   4  -2   71.08   32.93
  -8  -4   2   96.47   15.33
   8   4  -2   64.11   13.46
  -4  -9  -3   63.81   18.23
   4   9   3   53.37   25.50
  -5  -6  -8  657.04   58.58
   5   6   8  620.74   43.71
  -4  -9  -3   65.46   36.75
   5   6   8  668.85   55.96
   4   9   3   52.91   13.07
  -4  -9  -3   53.12   19.62
  -5  -6  -8  761.18   69.47
  -4  -9  -3   55.62   12.75
  -2  -7   4   59.90   31.36
   2   7  -4   52.86   14.81
  -2  -7   4   48.11   15.32
  -2  -7   4   46.59   12.66
   2   7  -4   53.19   19.45
   2   7  -4   50.23   20.22
  -3   4  -6   61.17   20.19
  -3   4  -6   37.73   10.33
  -3   4  -6   46.50   11.69
  -3   3  -7 1033.75   47.34
   3  -4   6   52.61   37.00
  -3   3  -7 1247.56   75.18
  -2  -9  -5   21.24    6.55
   3  -4   6   70.98   43.20
   2   9   5   20.47    6.69
  -3   4  -6   60.23   20.72
  -2  -9  -5   31.46   30.39
  -2  -9  -5   22.78   21.70
  -2  -9  -5   27.32   19.81
   2   9   5   31.44   11.67
  -3   3  -7 1213.64   52.12
  -3   3  -7 1378.56   75.96
   3  -3   7 1322.20   76.27
   3  -3   7 1299.09   86.77
  -2  -3 -10 5201.35  185.86
   1  -8  -6 7532.88  252.40
   2   3  10 4308.48  133.27
  -2  -3 -10 5458.75  208.71
   1  -8  -6 6845.45  229.06
  -2  -3 -10 5096.72  161.21
   2   3  10 4288.11  163.97
   1  -8  -6 7603.10  248.74
   1  -8  -6 7300.38  224.37
   1  -8  -6 8331.72  267.41
  -2  -3 -10 4921.70  192.43
  -3  -9  -1  194.87   28.82
   2  -8  -4    3.15   24.97
  -3  -9  -1  187.30   39.56
   2  -8  -4    5.95    8.89
   2  -8  -4    5.19    9.12
   2  -8  -4    9.46    9.29
  -3  -9  -1  176.04   16.05
   2  -8  -4    7.31   16.59
  -3  -9  -1  195.18   26.00
  -2   8   4    3.19    9.54
   2  -8  -4    3.90   15.45
   3   9   1  179.04   25.03
   3   9   1  184.85   24.69
   8   0  -3   79.41   28.03
  -8   0   3   49.18    8.17
   4   7   8  403.51   31.55
   4   7   8  397.63   51.68
   8   0  -3   91.39   33.87
  -4  -7  -8  471.81   37.26
   8   0  -3  101.80   36.51
   8   0  -3   50.56    8.86
  -8   0   3  104.81   16.44
  -4  -7  -8  441.61   51.00
   0  -4 -10   96.72   25.44
   0  -4 -10  117.82   47.03
   0   4  10   75.60   26.16
   7  -3  -3  140.05   23.52
   1  -2 -10  659.41   39.70
   0   4  10   92.13   13.55
   0  -4 -10  112.20   31.45
  -1   2  10  663.89   35.58
   7  -3  -3  117.75   13.51
   0  -4 -10   98.55   15.43
   6   3  -6   15.52   35.20
   3   0   9 7171.55  246.07
  -6  -3   6   21.13   20.32
   1  -2 -10  642.16   29.18
   1  -2 -10  693.90   61.78
   7  -3  -3   75.84   22.16
   3   0   9 6780.05  260.75
  -3   0  -9 7086.95  230.31
  -7   3   3  103.62   17.82
  -6  -3   6   20.37   29.60
  -7   3   3  118.58   19.26
  -3   0  -9 6824.90  248.82
  -3   0  -9 6359.34  213.26
   7  -3  -3  125.80   24.57
   6   3  -6   33.55   33.57
  -3   0  -9 7680.36  283.27
  -1   2  10  529.06   32.26
  -5   5  -2   41.26   33.64
  -5   5  -2   10.02   28.94
   5  -5   2   13.90   20.23
   5  -5   2   16.63   18.14
  -6  -8  -4  459.94   54.01
   6   8   4  420.77   33.97
   6   8   4  416.31   31.52
   4   9   2  122.25   18.34
  -6  -8  -4  464.91   34.75
  -4  -9  -2  129.10   17.53
   4   9   2  130.82   17.51
  -6  -8  -4  414.72   21.99
  -4  -9  -2  147.93   35.06
  -4  -9  -2  145.99   37.22
  -4  -9  -2  126.12   31.74
  -4  -2   8  797.31   40.33
  -4  -2   8  826.49   47.56
   4   2  -8  893.51   61.55
   4   2  -8  750.57   59.89
   2  -7  -7 3088.59  103.02
   7   7   4   31.89   12.05
  -7  -7  -4   67.91   23.71
  -7  -7  -4   75.93   20.46
   7   7   4   79.54   32.38
   2  -7  -7 3292.87  122.96
   2  -7  -7 2696.93  104.03
   7   7   4   44.04   29.93
   7   7   4   34.00   13.20
   2  -7  -7 2690.74   91.97
   2  -7  -7 2896.05  110.92
  -3  -9  -5  921.74   43.06
  -1  -7   4  155.00   34.00
   1   7  -4  148.07   19.77
  -6  -8  -1 3018.92  126.65
   6   8   1 2581.66  104.43
  -3  -9  -5  893.86   45.69
  -1  -7   4  168.91   23.92
  -6  -8  -1 3025.96  116.46
  -6  -8  -1 2908.44   95.14
   3   9   5  765.92   47.97
   1   7  -4  161.23   37.36
   6   8   1 2805.93  114.29
   1   7  -4  144.94   31.27
  -6  -8  -1 2916.64  110.86
  -3  -9  -5  900.53   67.49
   3   9   5  744.49   25.98
  -3  -9  -5  777.87   24.84
  -1  -7   4  127.65   20.66
  -7   2  -3  490.02   56.29
  -7   2  -3  424.64   31.73
   7  -2   3  435.81   60.11
  -7   2  -3  406.49   20.57
   7  -2   3  448.84   21.29
   7  -2   3  412.99   33.81
   0  -1 -10 2836.12   99.25
   0  -1 -10 2715.95   91.73
   0  -1 -10 2824.38  127.40
   0  -1 -10 2727.93  118.03
   0   1  10 1630.56   79.97
   0   1  10 2648.27   93.02
   5   8   6  170.81   27.14
   5   8   6  173.64   39.53
  -5  -8  -6  200.47   44.76
  -5  -8  -6  212.18   47.35
   1  -3 -10  111.33   37.86
  -1   3  10   81.55   19.25
   4  -4  -8  105.71   11.40
   1  -3 -10  140.43   42.37
   1  -3 -10  124.53   22.92
  -1   3  10  105.82   16.60
   4  -4  -8   92.03   32.07
   1  -3 -10  122.27   19.19
   4  -4  -8   90.88   22.20
   4  -4  -8   95.78   12.16
   4  -4  -8   84.39   30.36
   4  -4  -8   89.31   25.03
  -6   2  -5  256.38   28.84
   6  -2   5  254.61   59.32
  -6   2  -5  245.15   29.21
   6  -2   5  225.13   19.26
   6  -2   5  253.98   45.34
  -6   2  -5  201.43   17.84
  -4  -9  -4 3332.63  100.26
  -4  -9  -4 3632.61  148.15
  -4  -9  -4 3572.92  123.74
   4   9   4 3110.51   95.51
  -4  -9  -4 3646.30  140.98
   4   9   4 3165.45  108.73
  -8   1   2   17.12   17.24
   8  -1  -2   15.16   32.27
  -8   1   2   13.99   10.80
   8  -1   1 1891.26   95.15
  -8   1  -1 1794.03   84.65
   8  -1   1 1945.76   70.76
   8  -1   1 1864.64  100.91
   8  -1  -2   10.76   13.79
  -8   1  -1 1958.22   72.72
   8  -1  -2   24.84   17.86
   8  -1   1 1883.79   83.41
   8  -1  -2   16.83   18.94
   2   4  10   40.83   21.31
   2   4  10   41.67   29.88
  -2  -4 -10   50.70   36.29
  -2  -4 -10   48.23   37.77
   0  -8  -7 4083.79  154.10
   0  -8  -7 4080.36  156.42
   0  -8  -7 3333.14  138.73
   0   8   7 3561.64  123.67
  -2  -4 -10   42.09   25.79
   2   4  10   40.54    7.95
  -2  -4 -10   39.66    9.35
   6  -3  -6    2.71   20.57
   6  -3  -6    1.97    5.27
   6  -3  -6    1.37   18.11
  -6   3   6    1.62   18.40
   6  -3  -6    0.98   21.96
   6  -3  -6    4.60    6.45
   2  -5  -9   32.79   16.76
   2  -5  -9   31.96   12.54
   2  -8  -1  614.79   58.05
   2  -8  -1  568.15   48.12
   2  -5  -9   34.80   31.19
  -2   8   1  613.28   54.14
  -2   8   1  576.25   33.59
   2  -5  -9   27.80   27.84
   2  -5  -9   40.62   14.30
   2  -5  -9   16.61   12.97
  -8  -5   1   19.41   15.47
  -8  -5   1   24.17   14.94
   8   5  -1   24.67   19.89
   8   5  -1   29.28   14.29
   8   5  -1   18.34   25.34
  -8  -5   1   27.31   33.68
   4   5  -6  114.56   25.05
  -4  -5   6  110.51   34.54
  -4  -5   6   96.72   36.53
  -4  -5   6   85.82   16.79
  -4  -5   6   79.47   17.63
   4   5  -6  103.89   35.56
   7   6  -2 1789.65   72.72
  -7  -6   2 1601.19   52.29
  -7  -6   2 1662.63   63.10
   8   5   4    0.69    5.29
   7   6  -2 1673.93   68.28
  -8  -5  -4    2.81   24.14
  -8  -5  -4    1.67   26.12
   8   5   4   -5.63    9.55
  -7  -6   2 1799.09   66.09
   8   5   4    5.26   17.63
  -7  -6   2 1782.73   91.21
   8   5   4    0.81    5.78
  -8  -3   3  646.06   40.93
  -8  -3   3  660.18   56.29
   8   3  -3  574.28   38.44
   8   3  -3  676.33   42.28
  -6   1  -6  247.68   44.55
   7  -3   1   90.68   10.85
   7  -3   1  102.60   24.08
  -1   3  -8  129.70   31.95
  -1   3  -8  128.60   26.59
   6  -1   6  214.67   37.28
  -6   1  -6  234.56   52.54
  -7   3  -1   75.10   28.55
   1  -3   8  159.31   38.17
   6  -1   6  231.03   26.33
  -7   3  -1   84.13    8.65
   7  -3   1   84.80   36.63
  -6   1  -6  225.94   24.16
   7  -3   1   95.79   40.31
   6  -1   6  192.61   23.41
  -1   3  -8  125.78   23.93
   1  -3   8  115.67   40.10
  -1   3  -8  143.45   37.15
  -2  -2 -10 5187.13  183.11
   2   2  10 4437.29  156.23
  -2  -2 -10 4934.54  163.75
  -5   1   8  174.36   20.48
  -5   1   8  191.39   43.31
   5   8  -1  154.40   32.52
  -5  -8   1  138.09   27.68
  -3  -7   4   70.06   32.27
  -3  -7   4   58.73   25.59
  -3  -7   4   64.50   24.37
   2   2  10 4719.29  151.71
  -2  -2 -10 5680.57  216.59
   3   7  -4   58.29   25.47
  -3  -7   4   64.68   26.90
   5  -1  -8  180.45   33.33
  -5  -8   1  156.70   26.95
   5   8  -1  127.21   18.59
   3   7  -4   81.92   35.59
   5  -1  -8  164.96   40.76
  -2  -2 -10 4862.82  169.93
  -5  -8   1  130.22   33.78
  -5  -8   1  141.84   18.08
  -1  -9  -1   31.09   19.84
  -1  -9  -1   32.47   13.99
   1   9   1   27.53   21.06
  -1  -9  -1   22.76   36.03
   1   9   1   29.60   11.88
  -1  -9  -1   24.44   22.49
  -6   4  -2  727.42   61.56
   6  -4   2  716.67   49.23
   6  -4   2  628.98   58.96
  -6   4  -2  617.86   52.40
  -5  -7   3  472.27   42.77
   5   7  -3  463.83   32.13
  -5  -7   3  450.05   46.09
   5   7  -3  464.75   32.44
  -5  -7   3  446.41   30.77
  -5  -7   3  466.28   33.23
  -5   4  -4    2.15   27.59
   5  -4   4   -3.86   30.91
   5  -4   4    1.02   24.64
  -5   4  -4    5.68   16.36
   4   8   7 2267.76  100.93
  -4  -8  -7 2297.59   88.51
  -1  -1 -10  458.44   33.20
  -1  -1 -10  445.58   34.68
   6   0  -7    4.10   15.90
   4   8   7 2229.29   91.13
  -1  -1 -10  444.71   32.23
  -1  -1 -10  402.23   42.09
  -6   0   7   -2.97   14.98
   1   1  10  438.09   29.99
  -4  -8  -7 2462.00  115.44
   6   0  -7    5.37   24.02
  -6   0   7    1.26   21.85
   1   1  10  390.79   38.55
  -1  -9  -5   74.50   21.75
  -2   1  -9  847.29   39.68
  -2   1  -9  829.86   42.14
   1   9   5   58.43   11.53
  -2   1  -9  858.19   59.37
  -1  -9  -5   80.40   21.21
  -2   1  -9  770.59   49.41
  -1  -9  -5   81.49   34.49
   2  -1   9  808.62   63.81
   2  -1   9  890.49   53.66
   1   9   5   51.46   10.19
  -1  -9  -5   47.27   11.10
  -4  -6   5 4481.68  144.11
   4  -6  -6  175.67   18.16
   4  -6  -6  237.94   22.04
   4  -6  -6  299.69   29.57
   4   6  -5 4806.57  177.11
   4  -6  -6  176.71   25.11
   4  -6  -6  250.91   20.31
   4  -6  -6  282.05   18.53
  -4  -6   5 4867.94  167.65
  -4  -6   5 4698.22  170.94
   4   6  -5 4923.66  167.71
  -4  -6   5 4687.98  157.39
  -5   0   8  318.06   39.06
  -7  -7   0  992.51   40.12
   3  -7   1  206.19   47.35
   5   0  -8  336.76   26.77
  -7  -7   0 1044.64   43.62
  -7  -7   0 1013.73   51.67
  -3   7  -1  199.48   39.27
   7   7   0 1054.00   52.40
  -3   7  -1  191.72   42.82
   5   0  -8  316.26   49.77
  -5   0   8  368.65   50.95
   7   7   0  971.60   45.64
   3  -7   1  193.66   42.44
  -7  -7   0  980.05   41.75
   6   7  -2  438.51   48.75
  -6  -7   2  440.22   49.51
   6   7  -2  427.02   43.68
  -6  -7   2  444.15   22.87
  -6  -7   2  440.67   29.09
  -8   0  -3 1959.45   76.77
   8   0   3 2035.32   77.02
   8   0   3 1836.65   97.80
  -8   0  -3 1844.89   77.81
   8   0   3 1816.89   96.87
   8   0   3 1837.27   84.48
   6  -4  -5    4.31   20.43
   6  -4  -5    1.70    9.33
   6  -4  -5   -1.62   13.26
   6  -4  -5    1.11   12.40
   6  -4  -5    2.50   12.26
   6  -4  -5    1.06    9.83
   7   1   6  430.49   35.46
  -4   1  -8  890.61   42.68
   7   1   6  366.78   38.52
  -4   1  -8  896.19   68.51
  -7  -1  -6  448.13   31.26
   7   1   6  413.43   61.26
  -4   1  -8  784.18   36.06
  -7  -1  -6  419.68   36.64
  -4   1  -8  843.05   50.08
  -7  -1  -6  482.94   61.06
   4  -1   8  848.91   75.70
   4  -1   8  833.89   41.68
   7   1   6  374.05   27.67
   1  -1 -10 1659.55   71.38
  -1   1  10 1240.20   53.37
   1  -1 -10 1401.75   61.18
  -1   1  10 1597.52   67.19
   1  -1 -10 1639.73   93.26
   1  -1 -10 1767.11   75.87
   1  -7  -8  596.17   30.83
   1  -7  -8  439.51   19.92
   1  -7  -8  605.13   39.94
   0  -9  -3    8.16   11.60
  -1   8  -1 5804.92  216.22
   0  -9  -3    8.53   15.77
   1  -8   1 5883.65  203.56
   0  -9  -3   16.14   17.36
   0   9   3    6.99    8.73
  -1   8  -1 6049.40  224.89
   1  -8   1 5834.18  205.76
   1  -7  -8  487.47   44.99
   0  -9  -3   13.15   31.83
   1  -7  -8  432.52   20.64
   1  -7  -8  469.68   41.19
   0   9   3   15.08    9.55
   6  -1  -7 1746.81   88.77
  -6   1   7 1843.09   74.29
  -6   1   7 1846.12   75.85
   6  -1  -7 1721.36   83.19
   5   3  -7   56.37   20.78
   5   3  -7   38.44   21.42
  -5  -3   7   56.58   38.34
  -5  -3   7   52.56   18.68
   3   3  -8  544.86   51.09
   3   3  -8  513.18   26.42
   3   3  -8  639.13   56.99
  -3  -3   8  580.67   48.55
  -3  -3   8  580.51   57.74
   4   1   9 2157.95   82.92
   8   1   4   -0.01   19.67
  -4  -1  -9 2174.74   83.32
   4   1   9 2042.26   72.02
  -4  -1  -9 2422.01   95.64
  -4  -1  -9 2542.11  104.25
   4   1   9 2099.69   89.12
  -8  -1  -4    3.74   15.97
  -8  -1  -4   -1.00   14.21
   8   1   4   -0.27    9.07
  -4  -1  -9 2450.45   95.51
   8   1   4    0.61    9.32
   8   1   4   -0.64   11.16
   5  -6  -2  204.96   25.04
   5  -6  -2  206.87   24.20
   5  -6  -2  229.93   40.38
  -5   6   2  205.16   29.36
  -5   6   2   -3.33   21.05
   8   6   2   19.45   29.76
  -8  -6  -2   25.23   34.87
   8   6   2   11.83   21.03
  -8  -6  -2   18.73   23.93
   8   6   2   12.97   16.18
  -8  -6  -2   18.87   18.44
   7   3  -5  843.29   48.25
   7   3  -5  767.62   43.16
  -7  -3   5  841.94   59.78
  -7  -3   5  851.29   65.90
  -4  -8   2   49.30   15.79
  -4  -8   2   37.15   23.62
  -4  -8   2   43.43   15.33
   4   8  -2   47.11   24.68
  -4  -8   2   33.22   25.80
   4   8  -2   45.63   16.92
   1  -6  -9   35.05   31.15
  -3   2  -8 1215.98   56.99
   1  -6  -9   27.48    9.60
  -1   6   9   38.62   12.63
  -3   2  -8 1167.07   58.68
   3  -2   8 1347.61   73.61
   1  -6  -9   43.99   11.70
   1  -6  -9   41.61   16.72
   1  -6  -9   39.55   22.40
   3  -2   8 1287.64   68.26
  -3   2  -8 1310.92   56.55
   1  -6  -9   36.45   12.44
  -3   2  -8 1139.52   53.72
  -4   6  -2   -4.24   13.57
  -4   6  -2    2.93   12.88
   4  -6   2    4.09   29.63
   4  -6   2    1.62   15.81
   3  -4  -9 2849.08   92.03
   5  -4  -7  780.85   50.17
   3  -5   5  480.24   37.93
   3  -4  -9 3196.28  106.16
  -3   5  -5  475.78   37.30
   3  -4  -9 2719.52   98.49
   3  -4  -9 2773.92  119.41
  -3   5  -5  547.78   57.04
   3  -5   5  499.24   44.01
   5  -4  -7  902.31   32.22
  -3   4   9 2725.66  100.30
   3  -4  -9 2963.28  114.75
   5  -4  -7  790.73   53.24
   5  -4  -7  821.74   39.67
   5  -4  -7  800.95   39.42
   5  -4  -7  897.10   36.91
  -3  -1   9  432.35   40.44
   3   1  -9  399.81   32.19
   3   1  -9  471.99   31.45
  -3  -1   9  463.20   39.62
   3   1  -9  401.69   51.44
  -4  -9  -1  341.07   43.38
  -4  -9  -1  319.76   36.45
  -4  -9  -1  306.52   26.01
  -4  -9  -1  353.25   41.88
   4   9   1  309.58   31.60
   4   9   1  297.09   18.85
   8   6   1 1562.06   64.40
   0  -9  -2  523.08   54.71
   0  -9  -2  516.03   35.52
   0  -9  -2  531.40   24.93
   0   9   2  468.06   34.76
   0  -9  -2  469.01   27.27
  -8  -6  -1 1553.82   59.03
  -8  -6  -1 1616.01   88.03
   8   6   1 1435.50   67.63
  -8  -6  -1 1651.55   75.33
   0   9   2  469.51   21.74
   0   9   4   92.58   15.89
   0  -9  -4  105.24   23.39
  -1   6  -5   30.97   31.69
   1  -6   5   47.44   22.71
   0  -9  -4  119.57   21.88
  -1   6  -5   48.73   36.91
   0   9   4   78.27   16.84
  -1   6  -5   36.26   11.12
   1  -6   5   52.97   23.47
  -1   6  -5   36.00   11.88
   0  -9  -4   98.72   18.05
   0  -9  -4   73.55   18.32
   5  -2  -8    9.62   16.44
  -5   2   8    8.81   18.14
  -5   2   8   14.09   12.77
   5  -2  -8    8.49   21.46
   5  -2  -8   10.35   26.02
  -6   3  -4    8.25   17.68
  -6   3  -4   14.69   18.83
   5  -6  -3  253.57   26.93
  -6   3  -4    8.15    7.20
   6  -3   4   11.56   21.71
  -5   6   3  254.48   21.19
   5  -6  -3  272.33   26.82
   6  -3   4    9.32   18.01
  -6   3  -4   13.68    4.94
   5  -6  -3  249.94   35.80
   6   4   8   79.02   13.97
   6   4   8   68.08   24.77
   6   4   8  107.37   20.95
   6   4   8   59.42   13.28
   6   1  -7 2376.64  114.30
   6   1  -7 2371.06   90.15
  -6  -4  -8  135.26   53.48
  -6  -4  -8   87.90   21.15
  -6  -1   7 2417.88   91.23
  -6  -1   7 2485.01   98.05
   2  -8  -5  257.62   19.79
   3  -7  -6  262.23   20.15
   3  -7  -6  280.98   33.28
   2  -8  -5  308.68   27.58
   3  -7  -6  218.78   24.63
   3  -7  -6  156.81   22.34
   2  -8  -5  253.30   23.26
   2  -8  -5  371.20   41.05
   2  -8  -5  226.07   21.18
   2  -8  -5  389.71   45.99
   3  -7  -6  229.43   27.37
   3  -7  -6  178.88   24.59
   1   5  10  736.08   41.07
  -1  -5 -10  818.21   51.71
  -1  -5 -10  824.90   49.10
  -1  -5 -10  843.87   46.82
   7  -2  -5  259.84   26.80
   4  -5   4   14.50   22.37
   7  -2  -5  238.34   34.52
  -7   2   5  262.26   22.67
   7  -2  -5  264.42   28.29
   4  -5   4   20.35   19.52
  -4   5  -4   10.89   17.76
  -4   5  -4   25.79   31.35
   7   6   6 1096.18   58.53
   7   6   6  899.30   35.54
  -4  -4   7   90.30   22.93
   4   4  -7   97.46   22.61
  -7  -6  -6 1292.94   63.96
  -4  -4   7   54.75   13.13
   1   2  -9  828.03   37.52
  -4  -4   7  109.19   34.78
  -1  -2   9  816.44   48.08
  -7  -6  -6 1219.06   57.98
   1   2  -9  883.21   45.03
  -1  -2   9  835.58   40.17
   1   2  -9 1019.94   64.13
   4   4  -7  133.97   41.73
  -4  -4   7   69.09   14.78
   1   2  -9  855.47   60.22
   0  -8   2  260.37   17.69
   0   8  -2  286.64   44.03
   0  -8   2  279.60   30.00
   0  -8   2  299.75   44.87
   0   8  -2  287.81   26.74
   0   8  -2  231.74   18.62
   5  -6  -1  135.89   39.95
  -5   6   1  140.61   32.65
   5  -6  -1  121.46   22.97
  -5   6   1  131.12   37.88
   6   3   8 3099.66  145.42
  -6  -3  -8 2707.99   95.84
   6   3   8 3219.31  115.18
   6   3   8 3041.66  105.48
  -6  -3  -8 3042.25  107.39
   1  -4 -10  510.09   29.55
   1  -4 -10  474.41   53.57
   1  -4 -10  565.65   41.14
  -1   4  10  314.79   23.68
   1  -4 -10  498.45   39.51
  -1   4  10  426.66   23.83
   8   6   3 4900.54  172.29
   8   6   3 4595.80  160.96
  -8  -6  -3 5591.39  207.20
  -8  -6  -3 5532.80  190.61
   8   6   3 5180.66  171.39
  -4  -9  -5 7085.30  251.76
  -4  -9  -5 6761.26  192.84
   4   9   5 6474.36  215.83
   4   9   5 7296.86  250.18
  -4  -9  -5 7156.19  258.90
  -4  -9  -5 7459.22  244.49
   8   3   5  130.44   26.99
  -8  -3  -5  203.52   36.73
   8   3   5  169.16   19.86
   8   3   5  144.89   27.10
   8   3   5  100.85   25.56
  -8  -3  -5  204.08   47.22
   0   2  -9 1008.77   59.14
   5  -5  -6  160.04   25.95
   5  -5  -6  221.90   28.45
   5  -5  -6  258.58   21.88
   0   2  -9 1172.45   66.54
   0  -2   9  939.09   64.38
   5  -5  -6  287.05   23.72
   5  -5  -6  251.93   23.43
   0   2  -9 1328.11   72.36
   0   2  -9 1228.47   69.65
   5  -5  -6  276.45   21.24
   0  -2   9 1285.42   67.76
   0   7  -4 1278.55   72.95
   0   7  -4 1231.29   68.59
   0  -7   4 1148.41   46.47
   0   7  -4 1016.45   44.28
   0  -7   4 1223.84   74.49
   0  -7   4 1342.91   76.75
  -2  -9   0    5.83   16.91
  -2  -9   0   11.54   20.18
  -2  -9   0    7.04   16.01
   2   9   0    5.25   12.06
  -2  -9   0    5.74   13.88
   2   9   0    2.74   18.61
  -8  -4  -5 1976.33   78.43
   8   4   5 1588.14   68.77
  -6  -8  -5 1157.77   76.85
   8   4   5 1856.89   84.83
   6   8   5 1035.52   55.13
  -6  -8  -5 1162.02   57.63
   8   4   5 1520.11   64.97
   6   8   5 1101.32   70.29
  -8  -4  -5 2064.73  105.82
   8   4   5 1625.31   89.40
   6  -5  -2 1055.59   56.08
   6  -5  -2 1179.42   79.20
   6  -5  -2 1143.11   54.87
  -6   5   2 1057.16   58.77
   4   6   9   70.44   37.65
   4   6   9   69.74   22.17
  -4  -6  -9   91.94   42.98
  -4  -6  -9   84.14   37.70
   6   8   0 1025.89   58.21
  -6  -8   0 1126.31   59.00
  -6  -8   0 1054.32   42.01
   6   8   0 1144.06   68.35
  -6  -8   0 1100.28   52.28
  -6  -8   0 1087.11   54.61
   2   5  10 6453.65  240.86
   2   5  10 7048.35  264.40
  -2  -5 -10 7054.67  245.61
  -2  -5 -10 8134.68  304.78
  -3  -9   0 2155.93   85.71
   4  -7  -2  643.12   38.49
  -4   7   2  627.03   51.26
  -3  -9   0 2030.33   71.58
  -4   7   2  658.74   50.51
   3   9   0 2081.80   83.74
   3   9   0 2021.81   69.38
  -3  -9   0 2165.85   81.33
   4  -7  -2  596.35   36.39
  -3  -9   0 2257.59   86.29
  -2  -9  -6   76.65   34.56
   8  -1   2 2640.67   91.06
  -2  -9  -6   60.97   38.02
   7  -3  -4  209.83   18.24
   8  -1   2 2412.31  125.52
   7  -3  -4  221.63   27.10
   8  -1   2 2517.12  126.66
  -8   1  -2 2352.30   76.31
  -2  -9  -6   60.16   27.44
  -7   3   4  225.76   25.17
   7  -3  -4  127.47   21.11
   2   9   6   57.58   23.39
  -7   3   4  194.30   17.03
  -8   1  -2 2313.68   91.31
   8  -1   2 2443.88  124.36
   7  -3  -4  236.62   40.50
   6  -5  -1  880.54   49.42
  -3  -3 -10  454.16   38.04
   3   3  10  382.09   20.94
   3   3  10  378.20   32.03
   6  -5  -1  898.70   65.48
   8  -1  -3  210.78   31.34
  -6   5   1  823.32   53.99
   3   3  10  331.31   30.78
   8  -1  -3  231.92   42.62
   6  -5  -1  845.31   48.97
  -3  -3 -10  375.47   30.92
  -8   1   3  164.42   14.56
  -8   1   3  232.08   29.83
  -3  -3 -10  396.03   22.96
   8  -1  -3  222.67   45.35
  -3  -3 -10  402.95   35.52
  -4   7   3   44.39   15.00
   4  -7  -3   37.48   27.40
   4  -7  -3   32.31   17.66
  -4   7   3    1.16   15.69
   4  -7  -3   44.04   26.35
   4  -7  -3   38.71   15.55
   4  -1  -9  670.84   36.27
   4  -1  -9  633.25   60.10
   4  -1  -9  615.55   43.00
  -4   1   9  615.93   40.49
  -4   1   9   10.34   28.02
   5   1  -8  139.67   37.51
   5   1  -8  133.16   24.92
  -5  -1   8  129.47   20.21
  -5  -1   8  123.64   43.43
   7   7   5   25.90   10.35
   6   0   7  846.10   42.76
   2  -2 -10 1698.63   64.15
  -2   2  10  654.04   48.41
   2  -2 -10 1815.85   82.20
   2  -2 -10 1782.42   77.14
  -2   2  10 1645.88   57.54
   6   0   7  928.63   51.80
  -7  -7  -5   64.77   25.13
   7   7   5   34.30   11.05
   2  -2 -10 1941.71   80.80
   7   7   5   58.03   36.18
   6   0   7  920.47   59.59
  -6   0  -7 1050.02   60.45
  -7  -7  -5   58.50   41.77
  -6   0  -7  933.31   45.39
   7   7   5   64.92   20.94
  -6   0  -7  876.51   48.29
   8   1  -4 3051.15  136.33
  -8  -1   4 3395.35  145.98
  -8  -1   4 3253.26  135.19
   8   1  -4 3417.91  144.19
   0  -5 -10  528.40   39.84
   0  -5 -10  495.69   52.97
   0   5  10  433.39   19.38
   0  -5 -10  548.69   45.65
   0  -5 -10  469.39   20.85
   0   5  10  460.98   39.82
   5   0   8 1755.49   78.91
  -5   0  -8 1824.27   85.22
  -5   0  -8 1588.65   66.65
  -5   0  -8 1748.97   78.43
   5   0   8 1766.13   83.58
  -5   0  -8 2031.95  111.58
   5   0   8 1783.01   85.61
   2   7   9 6770.25  251.62
   2   7   9 6939.00  256.22
  -3  -4 -10    8.34   18.33
   3   4  10   -4.62   23.00
  -2  -7  -9 7681.88  281.41
   3   4  10    2.43   15.53
   3   4  10    1.77    5.33
  -2  -7  -9 7089.12  264.69
  -3  -4 -10    4.17    6.27
  -3  -4 -10    3.98   28.52
  -2  -1 -10 1612.35   88.39
   2   1  10 1299.17   59.37
   2  -8   0   81.95   39.77
  -2  -1 -10 1366.02   75.57
  -2  -1 -10 1410.57   52.59
  -2  -1 -10 1520.56   67.48
   2  -8   0   67.29   20.02
  -2   8   0   83.38   37.04
   2   1  10 1303.43   47.88
  -2   8   0   74.23   18.38
  -5  -4  -9 1907.77  110.53
   5   4   9 1556.63   66.96
  -5  -4  -9 1497.29   65.36
  -5  -9  -3   27.57   31.43
  -5  -9  -3   24.56   18.56
  -5  -9  -3   26.99   28.49
   5   4   9 1339.51   46.36
   5   9   3   24.95   11.44
   5   9   3   21.03   25.50
  -5  -9  -3   29.67   11.81
   5   4   9 1386.49   87.64
  -3  -9  -6 1165.38   75.19
   3   9   6 1130.52   56.68
  -2  -8  -8  928.98   48.79
  -3  -9  -6 1100.64   64.88
   2   8   8  997.93   71.97
  -3  -9  -6 1213.77   73.28
  -2  -8  -8 1093.31   74.78
   3   9   6  999.07   58.81
   2   8   8  948.56   64.34
   4  -2  -9  248.67   22.01
  -4   2   9  225.79   31.82
   4  -2  -9  227.07   47.06
   4  -2  -9  261.25   44.61
   1   7   9  197.77   26.36
  -1  -7  -9  214.38   40.22
   1   7   9  206.57   24.27
  -1  -7  -9  219.68   42.09
   2  -4   7  735.61   49.62
  -6  -5  -8 5256.46  204.79
  -2   4  -7  744.22   42.57
   2  -4   7  770.51   44.42
  -2   4  -7  645.66   35.35
  -6  -5  -8 6104.01  220.93
   6   5   8 5281.40  203.30
   6   5   8 4725.89  178.27
  -2   4  -7  662.93   56.39
   6  -5  -3 2858.30  117.06
  -6   5   3 2604.32  100.97
   6  -5  -3 2652.12  104.67
   6  -5  -3 2728.80  123.26
   6  -2  -7  620.80   35.37
   6  -2  -7  553.50   35.92
   4   7  -4  200.78   25.77
  -6   2   7  613.79   50.87
   4   7  -4  173.91   21.57
  -4  -7   4  153.17   25.40
  -6   2   7  647.05   38.70
  -4  -7   4  173.69   34.11
  -4  -7   4  182.65   35.71
  -4  -7   4  158.72   26.68
   8   6   0 1995.96   80.74
  -8  -6   0 2149.06   86.33
   8   6   0 2247.86  105.76
   8   6   0 1842.31   71.68
  -8  -6   0 2055.82   86.73
  -8  -6   0 2293.82   90.10
   5   3   9  117.24   16.96
   5   3   9  124.29   27.51
   7   4   7 3124.80  111.88
  -7  -4  -7 3259.17  137.53
   0   0 -10  159.82   22.71
  -5  -3  -9  130.97   17.56
   0   0 -10  148.86   40.32
   7   4   7 2750.72  111.62
  -5  -3  -9  137.83   29.35
  -5  -3  -9  139.35   36.20
   5   3   9  135.22   21.95
   0   0 -10  169.31   28.98
   0   0  10  153.46   16.22
   7   4   7 2461.67   85.83
   0   0  10   86.70   25.35
   0   0 -10  114.92   26.39
  -7  -4  -7 3614.43  163.75
   2   2  -9  140.02   36.34
   2   2  -9   80.04   16.36
   2   2  -9  140.19   36.92
   2   2  -9  140.98   21.89
  -2  -2   9   53.95   18.21
  -2  -2   9  124.89   18.21
  -7   0   6  124.13   23.74
  -7   0   6  126.29   39.59
   7   0  -6  132.07   36.47
   7   0  -6  107.10   23.57
   5  -6  -4  210.08   15.99
   5  -6  -4  288.53   38.35
   5  -6  -4  219.07   17.03
   0  -9  -1  362.93   32.05
   0   9   1  336.38   17.12
   5  -6  -4  243.75   40.81
   5  -6  -4  285.25   33.09
   0  -9  -1  340.02   36.84
   5  -6  -4  276.19   34.31
   0  -9  -1  375.13   51.95
   0   9   1  327.69   23.33
   0  -9  -1  344.78   18.10
   7   3   7  476.77   61.30
   7   3   7  545.62   45.96
   8   2  -4  168.28   46.03
   7   3   7  440.46   33.18
  -8  -2   4  182.48   43.44
  -7  -3  -7  619.43   67.01
  -7  -3  -7  553.99   49.92
   8   2  -4  137.84   41.29
  -8  -2   4  154.34   27.18
   7   3   7  455.77   32.94
   0  -9  -5   65.21   13.73
  -1  -9   0  107.25   23.64
  -1  -9   0  101.55   15.93
  -1  -9   0  108.17   42.20
  -8  -2  -5 3495.02  153.08
   8   2   5 3116.67  106.97
   0  -9  -5   64.66   18.93
   0   9   5   50.18    8.96
   8   2   5 2899.14  118.51
   0   9   5   73.83   17.02
   8   2   5 2838.78  114.71
  -8  -2  -5 3299.01  129.02
   0  -9  -5   51.26   14.14
  -1  -9   0  102.76   30.02
   1   9   0  101.59   27.77
   0  -9  -5   76.99   20.73
   0  -9  -5   85.40   22.43
   1   9   0   98.65   13.85
   8   2   5 2856.35  133.29
  -5  -9  -2 1575.29   59.76
  -5  -9  -2 1661.85   66.89
  -2   3  10   11.17   10.70
   2  -3 -10   13.33   13.38
  -5  -9  -2 1659.32   66.77
  -2   3  10   16.81   14.22
   2  -3 -10   11.44   16.12
   5   9   2 1490.60   59.83
   2  -3 -10   25.96   30.20
  -5  -9  -2 1616.87   78.17
   2  -3 -10   17.75   19.30
   5   9   2 1510.67   70.37
   2  -1 -10  949.10   53.02
  -2   1  10  531.41   27.73
   2  -1 -10  933.36   73.99
  -2   1  10  863.34   36.50
   2  -1 -10 1024.32   57.85
   4  -7  -1    3.61   15.17
   4  -7  -1    2.46   13.93
  -4   7   1    2.78   22.96
  -4   7   1    3.03   14.02
  -7   3  -2  346.72   13.93
   6   5  -5  357.98   32.95
  -7   3  -2  338.05   28.98
   7   1  -6  611.03   40.18
  -7   3  -2  413.46   37.68
  -6  -5   5  332.65   27.82
   7   1  -6  642.22   62.64
   7  -3   2  353.32   36.94
   6   5  -5  328.11   31.20
   7  -3   2  385.76   33.94
  -6  -5   5  305.30   17.03
  -7  -1   6  691.00   44.53
  -6  -5   5  324.41   17.42
   7  -3   2  344.53   32.88
   7  -3   2  371.15   15.91
  -6  -5   5  320.14   31.42
  -7  -1   6  689.56   58.60
   6   2   8  927.93   44.76
   6   2   8  884.34   53.92
   6   2   8  811.62   46.31
  -6  -2  -8  916.25   55.65
  -6  -2  -8  929.25   50.00
  -6  -2  -8 1069.07   82.15
   8   0  -4 1327.73   63.29
   8   0  -4 1381.88   77.40
  -8   0   4 1400.14   64.43
  -8   0   4 1427.43   74.76
   8   0  -4 1465.68   69.54
  -1  -9  -6  460.01   27.08
  -1  -9  -6  439.22   19.71
   1   9   6  439.53   35.26
  -1  -9  -6  561.94   54.45
  -1  -9  -6  542.89   33.66
   1   8   8 3349.61  123.45
  -1  -8  -8 3295.68  118.66
  -1  -8  -8 3282.32  136.35
  -1  -8  -8 3528.97  123.42
   1   8   8 2995.31  110.22
   1   0 -10 1479.47   82.20
   8   4  -3  246.35   27.14
  -1   0  10 1465.39   64.79
  -5  -9  -4  815.33   43.51
   5   9   4  811.43   47.99
  -8  -4   3  266.02   15.60
   5   9   4  738.10   39.09
   8   4  -3  302.75   50.01
  -8  -4   3  296.95   43.81
  -8  -4   3  297.42   49.93
  -5  -9  -4  791.66   44.08
  -1   0  10  906.73   52.17
  -5  -9  -4  801.97   43.80
   1   0 -10 1551.51   89.25
  -5  -9  -4  739.99   28.59
   1   0 -10 1657.65   75.58
   4   0  -9  495.73   36.87
  -5   6   0   82.63   37.39
   4   0  -9  546.31   48.35
   5  -6   0   87.21   39.29
   4   0  -9  481.02   38.50
  -5   6   0   92.16   32.94
  -4   0   9  542.59   43.78
  -4   0   9  474.42   42.17
   5  -6   0   80.96   22.09
  -8  -5   2  421.01   25.80
   8   5  -2  406.14   34.07
  -8  -5   2  389.73   34.58
  -8  -5   2  418.48   30.28
  -8  -5   2  350.77   20.91
   8   5  -2  317.95   43.45
  -2   5  -6    6.45    9.73
  -2   5  -6    3.73   30.99
   2  -5   6    8.71   31.00
   3   2  10    6.70   12.69
  -3  -2 -10   -0.91   29.56
   3   2  10   -1.86   26.16
  -3  -2 -10    8.80    8.07
   2  -5   6    1.76   19.13
  -3  -2 -10    2.36   17.57
  -2   5  -6    5.15    9.01
  -2   5  -6    7.75   16.01
   4  -7  -4  141.18   31.87
   4  -7  -4  105.77   14.44
   4  -7  -4  103.48   11.55
   4  -7  -4  146.38   30.37
   4  -7  -4  143.35   29.64
   4  -7  -4  129.96   18.82
   8   5   5  105.35   20.65
  -1   2  -9  118.56   27.94
   1  -2   9  151.56   35.17
   8   5   5   68.44   18.44
  -1   2  -9  111.49   19.48
   8   5   5   37.51   16.21
   8   5   5   79.97   35.68
  -1   2  -9  149.14   36.06
  -8  -5  -5  125.46   26.49
  -8  -5  -5   96.59   39.87
  -1   2  -9  127.16   30.84
   1  -2   9   96.78   22.78
  -7  -7   1    3.76    8.14
   3   8   8 1094.87   73.25
  -7  -7   1    3.81   15.64
  -7  -7   1    7.26   29.49
  -7  -7   1    7.57   11.52
   7   7  -1    3.55   28.64
   3   8   8 1044.33   50.75
  -3  -8  -8 1223.50   79.38
  -3  -8  -8 1109.88   71.90
   7   7  -1    6.19   21.81
   8   6   4 1422.40   65.48
  -8  -6  -4 1718.19   74.64
   8   6   4 1707.10   87.45
  -8  -6  -4 1722.29   95.23
  -6  -6   4    0.06    7.46
   6   6  -4    3.61   26.53
   6   6  -4    3.95   27.78
  -6  -6   4   -0.04   20.22
  -6  -6   4    2.19   17.64
  -6  -6   4   -0.22    6.96
  -6  -7  -7   26.26   38.76
   6   7   7   27.77   20.57
  -6  -7  -7   21.04   24.76
   6   7   7   14.05   39.43
   1  -8  -7   53.98   23.01
   1  -8  -7   38.50   11.69
   1  -8  -7   63.16   24.52
  -9  -3  -1 1484.93   63.01
   1  -8  -7   86.81   30.99
   6  -5   0    4.85   17.23
   6  -5   0   11.61   29.05
   9   3   1 1576.59   77.89
  -6   5   0   10.26   19.25
   1  -8  -7   50.83   11.25
   6  -5   0    6.78   28.23
  -6   5   0    5.16   12.97
   9   3   1 1354.96   75.30
   1  -8  -7   78.90   17.87
   9   3   1 1420.48   64.40
  -9  -3  -1 1639.92   77.22
   8  -2  -1  205.00   36.54
   3   7   9  169.92   43.49
  -8   2   1  276.75   29.32
  -3  -7  -9  180.30   46.15
   3   7   9  156.59   42.22
   8  -2  -1  353.15   26.15
   8  -2  -1  349.22   33.30
  -8   2   1  358.51   19.04
   8  -2  -1  331.86   32.77
  -3  -7  -9  196.96   29.21
  -1   0 -10    9.99   21.36
  -1   0 -10   12.59   20.03
   1   0  10   14.40   10.83
  -1   0 -10    7.16   24.95
  -1   0 -10   14.51   28.81
   1   0  10    8.43   13.20
  -5  -7  -8  303.97   48.41
   2  -3   8  500.44   43.14
   5   7   8  275.45   33.27
  -5  -7  -8  357.06   36.83
   2  -3   8  517.58   35.21
  -2   3  -8  456.82   33.90
  -2   3  -8  411.62   34.55
   5   7   8  306.27   46.78
  -2   3  -8  516.17   50.10
  -2   3  -8  423.33   32.07
   2  -7   3  362.41   67.05
   2  -7   3  404.73   62.40
  -2   7  -3  375.14   60.80
  -2   7  -3  416.56   59.69
   9   2   0  871.41   51.14
   7  -1   5 1510.74  101.45
  -9  -2   0  899.44   57.54
  -7   1  -5 1506.39   67.13
  -7   1  -5 1444.78   58.40
   7  -1   5 1409.13   55.95
   7  -1   5 1353.79   61.93
   9   2   0  973.98   46.26
  -9  -2   0  667.35   46.33
   9   2   0  868.41   67.40
  -7   1  -5 1510.91   88.58
   9   2   1 1826.93   95.50
   9   2   1 1539.56   73.57
   9   2   1 1742.93   74.69
  -9  -2  -1 1914.46   85.71
   9   2   1 1958.94   85.45
  -9  -2  -1 1980.15   88.73
   6   2  -7 5492.55  192.49
   6   2  -7 5690.07  213.55
  -6  -2   7 5633.16  208.01
  -6  -2   7 5716.55  223.77
   5   5   9 1632.98   88.31
  -5  -5  -9 1678.83   93.40
   5   5   9 1483.01   71.49
  -5  -5  -9 2018.08   90.45
   5  -3  -8  433.22   27.28
   4   9   0   -0.43   15.28
  -4  -9   0   16.77   14.29
  -4  -9   0   -4.94   26.92
   4   9   0    1.64    8.99
  -4  -9   0    4.47   17.47
   5  -3  -8  478.20   49.40
   5  -3  -8  453.80   49.40
  -5   3   8  465.87   31.30
  -9  -3   0   -0.22   14.23
   9   3   0    4.50   13.96
  -9  -3   0   -2.02    8.25
   9   3   0    4.20   15.43
   9   3   0   -8.32   27.72
   9   3   0    0.59   26.25
   2   8  -3 1048.47   64.28
  -7  -5  -7    7.12   17.64
  -2  -8   3 1024.68   64.34
   7   5   7    6.53   27.40
   7   5   7   14.92   18.74
   7   5   7    7.49    9.11
  -2  -8   3 1057.10   67.65
  -2  -8   3 1034.24   53.57
   2   8  -3 1028.48   48.09
  -2  -8   3 1126.96   68.05
  -7  -5  -7    7.43   22.25
   7   5   7    3.10    8.56
   7  -1  -6   15.07   28.73
   7  -1  -6   16.75   27.49
  -1  -5   7  492.04   50.88
  -7   1   6   15.02   17.49
  -1  -5   7  484.43   33.07
  -7   1   6   11.67   27.33
   1   5  -7  424.62   36.23
   1   5  -7  498.91   54.20
   1   5  -7  464.61   39.53
  -1  -5   7  424.68   44.15
   8  -2   0  706.53   66.59
  -8   2   0  973.53   56.84
   8  -2   0 1055.34   43.06
  -3  -5 -10  949.13   73.80
   3   5  10  828.71   66.90
  -3  -5 -10  841.20   67.50
   8  -2   0 1056.60   57.71
   8  -2   0 1036.64   55.78
   3   5  10  763.75   62.39
  -8   2   0 1037.59   43.82
   3  -6  -8 5983.47  199.75
   3  -6  -8 6680.96  209.37
   3  -6  -8 6442.52  230.59
   3  -6  -8 6964.05  226.23
   3  -6  -8 6033.70  190.69
  -7  -5   4 2594.13   93.52
  -7  -5   4 2706.22  123.33
  -7  -5   4 2736.25   82.21
  -7  -5   4 2415.94   73.80
   7   5  -4 2647.22  101.19
   7   5  -4 2757.41  125.60
   2   5  -7  276.05   20.30
  -5  -8  -7   90.32   43.25
   5   8   7   88.93   21.59
  -5  -8  -7   87.78   25.02
   5   8   7   77.16   26.75
  -2  -5   7  241.87   32.99
   2   5  -7  304.82   23.99
  -2  -5   7  291.96   38.66
   2   5  -7  377.75   48.67
  -2  -5   7  320.53   43.21
   0  -7  -9  967.15   61.94
   0  -7  -9 1020.82   69.57
   0  -7  -9 1077.29   62.22
   0   7   9 1022.05   60.45
  -5  -2  -9 1701.35   60.76
   5  -5   3  582.32   47.60
  -5   5  -3  549.35   38.33
  -5  -2  -9 1590.72   66.29
  -5   5  -3  559.96   39.88
   5  -5   3  538.60   39.46
  -5  -2  -9 1992.70  107.62
   5   2   9 1660.93   67.80
   5   2   9 1689.11   70.38
   5   2   9 1614.79   95.53
   9   3   2   30.38   28.54
   9   3   2   30.16   27.59
   9   3   2   43.79   16.67
  -9  -3  -2   50.19   31.12
   9   3   2   32.74   14.72
  -9  -3  -2   41.72   27.85
   4  -3  -9 1670.14   90.80
   8  -2  -2  526.48   34.08
   8  -2  -2  537.57   57.96
  -8   2   2  332.42   29.26
   8  -2  -2  557.08   39.23
  -4   3   9 1591.57   73.14
   4  -3  -9 1634.22   74.56
   4  -3  -9 1598.62   71.51
  -8   2   2  537.43   32.78
   2  -8  -6  167.81   23.67
   2  -8  -6  258.61   24.37
   2  -8  -6  185.88   21.39
   2  -8  -6  252.11   34.01
   6   4  -6    2.00   27.16
  -6  -4   6    3.48   25.24
   2  -8  -6  158.13   15.55
   2  -8  -6  126.34   21.06
  -6  -4   6    1.02   28.62
   6   4  -6   -4.93   27.17
   4   9   6   29.85   28.25
  -5  -9  -1  537.98   34.02
  -5  -9  -1  483.49   23.89
  -4  -9  -6   41.35   33.84
  -4  -9  -6   38.20   38.11
   4   9   6   40.56   38.44
   5   9   1  467.18   34.39
  -5  -9  -1  527.99   48.12
   5   9   1  491.57   29.50
  -5  -9  -1  535.49   31.91
  -7   2  -4  368.11   21.00
  -7   2  -4  435.61   34.76
   6  -5  -4  978.25   41.76
   7  -2   4  438.18   44.11
  -7   2  -4  392.94   49.33
   6  -5  -4 1059.89   58.04
   6  -5  -4  976.56   51.42
   6  -5  -4 1001.25   50.80
   7  -2   4  377.89   50.28
   7  -2   4  381.00   21.09
  -2  -6   6  174.86   38.39
   3   8  -3  723.59   44.61
  -3  -8   3  692.71   46.75
  -7  -2  -7  847.59   55.05
   7   2   7  768.77   51.47
  -7  -2  -7  956.85   55.90
   7   2   7  726.33   35.68
   7   2   7  823.96   51.20
  -3  -8   3  713.54   37.69
   3   8  -3  723.08   55.00
  -2  -6   6  149.87   30.29
   2   6  -6  173.07   29.03
   2   6  -6  185.77   43.43
   7   2   7  785.74   47.87
   2   6  -6  159.30   26.41
  -3  -8   3  715.31   37.94
  -2  -6   6  149.00   19.76
  -3  -8   3  703.06   51.40
   6  -4   3  932.56   72.10
  -6   4  -3 1009.36   74.88
   6  -4   3  980.19   83.70
  -6   4  -3  902.44   66.24
   8   0   4  638.64   35.62
   8   0   4  579.22   39.77
   8   0   4  577.86   64.76
  -8   0  -4  601.94   37.17
   8   0   4  545.31   38.86
  -8   0  -4  612.79   56.58
  -5  -8   2  515.99   29.80
  -5  -8   2  504.22   46.51
   5   8  -2  509.07   31.71
   5   8  -2  525.41   46.02
  -5  -8   2  527.87   36.90
  -5  -8   2  528.55   28.94
   3  -1   9  402.70   38.54
  -3   1  -9  415.71   39.25
  -3   1  -9  394.83   36.59
  -3   1  -9  411.83   49.86
   3  -1   9  410.33   28.15
  -3   1  -9  444.35   29.50
   4   3  -8  100.53   38.40
  -4  -3   8   98.93   40.88
   4   3  -8  107.16   24.47
  -4  -3   8  105.05   34.19
  -5  -5   6 1349.05   62.11
   1   6  -6  451.62   29.14
   1   6  -6  447.37   25.35
  -5  -5   6 1228.54   54.17
  -1  -6   6  423.43   38.38
  -5  -5   6 1010.80   46.68
   5   5  -6 1308.59   61.57
   1   6  -6  506.79   35.77
  -5  -5   6 1035.78   41.22
  -1  -6   6  540.17   36.82
  -1  -6   6  492.04   34.46
   5   5  -6 1308.76   77.20
   3  -6   4 2731.26  144.43
  -5  -6   5   22.44   31.09
  -5  -6   5   12.72   12.34
  -5  -6   5   20.23   28.36
   5   6  -5   15.70   17.83
   1  -5 -10  570.46   40.48
   1  -5 -10  479.01   51.33
   1  -5 -10  492.87   26.10
   1  -5 -10  510.69   56.55
   5   6  -5   20.51   32.21
  -3   6  -4 2610.64  126.79
  -3   6  -4 2757.57  108.95
  -5  -6   5   23.49   13.09
  -1   5  10  451.18   26.25
   3  -6   4 2784.59  112.29
  -1   5  10  439.35   23.00
  -7   0  -6  152.54   23.76
  -7   0  -6  184.76   31.92
   7   0   6  131.46   23.14
  -7   0  -6  159.24   23.24
   1  -9  -3   43.65   21.90
  -1   9   3   45.47    8.86
   7   0   6  127.13   34.81
   7   0   6  144.27   32.28
  -1   9   3   55.36   19.96
   1  -9  -3   40.39    7.08
   1  -9  -3   42.98   36.10
   1  -9  -3   51.67   10.86
   1  -9  -3   70.64   33.93
   7   2  -6 2286.56   94.13
  -3   7  -2 1624.02   93.43
   7   2  -6 2175.66  106.32
  -3   7  -2 1613.86   95.60
  -7  -2   6 2359.53  115.85
   3  -7   2 1603.84  104.06
  -7  -2   6 2287.63  108.00
   3  -7   2 1597.55   96.53
  -1  -8   3    3.84   11.76
  -9  -2   1  507.20   32.76
   9   4   1  115.08   21.45
   9   2  -1  478.48   38.97
  -9  -2   1  344.72   28.67
  -1  -8   3    2.14   26.32
   9   4   1   82.31   19.23
   9   2  -1  543.42   50.54
   9   2  -1  491.69   53.83
   9   4   1   68.95   24.58
  -1  -8   3    6.24   24.54
  -9  -4  -1   95.10   39.09
   1   8  -3    5.60   14.95
   1   8  -3   15.07   11.68
   1   8  -3   10.93   16.03
   9   4   1   83.90   30.42
  -9  -4  -1   79.51   25.79
   4  -5  -8  274.70   24.49
   4  -5  -8  256.72   38.52
   4  -5  -8  340.35   21.00
   4  -5  -8  338.12   21.75
   4  -5  -8  312.65   30.05
   4  -5  -8  317.90   30.72
  -7  -6   3  357.56   22.86
   7   6  -3  347.75   32.87
  -7  -6   3  333.20   20.44
  -7  -6   3  332.39   32.51
  -7  -6   3  342.52   40.24
   7   6  -3  331.07   30.29
  -8  -3   4  409.01   48.26
   8   3  -4  392.32   32.79
   9   2   2 1210.42   57.44
  -8  -3   4  424.86   35.24
  -9  -2  -2 1332.49   55.12
  -9  -2  -2 1436.42   75.25
   9   2   2 1222.93   58.13
   9   2   2 1405.88   67.26
   8   3  -4  424.88   36.48
  -4   0  -9  210.93   35.39
   7  -4  -1   60.86   36.93
   7  -4  -1   29.03    6.88
  -7   4   1   35.69   13.78
  -4   0  -9  230.93   32.36
   7  -4  -1   40.72   17.77
   4   0   9  236.31   33.96
   7  -4  -1   26.33    6.25
   4   0   9  198.23   54.69
  -4   0  -9  177.97   31.53
  -4   0  -9  226.57   33.10
   7  -4  -1   29.43   37.13
   7  -4  -2  550.46   25.89
  -7   4   2  423.31   20.12
   7  -4  -2  575.73   26.65
   7  -4  -2  520.25   54.25
  -7   4   2  615.90   43.58
   7  -4  -2  697.32   65.01
   7  -4  -2  664.08   66.45
   9   1   0  361.13   33.68
  -9  -1   0  399.26   36.95
   9   1   0  373.08   52.62
  -5  -9  -5 1543.46   83.93
   5   9   5 1391.00   73.37
   5   9   5 1472.92   89.51
  -5  -9  -5 1423.09   44.41
  -9  -1   0  274.11   29.24
  -5  -9  -5 1507.31   66.32
   9   1   0  407.35   39.39
   1   4  -8 1879.56   79.92
   1   4  -8 1861.47   86.95
   1   4  -8 1969.81   76.34
  -1  -4   8 2045.95   99.10
  -1  -4   8 1965.48   93.78
   1   4  -8 2124.35  103.59
   6  -4  -6   84.56   13.36
   6   8   6 1415.75   84.74
  -6  -8  -6 1491.47   91.95
   7   4  -5  290.31   45.88
  -7  -4   5  318.08   33.49
   2  -4 -10 1063.98   47.85
   6  -4  -6   77.26   22.08
  -2   4  10  911.72   42.10
   7   4  -5  322.46   33.62
   6  -4  -6  102.79   18.93
   6   8   6 1406.61   72.64
  -2   4  10  632.89   36.88
   6  -4  -6   98.50   31.95
   2  -4 -10 1091.76   52.19
   2  -4 -10 1056.39   74.40
  -7  -4   5  323.34   43.69
   6  -4  -6   92.15   13.45
   2  -4 -10 1042.25   70.91
  -6  -8  -6 1478.72   70.67
   6  -4  -6   78.14   23.54
   3  -8  -3 1250.36   57.70
  -4   7   0  234.68   39.80
   4  -7   0  219.81   45.46
  -3   8   3 1047.52   61.82
   3  -8  -3 1084.53   63.45
  -4   7   0  205.05   26.23
   4  -7   0  202.21   25.97
   3  -8  -3 1213.17   59.03
  -9  -4  -2 1626.67   80.23
   2   0 -10 1118.75   75.30
   9   4   2 1579.97   79.39
  -9  -4  -2 1563.69   67.10
   2   0 -10 1212.76   66.89
  -2   0  10 1087.42   58.76
   2   0 -10 1056.87   77.73
   9   4   2 1347.52   73.22
   9   4   2 1318.07   70.44
   1  -7   4  900.70   72.92
  -1   7  -4 1008.94   71.53
   1  -7   4 1002.16   54.17
  -1   7  -4  961.97   51.38
   7   8   3  450.66   47.52
  -7  -8  -2 1678.03   92.58
  -8  -6   1  308.58   38.02
  -8  -6   1  277.15   22.61
   8   6  -1  307.34   47.92
  -7  -8  -2 1642.96   80.17
  -8  -6   1  332.66   28.67
   1   6  10  134.61   21.34
   7   8   3  325.46   25.56
  -1  -6 -10  141.97   24.62
   7   8   2 1593.01   65.94
  -7  -8  -3  471.26   32.74
  -7  -8  -3  486.17   38.05
  -1  -6 -10  179.55   50.24
   8   6  -1  237.65   36.22
  -8  -6   1  330.07   50.05
  -7  -8  -3  438.71   27.96
  -7  -8  -2 1605.90   64.51
  -1  -6 -10  160.38   38.02
   7   8   3  460.79   48.23
   7   8   2 1582.67   82.50
   6   6   8 2114.19   86.53
   0  -8  -8  400.34   41.14
  -1   8  -2 2514.25  115.82
   0   8   8  356.86   26.37
   0  -8  -8  462.12   42.28
   0  -8  -8  454.02   30.72
  -1   8  -2 2538.20   98.92
  -6  -6  -8 2355.94  127.63
   0  -8  -8  431.59   33.68
  -6  -6  -8 2088.79   85.92
   6   6   8 1955.48  112.05
   1  -8   2 2586.57  100.43
   1  -8   2 2406.29  121.70
  -6  -8   1  517.60   27.98
  -6  -8   1  508.89   39.47
   0  -5   7  504.71   53.71
  -1   9   4  978.25   48.10
  -6  -8   1  510.43   49.16
   1  -9  -4 1199.08   58.10
   1  -9  -4 1197.93   71.65
   0   5  -7  464.78   33.22
   0  -5   7  565.03   38.88
   0   5  -7  498.44   44.70
   0   5  -7  465.25   26.04
   1  -9  -4 1075.99   43.39
   6   8  -1  479.38   43.37
   0   5  -7  551.77   38.13
  -6  -8   1  540.49   27.77
   6   8  -1  527.59   49.24
   4  -6  -7  322.91   23.63
   4  -6  -7  296.52   35.14
   1  -9  -2   51.38   36.77
  -1   9   2   28.78   12.90
   1  -9  -2   25.81   34.18
   1  -9  -2   31.48   23.30
   4  -6  -7  410.44   29.36
  -1   9   2   30.74    6.05
   4  -6  -7  390.59   21.77
   1  -9  -2   31.97    9.41
   4  -6  -7  354.12   24.01
   2  -6  -9   45.73   17.20
   2  -6  -9   29.83   16.43
  -9  -3   1 8140.93  296.05
   9   3  -1 7159.36  251.16
   9   3  -1 8688.40  309.57
   2  -6  -9   26.60   11.35
   2  -6  -9   38.09   20.83
  -9  -3   1 8246.57  302.31
   2  -6  -9   25.54   13.06
   9   3  -1 6569.02  235.98
   2  -6  -9   38.48   30.58
   2  -7  -8  121.09   15.98
   2  -7  -8  139.44   20.65
   2  -7  -8  140.28   19.26
  -5   3  -6   35.63   36.75
  -5   3  -6   25.12    9.41
   2  -7  -8  197.10   26.29
  -5   3  -6   25.91   10.66
   2  -7  -8  203.09   28.63
  -5   3  -6   39.59   33.38
   5  -3   6   35.59   51.12
   5  -3   6   47.67   21.52
  -3   8   2  185.58   23.06
   3  -5  -9  335.56   46.17
   9   1   1  826.44   46.58
   3  -5  -9  386.98   24.13
   3  -8  -2  167.33   36.26
   3  -8  -2  203.52   29.67
   3  -5  -9  322.48   27.36
   3  -5  -9  329.83   26.00
   3  -5  -9  330.13   28.56
  -9  -1  -1  891.07   49.31
   9   1   1  853.73   66.08
   3  -8  -2  198.27   44.27
  -3   8   2  224.68   26.95
  -9  -1  -1  705.71   48.86
   3  -5  -9  401.24   26.30
   9   1   1  910.79   49.31
   8  -1   3 2746.07  140.82
   5   2  -8  140.21   43.57
   2   6  10  142.27   26.06
   8  -1   3 2708.60  132.33
   8  -1   3 2920.13  138.28
  -2  -6 -10  147.53   25.62
   2   6  10  104.56   35.84
  -8   1  -3 2574.26  119.77
  -5  -2   8  150.84   46.49
   8  -1   3 2973.53  100.55
  -2  -6 -10  139.48   26.12
   5   2  -8  157.67   41.42
  -5  -2   8  148.12   23.01
  -8   1  -3 2679.30   94.55
  -8   1   4  195.58   32.70
  -3  -2   9  139.64   33.18
   8  -1  -4  183.42   45.62
   3   2  -9  122.46   22.49
   3   2  -9   89.36   12.91
   3   2  -9  124.54   39.56
   3   2  -9  144.45   23.46
   8  -1  -4  172.02   26.39
   8  -1  -4  181.17   33.83
  -3  -2   9  128.10   28.65
   8  -2   1 2667.28  127.99
  -8   2  -1 2493.05   83.94
   8  -2   1 2481.31  128.84
  -8   2  -1 2383.97  107.65
   8  -2   1 2572.87  107.84
   8  -2   1 2529.46   83.65
   5  -6  -5 2680.94  114.04
   5  -6  -5 2667.84   92.93
   5  -6  -5 2479.41  110.41
   5  -6  -5 2686.64  104.75
   9   4   0 1160.24   91.58
  -9  -4   0 3286.81  132.23
   9   4   0 1911.09   79.86
  -9  -4   0 3487.36  127.25
  -9  -4   0 3624.99  144.50
  -2  -9   1  645.94   41.73
   2   9  -1  591.28   32.72
  -2  -9   1  641.83   35.44
  -2  -9   1  599.15   29.10
  -2  -9   1  645.52   55.65
   2   9  -1  626.88   33.95
   0  -9   0 2088.54   66.53
   0   9   0 1894.24   59.61
   2   4  -8  437.53   44.74
   0  -9   0 2153.97   84.09
   0   9   0 2021.93   77.32
  -2  -4   8  309.79   38.16
   2   4  -8  460.03   34.74
   0  -9   0 2176.75  110.40
   0  -9   0 2127.79  111.07
  -2  -4   8  482.82   53.17
   2   4  -8  541.18   38.52
  -2  -4   8  462.22   32.89
   8   1   5    7.40   13.66
   8   1   5    3.92   32.42
   8   1   5    7.95   22.82
  -8  -1  -5    5.86   10.40
  -8  -1  -5    0.31   17.65
   8   1   5    7.55   16.73
   4  -7  -5   38.66   14.46
   0  -9  -6  723.95   28.92
   4  -7  -5   23.88   11.31
   0  -9  -6  893.24   60.59
   4  -7  -5   40.45   24.33
   0  -9  -6  686.44   41.83
   0   9   6  690.76   40.12
   4  -7  -5   36.47   15.08
   4  -7  -5   26.93   22.63
   4  -7  -5   20.90   12.49
   0  -9  -6  847.32   61.84
   6   7  -3  793.66   60.38
  -6  -7   3  774.18   37.26
  -9  -1   1 2513.55  101.77
   9   1  -1 4196.66  159.34
   6   7  -3  806.63   60.66
  -6  -7   3  791.60   61.34
   9   1  -1 3789.30  164.60
  -9  -1   1 4003.19  134.55
   9   1  -1 3890.90  146.73
  -6  -7   3  774.94   38.62
  -6  -7   3  828.04   40.89
  -5   2  -7    3.12   10.47
  -5   2  -7   -0.90   14.11
  -5   2  -7   -0.06    8.82
  -5   2  -7   -1.78   11.99
   5  -2   7    9.81   22.26
   5  -2   7   -0.57   14.94
  -4  -8  -8   69.20   40.90
   4  -3   7 2589.57  120.20
   4   8   8   56.69   20.32
   4   1  -9  864.46   67.92
  -4   3  -7 2610.61  117.99
  -4  -1   9  929.58   74.41
  -4  -1   9  867.74   55.98
  -4  -8  -8   64.85   36.06
   4  -3   7 2684.26  146.14
   4   1  -9  956.20   63.66
   4   8   8   61.39   40.84
  -4   3  -7 2419.31  116.70
  -3  -5   7  714.83   42.10
  -3  -5   7  506.77   40.08
  -3  -5   7  691.41   38.82
   3   5  -7  671.41   51.82
   3   5  -7  767.87   44.66
   3   5  -7  601.65   34.03
   7  -3  -5  104.59   14.36
   7  -3  -5  108.01   25.78
   7  -3  -5  132.40   23.37
   3   6  -6 1454.11   64.89
  -3  -6   6 1311.57   56.69
   3   9  -1  131.61   22.08
   3   6  -6 1429.97   71.79
   7  -3  -5   88.35   12.04
  -7   3   5  119.73   25.54
  -3  -9   1  119.50   16.11
  -3  -6   6 1243.18   67.06
   7  -3  -5  132.04   22.37
  -3  -9   1  128.98   17.84
   3   9  -1  123.02   18.38
  -3  -6   6 1425.88   76.46
  -3  -9   1  139.94   36.59
   3   6  -6 1380.34   60.75
  -3  -9   1  138.38   34.57
   2  -6   5 4566.74  204.07
  -2   6  -5 4567.06  164.22
  -2   6  -5 4168.86  172.35
   2  -6   5 4507.55  163.85
   3  -7  -7   70.31   17.76
   3  -7  -7   50.18   18.94
   3  -7  -7   61.52   20.48
   3  -7  -7   89.32   22.77
   3  -7  -7   51.21   13.83
   3  -7  -7   99.44   25.40
   6  -3  -7  725.22   38.93
   6  -3  -7  739.00   54.70
  -6   3   7  687.78   40.58
   6  -3  -7  550.49   36.50
   7   7   6 2218.60  108.39
  -7  -7  -6 2544.73  130.74
   7   7   6 2184.03   99.05
   6  -3  -7  728.18   50.89
  -7  -7  -6 2406.08  121.25
  -2   8  -1  303.06   30.40
  -2   8  -1  271.63   32.04
   2  -8   1  269.27   54.84
   2  -8   1  292.41   32.03
   3   1  10 1055.16   74.32
  -3  -1 -10 1225.76   58.93
  -3  -1 -10 1296.68   83.55
  -3  -1 -10 1322.79   61.22
   3   1  10 1260.35   57.49
  -7   4   0  726.46   39.60
   7  -4   0  798.09   70.13
  -3  -1 -10 1167.79   54.31
   7  -4   0  859.24   70.89
   7  -4   0  859.91   68.74
   0  -4   8 2263.94   88.64
   0   4  -8 1979.62   77.05
   3  -8  -4 1144.07   63.20
   0   4  -8 1959.38   84.83
   3  -8  -4 1341.29   77.56
   0   4  -8 1986.67   85.02
   0  -4   8 2056.20  102.61
   2   9   7   31.97   23.28
  -2  -9  -7   33.22   26.05
  -2  -9  -7   44.58   18.63
   0   4  -8 2225.31  106.57
   3  -8  -4 1289.87   54.11
  -2  -9  -7   37.00   34.82
   3  -8  -4 1344.27   59.16
   6  -5   1    6.79   30.91
  -6   5  -1    8.02   18.42
   6  -5   1   12.42   19.30
  -6   5  -1    5.74   24.86
   7  -4  -3 2155.01   90.67
   7  -4  -3 1954.77  104.67
   7  -4  -3 1882.34   69.60
  -7   4   3 1349.37   57.19
   7  -4  -3 1785.83   66.73
  -7   4   3 1915.68   76.49
  -2   0 -10  360.68   44.95
  -2   0 -10  375.71   24.35
  -5   6  -1   14.83   30.10
  -2   0 -10  377.43   48.03
   5  -6   1   -2.97   17.24
  -2   0 -10  325.19   27.02
  -5   6  -1   -1.06   27.16
   2   0  10  341.86   23.38
   5  -6   1    6.72   15.91
   2   0  10  340.87   47.88
  -4   6  -3  466.38   55.04
   4  -4   6 2969.45  134.32
  -4   4  -6 1912.96   59.98
   4  -4   6 2913.84  125.19
   4  -6   3  504.76   40.52
  -4   6  -3  481.67   56.34
  -4   4  -6 1891.22   70.56
   4  -6   3  494.11   70.23
   8  -2  -3    0.48   15.91
  -6  -1  -8  818.73   50.42
   6   1   8  826.19   78.16
   6   1   8  808.73   50.29
  -8   2   3    2.12   13.46
  -6  -1  -8 1011.40   83.61
   9   3   3    2.85   12.51
   8  -2  -3   12.07   17.17
  -8   2   3   -1.72    7.99
  -6  -1  -8  879.91   53.60
   8  -2  -3    2.15   11.73
   9   3   3    8.06   13.20
   9   3   3    1.77   11.78
   9   3   3   13.88   23.21
   6   1   8  847.91   53.29
   8  -2  -3    1.75   28.28
  -9  -3  -3   14.76   15.39
  -9  -3  -3    6.04   27.34
   4   4  10 1371.54   43.83
  -4  -4 -10 1771.56  104.60
  -4  -4 -10 1555.23   69.12
  -4  -4 -10 1654.35   54.00
   4   4  10 1531.38   85.40
   4   4  10 1346.70   65.27
   7   8   4 1080.17   55.36
  -7  -8  -4 1274.66   84.17
   7   8   4 1117.95   70.95
  -7  -8  -4 1101.16   44.58
  -7  -8  -4 1154.92   73.54
  -7  -8  -1  207.97   32.83
   7   8   1  162.44   26.87
   7   8   1  194.61   40.33
  -7  -8  -1  199.27   19.37
  -7  -8  -1  197.24   25.62
  -7  -8  -1  215.68   46.65
   0  -6   6   -0.69   29.21
  -4  -7  -9 1797.52   98.11
   4   7   9 1708.97   91.25
   0   6  -6    9.05   15.41
   0   6  -6   14.69    8.07
  -4  -7  -9 2119.62   93.20
   0  -6   6   13.53   32.07
   4   7   9 1784.45  101.35
   0   6  -6    3.92   14.55
   0   6  -6   11.56   32.55
   8   6   5   41.03   18.45
  -8  -7  -2  147.65   45.10
  -8  -7  -2  102.59   22.59
   8   7   2   91.85   28.50
  -8  -6  -5   48.77   38.56
   8   7   2  128.32   38.99
   8   6   5   36.06   32.00
   8   6   5   13.39   13.45
  -8  -6  -5   32.67   37.24
   8   7   2   52.82   20.80
   8   6   5   14.30   12.18
  -8  -7  -2  116.56   30.40
   4   3  10    9.18   10.42
  -4  -3 -10   16.07   34.41
  -4  -3 -10    7.22   26.86
   4   3  10   12.53   30.53
   4   3  10    5.17   16.69
  -4  -3 -10   10.15   10.96
   5   4  -7 1733.36   74.87
  -5  -4   7 1831.71   98.05
   5   4  -7 1931.54   99.09
  -5  -4   7 1556.46   51.32
  -5  -4   7 1774.92   70.86
  -5  -6  -9  161.93   27.84
   5   6   9  149.55   26.23
   5   6   9  125.68   29.45
  -5  -6  -9  170.73   54.67
   3  -2 -10  182.75   48.13
  -3   2  10  174.21   26.92
  -3  -9  -7  668.33   53.01
   3  -2 -10  181.04   28.96
  -3   2  10   94.74   10.83
   3  -2 -10  186.60   19.74
   3   9   7  736.81   65.43
  -3  -9  -7  761.31   62.82
   3   9   7  637.12   36.08
   3  -2 -10  139.92   17.35
   0   6  10  173.77   30.88
   0  -6 -10  210.69   45.70
   0  -6 -10  238.76   36.08
   0  -6 -10  203.09   27.06
  -5  -7   4   83.19   19.29
   5   7  -4   76.54   19.85
   5   7  -4   75.83   36.48
   8   4   6    2.69   11.06
   8   4   6    1.64   23.01
  -2   2  -9 1388.84   67.74
   2  -2   9 1499.31   72.82
  -8  -4  -6    4.82   14.48
  -2   2  -9 1513.88   62.27
  -2   2  -9 1618.47   80.05
  -5  -7   4   65.28   19.29
  -5  -7   4   92.36   33.30
  -2   2  -9 1488.49   80.66
   8   4   6   -0.58    6.70
   8   4   6   -0.35   10.02
  -5  -7   4   72.64   18.56
  -8  -4  -6   -1.48   18.69
   2  -2   9 1477.84   61.95
  -7   2   6  333.63   27.24
   7  -2  -6  290.82   39.87
  -7  -6  -7  591.81   61.54
   7   6   7  563.14   37.83
  -7  -6  -7  657.89   70.40
   7  -2  -6  371.97   51.21
   7  -2  -6  332.52   45.36
   7   6   7  540.12   65.08
  -4  -8   3   38.89   25.17
  -4  -8   3   39.09   13.74
   4   8  -3   40.06   14.86
  -4  -8   3   42.23   16.52
   4   8  -3   39.30   18.52
  -4  -8   3   45.20   25.70
  -2  -7   5 3144.73  119.58
   2   7  -5 3245.07  116.97
  -2  -7   5 3085.70  125.75
   2   7  -5 3137.21  121.07
  -2  -7   5 3251.69  116.24
   2   7  -5 3085.29  115.45
   9   4   3    7.49   22.65
  -9  -4  -3    4.17   15.91
  -9  -4  -3    4.38   23.95
   9   4   3    2.09   16.93
   9   4   3    0.56   11.09
   9   4   3    5.09   12.33
   3  -8  -1 1662.72   72.67
   1   9  -1  265.14   20.05
   3  -8  -1 1798.40   98.56
  -1  -9   1  294.33   49.31
   1   9  -1  282.60   38.19
  -1  -9   1  250.66   21.67
  -1  -9   1  298.10   27.03
  -3   8   1 1830.56   77.35
  -1  -9   1  295.96   32.15
  -3   8   1 1768.27   91.40
   6  -2   6 2998.92  133.18
  -6   2  -6 2768.50  111.14
  -6   2  -6 2412.99   82.25
   6  -2   6 2766.37  128.63
  -6   2  -6 2444.97   96.84
  -6   2  -6 3020.63  134.67
  -8  -3  -6  341.94   38.75
   8   7   3 1004.28   52.60
   8   3   6  251.58   53.90
   8   7   3 1048.00   50.13
   8   3   6  214.64   29.34
  -8  -7  -3 1135.08   54.80
   8   3   6  313.53   37.09
  -8  -7  -3 1051.01   50.01
  -8  -7  -3 1175.41   79.54
  -8  -3  -6  315.54   27.31
   8   3   6  227.05   30.01
  -5   4  -5  162.43   28.03
  -5   4  -5  197.17   46.14
   5  -4   5  171.10   46.40
   5  -4   5  184.62   35.35
   9   1   2   85.59   22.07
   3  -1 -10 4058.76  139.26
   3  -1 -10 3977.60  151.52
   3  -1 -10 3994.43  169.43
  -9  -1  -2   67.21   29.42
  -9  -1  -2   78.59   23.88
  -3   1  10 3767.27  143.64
   9   1   2   70.39   20.22
   9   1   2   47.30   17.99
   9   1   2   61.12   20.17
   5  -5  -7  368.44   38.31
   5  -5  -7  587.99   28.68
   5  -5  -7  597.28   29.80
   5  -5  -7  418.20   40.65
   5  -5  -7  518.47   31.45
   5  -5  -7  545.00   30.46
   1  -9  -5   10.99   14.12
   1  -9  -5   12.58    8.05
   1  -9  -5   17.45   15.09
   1  -9  -5   19.54   28.65
   1  -9  -5   13.02    8.34
   1  -9  -5   14.37   30.40
   9   2  -2   15.12    9.96
  -1   9   1 1129.05   61.23
   9   2  -2   45.41   22.69
   1  -9  -1 1226.75   68.21
   1  -9  -1 1313.22   82.28
   9   2  -2   42.50   18.60
   9   2  -2   55.58   33.92
  -9  -2   2   56.50   21.02
   1  -9  -1 1275.76   63.35
  -9  -2   2   76.40   31.00
   1  -9  -1 1179.40   34.26
  -9  -2   2   21.85    9.66
  -1  -9  -7   24.84   17.41
  -1  -9  -7   27.29   32.49
  -1  -9  -7   13.92   22.60
   1   9   7   23.80   22.08
  -3  -6 -10  728.34   66.88
  -3  -6 -10  626.32   42.15
   3   6  10  547.09   55.79
  -7   3  -3  120.40   42.37
   0   1 -10 2305.84  108.51
  -7   3  -3   87.01   35.69
  -7   3  -3   78.55    6.72
   7  -3   3   81.61   49.80
   0   1 -10 2445.70  103.99
   7  -3   3  106.65   24.72
   0   1 -10 2232.35  102.26
   3   6  10  607.86   41.64
   7  -3   3  100.80    9.35
   0  -1  10 1461.52   79.24
   0  -1  10 2182.35   77.01
  -5  -9   0 1650.20   77.41
  -5  -9   0 1532.32   77.16
  -5  -9   0 1607.84   77.78
   5   9   0 1505.88   59.01
  -5  -9   0 1523.90   66.15
   5   9   0 1432.59   68.83
  -8  -7  -1 4174.97  139.06
   9   2   3    9.06   26.08
   9   2   3   12.32   24.40
   9   2   3   18.01   21.98
  -9  -2  -3   16.42   16.54
   9   2   3   10.65   24.64
  -8  -7  -1 4465.01  158.30
  -8  -7  -1 4485.23  165.31
   8   7   1 4339.70  168.30
  -9  -2  -3   16.17   23.06
   8   7   1 4136.57  157.50
   0   8  -3  342.16   30.68
   0  -8   3  361.47   31.85
   0  -8   3  329.07   48.32
   0  -8   3  277.37   20.08
   0   8  -3  366.06   46.11
   4  -2   8  355.74   44.89
  -4   2  -8  280.99   29.02
  -1  -1  10 1132.15   56.82
   1   1 -10 1168.60   73.65
   1   1 -10 1159.32   76.56
   1   1 -10 1290.15   71.48
   4  -2   8  364.21   63.53
  -4   2  -8  280.26   26.65
  -4   2  -8  362.78   29.17
  -1  -1  10  492.79   36.16
  -4   2  -8  317.49   32.57
   1   7  -5  770.78   54.23
  -1  -7   5  939.88   66.91
   1   7  -5  802.43   34.50
  -1  -7   5  747.15   43.31
  -1  -7   5  794.56   58.77
   1   7  -5  829.20   45.31
   9   4  -1   89.50   35.99
   9   4  -1   68.99   17.48
   9   4  -1   93.41   42.26
  -9  -4   1   94.55   39.46
  -9  -4   1   88.35   39.09
  -9  -4   1   71.68   19.24
  -5  -1  -9   64.50   14.00
   5   1   9   63.88   23.75
  -5  -1  -9   65.85   45.64
   5   1   9   58.72   28.59
  -5  -1  -9   67.59   16.58
   5   1   9   58.40   26.38
  -5  -1  -9    5.65   19.06
   6   9   3   98.06   24.12
  -6  -9  -3  110.91   16.08
  -6  -9  -3  124.00   36.67
  -6  -9  -3  121.22   26.18
   6   9   3  127.85   22.86
  -6  -9  -3  126.08   38.56
   6   9   3   70.35   16.71
   8   1  -5 8820.73  325.65
  -8  -1   5 8977.59  333.31
   8   1  -5 7795.02  293.39
  -8  -1   5 8756.90  322.43
   1  -7  -9   43.54   27.63
   1  -7  -9   67.13   20.82
   1  -7  -9   51.40   30.09
   1  -7  -9   67.79   15.16
   1  -7  -9   34.74    7.94
   1  -7  -9   27.50    8.42
   7   7  -2   96.26   38.02
  -7  -7   2   84.98   17.58
  -7  -7   2   89.26   29.33
   9   5   1  394.51   31.99
  -7  -7   2   94.57   23.00
   7   7  -2   75.89   19.41
  -7  -7   2   95.62   18.80
   9   5   1  427.07   41.12
   9   5   1  510.67   34.08
  -9  -5  -1  569.44   44.27
  -9  -5  -1  521.54   56.68
  -9  -5  -1  528.81   44.02
   9   5   1  434.79   38.42
   9   1  -2 1893.03   74.79
  -9  -1   2 1877.94   84.40
   6  -5  -5  365.16   24.14
  -9  -5  -2  726.08   44.61
   9   1  -2 1756.42   78.74
   6  -5  -5  431.16   44.02
   6  -5  -5  419.40   30.75
  -9  -5  -2  754.57   56.19
   9   5   2  560.58   46.78
   6  -5  -5  376.24   30.03
   6  -3   5 1401.24  108.24
  -9  -1   2 1075.27   41.92
   9   5   2  703.01   56.63
   9   5   2  526.64   43.82
   6  -3   5 1184.25   59.33
  -6   3  -5 1215.39   83.99
   9   1  -2 1790.80  101.64
  -6   3  -5 1334.66   84.84
   6  -5  -5  295.85   26.51
   9   5   2  430.72   33.15
   4   5  10  282.52   48.40
   4   5  10  252.18   48.94
  -4  -5 -10  288.69   51.87
  -4  -5 -10  324.19   37.70
   3  -3 -10   18.02   12.03
   3  -3 -10   48.92   37.28
  -3   3  10   46.79   19.68
   3  -3 -10   22.09   21.74
   3  -3 -10   29.26   11.84
   3  -3 -10   55.07   20.69
  -3  -4   8 1358.22   81.19
  -4  -9   1   21.79   16.20
  -4  -9   1   34.00   25.59
  -4  -9   1   23.47   22.29
  -3  -4   8 1241.99   54.71
  -7  -1  -7  261.52   33.30
   4   9  -1   27.75   23.66
   3   4  -8 1489.63   86.08
  -4  -9   1   28.26   13.01
   7   1   7  226.11   34.23
   7   1   7  246.66   31.53
  -7  -1  -7  260.05   36.79
   3   4  -8 1255.97   57.91
   4   9  -1   20.88   20.67
   7   1   7  264.32   58.89
  -7  -1  -7  282.74   58.07
  -4   4   9  180.61   28.30
   4  -4  -9  205.50   13.60
   4  -4  -9  225.51   20.99
   4  -4  -9  261.49   21.27
   4  -4  -9  200.76   27.43
   4  -4  -9  190.03   41.83
   4  -4  -9  194.63   25.35
  -3  -7   5  375.19   38.60
  -3  -7   5  350.12   25.90
  -3  -7   5  343.09   40.28
   3   7  -5  414.38   53.42
  -3  -7   5  380.00   47.10
  -6  -3   7  832.78   71.27
   6   3  -7  777.82   45.54
   3   7  -5  385.87   39.66
   6   3  -7  752.42   46.88
  -6  -3   7  807.17   61.68
   9   0   0  170.82   43.46
  -9   0   0  125.29   23.78
   9   0   0  181.18   16.78
  -9   0   0  180.64   25.85
   9   0   0  166.15   42.10
  -8  -5   3   14.26    9.85
  -8  -5   3   21.24   16.58
   8   5  -3   20.82   29.02
  -8  -5   3   23.90   35.56
   8   5  -3   23.39   21.66
  -8  -5   3   20.91    7.78
  -6  -9  -2   23.06   27.37
   6   9   2   23.23   16.40
  -6  -9  -2   23.61   29.21
  -6  -9  -2   23.62   33.89
  -6  -9  -2   27.65   15.02
   6   9   2   14.49   15.67
  -6   1  -7   30.86   12.11
  -6   1  -7   27.95   31.88
   6  -1   7   24.63   16.56
   5  -4  -8  183.18   20.49
  -8  -5  -6  690.63   74.61
  -6   1  -7   14.20   41.27
  -8  -5  -6  645.66   59.94
   5  -4  -8  205.51   13.03
   5  -4  -8  174.77   19.59
   5  -4  -8  151.44   22.33
   6  -1   7   11.55   49.16
  -6   1  -7   24.25   15.91
   8   5   6  396.08   29.66
   8   5   6  611.70   53.74
   6  -1   7   22.16   30.65
   5  -4  -8  197.15   11.74
   8   5   6  510.85   41.40
   5  -4  -8  161.51   36.60
  -5   1  -8 2597.70  128.39
   5  -1   8 2619.60  116.04
  -5   1  -8 2509.38   99.60
  -5   1  -8 2220.10   85.94
   5  -1   8 2468.21   94.23
  -5   1  -8 2528.00   94.74
   5   9   6   53.67   40.93
  -5  -9  -6   49.03   37.40
  -9  -3   2 1247.65   79.78
   7   3  -6   71.26   22.50
   9   3  -2 1099.54   56.98
  -7  -3   6   86.95   35.96
  -9  -3   2 1234.61   58.90
  -7  -3   6   83.64   25.11
  -5  -9  -6   54.33   24.57
   9   3  -2 1251.96   59.06
   5   9   6   50.90   31.70
   7   3  -6   75.43   41.92
  -8   0   5  256.85   32.24
   8   0  -5  234.85   49.39
  -8   0   5  281.25   43.75
   8   0  -5  250.33   28.51
   1   3  -9 7601.90  278.39
  -1  -3   9 6976.97  244.59
  -1  -3   9 4662.03  232.69
   1   3  -9 6662.87  230.19
   1   3  -9 6720.00  229.20
   3  -8  -5  929.45   41.12
   3  -8  -5  813.03   48.47
   3  -8  -5 1009.06   60.70
   3  -8  -5  995.95   48.46
  -3   4  -7   12.30   10.87
  -3   4  -7   27.86   18.52
  -3   4  -7   19.12   32.77
   3  -4   7   22.77   40.30
  -3   4  -7   16.30   11.78
   3  -4   7   25.13   20.09
   8  -2   2 3781.21  150.86
   8  -2   2 3798.36  177.41
   4   2  10  109.26   25.99
  -8   2  -2 3587.88  116.85
   8  -2   2 3690.24  170.97
   4   2  10  154.08   20.58
   9   0  -1   33.56   33.26
   9   0  -1   12.11   16.14
  -8   2  -2 3411.56  147.56
   9   0  -1   33.68   35.72
  -9   0   1   16.45   14.11
   9   0  -1   29.94   12.77
  -9   0   1   34.11   12.30
   4   2  10  124.51   22.71
   8  -2   2 3936.35  129.65
  -4  -2 -10  155.97   26.92
  -4  -2 -10  136.47   29.27
  -4  -2 -10  146.79   21.40
  -4  -2 -10  126.05   22.10
   6   9   4  124.57   37.00
  -6  -9  -4  131.75   40.34
  -6  -9  -4  145.88   43.45
   6   9   4  132.78   42.37
  -6  -9  -4  118.06   13.31
  -1   5  -7   14.94   31.83
  -1   5  -7    6.58   12.93
   1  -5   7   13.77   34.16
  -1   5  -7    9.12   26.20
  -1   5  -7   13.95   14.05
   1  -5   7   15.83   20.70
  -7   4  -1  434.84   42.93
   7  -4   1  816.09   52.99
  -7   4  -1  713.98   40.31
   7  -4   1  755.12   47.60
   7  -4   1  820.01   70.01
  -8  -7  -4 1927.53  102.43
   8   7   4 1573.84   73.39
  -8  -7  -4 1903.13   83.90
   8   7   4 1874.23   97.79
   4  -5   5  305.89   65.64
  -4   5  -5  326.36   33.39
  -4   5  -5  289.00   48.92
   4  -5   5  293.63   32.01
  -7   4   4  570.14   32.91
   7  -4  -4  518.29   34.35
   7  -4  -4  548.50   34.14
   7  -4  -4  606.32   57.22
   7  -4  -4  583.01   56.59
  -8  -4   4  214.53   42.05
   8   4  -4  170.95   25.46
  -8  -4   4  206.12   29.51
   4  -7   1  310.35   32.32
  -4   7  -1  329.48   32.21
   4  -7   1  386.45   59.72
  -4   7  -1  335.59   31.91
   8   4  -4  208.40   49.16
  -8  -2   5 1172.72   77.41
   8   2  -5 1094.13   56.28
  -8  -2   5 1253.76   62.88
   8   2  -5 1236.98   83.65
   8   2   6  509.89   42.24
  -8  -2  -6  678.03   68.79
   8   2   6  482.13   42.64
   1  -1  10  550.69   31.08
   8   2   6  531.27   63.95
   8   2   6  589.49   42.76
  -8  -2  -6  598.93   46.14
   4   9   7    1.06   12.83
  -1   1 -10  593.44   54.00
  -4  -9  -7    6.93   29.27
   4   9   7    2.88   28.57
  -1   1 -10  442.75   44.96
  -1   1 -10  565.79   35.22
  -4  -9  -7    7.23   33.28
   1  -1  10  542.36   51.17
  -1   1 -10  600.95   34.11
  -9   0  -1  212.22   24.67
  -1   4  -8    6.40   16.60
   6   0  -8  943.23   47.93
  -1   4  -8    6.31   13.55
   6   0  -8  950.49   71.88
  -6   0   8 1004.82   55.79
  -6   0   8  989.54   49.79
   9   0   1  155.58   34.86
   1  -4   8    6.57   28.93
   9   0   1  186.98   27.21
   9   0   1  190.19   44.04
  -9   0  -1  154.78   28.70
  -1   4  -8    6.48   16.80
   9   0   1  217.09   25.75
  -1   4  -8    3.07   14.37
   1  -4   8    0.78   28.15
   1   3  11    2.44    5.99
  -1  -3 -11    2.36   24.40
  -1  -3 -11    3.66   31.14
  -1  -3 -11    8.54   20.26
   1   3  11   -0.01   20.60
  -1  -3 -11    2.81   11.27
   6  -1  -8  282.11   29.20
   7   8   5 6592.50  224.61
   0   3  -9 1880.21   88.97
   7   8   5 6506.15  257.35
  -6   1   8  312.88   42.14
  -6   1   8  345.45   33.53
   0  -3   9 1599.10   83.27
  -7  -8  -5 7190.74  273.02
   6  -1  -8  306.17   25.91
   0   3  -9 2071.81   83.41
   0   3  -9 1882.95   91.36
  -7  -8  -5 7070.31  270.48
   0  -3   9 2039.33   80.32
   0   3  -9 1837.69   87.33
  -9  -5   0  397.87   52.37
   7   8   0  347.35   26.48
  -9  -5   0  357.99   34.36
   9   5   0  430.19   33.99
  -7  -8   0  414.00   33.10
  -7  -8   0  389.18   24.19
  -7  -8   0  422.01   34.20
  -9  -5   0  407.78   43.54
   9   5   0  299.64   37.93
   7   8   0  409.57   46.39
  -7  -8   0  420.52   36.27
   9   5   0  235.93   29.87
  -4  -6   6  295.85   27.50
   2  -5 -10   54.39   19.39
   2  -5 -10   36.58   15.06
   2  -5 -10   38.32   37.02
   2  -5 -10   48.98   15.33
  -4  -6   6  327.56   45.85
  -2   5  10   14.31    8.56
   4   6  -6  352.93   29.53
   2  -5 -10   50.64   19.67
  -4  -6   6  347.45   28.65
   4   6  -6  399.58   53.46
  -4  -6   6  312.93   22.00
   2  -5 -10   46.06   15.93
   2  -8  -7   94.82   15.83
   2  -8  -7   51.78   19.35
   2  -8  -7   48.85   14.13
   2  -8  -7   93.19   29.46
   2  -8  -7   35.98   14.43
   2  -8  -7   60.14   21.12
  -9  -5  -3  711.56   45.69
   9   5   3  618.05   40.75
   0   3  11   74.58   10.06
   0  -3 -11   85.85   26.98
   0   3  11   53.95   22.75
   9   5   3  475.81   40.59
   9   5   3  508.19   33.74
  -9  -5  -3  827.03   64.77
   9   5   3  715.44   39.88
   0  -3 -11   81.54   24.37
   0  -3 -11   78.29   17.56
   0  -3 -11   46.92   28.31
  -3   0  10   27.32   11.34
  -3   0  10   76.69   25.21
   3   0 -10   99.75   44.46
   3   0 -10  107.67   20.49
   3   0 -10   99.61   41.40
  -2 -10  -3 2307.48  112.81
  -3 -10  -3 1556.82   58.78
  -3   3  -8  558.06   53.57
   2  10   3 1966.19   67.52
  -3   3  -8  485.26   52.42
  -3 -10  -3 1899.84   97.61
   2  10   3 1887.45   66.12
  -3   3  -8  345.88   28.65
  -2 -10  -3 2277.41   89.44
   3  -3   8  550.12   55.61
  -2 -10  -3 2090.07   80.13
   3  10   3 1605.03   55.44
  -3 -10  -3 1870.91   82.13
   3  -3   8  552.12   47.73
   3  10   3 1605.25   68.30
  -3 -10  -3 1818.76   76.76
  -3   3  -8  384.47   31.23
  -2 -10  -3 2337.97   95.88
   2   1 -10   49.59   29.44
  -2  -1  10   21.48   12.86
   2   1 -10   21.88   12.53
   2   3  -9   18.21   15.52
   2   3  -9   49.79   31.69
  -2  -3   9    8.06   21.42
   2   3  -9   43.38   35.53
   2   1 -10   37.04   34.54
  -2  -3   9   21.67   18.55
   2   1 -10   38.02   19.32
  -2  -1  10   35.67   24.73
  -2  -3   9   55.50   29.80
   2   3  -9   30.73   18.80
   1  -8  -8  419.42   40.63
   1  -8  -8  610.86   46.73
   1  -8  -8  467.37   44.28
   1  -8  -8  621.45   44.68
  -8  -6   2    2.60   12.40
   8   6  -2    6.30   24.13
   8   6  -2    7.92   31.30
  -8  -6   2    4.55   10.87
  -8  -6   2    0.84    9.01
  -8  -6   2    0.99   16.65
  -4  -5   7   25.70   15.09
   4   5  -7   19.85   31.85
  -4  -5   7   32.22   19.53
   4   5  -7   40.96   22.96
  -4  -5   7   41.32   32.96
  -4  -5   7   21.64   13.40
  -3 -10  -4 1241.92   61.26
  -2 -10  -4   94.87   42.43
  -3 -10  -4 1192.73   76.61
  -2 -10  -4   81.00   25.10
  -2 -10  -4   61.19   14.17
   2  10   4   67.41   19.97
  -8  -7   0  262.77   30.30
  -8  -7   0  268.22   33.26
   3  10   4  975.70   38.86
   8   7   0  223.78   23.83
  -2 -10  -4   83.40   25.94
  -8  -7   0  285.35   50.38
   8   7   0  288.25   30.92
   2  10   4   61.62   13.09
  -8  -7   0  268.88   27.55
  -3 -10  -4 1172.69   50.59
   3  10   4 1014.43   52.82
   5  -1  -9    0.19   13.05
   2   8   9 2776.53  125.31
   5  -1  -9   -2.07   24.04
  -5   1   9    0.71   11.53
   5  -1  -9   -0.62   10.82
  -5   1   9    4.85   17.93
  -2  -8  -9 3160.87  121.52
   2   8   9 2880.76  133.88
  -2  -8  -9 2987.88  138.35
   4  -7  -6 3704.45  138.73
  -3   5  -6   14.62    8.46
   3  -5   6   45.47   39.81
  -3   5  -6   22.96    8.06
   4  -7  -6 3383.97  128.03
  -3   5  -6   48.50   33.02
  -3   5  -6   58.39   21.28
   4  -7  -6 3987.37  146.08
   3  -5   6   47.72   27.76
   4  -7  -6 3279.36  127.60
   0  -2 -11    4.81   14.42
   0  -2 -11    1.99   18.63
   0  -2 -11    4.47   28.27
   0  -2 -11    1.08   18.50
   0   2  11    0.67    9.95
   0   2  11   -1.22   11.62
  -1  -4 -1112221.32  461.25
   1   4  1110070.34  345.74
   1   4  1110871.87  342.51
  -1  -4 -1111068.42  354.77
  -1  -4 -1111572.25  405.68
  -1  -4 -1114324.38  517.71
  -8   2   4 1357.37   61.61
  -8   2   4  803.30   31.13
   8  -2  -4 1324.87   84.50
   8  -2  -4 1377.39   69.30
   8  -2  -4 1334.27   65.86
   3  -8   0 1293.94   62.20
  -3   8   0 1364.44   64.41
   9   3   4    6.06   12.16
   9   3   4    1.27   21.80
   3  -8   0 1340.04   90.41
  -3   8   0 1303.42   79.16
   9   3   4    6.21   25.36
  -9  -3  -4    7.64   14.88
   9   3   4    6.27   11.18
  -9  -3  -4    9.74   29.89
   5  -6  -6 3084.14  104.06
   0  -7   5    3.72   17.99
  -6  -9  -1  120.94   20.40
   5  -6  -6 3053.60  124.05
   0   7  -5    4.27   10.58
   0  -7   5    5.28    7.61
  -6  -9  -1  122.38   18.50
   6   9   1  129.16   32.68
  -6  -9  -1  116.30   21.25
   0  -7   5    3.57   17.77
   5  -6  -6 3015.77  113.68
   0   7  -5    3.11   24.20
   6   9   1   93.58   23.12
  -6  -9  -1  124.83   23.20
   5  -6  -6 3311.22  119.34
   0   7  -5    2.85    9.43
   0   7  -5    2.98   28.72
   9   4   4   87.47   33.89
   9   4   4   76.87   24.69
   9   4   4  122.87   20.34
   9   4   4   62.03   25.07
  -9  -4  -4  123.72   39.55
  -9  -4  -4  116.72   39.24
  -1   6  10 1413.02   66.35
  -1  -2 -11    8.04    8.46
   1  -6 -10 1431.80   66.20
   1  -6 -10 1472.40   90.06
  -1  -2 -11    7.68   16.75
  -1  -2 -11    4.95   23.26
  -1  -2 -11    7.13   19.01
   1   2  11    6.23   13.02
   1  -6 -10 1641.58   74.95
   1   2  11   11.65   19.32
  -6  -4  -9 1078.14   70.68
  -6  -4  -9 1296.14   71.32
  -6  -7  -8   87.09   28.62
   6   7   8   77.28   41.90
   6   4   9  984.42   39.79
   6   4   9 1051.63   68.50
   6   4   9  951.07   78.34
   6   7   8   81.31   39.68
  -6  -7  -8   98.35   43.91
   0   9  -1  172.06   26.48
   0  -9   1  150.36   28.61
   0   9  -1  109.49   13.17
   0  -9   1  150.26   38.07
   0   9  -1  145.35   36.04
   0  -9   1  156.60   43.94
   0  -9   1  105.05   15.36
  -6  -8  -7 4952.76  182.00
  -6  -8  -7 4847.40  198.12
   6   8   7 4214.01  183.98
   6   8   7 4366.49  155.59
   9   1   3   73.32   35.15
  -9   0   2  344.14   22.06
   9   0  -2  580.05   46.47
   9   1   3   92.50   20.95
  -9  -1  -3  134.72   23.12
  -9  -1  -3  128.59   25.71
   9   0  -2  562.73   41.46
  -9   0   2  594.69   42.88
   9   1   3  124.16   23.83
   9   1   3   89.54   34.94
   9   0  -2  554.66   61.76
   1  -6   6 2724.42  106.86
  -1   6  -6 1525.57   72.35
   1  -6   6 2789.51  117.69
  -1   6  -6 1686.03   75.21
   3  10   2  979.31   45.52
   3  10   2 1014.89   40.66
  -3 -10  -2  975.67   44.87
  -3 -10  -2 1137.84   57.48
  -3 -10  -2 1104.13   71.60
  -3 -10  -2 1166.61   58.35
  -2 -10  -2 2099.58   84.81
   0  -9  -7 1054.37   48.33
   0  -9  -7 1287.02   58.50
  -2 -10  -2 2351.73  113.08
   0   9   7 1142.77   59.53
   2  10   2 2072.46   77.09
   2  10   2 2077.21   82.19
  -2 -10  -2 2270.63   92.53
  -2 -10  -2 2299.66   86.21
   0  -9  -7 1387.47   74.96
  -5  -8  -8  604.55   44.41
   5   8   8  541.82   65.36
  -5  -8  -8  561.30   58.73
   5   8   8  547.26   38.27
   0  -4 -11  424.18   26.42
  -1  -8  -9   18.87   31.22
   0  -4 -11  484.52   50.06
   1   8   9    8.42   15.82
   0   4  11  291.09   38.15
   0  -4 -11  453.69   39.87
  -1  -8  -9   11.99   30.45
   0  -4 -11  511.38   66.34
   1   8   9    3.62   28.05
   0   4  11  433.47   24.80
  -7  -4  -8   16.23   30.05
   7   4   8    5.07   10.72
   7   4   8    2.94   25.02
   7   4   8    0.12   18.80
  -7  -4  -8    3.42   40.35
   7   4   8    3.91   10.01
   1  -9  -6   32.64   10.81
  -6   5  -2  510.56   40.38
   1  -9  -6   32.83   31.09
   6  -5   2  492.48   66.48
  -4  -2   9 1509.55   74.30
  -4  -2   9 1464.30   77.63
   1  -9  -6   12.04   12.42
   1  -9  -6   18.42    9.20
  -6   5  -2  433.82   51.75
   1  -9  -6   32.80   17.08
   1  -9  -6   22.48   11.91
   4   2  -9 1384.83   62.58
   4   2  -9 1278.46   79.52
   6  -5   2  469.75   58.76
  -6  -8   2  169.43   26.89
   1  -9   0   34.69   23.94
   6   8  -2  170.10   38.45
   1  -9   0   26.36   29.66
  -6  -8   2  163.58   15.76
  -1   9   0   41.67   28.41
  -5   0   9  371.29   41.90
   1  -9   0   27.20   37.82
   5   0  -9  407.67   36.69
  -6  -8   2  167.56   20.41
  -6  -8   2  156.18   24.26
   5   0  -9  418.10   47.94
  -1   9   0   31.80   21.85
  -5   0   9  423.44   58.68
   6   8  -2  153.08   22.09
   8   0   5    9.75   14.61
  -8   0  -5   20.37   16.90
   8   0   5    1.38   35.75
  -8   0  -5   12.39   33.25
   8   0   5    7.28   15.41
   8   0   5    8.77   25.48
  -5   2   9    5.97   20.87
   5  -2  -9    5.59   12.38
   5  -2  -9    7.24   17.09
   5  -2  -9    7.86   17.62
   7   0  -7  506.45   57.29
   7   0  -7  503.20   36.29
  -7   0   7  548.96   59.52
  -7   0   7  524.88   55.34
   6   1  -8  832.17   50.58
  -8   1   5 2424.40  107.08
   8  -1   4  568.58   41.10
   8  -1   4  522.40   39.03
   6   1  -8  869.61   64.76
  -2  -3 -11  336.00   52.22
   8  -1  -5 2405.93  118.30
   8  -1  -5 2365.88   94.11
  -2  -3 -11  319.96   51.69
   8  -1  -5 2336.80   96.61
  -6  -1   8  872.81   61.98
   8  -1   4  574.94   30.75
   8  -1   4  587.58   48.62
  -2  -3 -11  321.93   22.61
   2   3  11  321.15   20.82
   2   3  11  277.71   28.51
  -2  -3 -11  337.78   36.54
  -6  -1   8  865.57   74.96
  -8   1  -4  569.72   57.65
  -8   1  -4  573.80   31.46
  -6  -9  -5  329.21   53.79
   8  -3  -1  257.86   32.60
   8  -3  -1  178.06   42.67
   8  -3  -1  240.37   18.47
   6   9   5  288.59   44.00
  -6  -9  -5  320.21   53.81
  -8   3   1  234.34   18.88
  -8   3   1  179.22   20.25
   6   9   5  311.13   51.68
   8  -3  -1  272.32   54.25
   6   3   9   92.66   18.28
   6   3   9  113.63   34.27
   3   8   9 3201.67  140.57
  -6  -3  -9  134.48   55.30
   6   3   9   99.44   47.88
  -6  -3  -9  104.98   34.52
   3   8   9 3127.60  124.05
  -6  -3  -9  133.02   21.75
  -3  -8  -9 3541.00  135.63
  -3  -8  -9 3129.25  138.76
   5   3  -8  136.59   42.90
  -6   2   8  195.51   28.60
   6  -2  -8  169.36   34.42
   6  -2  -8  147.22   37.26
  -6   2   8  161.60   36.22
   6  -2  -8  172.54   23.68
   5   3  -8  147.39   26.35
  -5  -3   8  132.21   22.75
  -5  -3   8  124.04   27.65
  -4  -7   5  374.74   44.59
   4   7  -5  387.98   52.60
  -4  -7   5  333.74   32.36
   4   7  -5  374.90   29.12
  -4  -7   5  316.41   31.51
  -4  -7   5  343.92   43.79
   3  -4 -10   10.23   13.08
   3  -4 -10   26.75   17.66
   3  -4 -10   24.10   17.94
   3  -4 -10   13.67    9.63
   3  -4 -10   23.75   20.54
  -3   4  10   14.91   16.61
   2   4  11 1947.86   84.17
  -2  -4 -11 2671.11  130.67
   3   0  10   26.60   22.10
  -6   4  -4   23.23   23.14
  -2  -4 -11 2284.22   74.07
  -3   0 -10   22.80   13.79
   6  -4   4   22.80   21.51
  -2  -4 -11 2458.99  109.27
  -2  -4 -11 2351.03  123.60
   2   4  11 2148.68   69.52
   6  -4   4   35.60   47.10
  -6   4  -4   25.56   36.60
  -3   0 -10   24.24   14.50
  -3   0 -10   30.17   34.75
  -3   0 -10   21.66   27.65
   3   0  10   19.77   35.52
   5  -6   2 1762.23   79.57
   5  -6   2 2022.95   96.68
  -5   5  -4  450.99   38.04
  -5   6  -2 1797.00   78.97
   5  -5   4  477.52   47.82
   5  -5   4  425.95   55.92
  -5   6  -2 1925.06  107.48
  -5   5  -4  413.72   35.64
  -3   7  -3 6875.95  250.66
  -3   7  -3 6950.52  250.21
   3  -7   3 7006.80  283.76
   3  -7   3 7293.38  312.29
  -2   7  -4   59.79   25.71
  -4 -10  -3   27.34   33.10
   2  -7   4   59.33   46.54
   4  10   3   23.64   12.23
  -4 -10  -3   30.64   21.23
   4  10   3   25.00   13.40
  -2   7  -4   56.58   25.87
  -4 -10  -3   25.11   12.13
   2  -7   4   51.64   53.17
  -4 -10  -3   33.10   16.01
  -5  -8   3    0.89   13.84
  -1 -10  -3  163.86   24.68
  -5  -8   3    1.11   11.69
  -5  -8   3    0.93   12.19
   5   8  -3    5.29   23.96
   1  10   3  180.70   19.61
  -5  -8   3    0.36   15.85
  -1 -10  -3  216.43   48.13
   1  10   3  162.33   21.72
   5   8  -3    1.11   13.02
  -1 -10  -3  217.59   23.24
  -1 -10  -3  207.69   31.06
   9   4  -2 3754.67  157.57
   7   3   8   -2.72   11.23
  -7  -3  -8    2.47   19.07
  -9  -4   2 3672.09  156.06
   9   4  -2 3010.80  130.83
  -9  -4   2 3606.95  149.24
   7   3   8    8.47   18.82
   7   3   8   -1.00   11.37
  -7  -3  -8   -2.69   18.00
   7   3   8   -5.19   29.21
   8  -3  -2  368.04   54.24
  -4  -6 -10  876.69   73.43
  -9  -2   3   45.94   34.19
   4   6  10  736.53   67.78
   9   2  -3   27.11   35.33
   8  -3  -2  315.87   24.78
   4   6  10  836.57   50.55
   8  -3  -2  332.47   54.59
  -9  -2   3   39.14   22.01
  -8   3   2  333.90   24.67
   9   2  -3   51.21   34.49
  -4  -6 -10  959.90   79.81
  -8   3   2  318.37   30.35
   6   5   9    1.08    5.89
  -1   3  11 1561.42   60.71
  -1   3  11  788.96   54.30
  -6  -5  -9   -8.16   44.31
   6   5   9   -7.11   13.63
   6   5   9    8.39   11.41
   6   5   9   -0.85    3.75
   1  -3 -11 1658.53   75.44
   1  -3 -11 1735.83  103.63
  -6  -5  -9   -3.84   16.98
   7  -1   6 1661.99   89.84
  -2  -7 -10 1197.98   60.98
  -2   9   3    9.26   11.50
   2  10   5   34.31   20.08
  -2 -10  -5   25.06    8.68
   9   0   2 1131.83   82.35
   2   7  10 1220.49   61.89
   2  -9  -3    7.53   18.81
   7  -1   6 1676.31   65.99
  -2 -10  -5   53.43   36.67
  -7   1  -6 1786.03   94.89
  -2  -7 -10 1402.83   88.98
   9   0   2 1326.54   58.40
   2  -9  -3   11.35   17.79
   7  -1   6 1601.78   89.11
   9   0   2 1105.80   60.44
  -9   0  -2 1195.48   54.44
   2   7  10 1170.81   77.19
   2  -9  -3    7.69   11.74
  -7   1  -6 1381.54   61.08
  -7   1  -6 1702.83   78.85
  -2 -10  -5   60.65   23.47
  -9   0  -2 1091.94   53.82
  -2 -10  -5   37.09   14.04
   2  10   5   27.93    8.80
   9   0   2 1132.46   81.11
   1  -2 -11 1537.45   74.90
   1  -2 -11 1476.88   56.22
  -1   2  11 1417.04   59.59
  -1   2  11  890.51   43.22
   1  -2 -11 1452.30   88.14
  -3 -10  -5  137.73   41.76
  -7   2  -5 1595.38   57.40
   3  10   5  102.14   12.42
  -7   2  -5 1629.44   95.90
  -3 -10  -5  143.07   28.25
   7  -2   5 1475.96   69.95
  -3 -10  -5  126.46   32.44
  -7   2  -5 1844.69  101.44
   3  10   5  157.55   17.42
  -3 -10  -5  107.18   12.04
   7  -2   5 1875.93  121.53
   7  -2   5 1443.36   59.75
  -1 -10  -4 1803.94   96.10
  -2  -9   2   39.07   32.45
  -1 -10  -4 1900.00   82.24
   2   9  -2   22.51   14.88
  -7  -1   7  209.31   45.19
   7   1  -7  165.17   29.40
  -9  -1   3   25.36    5.55
   1  10   4 1250.35   50.05
   2   9  -2   19.32   28.42
  -2  -9   2   15.15   33.91
  -2  -9   2   24.38   16.99
  -9  -1   3   63.32   29.71
   9   1  -3   55.58   45.26
   9   1  -3   58.12   23.56
  -1 -10  -4 1730.92   72.19
   9   1  -3   50.53   34.57
   1  10   4 1485.44   60.47
   7   1  -7  188.12   43.24
  -2  -9   2   28.01   18.05
  -7  -1   7  192.27   30.70
  -9  -2  -4   22.61   23.74
   9   2   4   14.78   14.66
   9   2   4   27.57   22.01
   9   2   4   24.06   24.48
  -9  -2  -4   19.63   18.96
   8   6   6    8.82   10.18
   4  -1   9  183.66   53.73
  -4   1  -9  175.40   44.84
   8   6   6   21.31   19.49
  -4   1  -9  202.56   30.38
   9   2   4   13.99   17.87
  -4   1  -9  159.46   26.07
   8   6   6   10.74   11.28
  -4   1  -9  211.68   22.36
  -8  -6  -6   22.94   37.43
   8   6   6   22.72   30.14
   4  -1   9  211.63   35.59
  -8  -6  -6   27.40   23.37
  -4 -10  -4  180.95   27.92
  -4 -10  -4  179.70   35.48
   4  10   4  160.57   14.27
  -4 -10  -4  158.97   17.25
  -4 -10  -4  175.53   41.05
   4  10   4  155.62   28.56
  -6  -6   5    9.84   10.64
   1   7  10   94.93   22.73
  -1  -7 -10   96.69   21.73
  -1  -7 -10   91.81   23.83
  -6  -6   5   14.33   18.07
   6   6  -5   15.96   32.52
  -1  -7 -10   95.94   28.58
   1   7  10   84.73   32.37
  -6  -6   5   13.34   28.26
   6   6  -5   11.44   31.90
  -6  -6   5    8.19    9.58
   7   5   8   95.90   21.70
   7   5   8   35.39   10.68
  -7  -5  -8  105.24   25.25
   7   5   8   41.47   11.48
   7   5   8   67.66   42.94
  -7  -5  -8  107.66   34.97
   8  -3   0   28.28   20.29
   8  -3   0   32.74   40.07
   2  -8   2 2635.80  143.68
   2  -8   2 2692.98  136.06
  -8   3   0   29.98   10.01
  -2   8  -2 2605.19  127.25
   8  -3   0   28.17   23.73
   8  -3   0   26.78    9.56
  -8   3   0   22.31   13.98
  -2   8  -2 2578.14  106.78
  -1   3  -9   11.77   26.76
  -7   1   7   15.01   30.48
   5   7   9 1788.10  108.46
   7  -3  -6   56.88   26.77
   1  -3   9    8.66   32.55
   1  -3   9   11.08   32.11
  -7   3   6   97.02   30.12
   7  -1  -7   14.36   16.47
   5   7   9 1795.13   97.34
   7  -1  -7    6.54   15.43
  -1   3  -9   10.40   20.21
  -5  -7  -9 2138.82   96.76
  -5  -7  -9 1849.84   80.86
  -1   3  -9   13.26   23.02
  -1   3  -9    9.69   18.26
   7  -3  -6   77.33   33.29
  -7   1   7   15.35   30.42
   7  -3  -6   82.52   21.21
   6  -4  -7    2.01   10.36
   6  -4  -7    2.73   22.76
   6  -4  -7    4.73   10.92
   6  -4  -7    7.81   13.09
   6  -4  -7    3.38    8.30
   6  -4  -7    2.08    9.32
   6   0   8   35.65   13.46
   6   0   8   33.86   27.49
  -2  -8   4  894.90   48.75
  -6   0  -8   48.07   27.32
  -6   0  -8   23.22   19.12
  -6   0  -8   26.48   27.58
   2   8  -4  972.15   47.09
   2   8  -4  961.51   66.30
  -2  -8   4  969.84   65.14
   2   8  -4  873.01   46.87
   6   0   8   42.16   47.86
  -2  -8   4  894.77   59.82
  -2  -8   4  914.30   51.14
   3   9  -2 1200.23   52.65
   7   5  -5 1646.86   74.13
  -3  -9   2 1245.85   56.31
  -7  -7  -7  304.27   36.94
  -7  -5   5 1626.64   83.23
   3   9  -2 1236.42   57.67
  -3  -9   2 1205.08   51.75
  -3  -9   2 1217.04   71.23
  -3  -9   2 1196.27   50.62
  -7  -5   5 1610.94   47.96
   7   5  -5 1665.93   96.09
  -7  -5   5 1602.20   50.96
   7   7   7  249.58   56.68
  -7  -5   5 1632.03   74.04
   7   7   7  306.02   51.02
  -7  -7  -7  323.51   63.78
  -9  -5   1 1213.90   58.24
   9   5  -1 1080.25   53.45
  -9  -5   1 1267.62   71.64
  -9  -5   1 1165.98   56.26
   9   5  -1 1275.40   80.27
  -7  -6   4  176.24   16.11
  -7  -6   4  172.60   38.29
   7   6  -4  152.53   41.67
   8   3  -5  357.28   35.17
   8   3  -5  300.22   46.54
  -8  -3   5  331.63   31.68
   7   6  -4  182.01   28.22
  -7  -6   4  149.98   45.07
  -7  -6   4  165.69   14.54
  -8  -3   5  372.72   55.19
   5   9  -1   65.56   28.75
  -5  -9   1   61.56   26.03
  -5  -9   1   62.07   28.22
  -6  -5   6  107.56   10.78
  -6  -5   6  147.12   43.41
  -5  -9   1   70.82   14.90
   6   5  -6  144.52   27.00
  -6  -5   6  108.61   15.75
  -5  -9   1   54.69   17.32
  -6  -5   6  140.10   22.58
   5   9  -1   62.66   16.07
   6   5  -6  149.63   44.86
   2  -9  -4  325.20   19.27
   2  -9  -4  432.43   32.89
   2  -9  -4  306.63   32.81
   2  -9  -4  359.39   19.36
   2  -9  -4  424.85   50.86
   8   7   5  176.58   30.02
   8   7   5  206.78   29.17
  -8  -7  -5  221.55   32.45
  -8  -7  -5  229.74   33.84
   8   7   5  116.63   18.28
  -2   9   4  352.57   35.33
  -9  -5  -4   21.43   35.11
   9   5   4   14.22   15.99
   9   5   4    6.98   18.16
   9   5   4   11.41    9.86
  -9  -5  -4   21.16   20.73
   9   5   4   14.77   28.42
   2  -9  -2 1100.86   59.15
  -2   9   2 1000.50   61.39
   2  -9  -2 1095.96   57.72
   2  -9  -2  986.44   62.47
   0   1  11    2.07   15.27
   0  -1 -11    8.19   18.47
   0  -1 -11    6.89   17.28
   0   1  11    4.00    8.91
   0  -1 -11    0.27   16.28
   0  -1 -11    7.16   11.19
  -1   8  -3  151.51   43.26
   1  -8   3  158.84   50.26
   1  -8   3  191.09   49.69
  -1   8  -3  168.18   47.65
  -4 -10  -2  503.29   43.16
  -4 -10  -2  531.83   53.58
   4  10   2  449.19   36.76
  -4 -10  -2  517.24   54.56
   4  10   2  435.02   28.89
  -4 -10  -2  434.20   27.77
  -4  -1 -10 1431.67   66.63
  -4  -1 -10 1497.52   92.63
   4   1  10 1219.26   85.18
   4   1  10 1368.37   62.94
  -4  -1 -10 1265.35   57.52
  -4  -1 -10 1388.97   81.54
  -2  -2 -11  859.79   50.48
   3  -8  -6  548.44   33.39
   3  -8  -6  506.67   36.82
  -2  -2 -11  761.00   64.75
   2   9   8  273.77   31.06
  -2  -9  -8  238.90   38.58
   2   2  11  687.32   56.09
   3  -8  -6  475.89   30.39
  -2  -9  -8  282.38   30.30
   2   9   8  239.21   37.87
  -2  -9  -8  284.33   45.61
   2   2  11  788.16   36.82
  -2  -2 -11  776.84   45.35
  -2  -2 -11  844.83   41.42
   4   4  -8  688.62   43.22
   1  10   2    5.38   10.03
  -4  -4   8  697.75   64.98
  -1 -10  -2    2.44   10.51
  -1 -10  -2    5.13   27.88
  -1 -10  -2    4.12   17.95
  -4  -4   8  740.67   58.64
  -1 -10  -2   -0.98    8.92
   1  10   2    5.19   16.10
   4   4  -8  809.24   67.43
   3  -6  -9   18.39   13.42
   3  -6  -9   21.46   16.64
   3  -6  -9   19.12   26.06
   3  -6  -9   28.07   15.59
   3  -6  -9   14.59   28.20
   1   5  11    5.57   13.48
  -1  -5 -11    6.51   29.56
  -1  -5 -11    6.69   38.37
   1   5  11    6.84    5.22
  -1  -5 -11   13.02   20.43
   3   3  -9   46.72   34.53
   3   3  -9   44.75   30.28
  -3  -3   9   37.30   38.04
  -3  -3   9   16.53    8.31
  -3  -3   9   42.81   17.21
   3   3  -9   16.63   11.18
   3  -2   9  121.23   29.18
  -3  -8   4  580.01   45.88
  -9  -6  -2  212.87   30.35
   6  -6  -2  229.04   48.38
   9   6   2  196.79   42.75
  -3  -8   4  599.56   46.19
  -3   2  -9  110.47   24.23
  -3   2  -9  170.80   23.29
   6  -6  -2  201.74   45.50
   3   8  -4  631.58   43.82
   9   6   2  119.24   20.03
  -9  -6  -2  186.25   20.03
   9   6   2  164.97   21.73
  -3  -8   4  628.87   52.50
   9   6   2  112.77   26.22
  -3   2  -9  141.51   27.11
  -6   6   2  186.70   33.30
   3   8  -4  627.28   56.19
  -9  -6  -2  189.88   35.77
  -3  -8   4  586.21   48.40
  -3   2  -9  137.99   38.18
   3  -2   9  167.67   36.30
   6  -6  -2  220.32   42.46
   2  -1  10  188.71   28.93
   2  -1  10  243.85   34.37
  -2   1 -10  212.89   22.07
  -2   1 -10  212.93   23.52
  -2   1 -10  183.11   21.05
  -2   1 -10  193.12   39.06
   4  -6  -8  562.28   39.23
   4  -6  -8  678.39   35.41
   4  -6  -8  641.55   33.43
   4  -6  -8  488.09   46.29
   4  -6  -8  549.29   39.29
   5  -7  -2 1441.15   85.48
  -5   7   2 1379.00   75.39
   5  -7  -2 1279.76   78.99
  -5   7   2 1145.67   61.58
   5  -7  -2 1429.71   85.54
   5  -7  -3  543.05   53.46
   5  -7  -3  477.51   34.10
   5  -7  -3  533.09   36.68
   5  -7  -3  456.31   50.71
  -5   7   3  514.58   46.99
  -7   4  -2   23.55   31.39
   7  -4   2   54.80   23.52
  -7   4  -2   63.33   44.51
   7  -4   2   52.74   44.12
   3  10   1   32.88   18.60
  -3 -10  -1   60.79   20.22
  -3 -10  -1   53.29   34.85
  -3 -10  -1   37.22   22.30
   3  10   1   33.33   19.35
  -3 -10  -1   40.81   22.01
   8   1   6  177.28   17.55
  -8  -1  -6  185.40   29.89
   8   1   6  146.44   34.42
   8   1   6  133.58   33.09
   8   1   6  129.48   31.89
  -8  -1  -6  210.61   32.56
  -9  -3   3   26.67   20.53
  -9  -3   3   25.25   33.50
   2  10   1 1994.15   73.23
  -2 -10  -1 2190.18  108.29
  -2 -10  -1 2283.87   94.85
  -2 -10  -1 2076.50   76.97
   9   3  -3   23.50   20.88
   2  10   1 1930.72   80.85
  -2 -10  -1 2097.22   79.28
   9   3  -3   26.53   18.11
  -3  -9  -8  799.59   48.80
  -1  -8   4  619.54   41.25
   1   8  -4  500.72   32.34
   3   9   8  664.86   53.06
   1   8  -4  653.33   39.67
  -1  -8   4  702.38   42.84
  -1  -8   4  561.75   35.72
   3   9   8  725.73   47.27
   3  -7  -8 1073.61   51.61
   1   8  -4  661.90   53.23
   3  -7  -8 1070.80   53.50
  -3  -9  -8  676.09   55.92
  -1  -1 -11  693.65   57.43
  -1  -1 -11  766.68   34.53
   9   6   1  500.29   53.15
   1   1  11  678.94   29.82
  -1  -1 -11  805.38   49.02
  -9  -6  -1  483.76   42.15
  -1  -1 -11  755.00   60.15
   9   6   1  329.97   38.07
   1   1  11  607.92   47.02
   9   6   1  397.97   36.87
  -9  -6  -1  522.17   60.41
  -9  -6  -1  490.49   42.36
   6  -5  -6  147.25   25.83
   6  -5  -6  128.40   24.55
   6  -5  -6  228.96   21.41
   3   7  10  435.93   36.97
   6  -5  -6  238.81   36.14
   6  -5  -6  227.68   38.43
   3   7  10  471.86   55.71
   6  -5  -6  256.20   23.67
  -3  -7 -10  518.67   42.27
  -3  -7 -10  571.52   65.35
  -1   4  11  202.18   19.14
   1  -4 -11  252.07   33.89
   1  -4 -11  274.78   32.25
   1  -4 -11  244.64   16.22
   1  -4 -11  297.34   35.05
  -1   4  11  122.55   16.68
  -1  -9   2 2223.14  104.65
   7  -4  -5    3.74   10.83
   5   4  10  259.62   17.20
   1   9  -2 1877.86   66.10
   7  -4  -5   11.68   28.05
   7  -4  -5    7.57   12.60
  -5  -4 -10  296.42   20.91
   7  -4  -5   19.26   15.56
  -5  -4 -10  272.19   44.16
   6  -6  -3  135.48   24.19
  -1  -9   2 2144.88  107.78
   5   4  10  293.51   47.13
  -5  -4 -10  376.07   61.27
   6  -6  -3  128.54   35.28
  -1  -9   2 2159.28  112.64
   7  -4  -5    4.63   14.91
   5   4  10  258.09   51.28
   6  -6  -3  114.14   40.59
   1   9  -2 2068.93   80.05
   7  -4  -5    3.05    9.37
  -6   6   3  120.77   16.97
   8  -3  -3  167.26   46.62
   8  -3  -3  170.46   43.68
   8  -2   3  500.09   41.96
  -8   2  -3  472.94   51.24
   8  -2   3  508.75   24.30
   8  -3  -3   79.33   26.42
  -8   3   3  176.69   21.73
   8  -3  -3  146.82   15.40
   8  -2   3  492.33   67.65
   8  -2   3  432.87   38.97
  -8   3   3  127.33   19.39
  -8   2  -3  438.76   22.65
   0  -8  -9  576.08   45.77
   0  -8  -9  497.18   54.14
   0  -8  -9  461.57   47.38
   0  -8  -9  597.53   51.65
   1  10   5   57.16   12.46
   1  10   5   72.22   19.76
  -1 -10  -5   98.61   25.47
  -1 -10  -5   62.25   13.76
  -2  -5 -11   99.09   26.63
  -2  -5 -11   82.85   26.25
   2   5  11   67.09   33.13
  -2  -5 -11  110.62   50.94
  -1 -10  -5   89.96   24.90
  -1 -10  -5   83.47   22.79
   9  -1  -1  679.32   47.56
   9  -1  -1  723.43   42.48
  -9   1   1  525.90   34.24
   9  -1  -1  668.23   63.39
  -9   1   1  723.47   40.52
   7   8   6  341.65   59.55
  -5   0  -9 1211.96   54.78
  -5   0  -9 1347.96   71.59
  -7  -8  -6  403.67   68.65
   9  -1   0 1351.09   87.69
  -5   0  -9 1133.50   50.77
  -9   1   0 1362.80   57.16
   5   0   9 1137.29   92.65
   7   8   6  372.77   55.72
  -7  -8  -6  386.67   64.46
  -9   1   0  843.76   59.18
  -5   0  -9 1175.06   63.36
   9  -1   0 1270.65   65.05
   5   0   9 1194.63   65.37
   9  -1   0 1265.05   46.21
  -6  -9   0  313.15   35.79
  -6  -9   0  282.50   43.61
  -1   1  11   47.78   20.42
   1  -1 -11   49.13   24.17
   5   1  -9  469.37   38.09
  -5  -1   9  552.14   44.49
   1  -1 -11   32.32   23.47
  -5  -1   9  495.12   33.01
   1  -1 -11   36.48   20.62
   6   9   0  272.78   33.03
   5   1  -9  571.50   55.42
  -1   1  11   19.12   15.47
  -6  -9   0  304.50   24.84
   1  -1 -11   20.63   16.64
   6   9   0  275.53   38.55
   5   9   7  832.55   45.26
   4  10   5  385.47   38.75
  -4 -10  -5  452.84   52.60
  -5  -9  -7  941.58   55.41
  -4 -10  -5  438.99   36.65
  -4 -10  -5  434.41   32.03
  -5  -9  -7  916.12   51.17
   5   9   7  897.26   54.40
   7   8  -1  564.83   55.25
  -7  -8   1  542.99   37.95
   8   7  -1    2.75   16.79
  -7  -8   1  544.31   35.70
  -8  -7   1    1.90   13.91
  -8  -7   1    3.64   11.75
  -8  -7   1    1.30   11.61
  -7  -8   1  498.28   53.56
  -7  -8   1  534.55   42.65
   8   7  -1    2.48   20.98
  -8  -7   1   -0.39   27.70
   7   8  -1  471.08   45.60
  -6  -2  -9  149.02   54.36
  -6   6   1 1464.67   79.82
  -3  -1  10   38.07   10.08
   6   2   9  131.21   24.17
   3   1 -10  108.48   25.69
   6   2   9  152.37   33.36
   3   1 -10  120.13   21.83
   3   1 -10  107.17   42.60
   6  -6  -1 1431.65   88.72
   6   2   9  114.54   49.51
   6  -6  -1 1570.38   93.28
  -6  -2  -9  141.21   15.71
  -3  -1  10  111.52   18.04
   6  -6  -1 1639.78   96.10
  -6  -2  -9  133.31   20.11
  -3   6  -5 1179.49   82.72
  -3   6  -5 1158.52   61.27
   3  -6   5 1273.01   66.25
   3  -6   5 1286.08  103.13
   6   7  -4    9.03   30.54
   6   7  -4    8.07   30.17
   5  -3  -9  262.25   47.82
  -6  -7   4   10.16   13.65
   5  -3  -9  293.32   35.12
  -6  -7   4    5.69   12.45
  -6  -7   4    2.69   15.50
  -5   3   9  293.94   38.48
   5  -3  -9  282.19   30.52
  -6  -7   4   11.01   17.38
   9   0  -3    7.35   14.04
   9   0  -3   16.65   33.12
   9   0  -3    3.10    6.90
  -9   0   3    9.30   22.61
   9   6   3   10.22   16.72
   9   0  -3   18.31   17.84
  -9   0   3    3.99    8.28
   9   6   3    6.71   17.29
   9   6   3    3.73    8.89
   9   6   3    1.08   14.40
  -9  -6  -3    8.27   16.65
  -9  -6  -3    9.89   20.99
   0  -5 -11  128.76   26.56
   0  -5 -11  124.84   33.15
   0  -5 -11  156.60   29.43
   0   5  11   87.05   27.10
  -1  -9  -8   41.32   20.24
   1   9   8   31.41   25.35
   0   5  11   96.40   11.47
   0  -5 -11  108.24   12.21
  -1  -9  -8   43.20   31.54
  -1  -9  -8   34.33   26.87
   7   0   7 3345.34  139.46
  -7   0  -7 4208.55  192.91
   7   0   7 3617.92  180.57
   7   0   7 2941.26  117.33
  -7   0  -7 3799.06  157.82
  -7   0  -7 3369.39  116.67
   2  -7  -9    4.59   10.24
   2  -7  -9   16.58   25.14
   2  -7  -9   14.50   23.20
   2  -7  -9   13.76   16.91
   2  -7  -9   14.69   18.82
   2  -7  -9   10.24    9.34
   0  -7 -10   14.79   22.52
   0   7  10    7.41   21.30
   0  -7 -10   12.11   29.94
   7  -3   4   21.40   36.87
  -7   3  -4   20.85   20.42
   7  -3   4   19.79   28.22
   0  -7 -10    0.46   15.08
  -7   3  -4   16.42   38.92
   7   2   8  104.51   15.25
   5   3  10 1097.66   72.15
   5   3  10 1107.43   46.58
  -7  -2  -8  145.48   55.02
   7   2   8  118.35   29.71
   5   3  10 1089.29   62.67
  -5  -3 -10 1352.30   73.55
   7   2   8  114.16   30.08
   7   2   8  108.87   15.87
  -7  -2  -8  126.03   32.42
  -5  -3 -10 1065.72   48.38
  -5  -3 -10 1131.42   56.64
  -7  -2  -8  134.77   19.18
   4  -1 -10   10.12   27.67
   4  -1 -10    2.13   20.70
   4  -2 -10  460.89   60.20
  -4   1  10    0.78   17.01
  -4   2  10  446.63   29.68
   4  -2 -10  495.55   58.23
   4  -1 -10   -2.04   17.10
   4  -2 -10  508.20   44.82
   4  -5  -9  103.66   32.30
   4  -5  -9  139.53   15.62
   4  -5  -9  101.07   35.34
   4  -5  -9  113.09   23.20
  -4   6  -4  407.37   36.71
   4  -5  -9  146.98   14.58
   4  -5  -9  110.48   22.11
  -4   6  -4  443.91   59.90
   4  -6   4  447.56   39.82
   4  -6   4  475.35   74.61
   4   8   9  108.07   28.65
   4   8   9  100.97   40.41
  -4  -8  -9  143.59   29.48
  -4  -8  -9   94.20   43.41
  -5   7   1   53.80   37.58
  -5   7   1   62.40   32.45
   5  -7  -1   62.75   42.78
   5  -7  -1   68.59   36.56
   2  -5   7   42.36   38.48
  -2   5  -7   25.54   17.33
   2  -5   7   21.03   41.49
  -2   5  -7    5.35   10.71
  -2   5  -7   33.22   33.96
  -2   5  -7   23.73   12.03
  -2   4  -8  104.57   36.34
   2  -4   8  137.80   26.09
   2  -4   8  115.58   29.50
  -2   4  -8  142.43   24.68
  -2   4  -8   85.77   19.29
  -2   4  -8  102.78   20.75
  -8   3  -1   91.32   19.54
   4   9  -2  382.82   36.85
   8  -3   1  107.26   48.26
   8  -3   1  119.93   29.86
  -8   3  -1   93.53   10.11
   4   9  -2  376.52   42.07
  -7  -4   6  629.61   58.09
  -4  -9   2  378.51   26.29
  -4  -9   2  363.20   38.77
  -7  -4   6  684.74   69.49
   7   4  -6  683.22   65.41
   8  -3   1   82.26   28.28
  -4  -9   2  376.69   27.22
  -4  -9   2  394.71   44.26
   7   4  -6  636.73   45.58
  -8  -4  -7  641.15   74.04
   2  -9  -5  670.69   41.91
   8   4   7  484.41   42.55
   2  -9  -5  794.18   58.63
   8   4   7  408.33   29.48
   2  -9  -5  783.91   60.76
   8   4   7  585.26   49.70
  -8  -4  -7  610.92   38.88
  -7  -2   7 1866.53   78.71
   7   2  -7 1917.87  107.18
   7   2  -7 1942.37  102.72
  -7  -2   7 2097.58  114.26
   5   5  10  944.62   72.26
   3   4  11   23.96   17.32
  -5  -5 -10 1181.24   96.24
  -3  -4 -11   22.52   20.87
  -5  -5 -10  888.74   50.01
  -3  -4 -11   10.46   11.04
   3   4  11   10.82    7.49
   5   5  10  835.27   73.64
  -3  -4 -11   24.93   42.88
  -3  -4 -11    1.70   32.88
   2  -9  -1  278.53   35.74
  -2   9   1  287.89   32.19
  -6  -6  -9 3649.80  174.78
   2  -9  -1  251.18   40.87
   6   6   9 2828.01  144.67
   6   6   9 3122.88  140.88
  -6  -6  -9 3093.12  142.33
  -2   9   1  251.79   38.56
   2  -9  -1  274.86   51.82
   5  -7  -4  515.83   49.82
   5  -7  -4  530.35   47.80
   5  -7  -4  522.40   46.59
   5  -7  -4  438.01   48.63
  -7  -7   3  286.84   50.33
   7   7  -3  281.77   45.74
  -6  -2   8 1251.83   75.99
   1   2 -10 1497.93   67.64
   6   2  -8 1224.06   63.30
  -7  -7   3  291.90   22.11
   1   2 -10 1427.27   66.65
   7   7  -3  327.71   49.49
  -7  -7   3  308.38   24.05
  -7  -7   3  304.56   27.55
   1   2 -10 1613.96   68.51
  -1  -2  10  660.28   49.51
  -6  -2   8 1295.18   67.95
  -1  -2  10 1389.94   56.49
   6   2  -8 1372.44   85.30
  -4   7  -2 1003.80   57.70
  -4   7  -2 1003.00   79.32
   4  -7   2 1017.78   91.39
   4  -7   2  955.50   57.75
   3   3  11   13.13   28.07
   3   3  11   13.60   10.28
  -3  -3 -11   18.25   21.48
  -3  -3 -11   29.72   22.17
  -3  -3 -11   14.41   11.91
  -3  -3 -11   14.60   18.26
   3  -8   1  443.76   66.56
   3  -8   1  445.76   39.79
  -3   8  -1  457.22   58.77
  -3   8  -1  462.41   58.52
   1  -7   5  905.44   73.52
  -2 -10  -6  514.96   39.82
  -1   7  -5  841.51   67.64
  -2 -10  -6  492.37   36.67
  -2 -10  -6  436.86   42.29
   2  10   6  419.07   36.16
  -1   7  -5  862.13   49.50
   1  -7   5  853.39   76.76
   6   9   6  217.86   28.01
   6   9   6  200.74   53.04
  -6  -9  -6  237.91   32.70
  -6  -9  -6  227.69   30.90
  -7  -6  -8 1234.68   99.06
   3  10   6 1166.37   51.66
   7   6   8  983.93   84.44
  -3 -10  -6 1302.95   58.69
  -3 -10  -6 1374.17   62.53
  -7  -6  -8 1194.55   86.64
   7   6   8 1038.69   75.29
  -3 -10  -6 1397.85   65.86
   0   2 -10  708.43   54.88
   7  -2  -7  734.71   46.14
  -5  -6   6  591.03   40.74
   9  -1  -2    1.46   29.68
  -9   1   2   15.24   18.13
   9  -1  -2    3.91   12.31
  -5  -6   6  585.27   52.89
   5   6  -6  616.15   57.25
  -7   2   7  661.05   42.58
   7  -2  -7  626.52   55.53
   0   2 -10  929.31   65.05
   0  -2  10  863.39   62.63
   0   2 -10  934.57   47.99
   5   6  -6  635.11   43.40
  -5  -6   6  492.20   30.79
  -7   2   7  669.60   41.18
   0  -2  10  859.91   44.09
   0   2 -10  946.40   50.74
   9  -1  -2    1.48   18.20
  -9   1   2    6.25   10.85
   7  -2  -7  560.57   38.72
   9  -1  -2    4.08   16.81
  -5  -6   6  472.05   33.62
  -4 -10  -1  344.30   30.31
  -4 -10  -1  354.64   37.45
  -4 -10  -1  401.63   51.62
   4  10   1  324.69   29.48
   4  10   1  334.19   34.82
  -4 -10  -1  339.62   28.78
   9  -1   1  686.74   38.22
   6   4  -7  663.93   45.75
  -6  -4   7  694.80   60.03
   6  -3  -8 1127.44   66.92
   6  -3  -8 1307.91   61.54
  -6   3   8 1184.34   57.10
  -6  -4   7  697.23   48.75
   6  -3  -8  967.35   56.52
   6   4  -7  695.75   45.96
  -9   1  -1  541.15   47.19
  -9   1  -1  613.41   27.54
   9  -1   1  600.09   71.50
   9  -1   1  606.28   70.11
   6  -3  -8 1135.05   71.31
  -9  -6   0 2881.21  111.55
  -9  -6   0 2699.25  127.54
   9   4   5 1027.02   56.00
   9   6   0 2811.52  106.64
   9   6   0 2203.24   96.76
  -9  -4  -5 1403.48   82.27
   9   6   0 2218.25   88.65
  -9  -4  -5 1413.06   73.21
   9   4   5  824.79   56.63
  -9  -6   0 2686.42  112.39
   8   3   7   -0.03   12.28
   8   3   7    2.10   17.92
  -8  -3  -7   -3.92   37.78
   8   3   7    0.92    7.66
   8   3   7   -2.63   28.38
  -8  -3  -7    6.51   13.80
  -1 -10  -1    1.81   17.12
   2  -2 -11  106.29   16.18
  -2   2  11   40.70   14.10
   2  -2 -11   93.77   43.90
   2  -2 -11   50.10   16.65
   1  10   1    1.41    9.19
  -2   2  11   87.48   21.42
  -1 -10  -1   -1.55    8.97
  -1 -10  -1    4.06   28.38
   2  -2 -11  124.58   49.03
   1  10   1    8.67   17.69
  -1 -10  -1    4.39   10.45
  -5 -10  -3  919.38   38.57
  -5 -10  -3 1009.29   67.58
  -5 -10  -3 1019.42   67.83
   5  10   3  893.91   55.99
  -5 -10  -3 1040.45   72.95
   5  10   3  740.63   37.88
   9   1   4  276.97   28.49
  -9  -1  -4  360.91   35.18
   9   1   4  291.30   51.36
   9   1   4  362.58   30.31
   9   1   4  286.44   29.13
   0  10   3    6.34    9.20
   0  10   3    6.52   15.45
   0 -10  -3    5.43   17.62
   0 -10  -3   10.69   11.06
   0 -10  -3   18.12   21.67
  -9  -1  -4  345.99   22.92
   0 -10  -3    6.57   19.18
   8  -2  -5    4.79   23.35
   6  -6  -4   50.76   26.16
  -8   2   5   11.74   12.94
   6  -6  -4   20.63    8.55
   6  -6  -4   50.78   30.37
   6  -6  -4   19.84    9.70
   8  -2  -5   21.17   19.83
   6  -6  -4   34.38   31.70
   8  -2  -5   18.12   18.42
   6  -6  -4   32.46   21.68
   9   3   5   60.62   38.87
   5  -5  -8  362.30   37.78
  -9  -3  -5   65.50   42.50
  -9  -3  -5   75.94   33.28
   8   5  -4    0.16   29.40
   8   5  -4   13.83   20.50
   5  -5  -8  423.63   22.07
   9   3   5   47.34   25.36
   9   3   5   41.10   14.63
  -8  -5   4    2.46   26.91
   5  -5  -8  309.12   40.76
   5  -5  -8  280.48   38.43
   5  -5  -8  348.38   36.17
   5  -5  -8  395.71   21.76
   9   3   5   76.22   27.40
  -8  -5   4   11.22   33.41
   9   0   3   14.56   19.81
   9   0   3   15.89   30.63
   9   0   3   13.65   15.48
  -9   0  -3   15.91   27.46
  -9   0  -3   16.43   16.69
   9   0   3   12.16   31.92
   4   8  -4  711.45   60.82
  -4  -8   4  652.26   34.87
   4  -8  -3 1171.66   70.75
  -4  -8   4  683.49   38.05
  -4   8   3  666.41   43.00
   4  -8  -3 1118.62   76.15
  -4  -8   4  672.62   34.33
  -4  -8   4  675.66   51.38
   7  -5  -2   -1.08   17.96
   4   8  -4  681.05   50.96
   7  -5  -2    1.61   17.91
   7  -5  -2    3.92   14.06
   4  -8  -3 1165.89   74.83
  -7   5   2    2.52   18.19
   4  -8  -3 1047.21   67.22
  -8  -5  -7   39.89   37.93
   8   5   7   19.74    8.06
   8   5   7   45.59   23.07
   8   5   7   55.52   19.10
   8   5   7   20.37   12.61
  -8  -5  -7   44.93   51.35
  -2   3  11   23.36   12.83
  -8  -8  -2 2013.09   80.27
   2  -3 -11   59.37   23.10
  -2   3  11   54.49   17.62
  -8  -8  -2 2081.30   88.12
   0 -10  -4  223.98   22.78
  -8  -8  -2 1896.15   76.03
   2  -3 -11   56.52   21.21
   2  -3 -11   34.91   16.52
   8   8   2 1895.91   79.35
   0 -10  -4  261.59   32.08
   2  -3 -11   71.62   44.02
   0  10   4  182.44   19.43
   0 -10  -4  174.73   25.08
   8   8   2 1963.90   79.95
   0  10   4  161.09   22.78
   0 -10  -4  261.88   31.16
  -8  -8  -3  687.74   68.01
   8   8   3  577.16   54.17
   8   8   3  587.65   56.15
  -8  -8  -3  639.48   55.43
  -8  -8  -3  575.91   36.64
   5  10   4 1231.41   65.87
  -5 -10  -4 1405.63   81.57
  -5 -10  -4 1420.40   86.21
  -5 -10  -4 1437.42   63.98
   5  10   4 1094.40   39.89
  -5 -10  -4 1259.97   44.42
   4   9   8   -3.74   17.44
  -4  -9  -8   -1.02   15.20
   4   9   8    5.63   14.16
  -4  -9  -8    2.61   21.32
   1  -9  -7   27.09   17.87
   1  -9  -7   14.80    9.47
   1  -9  -7   17.80   19.17
   1  -9  -7    9.58   10.04
   1  -9  -7   17.01   17.58
   1  -9  -7   35.45   28.61
  -5  -5   7 1103.88   70.38
   4  -8  -2  -11.43   17.55
   4  -8  -2    8.67   27.78
   5   5  -7 1217.71   81.47
  -4   8   2    6.95   15.45
   4  -8  -2   27.59   25.31
  -5  -5   7 1125.10   81.01
  -4   8   2    7.71   27.93
   5   5  -7 1102.85   56.32
   2  -6 -10 1148.83   60.83
   1  -9   1  441.25   35.51
   2  -6 -10 1057.42   55.56
   4  -7  -7  102.40   23.76
  -1   9  -1  483.79   56.74
   1  -9   1  449.18   59.30
   4  -7  -7  122.00   25.93
   4  -7  -7  154.15   28.13
   2  -6 -10 1172.82   48.92
  -1   9  -1  442.62   33.53
   4  -7  -7  243.62   27.89
   4  -7  -7  184.57   26.63
   4  -7  -7  229.65   27.71
   2  -6 -10  981.10   41.64
   2  -6 -10 1170.54   52.89
   7  -5  -1 2383.56  106.15
   4  -3 -10 4228.56  162.77
  -7  -9  -3  399.74   26.64
  -7  -9  -3  469.72   34.71
   7  -5  -1 2546.35  125.04
   4  -3 -10 4350.88  184.04
  -7   5   1 2289.19  106.80
   7   9   3  444.91   52.88
   4  -3 -10 4075.92  152.32
  -7  -9  -3  442.89   31.80
   7  -5  -1 2654.03  113.86
  -4   0  10  126.57   19.25
   7   9   3  420.95   35.56
  -4   3  10 4063.04  143.95
   4   0 -10  136.56   27.84
   4   0 -10  110.61   28.47
  -7  -9  -3  471.41   57.73
   4   0 -10  147.08   35.94
  -8  -6   3  357.93   20.62
  -8  -1   6 2052.95   88.58
  -8  -6   3  392.58   55.60
  -8  -6   3  405.03   24.13
  -2  -1 -11  587.14   41.35
  -2  -1 -11  594.33   56.12
   8   6  -3  348.80   33.21
  -8  -6   3  390.76   44.60
   8   6  -3  413.99   57.15
  -2  -1 -11  604.80   38.67
   2   1  11  489.73   49.41
   8   1  -6 2087.71  112.87
   8   1  -6 1886.09  106.70
  -8  -1   6 2139.31   91.83
  -2  -1 -11  527.83   51.38
   2   1  11  570.23   34.71
  -6   6   0    2.94   36.78
  -6   6   0   16.68   27.52
   6  -6   0    2.86   29.68
   6  -6   0    5.11   19.02
  -5   3  -7   45.14   11.82
  -5   3  -7   94.60   22.25
   5  -3   7   98.88   59.89
  -5   3  -7   65.96   41.38
  -5   3  -7   63.12   13.90
   5  -3   7  109.18   40.96
  -3  -5 -11  123.33   27.63
   8   0  -6 1204.61   79.90
  -8   0   6 1314.40   85.10
   8   0  -6 1312.36   87.08
   3   5  11  102.93   38.87
  -3  -5 -11  143.65   50.71
  -3  -5 -11  118.94   34.82
   3   5  11  105.92   45.14
  -8   0   6 1426.94   92.07
  -2  -6   7  947.66   67.55
   2   6  -7 1115.11   61.45
  -2  -6   7 1146.87   55.10
   2   6  -7 1233.97   78.77
  -2  -6   7  962.32   66.78
   2   6  -7 1019.73   55.98
  -2  -2  10  354.79   41.43
   2   2 -10 1042.45   71.79
   2   2 -10 1178.14   74.27
  -2  -2  10 1009.48   58.29
   2   2 -10 1034.98   73.88
   9   6   4  470.45   39.71
  -9  -6  -4  854.28   70.35
  -9  -6  -4  894.92   76.33
   9   6   4  299.66   35.85
   2  -8  -8   46.84   25.21
   0   8  -4  134.44   36.93
   5  10   2 2165.74   81.43
  -5 -10  -2 2134.91   78.68
   0  -8   4  117.24   42.07
   2  -8  -8   19.35   11.83
   0  -8   4  149.42   43.15
   2  -8  -8   27.58   11.74
   2  -8  -8   61.19   23.74
  -5 -10  -2 2335.96  108.57
   0  -8   4   89.83   17.34
  -5 -10  -2 2253.20   86.35
   0   8  -4   72.29   13.47
   2  -8  -8   24.10   21.12
  -5 -10  -2 2265.49   85.75
   5  10   2 1903.44   73.09
   0   8  -4  141.13   40.44
   2  -8  -8   25.25   13.72
   5   7  -5  461.61   51.38
   3  -5 -10  924.83   54.03
  -5  -7   5  384.08   29.11
  -5  -7   5  463.89   32.90
  -5  -7   5  451.57   52.10
   3  -5 -10  878.63   49.92
  -5  -7   5  361.64   30.44
   3  -5 -10  803.03   35.07
   3  -5 -10  810.21   42.18
   5   7  -5  495.95   37.78
   3  -5 -10  868.74   38.46
   3  -5 -10 1030.26   46.37
  -9  -5   2  323.97   51.48
  -9  -5   2  259.90   17.61
   9   5  -2  257.57   27.64
   9   5  -2  344.08   52.38
  -9  -5   2  254.79   30.10
  -9  -5   2  318.50   42.69
  -1  -6   7   88.93   19.85
  -1  -6   7  107.75   35.91
   1   6  -7  142.63   44.36
  -1  -6   7  134.35   42.19
   1   6  -7  115.99   25.33
   1   6  -7  117.12   15.07
   1   6  -7  126.51   30.35
   1   5  -8   37.71   37.64
   7   9   2   23.24   10.42
   1   5  -8   33.51   13.98
   1   5  -8   24.98   23.87
  -7  -9  -2   42.28   16.04
   7   9   2   30.31   32.06
  -7  -9  -2   28.12   29.66
  -7  -9  -2   40.78   22.71
  -7  -9  -2   31.14   16.77
  -1  -5   8   46.77   36.92
  -1  -5   8   31.68   30.23
   1   5  -8   28.02   24.25
   7  -5  -3    6.14   29.78
   7  -5  -3    7.68   17.94
   0 -10  -2   42.30   10.50
   7  -5  -3   -0.58   21.58
   0  10   2   37.65    9.53
   0 -10  -2   49.46   23.95
   0 -10  -2   39.97   22.71
  -7   5   3    6.49   10.08
   0  10   2   35.80   12.32
   0 -10  -2   38.54   14.54
   5  -6  -7   53.44   20.10
   5  -6  -7   56.51   26.16
   5  -6  -7   42.16   13.66
   5  -6  -7   68.90   15.76
   5  -6  -7   81.39   19.01
   5  -6  -7   70.40   17.25
  -2   6  -6    7.76   28.05
   2  -6   6    6.94   21.49
   4  -8  -4   39.22   17.09
   5   2  10  215.81   25.92
   5   2  10  193.02   41.18
  -2   6  -6    2.05    7.86
   2  -6   6    4.96   20.42
   5   2  10  199.05   53.90
  -2   6  -6    4.47    6.68
   4  -8  -4   28.57   14.76
   4  -8  -4   26.31   15.43
  -5  -2 -10  218.88   25.86
   4  -8  -4   26.73   18.13
  -5  -2 -10  203.12   25.64
  -5  -2 -10  257.86   58.00
  -2   6  -6    4.68   19.24
  -1 -10  -6  407.58   36.16
  -2   1  11 3984.06  147.64
   1  10   6  293.76   31.13
   2  -1 -11 4132.81  156.44
  -1 -10  -6  385.16   33.61
   2  -1 -11 4067.18  156.93
  -1 -10  -6  325.18   24.15
   2  -1 -11 4062.64  139.95
  -2  -5   8  759.86   42.30
   2   5  -8  854.79   48.54
  -2   3  -9 2852.42  125.65
  -2   3  -9 2638.88  120.49
  -2  -5   8  783.53   62.27
  -2   3  -9 2512.54  101.95
   2   5  -8  614.31   34.20
   2  -3   9 2782.70  106.88
  -2  -5   8  511.22   51.16
  -2   3  -9 2289.38   91.39
   2   5  -8  731.17   52.87
   2  -3   9 2877.71  122.44
  -9  -5  -5  289.05   55.93
  -9  -4   3  275.97   31.39
  -9  -4   3  270.40   45.87
   9   4  -3  224.44   42.95
   9   5   5  220.27   25.52
   9   5   5   80.52   21.90
  -9  -5  -5  261.14   50.16
   9   4  -3  274.19   51.79
   9   5   5  148.86   42.40
   9   5   5  140.12   25.47
   0   0  11    0.00   15.11
  -3  -2 -11  159.27   21.87
   3   2  11  159.94   19.48
  -3  -2 -11  172.34   27.77
  -3  -2 -11  166.55   46.60
   0   0 -11   -0.55   17.38
   3   2  11   99.47   40.10
   0   0  11   -1.62   15.13
   0   0 -11   -1.78   25.86
  -3  -2 -11  129.00   37.63
   0   0 -11    4.41   19.42
   0   0 -11    3.75    9.83
  -8   3   4  230.16   18.99
   8  -3  -4  315.73   32.44
   8  -3  -4  320.28   51.79
  -8   3   4  319.90   29.33
   8  -3  -4  282.41   22.76
   0  -9   2  556.14   60.51
   4  10   6   19.79   15.01
   0   9  -2  582.54   38.60
   0   9  -2  572.18   57.94
  -4 -10  -6   23.35   21.93
  -4 -10  -6   16.90   20.12
   0  -9   2  597.35   39.04
  -4 -10  -6   13.19   29.91
   4   7  10  168.35   30.50
  -7  -9  -4 1869.48   81.56
   7   9   4 1675.75   70.50
   4   7  10  198.52   48.95
  -4  -7 -10  197.04   29.14
  -7  -9  -4 1799.69   77.05
  -4  -7 -10  236.43   55.27
   7   9   4 1653.78   75.19
  -6   5  -3   57.83   44.08
   6  -5   3   46.04   41.24
   6  -5   3   54.47   30.82
  -6   5  -3   54.37   22.79
   1  -5 -11  185.40   47.76
  -9  -1   4 2031.11  112.21
   9   1  -4 1826.65  104.66
   1  -5 -11  168.38   26.97
  -1   5  11  101.44   14.94
  -1   5  11   94.41   22.70
   9   1  -4 2025.52  106.67
  -9  -1   4 2062.41  103.96
   1  -5 -11  168.05   17.11
   1  -5 -11  140.62   30.17
  -5   7   0   34.16   34.41
  -5   4  -6  173.58   45.19
   5  -4   6  173.66   29.11
  -5   4  -6  191.72   29.82
   5  -7   0   18.25   38.66
  -8  -8  -1 1479.70   92.04
   5  -4   6  181.25   37.61
  -8  -8  -1 1479.88   74.88
   5  -7   0   20.82   32.96
   8   8   1 1296.12   68.42
  -8  -8  -1 1450.93   69.51
   8   8   1 1374.50   62.88
  -8  -8  -1 1418.63   55.77
  -5   7   0   26.62   31.67
  -3 -10   0  150.40   15.78
  -3 -10   0  159.65   25.10
  -3 -10   0  199.75   45.54
   3  10   0  160.34   17.82
  -3 -10   0  157.59   17.59
   3  10   0  140.38   21.76
   0  -9  -8  724.40   39.44
   0   9   8  549.87   33.04
   0  -9  -8  609.43   41.96
   8   8   4  704.39   60.96
   0  -9  -8  763.88   59.55
  -8  -8  -4  822.59   65.08
  -8  -8  -4  865.64   76.09
   8   8   4  785.19   64.23
  -8  -7  -6   47.38   27.57
  -8  -7  -6   36.31   27.62
   8   7   6   36.41   20.77
   8   7   6   30.26   36.84
   8   7   6    9.28    9.25
   8   7   6   16.50   10.44
  -2 -10   0  403.90   27.74
   8   4  -5 1309.10   64.47
  -8  -4   5 1466.63   69.98
  -8  -4   5 1403.63   63.54
  -2 -10   0  378.06   28.73
   8   4  -5 1516.09   95.03
   2  10   0  371.48   36.67
   2  10   0  366.93   25.61
  -2 -10   0  395.34   55.48
  -2 -10   0  402.29   35.16
  -1   2 -10 3576.54  146.86
   1  -2  10 3813.55  149.53
   1  -2  10 2877.32  136.40
  -1   2 -10 3455.02  146.27
  -1   2 -10 3435.96  125.39
  -1   2 -10 3984.47  158.67
  -1  -6 -11  730.76   74.27
   1   6  11  622.16   52.69
  -1  -6 -11  795.17   47.57
  -1  -6 -11  673.94   63.51
  -9  -2   4  191.47   28.12
  -9  -2   4  177.32   50.03
   9   2  -4  219.91   47.00
   9   2  -4  144.99   43.50
   0  10   5 1198.46   65.68
   0 -10  -5 1960.17   76.44
   0  10   5 1463.01   64.71
   0 -10  -5 1978.33   81.03
   0 -10  -5 2181.66   91.38
   1   0 -11 2831.16  115.58
  -1   0  11 2526.41  102.38
   1   0 -11 2537.91  123.37
   1   0 -11 2530.98  105.52
  -6   2  -7  926.24   47.45
   6  -2   7 1162.11   73.39
   6  -2   7 1059.28   55.00
  -6   2  -7 1122.46   60.58
  -6   2  -7 1124.62   55.79
  -6   3  -6 1030.82   56.48
  -5   2  -8  382.90   24.36
   5  -2   8  524.51   51.31
  -5   2  -8  480.53   39.61
  -5   2  -8  486.32   33.57
   6  -3   6  956.23   73.72
  -6   3  -6  985.18   78.93
   6  -3   6 1119.43  106.72
   5  -2   8  538.07   53.28
  -2  -6 -11 1301.93   72.82
   2   6  11  976.64   68.94
  -2  -6 -11 1275.06   85.35
  -2  -6 -11 1125.68   81.34
   2   6  11 1084.08   57.97
  -5 -10  -5  364.01   51.27
   5  -7  -5 2077.95   94.29
   5   6  10  574.40   48.38
   4  -4   7  818.24   48.99
   5  -7  -5 2007.35   96.90
   5   6  10  630.31   64.39
  -5 -10  -5  381.51   51.32
   5  10   5  342.61   44.11
   4  -4   7  780.04   60.58
  -5 -10  -5  378.99   55.07
   5  -7  -5 2096.47   79.87
  -4   4  -7  802.28   66.15
  -5  -6 -10  630.04   66.02
   5  -7  -5 1944.39   99.49
  -5  -6 -10  757.41   80.99
  -4   4  -7  738.36   48.63
   9   2   5  856.39   57.97
   9   2   5  961.09   43.04
   9   2   5  862.86   60.06
  -9  -2  -5  998.51   46.37
   9   2   5  844.61   73.02
  -9  -2  -5 1094.42   82.49
   4  -8  -1  810.02   64.21
   4  -8  -1  944.48   55.56
   6   8   8  124.44   42.09
  -6  -8  -8  162.52   34.16
  -4   8   1  892.90   66.96
  -6  -8  -8  104.91   50.95
   6   8   8  110.23   28.74
  -4   8   1  874.16   50.71
   8   2  -6   75.83   25.72
   8   2  -6   65.04   22.28
  -8  -2   6   65.54   22.95
  -8  -2   6   75.72   42.04
   4   3  -9  431.54   53.72
  -4  -3   9  446.18   48.47
  -4  -3   9  420.77   61.13
   4   3  -9  480.31   37.07
  -9   1   3  756.77   33.15
   9  -1  -3 1393.38   72.57
   9  -1  -3 1306.09   68.36
  -9   1   3 1327.30   53.86
   8   2   7   22.85   22.34
  -8  -2  -7   28.78   25.03
   9  -1  -3 1314.53   69.32
   8   2   7   13.09   39.19
   8   2   7   19.16   13.03
  -8  -2  -7   36.42   26.85
   8   2   7    8.96   21.04
   7  -5   0   86.56   27.10
   7  -5   0   94.77   27.98
  -7   5   0   73.87   31.34
   7  -5   0   77.54   44.18
   3   6  -7  137.05   15.15
   3   6  -7  167.90   21.87
  -3  -6   7  140.97   22.97
  -3  -6   7  156.62   40.72
   3   6  -7  238.09   48.56
  -3  -6   7  120.84   28.57
   2  -4 -11    3.16   13.68
   2  -4 -11    5.05   18.71
   2  -4 -11    6.01   13.57
  -2   4  11    4.46   11.58
  -2   4  11    1.32   10.51
   2  -4 -11    3.15   16.59
  -9   1  -2 2887.20  114.14
   9  -1   2 3111.59  149.89
   9  -1   2 3366.49  114.30
  -9   1  -2 3154.77  110.86
   5  -6   3  113.48   26.75
   9  -1   2 2976.36  143.88
   9  -1   2 3068.23  150.51
   5  -6   3  112.00   56.11
  -5   6  -3  119.68   28.00
  -5   6  -3  107.59   43.57
   2  -9  -6  155.61   16.87
   2  -9  -6  352.58   40.59
   2  -9  -6  168.89   21.17
   2  -9  -6  141.66   23.18
   2  -9  -6  223.18   23.15
   3  -8  -7  105.26   19.66
  -4   3  -8   10.34   12.36
  -4   3  -8   17.39   14.58
   4  -3   8   19.72   32.62
   3  -8  -7   92.35   22.73
   3  -8  -7   80.20   19.98
   3  -8  -7  161.49   29.73
  -4   3  -8   19.78   18.62
   3  -8  -7   71.91   20.51
   3  -8  -7  146.81   17.83
  -4   3  -8   22.42   33.67
   4  -3   8   16.96   46.23
  -6  -8   3   22.04   20.41
  -1   0 -11    2.05   22.04
  -2  -7   6   17.40   27.22
  -6  -8   3   33.16   10.97
   2   7  -6   11.63   12.38
  -6  -8   3   32.38   29.62
  -6  -8   3   36.46   33.61
   6   8  -3   41.95   33.34
   2   7  -6   14.42   21.72
  -1   0 -11    6.96   17.71
  -2  -7   6    9.46   31.83
  -1   0 -11   10.80   20.54
   6   8  -3   32.85   33.37
   1   0  11    6.64   10.48
   1   0  11    8.65   21.49
  -2  -7   6   10.38   21.52
  -1   0 -11   12.60   15.69
   2   7  -6   24.64   34.27
   1  -8  -9  438.68   47.62
   1  -8  -9  504.94   28.60
   1  -8  -9  389.55   31.00
   1  -8  -9  501.98   30.79
  -6  -1  -9 1512.88   76.90
   6   1   9 1249.83   53.53
  -6  -1  -9 1218.94   54.35
   6   1   9 1283.68   73.26
  -6  -1  -9 1335.17   55.99
   6   1   9 1152.89   71.13
  -8   1  -5   23.74   13.70
  -8   1  -5    9.96   21.81
   8  -1   5   21.89   24.51
  -8   1   6   14.38   28.78
  -8   1  -5   12.93   35.07
   8  -1  -6   17.07   22.79
  -8   1   6   16.68   20.24
   8  -1   5    8.31   12.03
   1  -7 -10  718.61   48.07
   8  -1  -6   10.83   29.42
   1  -7 -10  875.43   48.90
   8  -1   5   15.85   29.79
   8  -1   5   22.21   30.84
   1  -7 -10  796.24   62.35
   1  -7 -10  880.02   41.95
   8  -1  -6   20.16   32.57
   8  -3   2  641.85   75.66
   0   5  -8 1079.20   56.50
   2  -9   0   -6.79   21.25
   8  -3   2  622.58   70.97
   0  -5   8 1284.04   81.97
  -8   3  -2  520.27   54.03
   2  -9   0   17.61   16.72
   2  -9   0    8.36   33.73
   0   5  -8 1120.38   56.61
   8  -3   2  533.43   43.87
  -2   9   0   11.88   33.66
   0  -5   8 1351.60   64.74
   0   5  -8 1298.17   62.23
  -2   9   0   18.21   26.75
   0   5  -8 1143.19   68.31
   5   2  -9  436.94   54.68
   5   2  -9  369.62   56.78
  -5  -2   9  402.65   60.88
  -5  -2   9  414.22   33.14
  -4   0 -10  428.92   39.04
  -4   0 -10  393.25   43.67
   4   0  10  375.51   42.03
   4   0  10  394.65   26.21
  -4   0 -10  303.99   37.35
  -4   0 -10  453.06   62.26
   7   9   1  166.77   19.46
  -7  -9  -1  240.43   34.27
  -7  -9  -1  252.15   48.62
  -7  -9  -1  245.95   37.06
  -7  -9  -1  229.64   27.35
   7   9   1  228.05   41.44
   6   9  -1 2412.96  106.31
   9   6  -1  629.46   39.65
   3  -1  10  292.74   25.00
  -6  -9   1 2488.29  102.53
  -9  -6   1  701.34   42.50
  -6  -9   1 2433.68   85.47
  -9  -6   1  706.48   45.16
   9   6  -1  756.87   46.80
   6   9  -1 2463.78  109.56
  -6  -9   1 2273.87   88.88
   3  -1  10  288.60   35.35
  -3   1 -10  330.50   26.60
  -3   1 -10  258.05   23.33
  -9  -6   1  636.63   33.61
  -6  -9   1 2374.62   85.21
  -9  -6   1  713.20   52.93
  -3   1 -10  311.34   26.88
  -3   1 -10  315.80   32.11
   5  -4  -9  609.07   54.47
   5  -4  -9  578.55   44.20
   5  -4  -9  585.67   56.99
   5  -4  -9  623.53   47.25
   8   6   7  650.90   76.22
  -8  -6  -7  919.75   64.88
  -8  -6  -7  800.06   76.26
   8   6   7  751.32   65.76
   7   1   8  218.75   22.69
  -7  -1  -8  277.64   39.33
  -5  -9   2  185.31   22.39
   5   9  -2  160.84   34.28
  -5  -9   2  167.07   23.32
   7   1   8  222.42   39.01
   5   9  -2  168.58   23.12
   7   1   8  193.23   33.11
  -5  -9   2  170.32   33.80
  -7  -1  -8  235.66   23.96
  -7  -1  -8  224.42   33.90
  -5  -9   2  179.73   30.77
   9   0  -4  166.73   29.21
   9   0  -4  149.64   38.14
   9   0  -4  163.49   29.55
  -9   0   4  160.69   36.06
   0   6  -7    0.49   29.14
   0   6  -7    1.50   13.28
   0  -6   7   -5.12   19.66
   0  -6   7   -6.57   17.61
   0   6  -7    2.36   12.13
   0   6  -7    1.82   22.59
   6  -6  -5  263.89   31.62
  -3  -5   8  102.85   37.07
  -3  -5   8   57.79   22.73
   6  -6  -5  266.33   27.53
  -3  -5   8   94.01   36.18
   3   5  -8  128.05   43.66
   6  -6  -5  239.37   30.52
   7  -4   3   85.36   45.52
   7  -4   3   85.75   52.62
   3   5  -8  115.63   33.43
   5  10   1  446.45   25.31
  -5 -10  -1  483.41   33.39
   5  10   1  463.51   39.94
  -5 -10  -1  572.31   38.06
  -5 -10  -1  549.49   35.86
   3   5  -8   80.18   11.93
  -7   4  -3   82.14   23.76
  -1  -7   6  806.27   48.64
   6  -6  -5  220.67   27.81
  -7   4  -3   87.65   28.22
  -5 -10  -1  515.58   47.10
   1   7  -6  631.79   32.55
   1   7  -6  679.23   39.07
   1   7  -6  771.21   46.86
  -1  -7   6  753.24   63.09
   1   4  -9 1241.79   56.08
   1   4  -9 1000.39   62.05
   1   4  -9 1136.11   66.52
   1   4  -9 1517.97   91.01
  -1  -4   9  954.30   61.69
  -1  -4   9 1229.56   58.40
  -4 -10   0  442.86   25.38
   0  -6 -11  617.36   67.22
   0   6  11  500.67   40.93
  -8  -7   2    6.33   13.88
  -4 -10   0  475.47   40.34
  -8  -7   2   11.77   19.57
   8   7  -2    8.15   19.83
   0  -6 -11  690.92   56.10
   0  -6 -11  584.36   43.99
  -8  -7   2    6.87   14.30
   4  10   0  444.12   35.49
  -8  -7   2    4.53    7.39
  -4 -10   0  533.42   54.94
   8   7  -2    5.18   15.77
  -4 -10   0  502.84   33.93
   4  10   0  439.07   36.39
   7  -5  -4  125.24   16.83
   7  -5  -4  137.02   28.92
  -7   5   4  150.56   15.88
   7  -5  -4  191.89   41.30
   7  -5  -4  156.10   26.88
  -7  -3   7  180.58   32.87
  -7  -3   7  158.38   26.26
   7   3  -7  166.62   31.25
   7   3  -7  169.82   30.02
   8   0   6  108.64   21.40
  -8   0  -6  125.84   29.14
   8   0   6  117.03   57.02
  -8   0  -6   79.04   25.91
   8   0   6  114.89   36.47
  -8   0  -6  127.44   24.05
   8   0   6  123.84   37.25
   0  10   1  239.13   34.04
  -5  -4   8 2726.93  102.70
   0 -10  -1  242.56   37.10
  -5  -4   8 2721.62  135.97
   5   4  -8 3008.60  117.10
   0 -10  -1  257.11   34.82
   0 -10  -1  267.10   33.33
   5   4  -8 2609.41  125.70
   4  -8  -5    7.99   12.40
   7  -4  -6   76.39   34.90
   4  -8  -5   10.36   19.92
   7  -4  -6   53.69   23.29
   7  -4  -6   85.82   21.75
   7  -4  -6   68.92   23.30
   4  -8  -5   11.64   24.57
   4  -8  -5   23.86   24.54
  -1 -10   0   23.32   36.71
   1  10   0   17.04   24.14
  -1 -10   0    5.13   11.04
  -1 -10   0   17.55   24.70
  -1 -10   0   14.67   20.67
   1  10   0   12.44    9.67
  -3  -7   6   20.45   17.91
   5   8   9  136.30   29.84
   5   8   9  178.45   44.22
  -5  -8  -9  167.71   47.88
  -5  -8  -9  198.90   36.30
   3   7  -6   14.97   14.07
   3   7  -6   15.89   11.83
  -3  -7   6   15.34   13.94
   3   7  -6   20.23   20.25
  -3  -7   6   12.15   12.50
  -3  -7   6   16.75   14.47
  -7  -9  -5   88.84   27.35
   7   8   7   75.10   29.35
   7   9   5   70.87   25.20
   7   8   7  103.56   44.20
   7   9   5   87.39   41.77
  -7  -9  -5   85.69   43.00
  -7  -8  -7  115.81   51.97
[truncated: 3,658,624 more chars]
