# Supplementary material for: Role of pK a in establishing the crystal structures of six hydrogen-bonded compounds of 4-methyl­quinoline with different isomers of chloro- and nitro-substituted benzoic acids
Source: Acta Crystallogr E Crystallogr Commun. 2021 Oct 26;77(Pt 11):1144–52. doi: 10.1107/S2056989021010896 (PMC8587989; doi:10.1107/S2056989021010896)
Supplement: Supplementary file 2 [file e-77-01144-Isup2.hkl]

#
# h,k,l, Fc-squared, Fo-squared, sigma(Fo-squared), status flag
#
data_I
_shelx_title ' 10052612'
_shelx_refln_list_code          4
_shelx_F_calc_maximum      147.93
_exptl_crystal_F_000       356.00
_reflns_d_resolution_high  0.7100

loop_
 _space_group_symop_operation_xyz
 'x, y, z'
 '-x, -y, -z'

_cell_length_a     8.6975
_cell_length_b     9.2527
_cell_length_c    10.1865
_cell_angle_alpha  72.748
_cell_angle_beta   86.428
_cell_angle_gamma  74.573

_shelx_F_squared_multiplier     1.000

loop_
 _refln_index_h
 _refln_index_k
 _refln_index_l
 _refln_F_squared_calc
 _refln_F_squared_meas
 _refln_F_squared_sigma
 _refln_observed_status
   2   0   0         15.07         10.82         0.36 o
   3   0   0        133.82        142.03         1.74 o
   4   0   0        477.60        493.70         5.95 o
   5   0   0         65.70         71.59         1.16 o
   6   0   0       1246.11       1391.54        17.90 o
   7   0   0         22.59         20.28         0.87 o
   8   0   0          0.59          0.37         0.38 o
   9   0   0         13.23         13.41         0.89 o
  10   0   0         21.55         20.63         2.05 o
  11   0   0         31.74         29.93         2.82 o
 -11   1   0          0.19          0.17         0.75 o
 -10   1   0          4.22          3.49         0.77 o
  -9   1   0        102.45         97.85         5.42 o
  -8   1   0          4.53          4.66         0.53 o
  -7   1   0        210.53        222.59         3.15 o
  -6   1   0         71.79         67.69         1.34 o
  -5   1   0         64.93         64.38         1.13 o
  -4   1   0        431.71        439.52         5.32 o
  -3   1   0        402.25        388.42         4.52 o
  -2   1   0          8.37          6.98         0.32 o
  -1   1   0        329.81        362.00         5.29 o
   2   1   0       2580.81       2832.25        34.95 o
   3   1   0         48.50         45.34         0.68 o
   4   1   0        628.46        663.90         7.89 o
   5   1   0          2.25          3.80         0.36 o
   6   1   0        302.31        289.33         3.85 o
   7   1   0          2.19          2.90         0.50 o
   8   1   0         76.83         74.82         1.67 o
   9   1   0         28.70         28.33         1.50 o
  10   1   0         16.91         14.41         1.74 o
  11   1   0          0.09          0.31         0.56 o
  12   1   0         43.21         43.25         2.04 o
 -11   2   0          6.11          3.25         1.30 o
 -10   2   0          0.00          0.00         0.62 o
  -9   2   0         14.67         14.17         1.44 o
  -8   2   0         77.47         79.90         2.83 o
  -7   2   0         27.83         26.42         0.91 o
  -6   2   0        126.12        132.47         2.06 o
  -5   2   0         11.58         11.59         0.54 o
  -4   2   0         19.40         21.16         0.61 o
  -3   2   0         39.90         26.25         0.53 o
  -2   2   0         37.35         37.24         0.70 o
  -1   2   0        178.27        183.72         2.64 o
   0   2   0       1576.76       1649.48        19.39 o
   1   2   0         21.46         25.17         0.53 o
   2   2   0       1258.40       1304.65        15.28 o
   3   2   0         41.13         37.92         0.71 o
   4   2   0         94.81        105.23         1.47 o
   5   2   0        210.52        241.43         3.09 o
   6   2   0        110.64        104.87         1.60 o
   7   2   0         88.53         88.25         1.48 o
   8   2   0        177.03        177.44         3.22 o
   9   2   0         68.12         68.29         2.77 o
  10   2   0         64.85         53.21         5.54 o
  11   2   0          1.19          0.87         0.65 o
  12   2   0         41.09         42.62         2.17 o
 -10   3   0         67.68         54.81        14.53 o
  -9   3   0        166.01        174.11         8.99 o
  -8   3   0          2.18          2.17         0.45 o
  -7   3   0          8.29          8.30         0.52 o
  -6   3   0        150.69        153.07         2.21 o
  -5   3   0         88.52         93.18         1.54 o
  -4   3   0          4.00          2.98         0.28 o
  -3   3   0          1.39          5.02         0.94 o
  -2   3   0          0.02          1.15         0.33 o
  -1   3   0         86.62         92.82         1.34 o
   0   3   0        189.33        185.59         2.19 o
   1   3   0        799.36        807.41         9.30 o
   2   3   0        728.57        787.45         8.44 o
   3   3   0       3515.74       3945.13        50.79 o
   4   3   0         35.89         48.08         0.92 o
   5   3   0          5.69          4.54         0.36 o
   6   3   0        241.87        229.13         3.02 o
   7   3   0        166.79        161.71         3.74 o
   8   3   0         21.73         17.75         1.16 o
   9   3   0          0.04          0.01         0.44 o
  10   3   0        154.39        138.83        11.21 o
  11   3   0         18.47         14.28         1.45 o
  12   3   0          6.10          6.82         1.21 o
 -10   4   0         49.12         42.83        12.76 o
  -9   4   0        106.05        107.38        10.20 o
  -8   4   0          8.09          7.38         1.29 o
  -7   4   0         61.52         62.07         2.48 o
  -6   4   0          5.61          5.27         0.80 o
  -5   4   0        121.95        136.87         2.76 o
  -4   4   0        180.17        198.49         3.77 o
  -3   4   0       1045.16       1171.89        18.58 o
  -2   4   0        306.57        318.79         5.05 o
  -1   4   0         78.01         62.97         1.01 o
   0   4   0        340.71        372.40         4.39 o
   1   4   0          1.19          6.34         0.36 o
   2   4   0        306.81        304.10         3.61 o
   3   4   0          0.19          0.90         0.25 o
   4   4   0        108.86        138.17         1.87 o
   5   4   0        935.39        997.42        12.33 o
   6   4   0         46.24         42.15         0.89 o
   7   4   0        173.02        169.34         2.79 o
   8   4   0        131.00        129.20         2.97 o
   9   4   0        269.57        212.42        36.60 o
  10   4   0         12.01          7.80         1.01 o
  11   4   0        129.34        115.34         9.93 o
  12   4   0         18.31         17.45         2.80 o
  -9   5   0          8.63          5.52         1.40 o
  -8   5   0          6.49          6.63         1.59 o
  -7   5   0          6.29          6.67         1.22 o
  -6   5   0          0.37          0.57         0.66 o
  -5   5   0        204.77        218.27         4.51 o
  -4   5   0        285.85        295.03         5.18 o
  -3   5   0         66.87         75.28         1.83 o
  -2   5   0         11.82         14.12         1.08 o
  -1   5   0         42.81         41.95         0.88 o
   0   5   0        468.12        472.18         5.68 o
   1   5   0         19.38         23.99         0.59 o
   2   5   0         16.87         15.76         0.49 o
   3   5   0        304.90        324.31         3.95 o
   4   5   0         14.79         17.38         0.52 o
   5   5   0         49.93         44.12         0.93 o
   6   5   0        221.47        217.77         3.26 o
   7   5   0         26.14         25.24         0.91 o
   8   5   0        143.84        142.58         4.40 o
   9   5   0         28.97         28.20         2.02 o
  10   5   0         28.40         27.23         1.81 o
  11   5   0         25.11         16.42         2.91 o
  12   5   0         38.82         41.48         3.76 o
  -8   6   0          3.72          3.03         1.48 o
  -7   6   0          1.25          1.57         1.44 o
  -6   6   0          0.40          0.55         1.02 o
  -5   6   0          6.50          6.70         1.20 o
  -4   6   0          9.56          9.40         1.06 o
  -3   6   0        455.06        470.93         8.22 o
  -2   6   0          0.01          0.09         0.66 o
  -1   6   0        332.19        346.24         6.13 o
   0   6   0        447.72        464.08         5.80 o
   1   6   0        659.97        689.30         8.62 o
   2   6   0        172.49        170.12         2.41 o
   3   6   0        266.01        244.27         3.27 o
   4   6   0         43.40         40.01         0.91 o
   5   6   0       1006.56        989.43        12.68 o
   6   6   0        333.61        305.02         3.75 o
   7   6   0        223.77        221.21         3.51 o
   8   6   0        176.89        164.02         4.69 o
   9   6   0        199.69        202.42         8.99 o
  10   6   0          6.33          4.52         0.83 o
  11   6   0          6.97          5.72         0.87 o
  -7   7   0         24.39         22.17         3.80 o
  -6   7   0         41.71         46.89         2.83 o
  -5   7   0          1.03          1.98         1.35 o
  -4   7   0         16.59         16.66         1.24 o
  -3   7   0         12.68         10.86         1.22 o
  -2   7   0        219.75        223.01         4.30 o
  -1   7   0        483.37        508.46         7.56 o
   0   7   0        307.25        290.62         3.94 o
   1   7   0        500.55        498.31         6.52 o
   2   7   0        165.54        160.32         2.45 o
   3   7   0        736.73        728.17         9.30 o
   4   7   0          9.15         11.41         0.63 o
   5   7   0        230.28        251.83         3.64 o
   6   7   0         53.86         49.67         1.30 o
   7   7   0         92.90         79.50         1.46 o
   8   7   0         24.05         20.66         0.98 o
   9   7   0        192.37        194.14         4.38 o
  10   7   0         18.66         14.88         1.39 o
  11   7   0         74.46         73.32         5.52 o
  -6   8   0          0.85          0.42         1.15 o
  -5   8   0          4.68          3.50         1.65 o
  -4   8   0          0.29          0.36         0.76 o
  -3   8   0         95.87        104.63         2.82 o
  -2   8   0          6.43          5.88         0.96 o
  -1   8   0        154.64        154.51         2.70 o
   0   8   0         63.87         64.11         1.24 o
   1   8   0        425.03        410.75         5.66 o
   2   8   0         14.04         14.12         0.76 o
   3   8   0        627.33        604.89         7.91 o
   4   8   0          7.11          7.15         0.64 o
   5   8   0         29.29         25.74         0.85 o
   6   8   0         92.83         85.59         1.74 o
   7   8   0         36.96         31.19         1.01 o
   8   8   0         31.84         26.12         0.93 o
   9   8   0        187.79        183.39         7.35 o
  10   8   0         50.35         53.06         2.48 o
  11   8   0         27.02         21.91         1.97 o
  -5   9   0         28.15         27.64         2.23 o
  -4   9   0         32.76         35.79         2.29 o
  -3   9   0         12.76         11.30         1.11 o
  -2   9   0          1.49          0.78         0.83 o
  -1   9   0          2.42          2.58         0.95 o
   0   9   0        168.02        161.55         3.16 o
   1   9   0          8.43          8.03         0.67 o
   2   9   0          0.58          0.49         0.50 o
   3   9   0        172.98        166.53         2.62 o
   4   9   0          0.04          0.32         0.49 o
   5   9   0        128.25        121.29         2.25 o
   6   9   0         23.70         23.17         1.17 o
   7   9   0          3.17          2.61         0.61 o
   8   9   0          7.23          9.02         0.81 o
   9   9   0         38.08         35.28         2.11 o
  10   9   0          2.46          2.05         0.81 o
  -4  10   0         17.87         17.05         1.92 o
  -3  10   0          2.30          1.98         1.16 o
  -2  10   0          4.71          4.88         0.94 o
  -1  10   0          1.08          1.09         1.09 o
   0  10   0         64.37         63.82         2.10 o
   1  10   0          1.77          1.01         0.50 o
   2  10   0         32.41         30.38         1.03 o
   3  10   0         11.22         12.32         0.65 o
   4  10   0         33.77         36.72         1.13 o
   5  10   0          0.17         -0.11         0.61 o
   6  10   0        184.72        187.10         4.06 o
   7  10   0          7.51          8.15         0.76 o
   8  10   0          1.11          0.37         0.62 o
   9  10   0         18.22         19.53         1.43 o
  -2  11   0          2.91          3.40         1.50 o
  -1  11   0          4.80          4.20         1.20 o
   0  11   0         38.21         41.61         2.17 o
   1  11   0         23.08         21.60         1.44 o
   2  11   0         30.12         28.45         1.20 o
   3  11   0         31.58         31.65         1.23 o
   4  11   0         55.15         59.60         1.97 o
   5  11   0        112.74        113.90         3.55 o
   6  11   0          3.61          4.37         0.61 o
   7  11   0         52.23         51.93         2.53 o
   8  11   0        124.13        117.86         5.70 o
   0  12   0          0.38          0.29         1.20 o
   1  12   0          8.70          8.54         1.62 o
   2  12   0          3.34          3.43         0.88 o
   3  12   0          4.95          3.83         1.14 o
   4  12   0          1.36          1.34         0.63 o
   5  12   0          0.01          0.09         0.54 o
   6  12   0         84.83         82.25         3.75 o
  -4 -12   1          0.14          0.22         0.63 o
  -3 -12   1         54.52         58.11         3.08 o
  -2 -12   1         29.35         31.83         2.24 o
  -7 -11   1         26.30         24.89         1.24 o
  -6 -11   1         20.35         20.29         1.28 o
  -5 -11   1         62.64         62.89         1.73 o
  -4 -11   1          6.88          7.02         0.88 o
  -3 -11   1         12.95         10.57         0.94 o
  -2 -11   1         85.44         87.75         2.58 o
  -1 -11   1          3.26          3.06         1.50 o
   0 -11   1         45.53         46.56         2.04 o
   1 -11   1          0.56          0.06         0.89 o
   2 -11   1          4.15          3.52         1.85 o
  -9 -10   1        247.34        258.85        12.53 o
  -8 -10   1        178.03        183.35         4.54 o
  -7 -10   1         75.43         76.08         1.77 o
  -6 -10   1         22.90         20.38         1.14 o
  -5 -10   1          0.88          0.87         0.69 o
  -4 -10   1          5.92          5.41         0.61 o
  -3 -10   1         48.55         47.37         1.30 o
  -2 -10   1        141.93        141.47         4.70 o
  -1 -10   1         30.36         26.81         2.02 o
   0 -10   1         51.19         54.86         2.13 o
   1 -10   1          7.83          9.19         1.08 o
   2 -10   1          2.52          2.22         0.89 o
   3 -10   1          5.36          7.86         1.50 o
   4 -10   1         39.46         42.91         3.19 o
 -10  -9   1          1.49          1.94         0.68 o
  -9  -9   1         23.38         21.61         1.17 o
  -8  -9   1         21.86         20.66         1.24 o
  -7  -9   1         19.60         20.95         1.15 o
  -6  -9   1        195.16        189.60         3.05 o
  -5  -9   1          5.05          5.04         0.63 o
  -4  -9   1          1.63          2.04         0.60 o
  -3  -9   1          8.98         10.02         0.68 o
  -2  -9   1         52.05         48.92         1.15 o
  -1  -9   1         22.34         21.70         0.88 o
   0  -9   1         11.37         10.09         0.81 o
   1  -9   1         33.71         35.44         1.65 o
   2  -9   1         24.98         27.07         1.85 o
   3  -9   1          3.96          4.68         1.26 o
   4  -9   1         83.15         94.20         3.99 o
   5  -9   1        109.07        124.30         4.07 o
 -10  -8   1          8.19          5.75         0.89 o
  -9  -8   1         22.21         21.55         1.06 o
  -8  -8   1         19.02         18.11         0.88 o
  -7  -8   1         37.51         41.83         1.40 o
  -6  -8   1         35.66         40.99         1.17 o
  -5  -8   1         14.19         11.07         0.77 o
  -4  -8   1          9.81         11.89         0.68 o
  -3  -8   1          2.79          3.14         0.49 o
  -2  -8   1        213.92        201.24         3.07 o
  -1  -8   1        267.54        258.44         3.92 o
   0  -8   1         99.73         99.23         1.82 o
   1  -8   1        459.72        464.90         8.37 o
   2  -8   1         22.31         22.75         1.36 o
   3  -8   1         34.27         35.62         2.08 o
   4  -8   1          1.05          0.75         0.90 o
   5  -8   1         32.80         37.46         2.12 o
   6  -8   1         34.98         40.96         2.32 o
 -11  -7   1         19.06         17.15         2.24 o
 -10  -7   1         10.18          8.40         0.90 o
  -9  -7   1         43.08         41.54         1.41 o
  -8  -7   1          0.02          0.17         0.48 o
  -7  -7   1          0.40          0.41         0.45 o
  -6  -7   1        479.09        442.27         6.06 o
  -5  -7   1        428.72        366.52         5.03 o
  -4  -7   1        445.06        445.42         5.91 o
  -3  -7   1         13.22         12.91         0.68 o
  -2  -7   1         17.34         15.02         0.70 o
  -1  -7   1        100.99        101.27         1.63 o
   0  -7   1        114.18        107.39         1.82 o
   1  -7   1        444.60        446.46         6.80 o
   2  -7   1          0.06          0.51         0.71 o
   3  -7   1         15.79         15.60         1.68 o
   4  -7   1         23.52         26.19         1.40 o
   5  -7   1         16.39         19.90         1.78 o
   6  -7   1          3.20          3.00         1.37 o
   7  -7   1          3.57          3.72         1.19 o
 -11  -6   1        106.20        118.91         8.80 o
 -10  -6   1         41.40         46.23         3.30 o
  -9  -6   1         55.87         53.94         1.44 o
  -8  -6   1         26.35         23.50         1.07 o
  -7  -6   1        164.94        161.86         2.50 o
  -6  -6   1        111.14         98.10         1.75 o
  -5  -6   1        760.45        780.10        10.18 o
  -4  -6   1       1496.12       1458.83        18.79 o
  -3  -6   1         51.60         53.39         1.16 o
  -2  -6   1         21.18         19.24         0.63 o
  -1  -6   1         17.53         16.02         0.56 o
   0  -6   1        168.02        162.10         2.26 o
   1  -6   1         67.12         67.36         1.43 o
   2  -6   1        279.41        285.79         5.13 o
   3  -6   1         42.42         42.47         1.55 o
   4  -6   1         11.56         12.45         1.31 o
   5  -6   1          0.68          0.29         0.80 o
   6  -6   1         19.02         21.95         2.06 o
   7  -6   1         16.03         16.71         1.58 o
   8  -6   1         18.91         19.73         1.70 o
 -11  -5   1         56.50         60.39         2.47 o
 -10  -5   1         54.73         52.93         5.12 o
  -9  -5   1         98.74         93.64         2.56 o
  -8  -5   1          2.65          1.89         0.58 o
  -7  -5   1         24.87         25.08         0.91 o
  -6  -5   1        403.99        390.68         8.76 o
  -5  -5   1         11.41         13.26         0.67 o
  -4  -5   1        133.38        122.74         1.82 o
  -3  -5   1        201.08        193.63         2.66 o
  -2  -5   1          6.52          7.36         0.41 o
  -1  -5   1          0.10          2.69         0.36 o
   0  -5   1       1071.72       1140.40        13.99 o
   1  -5   1          9.86          8.54         0.55 o
   2  -5   1        221.28        227.39         3.96 o
   3  -5   1        212.93        210.73         3.93 o
   4  -5   1          8.67          8.57         1.03 o
   5  -5   1        102.04        109.91         2.90 o
   6  -5   1          0.43          0.68         0.87 o
   7  -5   1          0.00          0.07         0.70 o
   8  -5   1         22.92         23.55         2.02 o
   9  -5   1         92.08        103.39         8.99 o
 -12  -4   1         48.31         52.07         3.01 o
 -11  -4   1         17.09         17.31         1.91 o
 -10  -4   1         22.16         23.63         1.48 o
  -9  -4   1          6.95          6.25         0.85 o
  -8  -4   1        194.40        195.11         6.32 o
  -7  -4   1        146.92        134.31         2.85 o
  -6  -4   1        402.67        393.61         7.39 o
  -5  -4   1        177.63        175.29         2.41 o
  -4  -4   1        609.67        634.05         7.63 o
  -3  -4   1        187.78        174.95         2.25 o
  -2  -4   1       1643.90       1875.44        23.05 o
  -1  -4   1          9.92         13.31         0.49 o
   0  -4   1       1234.02       1313.43        17.36 o
   1  -4   1         13.01         12.06         0.87 o
   2  -4   1          6.25          2.23         0.51 o
   3  -4   1         35.79         33.75         1.22 o
   4  -4   1          0.06          0.40         0.55 o
   5  -4   1          1.57          2.70         0.91 o
   6  -4   1          0.70          0.38         0.63 o
   7  -4   1         55.95         56.10         4.25 o
   8  -4   1         20.69         21.93         1.67 o
   9  -4   1          0.14         -0.08         0.98 o
  10  -4   1        135.70        134.42         8.01 o
 -12  -3   1         14.55         14.90         1.32 o
 -11  -3   1          6.89          7.08         1.00 o
 -10  -3   1         24.90         22.33         2.57 o
  -9  -3   1        596.29        605.46        29.02 o
  -8  -3   1        486.23        484.50        12.80 o
  -7  -3   1         25.36         24.09         0.85 o
  -6  -3   1        374.70        364.31         4.76 o
  -5  -3   1          7.24          8.73         0.53 o
  -4  -3   1        296.21        293.16         3.54 o
  -3  -3   1          5.30          8.08         0.40 o
  -2  -3   1       1215.86       1371.17        16.43 o
  -1  -3   1          1.34          6.61         0.40 o
   0  -3   1         40.33         38.72         0.66 o
   1  -3   1         89.55         86.71         1.29 o
   2  -3   1        153.15        135.36         2.31 o
   3  -3   1       1172.43       1277.45        19.92 o
   4  -3   1        105.49        111.74         2.52 o
   5  -3   1         13.49         13.20         0.42 o
   6  -3   1        186.49        203.46         3.62 o
   7  -3   1          6.37          6.92         0.49 o
   8  -3   1          8.19          7.53         0.64 o
   9  -3   1        113.16        125.82         7.01 o
  10  -3   1         22.85         18.13         1.99 o
 -12  -2   1         33.13         34.58         2.07 o
 -11  -2   1          1.75          1.59         1.02 o
 -10  -2   1          7.82          6.46         1.11 o
  -9  -2   1         39.91         36.45         2.29 o
  -8  -2   1        198.17        198.24         4.04 o
  -7  -2   1         42.61         37.94         1.03 o
  -6  -2   1        178.89        166.55         2.33 o
  -5  -2   1        736.12        774.44         9.49 o
  -4  -2   1        274.73        311.28         3.72 o
  -3  -2   1       1120.63       1107.93        13.07 o
  -2  -2   1       2719.51       2882.61        35.78 o
  -1  -2   1        165.90        204.10         2.45 o
   0  -2   1        551.80        572.46         6.43 o
   1  -2   1         64.45         73.60         1.08 o
   2  -2   1       1321.67       1375.81        39.29 o
   3  -2   1        942.69        998.84        12.22 o
   4  -2   1         95.17        106.18         1.47 o
   5  -2   1          4.64          3.28         0.34 o
   6  -2   1         29.48         25.46         0.78 o
   7  -2   1         97.51        103.89         1.84 o
   8  -2   1        187.80        198.68         3.28 o
   9  -2   1          1.66          1.57         0.54 o
  10  -2   1          0.24          0.33         0.87 o
  11  -2   1          0.00         -0.55         0.99 o
 -11  -1   1         22.99         20.34         1.44 o
 -10  -1   1          3.24          1.78         0.61 o
  -9  -1   1        299.21        284.42        20.18 o
  -8  -1   1          0.05          0.39         0.47 o
  -7  -1   1        233.42        235.98         4.20 o
  -6  -1   1          1.57          1.95         0.37 o
  -5  -1   1         42.73         37.20         0.81 o
  -4  -1   1        115.22        103.49         1.32 o
  -3  -1   1       1322.47       1453.11        17.19 o
  -2  -1   1        352.16        298.63         3.77 o
  -1  -1   1       3340.38       3635.57        45.33 o
   0  -1   1        357.83        325.48         3.52 o
   1  -1   1         17.27         15.03         0.37 o
   2  -1   1       1137.44       1162.22        13.61 o
   3  -1   1       1454.30       1630.31        19.85 o
   4  -1   1        629.58        671.72         8.10 o
   5  -1   1        132.96        130.47         1.96 o
   6  -1   1        144.60        152.46         2.39 o
   7  -1   1        232.18        248.71         3.74 o
   8  -1   1        139.97        149.98         2.66 o
   9  -1   1         45.96         49.07         1.51 o
  10  -1   1          0.22          0.24         0.54 o
  11  -1   1          6.18          3.56         1.32 o
 -11   0   1          0.55          0.93         0.86 o
 -10   0   1         23.19         22.48         3.06 o
  -9   0   1          1.36          2.02         0.52 o
  -8   0   1         37.09         37.07         1.08 o
  -7   0   1          0.27          0.14         0.35 o
  -6   0   1       1037.52       1137.10        14.45 o
  -5   0   1          0.02          0.18         0.27 o
  -4   0   1        426.59        480.98         5.66 o
  -3   0   1       1876.19       1944.07        23.57 o
  -2   0   1         15.29         18.93         0.49 o
  -1   0   1        263.59        243.70         3.21 o
   1   0   1       2282.40       2428.59        29.24 o
   2   0   1       9128.23      10177.89       140.50 o
   3   0   1         64.41         46.31         0.83 o
   4   0   1        347.33        361.15         4.26 o
   5   0   1       1258.38       1334.43        16.67 o
   6   0   1          3.39          5.46         0.60 o
   7   0   1        178.97        189.54         2.82 o
   8   0   1         27.30         27.21         1.15 o
   9   0   1         14.41         15.28         0.94 o
  10   0   1          1.14          1.12         0.56 o
  11   0   1          4.59          4.34         0.87 o
 -11   1   1         40.37         38.48         1.81 o
 -10   1   1          1.02          0.70         0.50 o
  -9   1   1         52.67         52.11         2.27 o
  -8   1   1          0.01          0.04         0.45 o
  -7   1   1         56.94         59.28         1.53 o
  -6   1   1        190.73        199.66         2.83 o
  -5   1   1        338.33        375.59         4.71 o
  -4   1   1        795.30        882.75        10.60 o
  -3   1   1         56.12         43.24         0.75 o
  -2   1   1       4428.77       4828.18        62.31 o
  -1   1   1       3334.92       3617.18        45.06 o
   1   1   1        121.07        133.99         1.43 o
   2   1   1       1483.01       1490.41        16.23 o
   3   1   1        914.15       1031.20        12.19 o
   4   1   1        126.33        140.22         1.86 o
   5   1   1        837.44        895.04        11.06 o
   6   1   1         11.10          7.76         0.56 o
   7   1   1         15.97         17.35         0.70 o
   8   1   1         59.03         57.69         1.29 o
   9   1   1         65.67         66.45         2.22 o
  10   1   1          0.18          0.19         0.45 o
  11   1   1         37.78         37.58         3.88 o
 -11   2   1          0.61          0.50         2.25 o
 -10   2   1         17.60         13.52         3.02 o
  -9   2   1          2.83          2.06         0.63 o
  -8   2   1         25.43         26.36         1.45 o
  -7   2   1        155.74        163.75         2.81 o
  -6   2   1         86.11         84.38         1.46 o
  -5   2   1         26.70         23.73         0.74 o
  -4   2   1         39.17         31.95         0.69 o
  -3   2   1          1.01          2.71         0.28 o
  -2   2   1       2683.28       2957.18        36.89 o
  -1   2   1      13088.73      14098.74       293.50 o
   0   2   1         10.45         10.31         0.50 o
   1   2   1        170.11        164.08         1.86 o
   2   2   1          3.74          4.77         0.26 o
   3   2   1        134.65        113.38         1.47 o
   4   2   1       2082.46       2361.48        29.79 o
   5   2   1       1649.03       1834.94        23.19 o
   6   2   1          4.97          3.71         0.45 o
   7   2   1        152.83        143.21         3.22 o
   8   2   1         27.93         23.40         0.99 o
   9   2   1        142.57        143.64         4.46 o
  10   2   1         70.29         67.94         4.22 o
  11   2   1          7.18          6.50         1.05 o
  12   2   1         29.37         23.00         3.14 o
 -10   3   1          7.37          4.94         1.57 o
  -9   3   1         11.67         10.41         1.74 o
  -8   3   1         19.12         17.93         1.14 o
  -7   3   1         41.97         42.72         1.08 o
  -6   3   1          0.21          0.26         0.33 o
  -5   3   1         66.31         67.24         1.23 o
  -4   3   1        197.49        199.83         2.36 o
  -3   3   1        386.41        393.52         4.69 o
  -2   3   1         17.94         20.43         0.48 o
  -1   3   1       1533.64       1685.26        20.10 o
   0   3   1       1104.98       1065.21        11.49 o
   1   3   1        159.22        136.55         1.49 o
   2   3   1         38.78         38.24         0.65 o
   3   3   1         99.69         93.79         1.23 o
   4   3   1        481.99        531.60         6.42 o
   5   3   1         10.32         10.58         0.56 o
   6   3   1        218.70        212.57         3.91 o
   7   3   1          3.47          2.65         0.49 o
   8   3   1        338.72        305.35         7.93 o
   9   3   1        130.92        117.91         3.55 o
  10   3   1         46.38         50.63         2.82 o
  11   3   1        325.80        296.58        26.63 o
  12   3   1          7.69          7.28         1.29 o
 -10   4   1          0.08          0.14         0.85 o
  -9   4   1         83.79         77.81        13.09 o
  -8   4   1        161.94        167.30         9.77 o
  -7   4   1          2.67          2.47         0.33 o
  -6   4   1         13.02         11.67         0.60 o
  -5   4   1         24.12         23.92         0.92 o
  -4   4   1          3.91          5.11         0.29 o
  -3   4   1         60.27         50.05         1.40 o
  -2   4   1         92.29         95.80         1.26 o
  -1   4   1        401.13        398.14         4.67 o
   0   4   1        270.49        317.52         3.41 o
   1   4   1          4.07          2.42         0.27 o
   2   4   1        216.56        188.32         2.30 o
   3   4   1       1474.87       1746.97        21.50 o
   4   4   1        441.30        444.56         5.41 o
   5   4   1        619.75        613.87         8.91 o
   6   4   1        132.39        136.82         2.10 o
   7   4   1          9.07          7.35         0.69 o
   8   4   1         51.63         48.49         1.74 o
   9   4   1          4.74          7.15         0.80 o
  10   4   1         64.17         55.14         3.52 o
  11   4   1          1.15          0.89         0.65 o
  12   4   1         30.17         27.41         3.66 o
  -9   5   1          3.77          2.41         1.05 o
  -8   5   1         52.92         56.19         2.21 o
  -7   5   1        172.67        194.51         6.01 o
  -6   5   1         60.62         67.88         2.11 o
  -5   5   1         36.92         43.63         1.58 o
  -4   5   1         94.76        100.86         2.30 o
  -3   5   1          4.05          5.11         0.68 o
  -2   5   1         37.96         37.01         1.21 o
  -1   5   1        451.68        500.15         6.00 o
   0   5   1       1506.29       1634.85        18.67 o
   1   5   1       1166.00       1254.50        15.22 o
   2   5   1        141.28        133.75         1.71 o
   3   5   1        259.82        251.01         3.11 o
   4   5   1         45.90         39.47         0.91 o
   5   5   1        232.78        213.92         2.82 o
   6   5   1        253.94        242.54         3.59 o
   7   5   1         58.29         50.22         1.55 o
   8   5   1         16.89         17.19         1.01 o
   9   5   1         40.28         37.88         1.81 o
  10   5   1          1.43          1.08         0.71 o
  11   5   1         67.75         60.99         6.10 o
  12   5   1         46.75         45.10         6.46 o
  -8   6   1          3.56          1.90         1.42 o
  -7   6   1         35.31         34.48         2.22 o
  -6   6   1        108.46        120.14         3.58 o
  -5   6   1         10.94         10.27         1.22 o
  -4   6   1         99.08        106.47         2.55 o
  -3   6   1         14.02         14.61         0.97 o
  -2   6   1         20.31         21.14         0.97 o
  -1   6   1         92.90         86.86         1.34 o
   0   6   1        112.49        102.50         1.55 o
   1   6   1        123.99        117.37         1.63 o
   2   6   1        941.35       1008.35        12.45 o
   3   6   1          3.90          3.86         0.50 o
   4   6   1         53.60         51.75         0.85 o
   5   6   1        129.79        123.30         1.92 o
   6   6   1        297.84        278.69         4.03 o
   7   6   1         13.28         11.18         0.67 o
   8   6   1        122.66        123.00         2.43 o
   9   6   1         35.44         35.35         2.20 o
  10   6   1         12.49         10.59         0.99 o
  11   6   1         15.28         12.17         2.06 o
  -8   7   1          2.77          1.49         1.23 o
  -7   7   1          0.07         -0.03         0.98 o
  -6   7   1         14.41         14.65         1.23 o
  -5   7   1          4.68          4.89         1.45 o
  -4   7   1          0.26          0.23         0.61 o
  -3   7   1         67.90         71.25         2.13 o
  -2   7   1          4.22          4.42         0.70 o
  -1   7   1         16.17         17.44         0.53 o
   0   7   1        121.09        118.98         1.96 o
   1   7   1        124.46        116.95         1.84 o
   2   7   1         14.34         16.00         0.85 o
   3   7   1         12.99         12.86         0.75 o
   4   7   1        192.77        183.20         2.76 o
   5   7   1         37.53         36.06         1.03 o
   6   7   1         87.78         91.57         1.47 o
   7   7   1         56.52         45.06         1.36 o
   8   7   1        346.88        340.46         5.53 o
   9   7   1         43.15         43.93         1.96 o
  10   7   1         44.69         41.48         3.22 o
  11   7   1          5.41          3.56         0.89 o
  -7   8   1         15.00         14.57         1.96 o
  -6   8   1         28.95         30.02         1.80 o
  -5   8   1         14.65         14.82         1.87 o
  -4   8   1         66.09         69.96         2.30 o
  -3   8   1        134.86        138.91         3.28 o
  -2   8   1         45.98         46.36         1.78 o
  -1   8   1          3.81          4.08         0.42 o
   0   8   1        295.66        292.39         4.07 o
   1   8   1        349.51        342.29         5.49 o
   2   8   1        136.40        136.46         2.42 o
   3   8   1       1135.60       1139.18        15.78 o
   4   8   1        998.14       1006.15        17.58 o
   5   8   1        271.29        254.85         3.65 o
   6   8   1        232.06        226.77         4.33 o
   7   8   1         16.75         15.40         0.91 o
   8   8   1        105.56        111.42         2.20 o
   9   8   1         41.08         41.35         1.91 o
  10   8   1         23.36         19.82         2.12 o
  11   8   1          0.09          0.02         0.37 o
  -6   9   1          0.20          0.56         0.97 o
  -5   9   1          7.87          7.49         1.31 o
  -4   9   1          8.89          6.21         1.50 o
  -3   9   1         61.22         65.09         2.15 o
  -2   9   1         21.26         21.43         1.36 o
  -1   9   1         94.23         95.14         2.38 o
   0   9   1         27.72         26.98         0.77 o
   1   9   1          2.45          2.28         0.56 o
   2   9   1         27.19         27.47         0.91 o
   3   9   1         13.76         14.51         0.77 o
   4   9   1         23.95         24.62         0.93 o
   5   9   1         39.11         39.75         1.02 o
   6   9   1          8.54          9.35         0.71 o
   7   9   1         18.66         16.95         1.00 o
   8   9   1        270.45        258.27        14.03 o
   9   9   1         18.62         16.08         1.04 o
  10   9   1         15.36         11.12         1.27 o
  -4  10   1         41.21         45.69         2.27 o
  -3  10   1          1.98          1.35         1.10 o
  -2  10   1          1.66          1.19         1.11 o
  -1  10   1         21.15         21.96         1.57 o
   0  10   1         18.31         19.93         1.37 o
   1  10   1          0.14          0.19         0.39 o
   2  10   1        161.21        164.22         3.35 o
   3  10   1          3.72          3.33         0.69 o
   4  10   1         23.68         27.14         1.08 o
   5  10   1         42.45         39.41         1.44 o
   6  10   1         18.27         17.86         1.12 o
   7  10   1          9.86          8.78         0.68 o
   8  10   1         61.70         60.50         3.31 o
   9  10   1          2.72          1.22         0.69 o
  -3  11   1          0.00          0.09         1.07 o
  -2  11   1         20.89         22.95         1.88 o
  -1  11   1          0.22          0.05         0.64 o
   0  11   1          0.85          0.69         1.12 o
   1  11   1          0.05          0.02         0.71 o
   2  11   1         94.15         90.42         3.76 o
   3  11   1         28.31         28.37         1.15 o
   4  11   1         46.83         47.59         1.56 o
   5  11   1          2.50          1.84         0.76 o
   6  11   1         22.06         20.91         1.72 o
   7  11   1          0.01         -0.07         0.48 o
   8  11   1         41.37         38.05         3.24 o
   0  12   1          7.12          6.66         1.25 o
   1  12   1          2.94          2.97         0.98 o
   2  12   1         28.36         28.70         1.47 o
   3  12   1         27.04         28.90         1.58 o
   4  12   1         57.79         54.62         1.83 o
   5  12   1         33.84         36.44         1.66 o
   6  12   1         10.06          8.43         1.01 o
  -6 -11   2          1.82          0.98         0.74 o
  -5 -11   2         34.11         33.33         1.30 o
  -4 -11   2         93.81         98.01         3.29 o
  -3 -11   2         39.37         37.34         2.99 o
  -2 -11   2         27.77         28.75         1.48 o
  -1 -11   2          6.35          7.12         1.62 o
   0 -11   2         55.93         57.77         2.75 o
   1 -11   2          6.25          5.39         1.57 o
  -8 -10   2          0.00          0.46         0.78 o
  -7 -10   2         21.28         24.92         1.21 o
  -6 -10   2         12.68         15.15         1.29 o
  -5 -10   2         49.82         52.87         1.64 o
  -4 -10   2        126.26        126.75         2.21 o
  -3 -10   2          5.52          5.44         0.70 o
  -2 -10   2         12.20         13.14         0.90 o
  -1 -10   2          8.93          8.94         1.14 o
   0 -10   2          8.17          9.25         1.53 o
   1 -10   2          0.01          0.19         0.80 o
   2 -10   2          0.87          0.71         1.09 o
   3 -10   2          1.36          2.80         1.39 o
  -9  -9   2        154.33        152.02         2.88 o
  -8  -9   2         67.06         69.77         1.84 o
  -7  -9   2          0.02         -0.11         0.54 o
  -6  -9   2         13.29         17.51         0.95 o
  -5  -9   2         12.58         13.68         0.86 o
  -4  -9   2         30.99         29.85         1.09 o
  -3  -9   2         97.68         95.94         1.79 o
  -2  -9   2          2.89          1.95         0.66 o
  -1  -9   2        175.03        162.02         4.43 o
   0  -9   2         47.53         45.98         1.81 o
   1  -9   2          8.62          9.33         1.78 o
   2  -9   2         76.58         82.01         2.77 o
   3  -9   2          0.89          0.74         1.61 o
   4  -9   2         18.72         17.87         1.84 o
   5  -9   2         11.15         13.48         1.95 o
 -10  -8   2          0.65          0.52         1.20 o
  -9  -8   2        123.06        130.29         2.94 o
  -8  -8   2         45.19         45.43         1.32 o
  -7  -8   2        238.94        238.08         3.76 o
  -6  -8   2         15.60         12.85         0.71 o
  -5  -8   2         43.03         40.99         1.12 o
  -4  -8   2          4.46          3.43         0.61 o
  -3  -8   2        288.68        265.85         3.92 o
  -2  -8   2         22.32         19.25         0.85 o
  -1  -8   2        315.39        308.57         4.02 o
   0  -8   2         19.85         20.79         0.81 o
   1  -8   2        196.97        199.11         4.26 o
   2  -8   2        200.87        206.90         4.97 o
   3  -8   2        591.47        630.17        12.46 o
   4  -8   2         32.87         36.22         2.50 o
   5  -8   2         12.47         16.11         2.05 o
   6  -8   2          1.21          0.59         1.12 o
 -11  -7   2          1.82          1.65         1.71 o
 -10  -7   2        144.20        160.84         4.48 o
  -9  -7   2         97.99        105.26         2.62 o
  -8  -7   2          0.72          0.52         0.41 o
  -7  -7   2          6.45          7.00         0.71 o
  -6  -7   2         30.33         34.76         1.18 o
  -5  -7   2         35.42         26.74         1.04 o
  -4  -7   2          1.08          0.50         0.49 o
  -3  -7   2         11.57         16.51         0.69 o
  -2  -7   2         56.48         57.71         1.30 o
  -1  -7   2        222.26        211.58         3.08 o
   0  -7   2          0.05          0.26         0.34 o
   1  -7   2        414.16        401.58        12.77 o
   2  -7   2        107.94        114.51         2.64 o
   3  -7   2        119.82        127.11         3.83 o
   4  -7   2         74.84         78.12         2.66 o
   5  -7   2          4.68          4.92         1.50 o
   6  -7   2          7.64          7.25         1.19 o
   7  -7   2          0.05          0.31         1.38 o
 -11  -6   2         37.00         38.87         4.52 o
 -10  -6   2         19.60         19.53         1.74 o
  -9  -6   2          9.89          8.27         0.75 o
  -8  -6   2          0.07          0.25         0.43 o
  -7  -6   2        137.56        134.39         2.55 o
  -6  -6   2         35.47         32.37         1.07 o
  -5  -6   2        136.27        124.38         2.05 o
  -4  -6   2        141.23        138.30         2.20 o
  -3  -6   2        219.31        201.25         2.89 o
  -2  -6   2          4.63          4.21         0.38 o
  -1  -6   2         53.19         46.65         1.03 o
   0  -6   2         45.47         47.16         1.01 o
   1  -6   2          1.28          2.40         0.39 o
   2  -6   2          2.18          1.71         0.75 o
   3  -6   2         49.46         51.67         2.21 o
   4  -6   2          0.00          0.05         0.61 o
   5  -6   2        133.25        146.88         4.43 o
   6  -6   2          0.85          0.87         0.92 o
   7  -6   2         11.15         11.03         1.68 o
   8  -6   2          6.79          6.05         1.72 o
 -11  -5   2          1.61          1.82         1.14 o
 -10  -5   2         77.74         83.05         4.41 o
  -9  -5   2         23.69         21.62         1.26 o
  -8  -5   2         30.99         30.63         1.12 o
  -7  -5   2          9.81          7.72         0.67 o
  -6  -5   2        906.90        898.01        13.94 o
  -5  -5   2         32.51         33.56         0.96 o
  -4  -5   2         85.06         78.06         1.42 o
  -3  -5   2         59.95         58.14         1.05 o
  -2  -5   2          0.26          0.19         0.29 o
  -1  -5   2         71.87         63.71         1.18 o
   0  -5   2        345.94        354.16         4.52 o
   1  -5   2        112.29        111.76         1.99 o
   2  -5   2          0.08          0.21         0.55 o
   3  -5   2         54.93         60.68         1.78 o
   4  -5   2          9.89         10.40         1.10 o
   5  -5   2          2.14          1.49         0.91 o
   6  -5   2         37.26         38.12         2.04 o
   7  -5   2          7.90          7.34         1.42 o
   8  -5   2          4.42          3.86         1.07 o
   9  -5   2          4.03          3.76         1.52 o
 -11  -4   2          0.48          0.40         0.84 o
 -10  -4   2         30.92         33.37         2.04 o
  -9  -4   2        275.02        275.74        11.81 o
  -8  -4   2          8.52          6.65         0.63 o
  -7  -4   2         57.52         58.24         1.42 o
  -6  -4   2       1168.81       1169.34        14.97 o
  -5  -4   2        772.08        765.24         9.64 o
  -4  -4   2         21.20         25.92         0.68 o
  -3  -4   2        844.89        899.66        10.96 o
  -2  -4   2        311.74        369.51         4.44 o
  -1  -4   2         13.80         22.26         0.60 o
   0  -4   2        859.90        932.15        12.49 o
   1  -4   2          1.19          1.66         0.28 o
   2  -4   2        222.68        217.08         3.61 o
   3  -4   2         12.48         11.09         0.93 o
   4  -4   2        107.62        114.53         2.73 o
   5  -4   2        339.90        365.60         6.83 o
   6  -4   2         49.49         53.39         2.25 o
   7  -4   2          3.35          3.76         1.27 o
   8  -4   2         32.06         33.91         1.94 o
   9  -4   2         20.03         19.77         1.89 o
 -11  -3   2          6.22          7.48         1.05 o
 -10  -3   2         11.40         11.62         1.05 o
  -9  -3   2         95.30         95.12         2.56 o
  -8  -3   2          2.26          2.19         0.57 o
  -7  -3   2         59.70         59.46         1.31 o
  -6  -3   2          6.95          5.90         0.48 o
  -5  -3   2        223.31        211.40         2.76 o
  -4  -3   2        315.21        301.29         3.75 o
  -3  -3   2        105.30        126.73         1.66 o
  -2  -3   2        789.85        821.49         9.71 o
  -1  -3   2       6751.15       7427.39       101.05 o
   0  -3   2         10.23          7.57         0.39 o
   1  -3   2        611.03        648.56         7.68 o
   2  -3   2         14.08         16.59         0.50 o
   3  -3   2        491.17        506.22         8.52 o
   4  -3   2         64.70         79.25         1.72 o
   5  -3   2         35.50         40.29         1.05 o
   6  -3   2         40.07         40.94         0.88 o
   7  -3   2         27.89         28.44         0.68 o
   8  -3   2         41.90         44.48         2.40 o
   9  -3   2         23.09         22.49         1.70 o
  10  -3   2         19.97         17.08         1.93 o
 -11  -2   2          3.45          3.56         0.99 o
 -10  -2   2         52.23         54.70         1.87 o
  -9  -2   2          3.50          2.85         0.60 o
  -8  -2   2        101.36         93.76         3.35 o
  -7  -2   2         55.11         55.23         1.53 o
  -6  -2   2       1188.22       1213.73        16.66 o
  -5  -2   2        303.10        307.38         3.79 o
  -4  -2   2        359.87        370.86         4.38 o
  -3  -2   2        172.84        188.83         2.28 o
  -2  -2   2        318.49        372.47         4.26 o
  -1  -2   2         39.93         47.10         0.69 o
   0  -2   2       3842.36       4053.51        52.01 o
   1  -2   2        358.64        362.07         4.22 o
   2  -2   2       1482.61       1566.76        25.19 o
   3  -2   2        163.24        177.68         2.25 o
   4  -2   2        215.34        223.83         2.94 o
   5  -2   2          7.93          6.53         0.44 o
   6  -2   2        127.74        132.42         2.15 o
   7  -2   2          8.24          7.30         0.85 o
   8  -2   2        266.56        292.41         4.86 o
   9  -2   2         52.54         52.09         2.46 o
  10  -2   2          9.13          6.72         1.12 o
 -11  -1   2          0.36         -0.11         0.91 o
 -10  -1   2         17.66         19.22         1.46 o
  -9  -1   2        140.86        122.93        12.40 o
  -8  -1   2          1.54          1.32         0.38 o
  -7  -1   2         40.27         38.67         1.34 o
  -6  -1   2         32.14         30.24         0.72 o
  -5  -1   2        293.44        296.42         3.59 o
  -4  -1   2        914.40        942.30        12.36 o
  -3  -1   2         12.07         12.16         0.63 o
  -2  -1   2        685.58        688.97        11.03 o
  -1  -1   2        387.77        339.89         3.96 o
   0  -1   2       1052.42       1212.33        14.17 o
   1  -1   2       2724.26       2910.65        36.06 o
   2  -1   2         81.06         60.80         0.95 o
   3  -1   2         82.15         87.42         1.23 o
   4  -1   2         11.87         10.85         0.80 o
   5  -1   2         92.91         90.93         1.46 o
   6  -1   2        144.71        150.29         2.20 o
   7  -1   2         27.28         28.30         1.03 o
   8  -1   2        184.04        192.70         3.22 o
   9  -1   2        233.05        245.72         4.14 o
  10  -1   2          8.84          8.33         0.68 o
  11  -1   2         21.78         15.28         2.60 o
 -11   0   2         14.16         13.52         1.64 o
 -10   0   2        114.85        124.14         3.31 o
  -9   0   2         43.03         38.15         3.93 o
  -8   0   2          0.67          0.66         0.42 o
  -7   0   2         61.57         55.04         1.74 o
  -6   0   2        100.50         91.19         1.71 o
  -5   0   2        867.66        999.49        12.28 o
  -4   0   2        197.37        181.51         2.18 o
  -3   0   2          3.27          4.41         0.31 o
  -2   0   2          0.24          1.18         0.33 o
  -1   0   2         87.68         87.32         1.43 o
   0   0   2        332.03        317.41         3.50 o
   1   0   2       3731.71       4007.80        50.86 o
   2   0   2      21883.15      23027.85       516.04 o
   3   0   2        423.79        429.07         7.71 o
   4   0   2        112.11        116.54         1.61 o
   5   0   2          3.33          3.88         0.43 o
   6   0   2        308.35        315.42         4.41 o
   7   0   2         37.65         38.38         1.17 o
   8   0   2        151.83        155.05         2.62 o
   9   0   2         86.79         92.76         2.41 o
  10   0   2          0.23          0.29         0.43 o
  11   0   2          8.45          7.34         1.25 o
 -11   1   2          0.79          1.03         0.91 o
 -10   1   2          9.09          9.17         1.44 o
  -9   1   2          0.68          0.44         0.49 o
  -8   1   2          1.42          1.27         0.51 o
  -7   1   2        177.85        173.95         2.97 o
  -6   1   2        118.08        119.74         2.03 o
  -5   1   2        196.31        213.86         2.78 o
  -4   1   2         29.09         19.78         0.49 o
  -3   1   2        428.48        421.31         4.86 o
  -2   1   2          0.10          1.30         0.21 o
  -1   1   2       2732.39       2852.58        37.63 o
   0   1   2        281.49        285.75         3.51 o
   1   1   2        400.09        447.25         5.47 o
   2   1   2        452.32        473.34         8.26 o
   3   1   2         25.01         21.01         0.45 o
   4   1   2        284.28        286.00         3.54 o
   5   1   2        266.25        269.03         3.81 o
   6   1   2         88.67         87.23         1.58 o
   7   1   2         10.68          9.80         0.64 o
   8   1   2        150.83        150.35         3.31 o
   9   1   2          6.61          5.40         0.69 o
  10   1   2         10.69          9.84         0.85 o
  11   1   2          6.92          5.75         0.92 o
 -11   2   2          1.23          0.97         1.73 o
 -10   2   2         26.04         24.57         2.65 o
  -9   2   2         12.42         10.90         1.52 o
  -8   2   2         41.81         39.14         2.67 o
  -7   2   2        261.53        273.87         5.55 o
  -6   2   2         49.71         44.79         1.07 o
  -5   2   2         11.04         10.51         0.49 o
  -4   2   2        133.62        132.05         1.83 o
  -3   2   2          2.50          4.51         0.34 o
  -2   2   2       1685.11       1850.57        22.47 o
  -1   2   2       6684.13       7213.14        96.58 o
   0   2   2       3033.97       3309.46        41.14 o
   1   2   2        538.55        561.48         7.86 o
   2   2   2        475.57        468.27         5.31 o
   3   2   2        606.80        679.29         7.92 o
   4   2   2        259.26        259.81         3.24 o
   5   2   2        284.75        292.07         3.80 o
   6   2   2         28.66         38.97         0.91 o
   7   2   2         20.18         18.76         0.82 o
   8   2   2         38.91         41.40         1.21 o
   9   2   2        103.12        103.57         3.39 o
  10   2   2         48.43         47.68         2.05 o
  11   2   2         18.42         18.82         2.68 o
  12   2   2         20.63         15.58         2.43 o
 -10   3   2          8.91          6.43         2.07 o
  -9   3   2          8.15          6.86         1.05 o
  -8   3   2         27.57         25.85         1.11 o
  -7   3   2        111.68        114.33         2.19 o
  -6   3   2         49.35         50.75         1.18 o
  -5   3   2         38.17         43.11         0.91 o
  -4   3   2        236.87        214.54         2.77 o
  -3   3   2        770.32        255.81       238.05 o
  -2   3   2        428.48        429.45         4.61 o
  -1   3   2       1109.53       1285.77        15.34 o
   0   3   2       1088.24       1127.53        19.97 o
   1   3   2        319.69        323.66         3.68 o
   2   3   2         62.85         73.17         0.94 o
   3   3   2       1150.73       1265.20        15.14 o
   4   3   2       1035.93       1155.98        14.07 o
   5   3   2        673.49        677.16         8.78 o
   6   3   2        407.03        414.92         7.44 o
   7   3   2         41.26         36.31         1.27 o
   8   3   2        206.10        200.24         7.33 o
   9   3   2          2.05          2.99         0.69 o
  10   3   2         46.27         38.20         2.32 o
  11   3   2         77.95         66.85         5.58 o
  12   3   2         83.42         82.01         8.46 o
 -10   4   2          2.07          1.18         1.00 o
  -9   4   2          1.06          1.31         1.05 o
  -8   4   2        268.23        279.29        11.76 o
  -7   4   2         47.06         42.20         2.56 o
  -6   4   2         30.99         29.31         1.03 o
  -5   4   2         17.41         16.28         0.59 o
  -4   4   2          9.36          5.25         0.43 o
  -3   4   2       1193.55       1337.71        16.64 o
  -2   4   2       1893.91       2197.77        27.80 o
  -1   4   2       1585.70       1780.78        20.24 o
   0   4   2          6.30          5.20         0.32 o
   1   4   2        468.17        531.69         6.16 o
   2   4   2        754.19        787.53         9.23 o
   3   4   2        683.75        780.98         9.28 o
   4   4   2       1229.32       1377.03        17.04 o
   5   4   2        106.47        122.92         2.20 o
   6   4   2        108.00        121.25         2.02 o
   7   4   2         54.68         43.95         1.36 o
   8   4   2        137.70        140.63         5.21 o
   9   4   2        115.09        117.68         4.85 o
  10   4   2         78.08         75.66         4.97 o
  11   4   2        102.68         92.57         6.72 o
  12   4   2          9.13          4.35         1.07 o
  -9   5   2          0.13          0.34         0.72 o
  -8   5   2         84.50         79.47         7.94 o
  -7   5   2          0.21          0.15         0.66 o
  -6   5   2         79.24         87.04         2.39 o
  -5   5   2          0.85          0.68         0.24 o
  -4   5   2         45.62         46.15         1.15 o
  -3   5   2        164.21        149.28         3.72 o
  -2   5   2        106.51        102.88         1.50 o
  -1   5   2          0.07          0.80         0.25 o
   0   5   2          0.05          2.48         0.34 o
   1   5   2         22.98         27.62         0.65 o
   2   5   2         89.51         79.91         1.15 o
   3   5   2        199.67        199.45         2.57 o
   4   5   2         16.30         16.68         0.55 o
   5   5   2        387.06        409.64         7.67 o
   6   5   2         39.67         36.65         0.87 o
   7   5   2        161.33        131.88         3.21 o
   8   5   2          0.86          0.17         0.36 o
   9   5   2         61.74         47.76         3.92 o
  10   5   2         89.78         86.37         4.29 o
  11   5   2         35.47         31.40         3.81 o
  12   5   2         13.69         11.65         2.00 o
  -8   6   2         16.69         14.53         1.58 o
  -7   6   2          0.12         -0.24         1.02 o
  -6   6   2         16.91         16.32         1.62 o
  -5   6   2         15.83         14.51         2.36 o
  -4   6   2         11.85         11.23         0.90 o
  -3   6   2         29.29         29.28         1.14 o
  -2   6   2         44.10         39.61         0.86 o
  -1   6   2        581.84        600.61         8.17 o
   0   6   2          4.73          6.36         0.44 o
   1   6   2          3.34          4.01         0.47 o
   2   6   2          9.62          7.89         0.53 o
   3   6   2        346.59        349.68         4.01 o
   4   6   2        173.28        161.29         2.28 o
   5   6   2        231.42        222.88         3.18 o
   6   6   2         11.60         12.36         0.83 o
   7   6   2         79.31         70.35         1.53 o
   8   6   2          0.42          1.34         0.70 o
   9   6   2         15.01         13.29         1.01 o
  10   6   2         34.63         25.29         3.76 o
  11   6   2        151.10        143.57        14.93 o
  -8   7   2          0.72          0.44         1.10 o
  -7   7   2          3.46          3.60         1.10 o
  -6   7   2         49.56         53.51         2.45 o
  -5   7   2        105.16        104.10         3.99 o
  -4   7   2         47.33         49.57         1.68 o
  -3   7   2          9.64          9.58         1.00 o
  -2   7   2         13.96         13.11         0.52 o
  -1   7   2        112.13        109.75         1.67 o
   0   7   2         44.89         42.38         0.97 o
   1   7   2        185.93        182.34         3.27 o
   2   7   2       1297.43       1314.28        20.64 o
   3   7   2        628.39        626.08         7.98 o
   4   7   2         20.88         23.17         0.81 o
   5   7   2        416.23        420.54         5.68 o
   6   7   2          0.28          0.32         0.50 o
   7   7   2         27.73         29.42         1.02 o
   8   7   2          8.86          7.97         0.90 o
   9   7   2        101.74         84.12        12.30 o
  10   7   2          3.74          2.52         0.68 o
  11   7   2         99.15         72.91        20.03 o
  -7   8   2         10.40         10.62         1.83 o
  -6   8   2          0.30          0.55         0.99 o
  -5   8   2         65.41         67.40         2.05 o
  -4   8   2          0.02          0.50         0.73 o
  -3   8   2         14.95         15.72         1.05 o
  -2   8   2        126.90        127.61         4.56 o
  -1   8   2          2.36          1.73         0.38 o
   0   8   2         79.63         81.59         1.50 o
   1   8   2        117.36        120.88         2.57 o
   2   8   2         33.28         32.76         0.99 o
   3   8   2        226.52        218.69         4.08 o
   4   8   2        405.42        393.11         6.09 o
   5   8   2          8.07          8.38         0.56 o
   6   8   2        443.81        449.37         6.18 o
   7   8   2        132.09        127.50         2.65 o
   8   8   2        150.26        155.23         2.84 o
   9   8   2         76.81         76.62         2.00 o
  10   8   2         16.14         13.63         1.59 o
  11   8   2         36.95         28.87         3.62 o
  -6   9   2          0.41          0.50         0.81 o
  -5   9   2          1.41          1.38         0.82 o
  -4   9   2         32.29         28.81         1.81 o
  -3   9   2         84.48         85.67         2.74 o
  -2   9   2         77.97         83.01         2.39 o
  -1   9   2          3.16          2.49         0.36 o
   0   9   2         41.84         38.90         0.96 o
   1   9   2         91.70         91.22         2.64 o
   2   9   2        672.14        666.34        17.27 o
   3   9   2          2.95          2.36         0.58 o
   4   9   2         11.54         10.29         0.72 o
   5   9   2        127.55        125.05         2.13 o
   6   9   2          2.46          1.77         0.63 o
   7   9   2          3.23          2.51         0.55 o
   8   9   2        210.74        167.56        28.19 o
   9   9   2          0.80          1.05         0.62 o
  10   9   2          3.42          2.97         0.73 o
  -4  10   2         38.98         44.05         2.43 o
  -3  10   2          2.56          1.42         1.03 o
  -2  10   2         17.88         16.57         1.24 o
  -1  10   2         42.21         39.46         2.22 o
   0  10   2          3.33          3.15         0.42 o
   1  10   2          0.03          0.24         0.40 o
   2  10   2        173.06        172.08         3.96 o
   3  10   2         86.64         82.59         2.58 o
   4  10   2         37.85         36.46         1.38 o
   5  10   2        168.98        170.38         3.91 o
   6  10   2         77.27         82.85         3.70 o
   7  10   2         32.89         30.29         1.91 o
   8  10   2         91.19         90.06         6.25 o
   9  10   2          3.73          4.32         0.79 o
  10  10   2          9.06         12.59         1.12 o
  -3  11   2          3.34          3.76         1.38 o
  -2  11   2          0.40          0.76         1.09 o
  -1  11   2         82.37         87.95         5.97 o
   0  11   2         51.96         55.43         3.95 o
   1  11   2          6.29          7.07         1.19 o
   2  11   2         32.07         34.27         1.13 o
   3  11   2         17.60         16.96         0.89 o
   4  11   2         22.59         22.35         0.91 o
   5  11   2          3.53          3.39         0.63 o
   6  11   2          2.39          2.84         0.75 o
   7  11   2        159.39        162.30        11.44 o
   8  11   2         20.56         18.40         1.85 o
  -1  12   2          0.71          0.28         1.11 o
   0  12   2          0.04          0.80         0.86 o
   1  12   2         51.07         46.25         3.77 o
   2  12   2          0.37          0.36         0.85 o
   3  12   2          3.10          3.74         0.63 o
   4  12   2          7.13          7.07         0.71 o
   5  12   2         18.58         16.46         1.18 o
   6  12   2         35.11         34.94         2.19 o
   7  12   2         29.41         27.09         1.50 o
  -5 -11   3         23.34         22.81         1.03 o
  -4 -11   3          9.39          9.51         0.88 o
  -3 -11   3          3.45          2.59         0.96 o
  -2 -11   3          5.20          4.11         1.64 o
  -1 -11   3          8.02          7.47         1.33 o
  -7 -10   3        206.37        230.40         4.27 o
  -6 -10   3        165.34        184.39         3.62 o
  -5 -10   3         68.74         70.94         2.02 o
  -4 -10   3         14.05         13.12         0.79 o
  -3 -10   3          0.78          0.44         0.52 o
  -2 -10   3         22.97         16.81         1.35 o
  -1 -10   3         67.53         66.35         2.58 o
   0 -10   3         65.43         77.13         2.46 o
   1 -10   3         22.32         25.79         1.68 o
   2 -10   3          0.98          0.97         1.12 o
  -9  -9   3         34.80         34.91         1.78 o
  -8  -9   3         93.11        104.69         2.18 o
  -7  -9   3         71.11         78.43         1.81 o
  -6  -9   3        235.18        247.54         4.07 o
  -5  -9   3         24.48         26.62         1.29 o
  -4  -9   3        251.67        248.52         3.96 o
  -3  -9   3          0.03          0.23         0.42 o
  -2  -9   3         11.58          9.91         0.82 o
  -1  -9   3          5.23          4.05         0.55 o
   0  -9   3          7.53          8.80         1.25 o
   1  -9   3          4.58          3.89         1.37 o
   2  -9   3         50.50         58.72         3.10 o
   3  -9   3         18.10         18.38         1.98 o
   4  -9   3          5.37          4.70         1.75 o
 -10  -8   3         47.59         53.62         2.09 o
  -9  -8   3          0.74          0.72         1.26 o
  -8  -8   3         16.78         16.57         0.84 o
  -7  -8   3         19.14         17.05         1.10 o
  -6  -8   3          2.52          2.55         0.65 o
  -5  -8   3          0.39          0.11         0.45 o
  -4  -8   3          0.97          3.20         0.57 o
  -3  -8   3         60.78         56.23         1.43 o
  -2  -8   3         89.13         82.81         1.92 o
  -1  -8   3          0.38          0.63         0.49 o
   0  -8   3         28.21         25.38         1.24 o
   1  -8   3         13.25         13.23         1.87 o
   2  -8   3          0.01          0.00         1.08 o
   3  -8   3         14.69         14.60         2.59 o
   4  -8   3        251.64        273.69         6.22 o
   5  -8   3         27.99         28.12         2.12 o
 -10  -7   3          1.82          1.24         1.40 o
  -9  -7   3          3.19          2.59         1.09 o
  -8  -7   3          9.69         11.03         0.85 o
  -7  -7   3         22.57         23.73         0.99 o
  -6  -7   3         59.67         62.60         1.49 o
  -5  -7   3         41.23         36.35         1.13 o
  -4  -7   3        371.88        346.55         4.91 o
  -3  -7   3        294.24        233.77         3.49 o
  -2  -7   3        165.06        147.35         2.11 o
  -1  -7   3         12.75         12.09         0.78 o
   0  -7   3         39.91         36.85         1.03 o
   1  -7   3         20.86         18.27         1.25 o
   2  -7   3         30.56         30.96         2.46 o
   3  -7   3        504.03        553.24        10.69 o
   4  -7   3         13.01         13.74         1.74 o
   5  -7   3         32.98         31.92         2.01 o
   6  -7   3         17.85         19.35         2.52 o
   7  -7   3          0.02          0.01         1.07 o
 -11  -6   3          2.64          1.84         1.37 o
 -10  -6   3        184.98        204.89         7.44 o
  -9  -6   3         41.38         43.08         1.97 o
  -8  -6   3         28.64         29.89         1.01 o
  -7  -6   3         27.38         26.95         0.89 o
  -6  -6   3         80.54         80.23         1.57 o
  -5  -6   3          5.75          6.18         0.62 o
  -4  -6   3         52.52         54.50         1.23 o
  -3  -6   3         52.74         54.60         1.23 o
  -2  -6   3        372.43        337.61         4.52 o
  -1  -6   3         76.70         77.98         1.48 o
   0  -6   3          4.66          4.94         0.48 o
   1  -6   3        222.79        217.34         4.46 o
   2  -6   3        577.15        583.77        10.10 o
   3  -6   3         25.97         27.21         1.61 o
   4  -6   3         34.49         38.68         2.07 o
   5  -6   3          8.42          9.04         1.33 o
   6  -6   3          1.30          1.34         1.60 o
   7  -6   3         19.17         19.19         2.20 o
 -11  -5   3          4.84          4.91         1.90 o
 -10  -5   3         22.27         24.02         1.66 o
  -9  -5   3         15.99         14.46         1.46 o
  -8  -5   3          1.39          1.56         0.42 o
  -7  -5   3         85.64         84.42         1.51 o
  -6  -5   3        194.53        200.54         2.90 o
  -5  -5   3         68.06         58.60         1.24 o
  -4  -5   3         95.32         93.39         1.66 o
  -3  -5   3         21.04         20.56         0.71 o
  -2  -5   3          3.66          3.67         0.48 o
  -1  -5   3        196.67        187.03         2.58 o
   0  -5   3        147.09        154.46         2.29 o
   1  -5   3        106.75        101.45         1.58 o
   2  -5   3        148.84        145.79         3.02 o
   3  -5   3         39.89         39.59         1.71 o
   4  -5   3        101.85        106.82         2.41 o
   5  -5   3         43.17         43.87         1.61 o
   6  -5   3          4.46          4.21         1.24 o
   7  -5   3         24.20         23.69         2.40 o
   8  -5   3          5.23          6.36         1.34 o
 -11  -4   3         16.87         17.77         1.59 o
 -10  -4   3        107.76        116.79         4.92 o
  -9  -4   3         19.39         20.89         1.61 o
  -8  -4   3         22.24         21.27         0.96 o
  -7  -4   3        401.78        397.65         9.41 o
  -6  -4   3        108.23        100.14         1.70 o
  -5  -4   3          8.29          7.28         0.52 o
  -4  -4   3        255.21        249.74         3.27 o
  -3  -4   3        215.21        208.29         2.71 o
  -2  -4   3        332.90        320.90         4.01 o
  -1  -4   3          0.83          1.36         0.33 o
   0  -4   3        262.34        298.94         3.85 o
   1  -4   3         22.97         24.08         0.71 o
   2  -4   3        682.23        680.25         9.56 o
   3  -4   3          0.06          0.05         0.37 o
   4  -4   3          1.75          1.04         0.75 o
   5  -4   3          0.05          0.01         0.60 o
   6  -4   3         69.47         75.21         2.90 o
   7  -4   3          7.40          6.70         1.27 o
   8  -4   3          9.74         12.76         1.31 o
   9  -4   3          1.60          1.37         1.05 o
 -11  -3   3         31.74         35.00         2.12 o
 -10  -3   3         21.09         22.83         1.41 o
  -9  -3   3          2.28          2.02         0.85 o
  -8  -3   3         51.93         50.21         1.70 o
  -7  -3   3       2951.17       3158.08        61.18 o
  -6  -3   3        112.11        105.21         2.21 o
  -5  -3   3         90.27         85.56         1.35 o
  -4  -3   3        327.85        323.00         3.95 o
  -3  -3   3         58.31         50.24         0.84 o
  -2  -3   3         14.15         24.34         0.59 o
  -1  -3   3       1387.82       1514.20        18.63 o
   0  -3   3          0.29          0.30         0.33 o
   1  -3   3        357.08        377.65         4.57 o
   2  -3   3         46.23         42.39         0.86 o
   3  -3   3        442.68        469.16         6.45 o
   4  -3   3        340.99        331.31         9.17 o
   5  -3   3        126.39        124.21         2.66 o
   6  -3   3          0.14          0.01         0.12 o
   7  -3   3          7.63          7.03         0.47 o
   8  -3   3         76.82         78.03         8.55 o
   9  -3   3          0.35          0.68         1.21 o
  10  -3   3          0.20          0.51         0.86 o
 -11  -2   3          4.35          4.01         1.16 o
 -10  -2   3         86.63         92.40         2.54 o
  -9  -2   3          3.51          3.21         1.17 o
  -8  -2   3         42.65         44.56         2.20 o
  -7  -2   3        140.35        137.70         2.98 o
  -6  -2   3         77.49         67.81         1.94 o
  -5  -2   3        382.33        351.04         4.69 o
  -4  -2   3         20.68         18.42         0.52 o
  -3  -2   3        723.70        753.45         8.90 o
  -2  -2   3         66.74         70.38         1.03 o
  -1  -2   3       1792.79       1896.72        23.31 o
   0  -2   3        674.16        763.71         9.00 o
   1  -2   3        153.90        125.70         1.65 o
   2  -2   3         77.22         87.56         1.26 o
   3  -2   3          8.94          6.37         0.39 o
   4  -2   3         32.69         30.50         0.78 o
   5  -2   3        373.55        376.82         6.83 o
   6  -2   3          3.96          3.07         0.47 o
   7  -2   3         34.26         33.88         0.94 o
   8  -2   3         36.18         37.33         1.07 o
   9  -2   3          2.37          1.71         1.01 o
  10  -2   3          3.55          2.13         1.32 o
 -11  -1   3          4.51          4.46         1.28 o
 -10  -1   3         11.58         13.56         1.23 o
  -9  -1   3          3.98          2.80         0.76 o
  -8  -1   3         25.18         26.20         1.23 o
  -7  -1   3        271.57        284.18         4.95 o
  -6  -1   3          1.28          1.33         0.31 o
  -5  -1   3        217.03        220.22         3.71 o
  -4  -1   3          2.54          6.80         0.50 o
  -3  -1   3        396.63        416.09         6.16 o
  -2  -1   3        729.06        761.11         8.77 o
  -1  -1   3        700.97        732.60         8.51 o
   0  -1   3        376.31        361.38         4.15 o
   1  -1   3        498.60        551.97         6.46 o
   2  -1   3        977.54       1025.26        12.24 o
   3  -1   3        475.65        588.84         7.12 o
   4  -1   3         75.37         74.65         1.32 o
   5  -1   3        522.29        556.69         7.20 o
   6  -1   3         25.87         28.40         0.88 o
   7  -1   3         40.95         41.12         1.17 o
   8  -1   3        200.78        219.14         4.34 o
   9  -1   3          0.78          0.71         0.57 o
  10  -1   3          0.39          0.10         0.76 o
  11  -1   3         65.88         57.98         8.81 o
 -11   0   3          2.26          1.35         1.28 o
 -10   0   3          0.36          0.50         0.87 o
  -9   0   3          0.61          0.57         0.37 o
  -8   0   3          5.80          5.18         0.86 o
  -7   0   3         37.25         36.97         2.01 o
  -6   0   3         75.69         76.51         2.06 o
  -5   0   3         56.30         50.27         1.13 o
  -4   0   3        816.38        886.52        13.43 o
  -3   0   3        653.36        800.03        11.74 o
  -2   0   3        351.28        365.93         5.19 o
  -1   0   3       2832.76       2932.97        36.33 o
   0   0   3         45.24         44.45         1.12 o
   1   0   3        246.54        237.76         3.62 o
   2   0   3        381.33        411.70         6.41 o
   3   0   3        362.60        360.00         4.29 o
   4   0   3       1688.35       1932.18        24.57 o
   5   0   3         12.51          9.04         0.50 o
   6   0   3        350.36        359.28         4.93 o
   7   0   3       1044.14       1101.26        19.29 o
   8   0   3        143.82        150.22         2.74 o
   9   0   3          0.85          1.17         0.67 o
  10   0   3          2.41          2.91         0.60 o
  11   0   3          8.76          8.58         1.24 o
 -11   1   3          0.74          0.60         0.64 o
 -10   1   3        149.90        155.46         3.87 o
  -9   1   3         98.31         89.30         9.40 o
  -8   1   3         16.36         15.24         1.22 o
  -7   1   3        103.96         96.84         4.81 o
  -6   1   3          1.09          1.92         0.54 o
  -5   1   3         40.25         38.05         0.78 o
  -4   1   3         20.29         17.51         0.44 o
  -3   1   3         23.30         34.84         0.73 o
  -2   1   3       3105.59       3389.32        42.72 o
  -1   1   3         72.96         77.88         1.02 o
   0   1   3       2626.32       2616.72        32.12 o
   1   1   3        261.37        252.76         2.90 o
   2   1   3       1471.79       1579.44        18.93 o
   3   1   3         96.46        101.17         1.46 o
   4   1   3        972.97       1070.49        13.19 o
   5   1   3        276.50        294.21         5.57 o
   6   1   3        102.13        105.34         1.76 o
   7   1   3        237.66        231.95         4.28 o
   8   1   3         15.12         12.61         0.69 o
   9   1   3          7.30          9.01         0.83 o
  10   1   3          7.12          7.86         0.84 o
  11   1   3         46.97         49.49         3.19 o
 -11   2   3         16.43         17.05         2.15 o
 -10   2   3          6.62          4.88         0.85 o
  -9   2   3          7.51          5.81         1.02 o
  -8   2   3          0.19          0.16         0.41 o
  -7   2   3        273.81        283.11         5.42 o
  -6   2   3        124.50        134.95         2.12 o
  -5   2   3         20.08         15.24         0.59 o
  -4   2   3         17.23         19.15         0.53 o
  -3   2   3        209.82        244.25         2.69 o
  -2   2   3          4.94          5.61         0.33 o
  -1   2   3       3667.54       3960.70        63.88 o
   0   2   3       1380.34       1534.20        29.24 o
   1   2   3        901.36        970.42        12.25 o
   2   2   3        241.11        233.74         3.94 o
   3   2   3        844.77        914.31        10.98 o
   4   2   3        191.05        191.10         2.47 o
   5   2   3        492.49        488.52         9.07 o
   6   2   3         34.06         33.31         0.83 o
   7   2   3        130.79        127.92         3.43 o
   8   2   3         25.41         27.45         1.28 o
   9   2   3          1.72          1.11         0.71 o
  10   2   3         26.21         23.36         1.94 o
  11   2   3        107.10        118.53         6.71 o
 -10   3   3         29.24         33.02         2.89 o
  -9   3   3         10.18          7.16         1.27 o
  -8   3   3         14.04         11.62         0.95 o
  -7   3   3         11.04          9.15         0.61 o
  -6   3   3          4.97          5.01         0.52 o
  -5   3   3        168.84        164.83         2.39 o
  -4   3   3         75.84         87.58         1.74 o
  -3   3   3       1069.65        385.51       327.51 o
  -2   3   3       1046.60       1204.23        14.54 o
  -1   3   3          0.77          0.63         0.17 o
   0   3   3        141.21        136.95         1.68 o
   1   3   3       3146.49       3475.62        54.15 o
   2   3   3        295.92        287.22         4.06 o
   3   3   3         16.00         15.91         0.44 o
   4   3   3          4.22          5.76         0.42 o
   5   3   3          8.85          4.78         0.41 o
   6   3   3          6.30          6.37         0.63 o
   7   3   3         45.97         42.48         1.89 o
   8   3   3         18.52         17.74         0.99 o
   9   3   3          0.44          0.57         0.48 o
  10   3   3         21.61         18.03         2.19 o
  11   3   3          0.04          0.11         0.57 o
  12   3   3         57.94         46.06         7.08 o
 -10   4   3          1.92          1.04         1.67 o
  -9   4   3         59.37         43.24        13.64 o
  -8   4   3         40.43         34.40         2.87 o
  -7   4   3        154.68        142.04         6.91 o
  -6   4   3        441.47        336.17        71.40 o
  -5   4   3         39.54         39.44         0.98 o
  -4   4   3         33.94         31.39         0.77 o
  -3   4   3        154.18        164.45         2.72 o
  -2   4   3        768.25        822.09         9.99 o
  -1   4   3        250.53        322.07         3.54 o
   0   4   3        548.71        624.08         8.00 o
   1   4   3         93.08        111.50         1.43 o
   2   4   3        200.02        202.16         2.38 o
   3   4   3          0.48          0.42         0.20 o
   4   4   3        447.21        489.21         8.58 o
   5   4   3        274.91        257.90         6.29 o
   6   4   3        203.88        201.22         5.42 o
   7   4   3        198.57        178.38         5.71 o
   8   4   3        221.27        239.85         8.89 o
   9   4   3          0.14          0.28         0.49 o
  10   4   3         19.22         17.15         2.14 o
  11   4   3         13.00         13.94         2.33 o
  12   4   3         21.96         16.70         3.12 o
  -9   5   3          4.63          2.93         1.09 o
  -8   5   3         39.25         30.16         4.80 o
  -7   5   3          0.25          0.42         0.62 o
  -6   5   3        198.72        213.31         4.36 o
  -5   5   3        145.47        133.67         5.08 o
  -4   5   3        325.92        323.78         7.18 o
  -3   5   3          2.96          3.92         0.43 o
  -2   5   3          0.55          0.88         0.35 o
  -1   5   3        180.33        177.30         2.35 o
   0   5   3         14.07         15.37         0.46 o
   1   5   3        155.13        163.03         1.90 o
   2   5   3       2129.72       2472.43        30.99 o
   3   5   3        932.52       1037.72        12.56 o
   4   5   3         36.60         32.27         0.71 o
   5   5   3        284.78        273.25         6.49 o
   6   5   3         35.50         31.19         0.95 o
   7   5   3        262.96        229.77         7.13 o
   8   5   3          0.96          3.07         0.47 o
   9   5   3         66.31         49.79         3.84 o
  10   5   3         92.75         71.44        13.52 o
  11   5   3         32.38         28.82         3.72 o
  12   5   3          1.60          0.99         0.73 o
  -8   6   3          7.96          6.36         0.92 o
  -7   6   3         36.42         39.95         1.75 o
  -6   6   3          9.15          9.89         0.97 o
  -5   6   3         20.49         20.38         1.04 o
  -4   6   3        258.95        266.85         4.97 o
  -3   6   3         18.20         16.86         0.49 o
  -2   6   3        264.96        287.31         3.96 o
  -1   6   3          0.31          0.93         0.34 o
   0   6   3        172.85        165.94         2.45 o
   1   6   3          1.47          0.36         0.31 o
   2   6   3        758.35        820.45         9.24 o
   3   6   3          0.28          0.16         0.27 o
   4   6   3        654.11        677.53         9.33 o
   5   6   3          1.86          3.45         0.46 o
   6   6   3          7.62          4.27         0.44 o
   7   6   3         13.72         13.81         0.75 o
   8   6   3        402.86        404.70        13.27 o
   9   6   3          1.07          0.48         0.45 o
  10   6   3         52.36         36.20         7.34 o
  11   6   3         56.25         41.09         8.72 o
  -8   7   3          2.41          1.77         1.48 o
  -7   7   3          9.66          8.93         1.14 o
  -6   7   3          2.93          3.27         0.87 o
  -5   7   3         34.62         39.90         1.49 o
  -4   7   3          3.09          2.52         0.58 o
  -3   7   3         47.12         44.88         1.78 o
  -2   7   3          7.83          5.98         0.45 o
  -1   7   3        339.09        342.33         6.20 o
   0   7   3         34.46         33.40         0.85 o
   1   7   3          1.14          1.85         0.38 o
   2   7   3         26.87         22.26         0.67 o
   3   7   3         31.50         29.83         0.74 o
   4   7   3         17.59         14.08         0.68 o
   5   7   3         73.40         67.46         1.42 o
   6   7   3        225.39        198.37         4.92 o
   7   7   3          1.29          2.32         0.55 o
   8   7   3         87.83         84.60         2.20 o
   9   7   3          8.91          6.37         0.82 o
  10   7   3        183.95        196.12         9.73 o
  11   7   3         35.16         27.49         6.75 o
  -7   8   3         26.85         26.47         2.51 o
  -6   8   3          0.04         -0.29         0.85 o
  -5   8   3         34.99         32.90         1.81 o
  -4   8   3         83.30         78.18         6.83 o
  -3   8   3         90.81         91.64         3.78 o
  -2   8   3        183.85        171.08         4.32 o
  -1   8   3          1.29          0.78         0.39 o
   0   8   3        271.01        263.35         8.10 o
   1   8   3        169.87        166.84         3.74 o
   2   8   3        435.25        427.41         8.39 o
   3   8   3         57.73         57.74         1.19 o
   4   8   3        230.34        230.78         4.36 o
   5   8   3        352.54        349.18         6.79 o
   6   8   3          0.41          0.39         0.45 o
   7   8   3         33.70         33.94         1.54 o
   8   8   3         46.97         47.64         1.79 o
   9   8   3          7.47          4.47         1.05 o
  10   8   3         41.35         31.38         7.47 o
  11   8   3         21.83         16.11         3.03 o
  -6   9   3          0.95          0.30         0.99 o
  -5   9   3          1.13          1.57         1.23 o
  -4   9   3         23.00         21.98         1.21 o
  -3   9   3          4.15          3.42         0.95 o
  -2   9   3          0.25          0.70         0.55 o
  -1   9   3          3.30          3.65         0.36 o
   0   9   3          0.85          0.86         0.40 o
   1   9   3         81.73         79.45         2.24 o
   2   9   3        470.69        472.00        14.67 o
   3   9   3        161.19        152.57         3.95 o
   4   9   3          4.94          4.45         0.56 o
   5   9   3          1.61          2.06         0.54 o
   6   9   3          9.61          8.54         0.67 o
   7   9   3         34.67         34.30         1.15 o
   8   9   3         43.46         42.57         1.84 o
   9   9   3          7.30          6.45         1.02 o
  10   9   3         88.24         66.14        14.98 o
  -5  10   3          5.75          3.49         1.20 o
  -4  10   3         40.99         36.00         5.83 o
  -3  10   3         33.75         28.18         2.27 o
  -2  10   3          6.81          6.63         1.28 o
  -1  10   3         11.78         11.62         0.84 o
   0  10   3          0.78          0.67         0.44 o
   1  10   3         13.46         14.84         0.80 o
   2  10   3        167.42        165.59         5.76 o
   3  10   3        144.59        133.33         4.84 o
   4  10   3          2.27          2.13         0.49 o
   5  10   3         77.59         71.27         3.22 o
   6  10   3         15.06         15.69         0.91 o
   7  10   3         92.24         84.92         7.58 o
   8  10   3          1.19          0.75         0.48 o
   9  10   3          2.41          1.42         0.67 o
  10  10   3         17.68         16.39         1.47 o
  -3  11   3          3.24          2.73         1.43 o
  -2  11   3          5.16          5.15         1.22 o
  -1  11   3          9.61          9.72         1.21 o
   0  11   3          4.21          3.29         0.83 o
   1  11   3         47.70         42.17         2.06 o
   2  11   3         13.91         13.80         0.79 o
   3  11   3          9.05          8.73         0.74 o
   4  11   3        143.99        140.95         7.93 o
   5  11   3         27.56         27.94         1.32 o
   6  11   3        131.48        126.25         9.36 o
   7  11   3         72.06         78.36         2.35 o
   8  11   3         11.15         11.03         1.85 o
   9  11   3          2.47          2.97         0.99 o
  -1  12   3          6.13          7.45         1.04 o
   0  12   3         22.27         21.41         2.64 o
   1  12   3        152.66        150.05        14.32 o
   2  12   3          0.18         -0.11         0.52 o
   3  12   3         27.94         23.77         1.55 o
   4  12   3         26.31         26.80         1.50 o
   5  12   3        101.40        119.46         6.77 o
   6  12   3         75.67         83.28         3.43 o
   7  12   3         50.99         60.26         2.24 o
  -6 -10   4          4.41          4.80         0.92 o
  -5 -10   4         33.29         32.42         1.48 o
  -4 -10   4         26.51         27.46         1.19 o
  -3 -10   4         69.92         70.20         2.13 o
  -2 -10   4         49.82         53.20         2.40 o
  -1 -10   4         32.29         35.47         2.23 o
   0 -10   4         45.84         50.02         2.37 o
   1 -10   4          4.48          4.17         1.49 o
  -8  -9   4          5.22          5.30         1.53 o
  -7  -9   4          3.22          1.98         0.74 o
  -6  -9   4         47.67         50.79         1.76 o
  -5  -9   4         73.61         79.23         1.81 o
  -4  -9   4          1.15          1.77         0.79 o
  -3  -9   4          2.77          2.19         0.58 o
  -2  -9   4          0.04          0.28         0.57 o
  -1  -9   4         57.86         60.32         2.35 o
   0  -9   4          3.72          3.71         1.38 o
   1  -9   4         51.58         56.46         2.23 o
   2  -9   4          6.65          5.31         1.41 o
   3  -9   4          0.19          0.12         0.97 o
  -9  -8   4          5.52          6.55         1.69 o
  -8  -8   4          0.27          0.01         0.94 o
  -7  -8   4        118.00        126.95         2.19 o
  -6  -8   4         34.81         35.80         1.35 o
  -5  -8   4         72.37         70.30         1.59 o
  -4  -8   4         58.93         53.25         1.35 o
  -3  -8   4         56.23         48.03         1.56 o
  -2  -8   4         89.01         72.86         1.59 o
  -1  -8   4         48.53         47.99         2.11 o
   0  -8   4         10.07          7.75         1.08 o
   1  -8   4         25.96         26.72         1.66 o
   2  -8   4         79.18         91.00         3.58 o
   3  -8   4        155.08        168.84         4.52 o
   4  -8   4          2.55          3.01         2.17 o
   5  -8   4         55.77         65.55         3.10 o
 -10  -7   4        102.48        112.70         3.56 o
  -9  -7   4         72.81         86.28         2.76 o
  -8  -7   4         26.24         27.76         1.74 o
  -7  -7   4        227.70        248.86         4.43 o
  -6  -7   4          1.07          0.59         0.54 o
  -5  -7   4          5.29          6.05         0.71 o
  -4  -7   4         11.15         13.78         0.87 o
  -3  -7   4          6.78          5.16         0.89 o
  -2  -7   4          5.41          4.00         0.54 o
  -1  -7   4         19.07         11.80         0.82 o
   0  -7   4        102.70         92.44         3.35 o
   1  -7   4         71.94         76.86         2.38 o
   2  -7   4          4.26          4.53         1.28 o
   3  -7   4        150.45        161.11         4.88 o
   4  -7   4         88.16         99.93         3.70 o
   5  -7   4          2.76          1.74         1.52 o
   6  -7   4          0.42          0.42         1.41 o
 -10  -6   4          2.05          2.63         1.04 o
  -9  -6   4         70.58         78.37         3.01 o
  -8  -6   4          8.06          6.10         1.19 o
  -7  -6   4         13.55         13.45         0.73 o
  -6  -6   4          0.01          0.07         0.36 o
  -5  -6   4         13.38         17.50         0.79 o
  -4  -6   4        222.00        192.28         3.08 o
  -3  -6   4         31.36         31.84         0.95 o
  -2  -6   4         62.41         55.82         1.23 o
  -1  -6   4        151.62        149.53         2.53 o
   0  -6   4         24.65         24.83         0.92 o
   1  -6   4        113.97        106.77         3.57 o
   2  -6   4        545.85        577.44        10.40 o
   3  -6   4        204.79        215.41         4.77 o
   4  -6   4         35.03         34.31         1.84 o
   5  -6   4         26.73         29.63         2.07 o
   6  -6   4          1.57          1.70         1.23 o
   7  -6   4         16.88         19.29         2.21 o
 -11  -5   4         15.55         18.00         2.03 o
 -10  -5   4         11.51         13.05         2.04 o
  -9  -5   4         10.45         11.44         1.15 o
  -8  -5   4          0.32          0.58         1.04 o
  -7  -5   4        201.23        206.59         3.54 o
  -6  -5   4          4.21          2.94         0.48 o
  -5  -5   4         51.30         58.36         1.24 o
  -4  -5   4        220.58        193.11         2.89 o
  -3  -5   4         15.15         14.25         0.61 o
  -2  -5   4          9.49          7.17         0.55 o
  -1  -5   4        171.30        157.61         2.45 o
   0  -5   4          5.16          4.85         0.62 o
   1  -5   4         88.12         85.76         1.50 o
   2  -5   4         52.76         44.81         1.68 o
   3  -5   4          9.88          9.81         0.94 o
   4  -5   4          2.36          1.34         0.84 o
   5  -5   4         30.18         34.79         1.67 o
   6  -5   4         36.58         35.60         2.05 o
   7  -5   4          4.07          4.57         1.30 o
   8  -5   4          5.35          6.05         1.63 o
 -11  -4   4         46.33         53.73         2.86 o
 -10  -4   4         21.48         22.62         1.88 o
  -9  -4   4          5.34          5.27         1.15 o
  -8  -4   4         14.89         15.37         1.30 o
  -7  -4   4        194.10        186.57         4.85 o
  -6  -4   4        143.27        144.19         2.32 o
  -5  -4   4       1011.79       1017.07        13.00 o
  -4  -4   4        430.78        412.47         5.27 o
  -3  -4   4        452.00        431.56         5.38 o
  -2  -4   4          0.23          0.31         0.40 o
  -1  -4   4        277.54        280.33         3.76 o
   0  -4   4       1087.85       1148.94        15.84 o
   1  -4   4        299.24        270.57         3.72 o
   2  -4   4        283.74        285.28         4.64 o
   3  -4   4          8.62          7.61         0.48 o
   4  -4   4          7.99          9.02         1.18 o
   5  -4   4          0.03          0.16         0.90 o
   6  -4   4          1.75          2.01         1.09 o
   7  -4   4        266.27        293.32         9.33 o
   8  -4   4          3.24          2.88         1.46 o
   9  -4   4          4.96          4.71         1.46 o
 -11  -3   4          0.95          1.14         1.01 o
 -10  -3   4         44.40         47.50         1.94 o
  -9  -3   4          2.06          2.29         0.91 o
  -8  -3   4         34.09         32.57         1.46 o
  -7  -3   4        118.77        119.24         3.46 o
  -6  -3   4        191.55        182.64         5.50 o
  -5  -3   4        194.30        177.76         3.55 o
  -4  -3   4         15.22         11.54         0.55 o
  -3  -3   4         13.46         11.69         0.49 o
  -2  -3   4        291.87        253.15         3.26 o
  -1  -3   4        106.18         94.64         1.48 o
   0  -3   4          6.99         10.63         0.51 o
   1  -3   4        486.71        474.29         6.26 o
   2  -3   4        160.05        149.46         2.11 o
   3  -3   4        174.57        177.18         2.83 o
   4  -3   4          8.14          7.92         0.48 o
   5  -3   4         52.68         48.61         1.31 o
   6  -3   4          0.80          0.89         0.30 o
   7  -3   4          2.55          1.57         1.11 o
   8  -3   4         17.36         20.28         1.53 o
   9  -3   4          2.73          1.72         0.98 o
 -11  -2   4         83.23        102.42         5.02 o
 -10  -2   4         19.02         20.01         2.03 o
  -9  -2   4         13.89         14.83         1.53 o
  -8  -2   4         12.37         12.61         1.46 o
  -7  -2   4        375.47        388.51         9.53 o
  -6  -2   4          0.24          0.37         0.75 o
  -5  -2   4        252.05        258.15         4.45 o
  -4  -2   4        606.43        561.70         7.95 o
  -3  -2   4          0.15          0.31         0.20 o
  -2  -2   4        157.48        156.99         2.11 o
  -1  -2   4         18.97         16.49         0.53 o
   0  -2   4        144.79        145.36         1.89 o
   1  -2   4        162.28        134.86         1.78 o
   2  -2   4        710.98        743.36         9.22 o
   3  -2   4         40.68         47.06         1.13 o
   4  -2   4        205.18        196.47         2.82 o
   5  -2   4          7.40          6.79         0.58 o
   6  -2   4         93.21         92.18         1.92 o
   7  -2   4         28.65         30.78         0.97 o
   8  -2   4         17.73         17.96         0.82 o
   9  -2   4         10.48         10.08         1.46 o
  10  -2   4         18.01         15.71         2.20 o
 -11  -1   4         32.58         33.05         2.05 o
 -10  -1   4         19.89         17.52         1.45 o
  -9  -1   4        144.48        157.02         4.21 o
  -8  -1   4        239.99        258.75         5.80 o
  -7  -1   4        132.45        128.86         2.87 o
  -6  -1   4         40.65         40.09         1.54 o
  -5  -1   4        125.16        118.85         2.34 o
  -4  -1   4         10.38          9.11         0.68 o
  -3  -1   4       1917.83       2081.13        57.49 o
  -2  -1   4       2592.31       2818.03        35.47 o
  -1  -1   4         14.79         20.49         0.47 o
   0  -1   4        161.93        155.01         1.77 o
   1  -1   4         23.18         18.36         0.54 o
   2  -1   4       1342.34       1436.56        21.20 o
   3  -1   4        219.16        223.23         2.87 o
   4  -1   4         74.70         97.57         1.71 o
   5  -1   4        131.97        139.69         2.36 o
   6  -1   4          0.83          0.44         0.45 o
   7  -1   4         51.20         56.21         1.37 o
   8  -1   4         41.67         44.74         1.24 o
   9  -1   4          2.15          1.02         0.54 o
  10  -1   4          0.43          0.47         1.09 o
 -11   0   4         45.36         44.95         2.36 o
 -10   0   4          2.88          3.67         0.93 o
  -9   0   4         12.38         12.76         1.28 o
  -8   0   4        107.80        110.44         2.44 o
  -7   0   4        258.09        266.87         5.08 o
  -6   0   4          2.07          1.34         0.76 o
  -5   0   4        132.55        129.88         2.60 o
  -4   0   4         23.69         15.69         0.76 o
  -3   0   4        625.45        717.94        10.63 o
  -2   0   4          8.23          8.00         0.32 o
  -1   0   4        236.91        197.42         2.42 o
   0   0   4          4.73          8.57         0.42 o
   1   0   4       1052.53       1161.31        13.58 o
   2   0   4        167.87        216.80         3.21 o
   3   0   4        240.41        251.57         3.20 o
   4   0   4       3621.07       4026.58        54.55 o
   5   0   4        268.36        266.88         4.79 o
   6   0   4         17.01         20.92         0.79 o
   7   0   4        326.52        340.36         5.05 o
   8   0   4         50.19         47.06         1.36 o
   9   0   4         95.83         91.82         1.89 o
  10   0   4        130.39        131.40         2.77 o
  11   0   4         56.16         49.77         2.58 o
 -11   1   4          1.42          1.74         0.87 o
 -10   1   4         12.52         15.96         1.61 o
  -9   1   4          9.00          7.26         1.05 o
  -8   1   4         10.65         14.37         1.29 o
  -7   1   4         34.37         31.01         1.63 o
  -6   1   4         25.74         28.45         1.26 o
  -5   1   4        135.58        116.34         3.52 o
  -4   1   4        785.96        847.43        10.20 o
  -3   1   4         72.98         87.72         1.16 o
  -2   1   4        352.30        332.46         3.86 o
  -1   1   4         41.83         34.83         0.66 o
   0   1   4        864.02        937.90        11.07 o
   1   1   4       1936.92       2036.84        25.04 o
   2   1   4          6.19          3.56         0.31 o
   3   1   4          3.13          6.11         0.41 o
   4   1   4        230.93        256.97         3.70 o
   5   1   4         96.12         85.69         2.60 o
   6   1   4          5.22          5.19         0.68 o
   7   1   4        361.38        376.90         6.35 o
   8   1   4          0.02          0.02         0.38 o
   9   1   4         27.25         25.88         1.26 o
  10   1   4         18.78         19.92         1.33 o
  11   1   4          7.04          7.15         0.78 o
 -10   2   4          7.24          6.82         1.31 o
  -9   2   4          2.78          2.10         0.96 o
  -8   2   4        100.76         88.41         9.71 o
  -7   2   4        118.01        110.95         6.56 o
  -6   2   4         39.29         35.79         1.16 o
  -5   2   4          0.60          0.84         0.35 o
  -4   2   4        601.51        637.30        10.50 o
  -3   2   4         21.56         16.21         0.49 o
  -2   2   4        794.00        812.77        10.48 o
  -1   2   4         86.38         62.06         0.91 o
   0   2   4         36.40         35.01         0.60 o
   1   2   4          9.64          6.90         0.43 o
   2   2   4        192.70        178.39         3.63 o
   3   2   4        111.56        130.61         1.77 o
   4   2   4        407.58        417.04         9.17 o
   5   2   4        410.54        397.03         7.00 o
   6   2   4        455.43        450.18         8.34 o
   7   2   4         42.00         44.11         1.12 o
   8   2   4         43.57         45.63         1.68 o
   9   2   4          0.91          1.55         0.62 o
  10   2   4         35.49         36.90         2.46 o
  11   2   4         59.73         55.50         6.74 o
 -10   3   4         10.55         11.44         2.23 o
  -9   3   4          3.81          2.62         0.74 o
  -8   3   4         23.70         22.10         1.33 o
  -7   3   4         16.80         15.87         1.00 o
  -6   3   4         36.78         38.99         0.93 o
  -5   3   4        114.17        118.02         2.03 o
  -4   3   4        150.98        164.11         2.32 o
  -3   3   4          1.19          1.93         0.35 o
  -2   3   4       1302.16       1431.34        17.53 o
  -1   3   4        139.56        118.29         1.68 o
   0   3   4          6.69         10.89         0.35 o
   1   3   4        230.37        257.73         3.99 o
   2   3   4        571.20        601.13        10.66 o
   3   3   4          0.41          1.17         0.24 o
   4   3   4        261.82        263.77         4.42 o
   5   3   4        287.17        279.11         4.77 o
   6   3   4        197.25        185.86         4.38 o
   7   3   4        466.54        450.57        11.63 o
   8   3   4         85.75         88.58         3.69 o
   9   3   4          0.16          0.49         0.51 o
  10   3   4         85.02         94.08         6.14 o
  11   3   4         24.65         23.20         2.91 o
 -10   4   4          2.66          2.53         1.89 o
  -9   4   4         13.05         12.06         2.87 o
  -8   4   4         94.45         64.75         8.85 o
  -7   4   4         47.21         43.96         1.39 o
  -6   4   4        250.48        243.37         4.38 o
  -5   4   4          1.38          1.06         0.56 o
  -4   4   4          6.46          4.22         0.52 o
  -3   4   4         18.92         21.89         0.88 o
  -2   4   4       1193.32       1311.30        16.36 o
  -1   4   4          1.46          0.92         0.25 o
   0   4   4        416.34        493.96         6.78 o
   1   4   4       1112.51       1258.42        18.78 o
   2   4   4        425.22        434.37         6.51 o
   3   4   4          3.45          2.50         0.28 o
   4   4   4        677.50        681.85        15.57 o
   5   4   4        100.82         96.65         2.17 o
   6   4   4        142.06        121.82         3.10 o
   7   4   4         50.94         48.82         1.56 o
   8   4   4          0.02          0.17         0.54 o
   9   4   4         10.62          8.03         0.89 o
  10   4   4        104.61        104.00        20.50 o
  11   4   4         24.84         19.33         2.73 o
  -9   5   4          0.00          0.15         1.04 o
  -8   5   4          6.91          4.73         1.15 o
  -7   5   4         13.32         11.49         0.76 o
  -6   5   4         75.56         78.86         1.95 o
  -5   5   4         30.90         29.87         0.96 o
  -4   5   4       1121.03       1220.94        18.83 o
  -3   5   4        319.99        352.52         4.63 o
  -2   5   4         63.43         66.75         1.08 o
  -1   5   4        475.59        480.68         7.73 o
   0   5   4        146.32        144.44         1.90 o
   1   5   4         11.05         17.67         0.39 o
   2   5   4        341.55        341.90         5.30 o
   3   5   4         55.09         61.74         1.89 o
   4   5   4          4.66          9.76         0.42 o
   5   5   4        447.34        428.95        12.47 o
   6   5   4          8.81          5.70         0.55 o
   7   5   4        268.71        271.94        10.17 o
   8   5   4          0.06          0.02         0.27 o
   9   5   4          1.58          1.09         0.54 o
  10   5   4         62.30         57.76         3.23 o
  11   5   4          8.02          7.55         1.17 o
  -8   6   4         21.58         20.12         2.36 o
  -7   6   4         20.46         19.12         1.45 o
  -6   6   4          3.78          2.28         0.46 o
  -5   6   4         23.24         18.62         1.13 o
  -4   6   4        190.85        191.26         6.43 o
  -3   6   4        121.15        125.83         1.99 o
  -2   6   4         55.68         51.87         1.07 o
  -1   6   4         37.28         36.85         0.76 o
   0   6   4        116.57        140.20         2.61 o
   1   6   4        781.80        825.47         9.46 o
   2   6   4        133.30        122.95         1.73 o
   3   6   4         90.53        104.66         1.48 o
   4   6   4          3.35          4.43         0.32 o
   5   6   4         56.29         47.62         0.98 o
   6   6   4          8.61          3.03         0.50 o
   7   6   4        116.69        133.41         5.89 o
   8   6   4        127.42        128.14         5.45 o
   9   6   4         65.93         45.57        11.15 o
  10   6   4          1.99          2.47         0.77 o
  11   6   4          2.38          2.07         0.82 o
  -8   7   4         20.00         18.83         2.34 o
  -7   7   4          3.29          3.02         1.06 o
  -6   7   4          1.23          0.92         0.74 o
  -5   7   4         37.49         39.85         1.90 o
  -4   7   4         10.09          9.27         0.69 o
  -3   7   4         15.20         10.55         0.61 o
  -2   7   4        174.07        152.26         8.58 o
  -1   7   4         20.82         19.49         1.07 o
   0   7   4         55.10         51.39         1.11 o
   1   7   4         49.46         53.10         1.16 o
   2   7   4         40.79         37.04         0.77 o
   3   7   4         53.90         53.54         1.01 o
   4   7   4       1702.02       1754.00        27.36 o
   5   7   4        541.56        521.87        12.96 o
   6   7   4         93.87         75.85         2.18 o
   7   7   4          2.25          4.02         0.67 o
   8   7   4        153.51        142.06         6.06 o
   9   7   4         10.37          7.56         0.97 o
  10   7   4         90.22         69.76        15.99 o
  11   7   4         22.29         16.35         4.74 o
  -7   8   4          3.84          3.35         1.53 o
  -6   8   4         11.94         11.40         1.77 o
  -5   8   4         33.38         35.54         1.74 o
  -4   8   4          1.62          2.38         0.64 o
  -3   8   4        110.11        101.26         3.03 o
  -2   8   4          1.95          0.45         0.33 o
  -1   8   4         65.23         64.55         1.98 o
   0   8   4          1.83          1.80         0.39 o
   1   8   4        221.43        233.83         5.29 o
   2   8   4          7.81          6.37         0.47 o
   3   8   4          7.73          8.45         0.98 o
   4   8   4         70.59         73.41         1.53 o
   5   8   4         86.68         80.80         1.99 o
   6   8   4         35.05         33.79         1.10 o
   7   8   4         89.02         88.94         2.14 o
   8   8   4         63.27         62.41         2.60 o
   9   8   4          5.46          2.85         0.74 o
  10   8   4        160.77        108.18        43.63 o
  11   8   4         91.30         79.37        19.76 o
  -6   9   4          0.81          1.00         1.20 o
  -5   9   4          9.76          9.82         1.15 o
  -4   9   4          7.96          7.00         1.35 o
  -3   9   4          8.35          6.42         1.18 o
  -2   9   4         34.42         28.18         1.37 o
  -1   9   4         82.64         86.47         3.91 o
   0   9   4          8.23          7.45         0.60 o
   1   9   4         36.75         33.23         1.75 o
   2   9   4         19.94         16.98         0.83 o
   3   9   4         17.35         16.05         0.67 o
   4   9   4        270.48        265.27         7.31 o
   5   9   4         61.94         61.14         1.27 o
   6   9   4         10.65          9.71         0.88 o
   7   9   4        133.74        137.84         3.87 o
   8   9   4          0.87          0.91         0.42 o
   9   9   4         10.44          8.70         1.63 o
  10   9   4        105.38        106.00         9.40 o
  -5  10   4         27.22         24.80         5.88 o
  -4  10   4          2.75          2.61         0.91 o
  -3  10   4         53.90         54.13         3.48 o
  -2  10   4          3.77          2.10         0.75 o
  -1  10   4         80.11         79.59        10.75 o
   0  10   4         17.24         16.37         1.35 o
   1  10   4        136.85        123.83         8.92 o
   2  10   4          5.83          5.44         0.61 o
   3  10   4         86.96         86.34         4.13 o
   4  10   4         13.61         12.96         0.72 o
   5  10   4        104.79         99.51         3.99 o
   6  10   4          2.99          2.42         0.50 o
   7  10   4        218.87        237.24         4.44 o
   8  10   4         20.43         23.74         1.40 o
   9  10   4          9.58         11.83         1.49 o
  10  10   4         23.89         24.39         1.85 o
  -3  11   4         12.74         11.61         1.82 o
  -2  11   4          4.06          4.50         0.95 o
  -1  11   4          1.36          1.83         0.73 o
   0  11   4         23.13         16.70         2.50 o
   1  11   4        460.34        472.86        36.85 o
   2  11   4          0.81          0.20         0.40 o
   3  11   4          9.49          8.61         0.85 o
   4  11   4         70.75         80.96         2.71 o
   5  11   4          7.87          9.10         1.08 o
   6  11   4          0.07         -0.08         1.10 o
   7  11   4         39.54         40.91         2.20 o
   8  11   4         21.44         26.53         2.02 o
   9  11   4         63.07         67.89         2.53 o
  -1  12   4          3.92          2.85         1.01 o
   0  12   4          5.08          3.92         1.28 o
   1  12   4         25.64         21.97         2.31 o
   2  12   4         58.11         63.11         3.92 o
   3  12   4          8.02          8.22         0.94 o
   4  12   4          5.26          5.54         0.83 o
   5  12   4         19.93         22.50         1.34 o
   6  12   4         20.40         23.47         1.89 o
   7  12   4          3.97          2.70         1.28 o
   3  13   4          6.42          6.55         1.05 o
   4  13   4          7.26          6.67         1.18 o
  -5 -10   5         30.71         30.00         1.56 o
  -4 -10   5        160.05        169.00         3.74 o
  -3 -10   5         37.01         30.76         3.14 o
  -2 -10   5         19.14         17.60         1.75 o
  -1 -10   5          2.77          2.20         1.05 o
  -7  -9   5         11.53         13.11         1.97 o
  -6  -9   5          0.32          0.42         0.55 o
  -5  -9   5          2.20          1.48         0.81 o
  -4  -9   5         44.92         41.38         1.43 o
  -3  -9   5          0.01          0.06         0.57 o
  -2  -9   5        163.59        154.67         6.11 o
  -1  -9   5          0.36          2.47         2.00 o
   0  -9   5         20.33         22.80         1.71 o
   1  -9   5          3.64          3.76         1.63 o
   2  -9   5          4.07          5.08         1.48 o
  -8  -8   5          4.10          3.43         1.73 o
  -7  -8   5         16.81         17.49         1.69 o
  -6  -8   5         15.10         13.38         0.87 o
  -5  -8   5          2.44          1.79         0.70 o
  -4  -8   5         16.10         13.33         1.03 o
  -3  -8   5          4.71          2.80         0.65 o
  -2  -8   5          1.31          1.57         0.64 o
  -1  -8   5         13.10         12.91         1.14 o
   0  -8   5          8.47          6.83         1.06 o
   1  -8   5          0.19          0.30         0.96 o
   2  -8   5         38.24         44.50         2.25 o
   3  -8   5          1.56          1.97         1.60 o
   4  -8   5          0.05          0.05         1.25 o
  -9  -7   5          7.43          8.01         1.75 o
  -8  -7   5         98.78        121.72         3.07 o
  -7  -7   5        162.67        185.34         4.37 o
  -6  -7   5         14.33         12.90         0.85 o
  -5  -7   5         35.17         33.90         1.58 o
  -4  -7   5         28.73         27.83         1.17 o
  -3  -7   5         36.16         29.07         1.22 o
  -2  -7   5        259.19        249.56         3.84 o
  -1  -7   5         66.98         63.61         1.56 o
   0  -7   5          0.10          0.31         0.37 o
   1  -7   5         64.49         68.25         2.52 o
   2  -7   5         22.85         24.04         1.93 o
   3  -7   5          0.83          1.49         1.72 o
   4  -7   5         11.81         14.13         2.17 o
   5  -7   5        167.58        190.42         7.58 o
 -10  -6   5         15.15         17.02         2.39 o
  -9  -6   5          0.08         -0.06         0.90 o
  -8  -6   5        292.88        326.12         6.66 o
  -7  -6   5          0.29          0.63         0.43 o
  -6  -6   5          0.60          0.88         0.49 o
  -5  -6   5          0.97          1.46         0.58 o
  -4  -6   5        420.90        373.56         5.25 o
  -3  -6   5        139.57        115.65         2.09 o
  -2  -6   5          7.40         11.86         0.73 o
  -1  -6   5          0.37          0.35         0.54 o
   0  -6   5         20.20         19.24         0.89 o
   1  -6   5          3.39          3.19         0.55 o
   2  -6   5        322.77        351.63         6.87 o
   3  -6   5         90.26         96.07         2.91 o
   4  -6   5          2.53          4.80         1.25 o
   5  -6   5          1.52          0.84         1.15 o
   6  -6   5          2.01          1.59         1.39 o
 -10  -5   5          0.72          0.53         1.09 o
  -9  -5   5         11.49         12.75         1.61 o
  -8  -5   5         25.08         27.42         1.91 o
  -7  -5   5        122.97        128.01         2.08 o
  -6  -5   5         27.34         25.48         0.75 o
  -5  -5   5         68.12         70.21         1.39 o
  -4  -5   5        108.96         91.18         1.69 o
  -3  -5   5          0.83          0.52         0.40 o
  -2  -5   5         36.40         38.90         1.01 o
  -1  -5   5          0.05          0.22         0.39 o
   0  -5   5          0.84          1.33         0.56 o
   1  -5   5        176.50        176.07         3.72 o
   2  -5   5         53.96         52.01         2.47 o
   3  -5   5         39.05         38.96         1.67 o
   4  -5   5         20.41         24.19         1.57 o
   5  -5   5         26.60         27.24         2.27 o
   6  -5   5          8.57          8.15         1.68 o
   7  -5   5         47.48         47.29         2.72 o
 -10  -4   5         32.73         37.49         2.16 o
  -9  -4   5          9.86          9.55         1.83 o
  -8  -4   5        106.39        111.35         3.08 o
  -7  -4   5         22.36         24.95         1.50 o
  -6  -4   5         66.96         65.64         1.45 o
  -5  -4   5         64.48         63.53         1.23 o
  -4  -4   5          5.96          5.16         0.51 o
  -3  -4   5         13.05         13.05         0.67 o
  -2  -4   5        115.77        111.53         1.97 o
  -1  -4   5         55.81         58.83         1.33 o
   0  -4   5         81.68         70.08         1.51 o
   1  -4   5        529.31        509.57         7.60 o
   2  -4   5        682.14        686.51        10.10 o
   3  -4   5          2.76          2.09         0.44 o
   4  -4   5         99.47        108.36         2.81 o
   5  -4   5         12.66         13.90         1.44 o
   6  -4   5         16.37         15.24         1.43 o
   7  -4   5         62.85         71.90         3.21 o
   8  -4   5          0.63          0.96         1.13 o
 -11  -3   5         21.43         27.97         1.98 o
 -10  -3   5          2.55          3.01         1.13 o
  -9  -3   5          2.32          2.83         1.27 o
  -8  -3   5         23.88         26.90         1.55 o
  -7  -3   5         64.12         64.60         2.05 o
  -6  -3   5         80.71         82.10         2.26 o
  -5  -3   5       1717.09       1783.29        25.42 o
  -4  -3   5        400.24        386.99         4.93 o
  -3  -3   5         20.29         18.74         0.62 o
  -2  -3   5        240.25        219.68         3.01 o
  -1  -3   5        171.24        170.43         2.45 o
   0  -3   5         30.25         31.42         0.96 o
   1  -3   5        217.77        218.22         3.15 o
   2  -3   5        184.81        192.55         2.88 o
   3  -3   5         17.54         15.89         0.63 o
   4  -3   5          2.84          3.71         0.45 o
   5  -3   5        216.72        218.80         4.33 o
   6  -3   5         95.16         99.22         3.83 o
   7  -3   5         46.89         52.17         2.28 o
   8  -3   5          0.11         -0.18         1.30 o
   9  -3   5          1.90          1.12         1.14 o
 -11  -2   5          0.13          0.07         0.78 o
 -10  -2   5          6.50          8.05         1.40 o
  -9  -2   5          5.08          6.01         1.43 o
  -8  -2   5         91.07         93.32         2.66 o
  -7  -2   5         82.36         86.00         2.44 o
  -6  -2   5         35.39         32.79         1.44 o
  -5  -2   5          0.52          0.80         0.69 o
  -4  -2   5          9.10          7.68         0.86 o
  -3  -2   5         80.85         68.06         1.10 o
  -2  -2   5         49.55         50.58         0.95 o
  -1  -2   5        608.39        591.16         7.34 o
   0  -2   5         25.90         28.26         0.64 o
   1  -2   5        750.22        740.02         9.30 o
   2  -2   5        257.89        265.74         3.57 o
   3  -2   5         17.17         17.39         0.72 o
   4  -2   5          5.18          7.77         0.55 o
   5  -2   5         98.63         99.85         1.99 o
   6  -2   5         19.09         18.01         0.83 o
   7  -2   5        131.88        125.40         4.99 o
   8  -2   5          0.29          0.31         0.96 o
   9  -2   5          4.71          3.97         1.34 o
  10  -2   5          4.35          4.78         1.42 o
 -11  -1   5          4.50          4.25         1.54 o
 -10  -1   5          0.78          1.02         0.92 o
  -9  -1   5        166.16        181.23         4.27 o
  -8  -1   5        619.88        676.30        18.50 o
  -7  -1   5        107.25        105.83         2.70 o
  -6  -1   5          2.05          2.16         0.88 o
  -5  -1   5         79.62         84.35         1.87 o
  -4  -1   5         23.12         20.65         1.03 o
  -3  -1   5         26.75         27.86         1.04 o
  -2  -1   5        889.56        855.42        10.35 o
  -1  -1   5        108.43        120.78         1.72 o
   0  -1   5         29.00         24.01         0.62 o
   1  -1   5         90.17         89.61         1.39 o
   2  -1   5        637.01        633.16         7.87 o
   3  -1   5        330.86        358.89         4.59 o
   4  -1   5         90.13         83.79         1.59 o
   5  -1   5        105.30        113.38         1.99 o
   6  -1   5         76.77         81.82         1.79 o
   7  -1   5        106.74        113.83         2.17 o
   8  -1   5          1.24          1.26         0.57 o
   9  -1   5         26.30         23.69         1.31 o
  10  -1   5         25.01         24.35         2.13 o
 -11   0   5         17.25         19.60         2.15 o
 -10   0   5          1.42          1.94         1.03 o
  -9   0   5         81.27         83.17         2.52 o
  -8   0   5         15.19         20.22         1.41 o
  -7   0   5         76.74         81.85         2.42 o
  -6   0   5        215.53        229.56         4.39 o
  -5   0   5         30.83         35.40         1.25 o
  -4   0   5        155.28        151.73         2.77 o
  -3   0   5          9.83         10.00         0.61 o
  -2   0   5       1181.18       1280.39        15.52 o
  -1   0   5       2028.01       2239.24        28.15 o
   0   0   5         92.47         67.37         1.19 o
   1   0   5        771.54        871.28        11.40 o
   2   0   5        183.23        206.60         2.94 o
   3   0   5        312.93        363.52         6.17 o
   4   0   5         80.61         84.44         1.74 o
   5   0   5        613.43        632.63         9.66 o
   6   0   5        181.90        187.72         3.26 o
   7   0   5          5.41          5.35         0.62 o
   8   0   5          0.46          0.84         0.63 o
   9   0   5         11.29         10.57         1.00 o
  10   0   5          3.55          4.27         0.85 o
 -10   1   5         57.60         63.32         2.82 o
  -9   1   5         16.82         15.69         1.44 o
  -8   1   5        193.33        187.79         4.06 o
  -7   1   5        168.75        163.98         3.62 o
  -6   1   5         18.29         17.40         1.05 o
  -5   1   5        143.69        138.05         2.62 o
  -4   1   5        177.86        177.85         3.14 o
  -3   1   5        239.03        243.50         4.07 o
  -2   1   5        128.33        155.25         2.03 o
  -1   1   5          0.03          0.79         0.25 o
   0   1   5        601.28        654.45         7.82 o
   1   1   5       1129.00       1198.85        23.62 o
   2   1   5         74.75         57.79         0.92 o
   3   1   5         33.18         38.37         0.78 o
   4   1   5        381.06        416.85         6.39 o
   5   1   5         11.91          9.87         0.85 o
   6   1   5        507.45        539.50         7.46 o
   7   1   5        122.32        132.95         3.18 o
   8   1   5          0.68          0.45         0.51 o
   9   1   5          0.51          0.50         0.69 o
  10   1   5         34.10         31.48         1.70 o
  11   1   5         11.09         11.29         1.02 o
 -10   2   5          7.33          7.26         1.33 o
  -9   2   5          4.30          3.89         0.96 o
  -8   2   5          0.61          1.11         0.68 o
  -7   2   5         18.10         20.42         1.07 o
  -6   2   5          4.56          3.78         0.30 o
  -5   2   5        119.53        123.81         1.82 o
  -4   2   5          0.95          2.06         0.29 o
  -3   2   5         14.52         15.37         0.53 o
  -2   2   5         75.65         68.93         0.99 o
  -1   2   5        361.16        421.87         5.00 o
   0   2   5        201.66        205.75         2.62 o
   1   2   5        459.51        457.57         8.66 o
   2   2   5          1.23          0.56         0.27 o
   3   2   5        338.49        354.47         4.37 o
   4   2   5         54.52         58.32         1.48 o
   5   2   5        741.62        760.04        19.53 o
   6   2   5        696.78        698.24        13.23 o
   7   2   5         43.98         38.82         1.63 o
   8   2   5        242.19        242.45         7.74 o
   9   2   5         72.08         74.55         2.88 o
  10   2   5         40.00         41.16         3.51 o
  11   2   5          0.03          0.20         0.80 o
 -10   3   5          2.02          1.83         0.95 o
  -9   3   5          5.20          4.34         0.94 o
  -8   3   5         67.93         70.75         2.22 o
  -7   3   5          8.67          8.55         0.58 o
  -6   3   5          0.02          0.23         0.29 o
  -5   3   5         15.21         15.59         0.67 o
  -4   3   5          7.92          8.50         0.46 o
  -3   3   5        339.18        349.63         4.07 o
  -2   3   5         35.60         48.98         0.84 o
  -1   3   5        894.22        924.15        11.27 o
   0   3   5        125.34        130.83         1.61 o
   1   3   5        244.77        229.25         3.09 o
   2   3   5          0.08          1.27         0.30 o
   3   3   5        673.38        718.79        19.64 o
   4   3   5        274.72        259.75         3.34 o
   5   3   5         22.06         20.18         0.70 o
   6   3   5          7.39          5.78         0.74 o
   7   3   5          9.06          8.71         0.88 o
   8   3   5         13.16         12.44         1.18 o
   9   3   5          6.90          4.53         0.80 o
  10   3   5         48.37         39.08         6.12 o
  11   3   5          1.29          0.63         0.83 o
  -9   4   5          4.82          5.02         1.47 o
  -8   4   5         20.22         14.70         2.88 o
  -7   4   5          0.62          0.57         0.42 o
  -6   4   5          0.11          0.11         0.38 o
  -5   4   5        500.02        525.75         7.15 o
  -4   4   5       1068.20       1118.47        22.64 o
  -3   4   5         42.43         36.74         0.82 o
  -2   4   5        654.97        678.42         8.42 o
  -1   4   5        194.64        208.32         2.42 o
   0   4   5         24.28         31.37         0.56 o
   1   4   5         15.99          9.80         0.68 o
   2   4   5        919.35       1043.93        15.98 o
   3   4   5         27.79         35.78         1.22 o
   4   4   5        375.85        342.88         9.75 o
   5   4   5         61.06         57.35         1.90 o
   6   4   5         19.56         19.12         0.80 o
   7   4   5        156.57        161.48         6.27 o
   8   4   5        146.96        137.93         6.85 o
   9   4   5         99.17         90.62        10.99 o
  10   4   5        172.81        183.46        14.56 o
  11   4   5          7.19          8.50         1.23 o
  -9   5   5          7.18          5.74         2.63 o
  -8   5   5          3.83          3.25         1.57 o
  -7   5   5         26.23         26.34         1.22 o
  -6   5   5         33.35         29.35         1.53 o
  -5   5   5          7.86          5.71         0.64 o
  -4   5   5         49.02         47.12         1.65 o
  -3   5   5       1061.73       1157.92        26.28 o
  -2   5   5         29.61         39.45         0.97 o
  -1   5   5        690.73        776.83         9.54 o
   0   5   5         55.69         58.00         1.01 o
   1   5   5        258.12        256.23         4.09 o
   2   5   5         23.19         24.70         0.86 o
   3   5   5        240.69        255.60         4.28 o
   4   5   5        475.59        480.73         8.37 o
   5   5   5          4.81          3.33         0.37 o
   6   5   5        175.54        163.15         6.60 o
   7   5   5         84.83         83.45         3.91 o
   8   5   5          6.89          6.76         0.83 o
   9   5   5         14.05         14.54         2.36 o
  10   5   5         51.19         49.96         3.65 o
  11   5   5          7.53          5.68         0.99 o
  -8   6   5          3.30          1.59         1.40 o
  -7   6   5         23.07         19.06         1.33 o
  -6   6   5         20.34         19.62         1.15 o
  -5   6   5        188.73        208.04         4.13 o
  -4   6   5        143.95        152.63         4.25 o
  -3   6   5        201.23        205.33         3.44 o
  -2   6   5         10.53          8.98         0.53 o
  -1   6   5         24.46         24.02         0.64 o
   0   6   5         25.74         20.69         0.57 o
   1   6   5        768.53        803.74        14.79 o
   2   6   5         61.72         51.78         1.67 o
   3   6   5        125.98        112.93         2.12 o
   4   6   5        128.17        124.51         2.86 o
   5   6   5          7.53          7.09         0.52 o
   6   6   5        108.59         93.98         4.38 o
   7   6   5         73.01         76.84         3.60 o
   8   6   5          3.98          2.05         0.60 o
   9   6   5         61.52         44.00        15.50 o
  10   6   5         99.14        112.55         6.59 o
  11   6   5          2.41          1.41         0.66 o
  -7   7   5         15.68         13.26         1.30 o
  -6   7   5         63.07         63.50         2.30 o
  -5   7   5        148.40        161.16         3.61 o
  -4   7   5          3.69          2.38         0.48 o
  -3   7   5          6.80          7.91         0.72 o
  -2   7   5         75.01         73.95         2.58 o
  -1   7   5         12.98          7.64         0.52 o
   0   7   5        113.49        103.66         1.95 o
   1   7   5        621.35        662.48        15.07 o
   2   7   5         10.14         13.11         1.18 o
   3   7   5          1.30          2.55         0.71 o
   4   7   5          5.35          6.21         1.13 o
   5   7   5          0.49          0.21         0.23 o
   6   7   5         26.13         23.21         1.41 o
   7   7   5          7.47          3.46         0.58 o
   8   7   5         17.51         14.37         1.44 o
   9   7   5         99.50         61.40        23.82 o
  10   7   5         31.30         22.28         8.38 o
  11   7   5         21.80         17.83         4.31 o
  -7   8   5          7.56          9.40         1.87 o
  -6   8   5         29.87         25.92         1.69 o
  -5   8   5         59.46         60.48         2.35 o
  -4   8   5          0.31          0.97         0.71 o
  -3   8   5         73.59         73.85         2.99 o
  -2   8   5         27.57         22.02         1.96 o
  -1   8   5         64.14         48.72         2.07 o
   0   8   5        194.16        171.42         6.00 o
   1   8   5         54.61         46.29         1.34 o
   2   8   5        214.48        190.06         5.74 o
   3   8   5        102.65         96.42         2.89 o
   4   8   5        436.65        422.73         6.18 o
   5   8   5          0.01          0.67         0.33 o
   6   8   5         75.73         87.63         2.49 o
   7   8   5        524.38        538.21        13.24 o
   8   8   5          0.42          0.23         0.41 o
   9   8   5         15.01         16.64         1.75 o
  10   8   5         63.62         76.49         4.83 o
  11   8   5          9.55         12.61         1.92 o
  -6   9   5         24.68         22.52         5.72 o
  -5   9   5          0.57          0.14         1.04 o
  -4   9   5          0.00         -0.09         0.78 o
  -3   9   5          1.04          1.14         0.71 o
  -2   9   5         52.09         57.97         3.22 o
  -1   9   5          2.23          1.09         0.39 o
   0   9   5          3.54          4.94         0.43 o
   1   9   5          3.93          4.64         0.47 o
   2   9   5          2.23          1.89         0.33 o
   3   9   5         69.76         63.56         2.52 o
   4   9   5        535.32        552.70        10.34 o
   5   9   5        124.24        114.89         2.29 o
   6   9   5         30.04         24.51         1.98 o
   7   9   5          7.62          6.50         1.24 o
   8   9   5         56.50         66.28         2.26 o
   9   9   5         84.12         89.51         4.37 o
  10   9   5         21.69         22.74         2.09 o
  -4  10   5          0.00         -0.09         0.88 o
  -3  10   5          0.38          0.22         0.97 o
  -2  10   5          0.41          0.77         0.70 o
  -1  10   5         44.83         34.49         8.70 o
   0  10   5        149.35        138.06        13.49 o
   1  10   5          5.98          5.68         0.57 o
   2  10   5          2.96          2.71         0.41 o
   3  10   5          8.59          9.63         0.66 o
   4  10   5         32.55         33.75         1.51 o
   5  10   5         25.51         28.82         1.97 o
   6  10   5        113.23        122.20         3.05 o
   7  10   5          9.96         10.76         1.42 o
   8  10   5          0.86          0.95         1.29 o
   9  10   5         54.01         62.34         2.98 o
  -3  11   5         10.89          9.48         2.89 o
  -2  11   5         11.08         12.20         2.18 o
  -1  11   5          0.13          0.22         0.50 o
   0  11   5          1.00          0.70         0.43 o
   1  11   5         18.05         15.20         1.22 o
   2  11   5         21.67         21.49         1.70 o
   3  11   5          4.52          5.67         1.19 o
   4  11   5          3.60          3.56         0.90 o
   5  11   5          2.92          2.92         1.11 o
   6  11   5         70.99         73.10         2.73 o
   7  11   5         97.60        106.04         5.36 o
   8  11   5         38.36         40.73         2.21 o
  -1  12   5         24.44         31.73         3.07 o
   0  12   5         28.44         34.88         2.94 o
   1  12   5          4.94          7.90         1.77 o
   2  12   5          0.52          0.29         0.73 o
   3  12   5          5.92         10.42         1.34 o
   4  12   5        117.20        128.24         9.35 o
   5  12   5          9.18          8.72         1.29 o
   6  12   5        104.57        111.50         3.46 o
   7  12   5          8.34         10.25         1.75 o
   3  13   5          0.95          0.71         0.74 o
  -6  -9   6         27.91         31.65         2.16 o
  -5  -9   6         40.52         36.84         1.94 o
  -4  -9   6         17.06         15.99         1.06 o
  -3  -9   6         23.41         22.93         1.80 o
  -2  -9   6         11.82         11.62         0.99 o
  -1  -9   6         11.80         12.76         1.30 o
   0  -9   6         59.83         69.21         2.90 o
   1  -9   6         80.28        100.21         3.92 o
  -7  -8   6         15.06         18.01         1.64 o
  -6  -8   6          6.37          4.82         0.90 o
  -5  -8   6         36.32         40.72         1.40 o
  -4  -8   6         68.91         65.69         2.47 o
  -3  -8   6         29.91         26.57         1.20 o
  -2  -8   6         80.48         75.35         2.56 o
  -1  -8   6          0.29          0.07         0.53 o
   0  -8   6         16.79         15.18         1.49 o
   1  -8   6         17.10         19.13         1.84 o
   2  -8   6          0.03          0.34         1.08 o
   3  -8   6          7.23          7.97         2.03 o
  -8  -7   6          3.54          3.00         1.26 o
  -7  -7   6          6.87          5.48         1.91 o
  -6  -7   6        153.33        166.64         8.03 o
  -5  -7   6        138.10        136.17         5.81 o
  -4  -7   6          3.12          3.24         0.67 o
  -3  -7   6          1.45          1.27         0.43 o
  -2  -7   6          0.85          1.09         0.67 o
  -1  -7   6         59.35         56.13         2.44 o
   0  -7   6          0.62          0.66         0.56 o
   1  -7   6          0.10          0.28         0.91 o
   2  -7   6          9.89          9.64         2.02 o
   3  -7   6          4.20          4.50         1.60 o
   4  -7   6          1.91          2.34         1.52 o
   5  -7   6         56.66         62.43         2.68 o
  -9  -6   6          8.68          9.53         1.54 o
  -8  -6   6         34.57         44.42         2.90 o
  -7  -6   6         37.92         40.99         1.90 o
  -6  -6   6         22.95         22.54         1.92 o
  -5  -6   6         48.50         43.43         2.13 o
  -4  -6   6         29.97         26.11         0.97 o
  -3  -6   6        121.33        108.31         2.30 o
  -2  -6   6         11.60         12.69         0.91 o
  -1  -6   6         41.65         37.47         1.27 o
   0  -6   6          0.61          0.77         0.48 o
   1  -6   6        196.55        165.53        26.23 o
   2  -6   6          0.62          0.35         0.36 o
   3  -6   6          4.16          5.22         1.24 o
   4  -6   6          8.37         10.25         1.37 o
   5  -6   6          0.35         -0.15         1.25 o
   6  -6   6          4.08          3.16         1.42 o
 -10  -5   6          1.28          0.57         1.15 o
  -9  -5   6         21.87         27.29         2.65 o
  -8  -5   6         71.76         87.06         2.67 o
  -7  -5   6          5.78          6.36         1.26 o
  -6  -5   6          8.46          9.40         0.75 o
  -5  -5   6        104.12         92.67         4.71 o
  -4  -5   6          7.63          7.43         0.76 o
  -3  -5   6         42.88         36.50         1.17 o
  -2  -5   6         65.43         71.66         1.53 o
  -1  -5   6         77.22         70.99         1.46 o
   0  -5   6          8.57          6.45         0.75 o
   1  -5   6        153.04        141.76         4.11 o
   2  -5   6          1.06          0.44         0.44 o
   3  -5   6          2.92          2.42         0.60 o
   4  -5   6          7.87          8.68         1.52 o
   5  -5   6          4.04          3.68         1.76 o
   6  -5   6          0.01         -0.12         0.98 o
   7  -5   6         22.33         27.69         2.72 o
 -10  -4   6          0.41          0.02         0.96 o
  -9  -4   6         49.24         55.99         2.67 o
  -8  -4   6          9.00          9.62         1.36 o
  -7  -4   6         46.61         51.54         2.26 o
  -6  -4   6          0.73          0.03         1.06 o
  -5  -4   6        528.79        490.75         9.13 o
  -4  -4   6         12.74          6.14         0.64 o
  -3  -4   6        581.59        566.41        11.64 o
  -2  -4   6        216.77        214.43         3.13 o
  -1  -4   6        113.84        110.14         1.89 o
   0  -4   6        135.54        125.24         2.16 o
   1  -4   6       1153.53       1160.17        20.93 o
   2  -4   6         11.04          9.03         0.70 o
   3  -4   6          5.08          3.90         0.52 o
   4  -4   6        215.14        172.99        23.69 o
   5  -4   6         12.62         14.31         1.33 o
   6  -4   6          4.64          6.39         1.33 o
   7  -4   6          7.63          9.26         2.21 o
   8  -4   6         14.47         14.11         2.45 o
 -10  -3   6         32.61         40.99         2.21 o
  -9  -3   6         23.73         28.72         1.64 o
  -8  -3   6        105.83        111.54         3.25 o
  -7  -3   6          4.79          6.22         1.13 o
  -6  -3   6          1.18          1.77         1.09 o
  -5  -3   6         30.09         26.18         1.34 o
  -4  -3   6          6.96          5.19         0.50 o
  -3  -3   6        358.22        342.30         4.63 o
  -2  -3   6         66.69         60.52         1.27 o
  -1  -3   6        131.73        128.49         2.18 o
   0  -3   6        624.94        621.10         8.19 o
   1  -3   6          1.72          0.99         0.55 o
   2  -3   6          0.54          0.86         0.57 o
   3  -3   6         58.08         56.25         1.57 o
   4  -3   6         13.23         12.46         0.77 o
   5  -3   6          4.00          2.48         0.51 o
   6  -3   6         82.85         80.15         2.89 o
   7  -3   6          0.88          0.20         0.80 o
   8  -3   6         11.20         11.44         1.64 o
 -10  -2   6          2.35          3.27         1.82 o
  -9  -2   6        131.81        155.04         6.48 o
  -8  -2   6          4.29          5.50         1.02 o
  -7  -2   6        173.34        179.69         4.15 o
  -6  -2   6          0.81          0.80         0.91 o
  -5  -2   6        296.90        299.20         5.53 o
  -4  -2   6          0.01          0.01         0.09 o
  -3  -2   6        386.70        375.66         5.95 o
  -2  -2   6         76.23         72.51         1.29 o
  -1  -2   6        440.09        410.57         5.46 o
   0  -2   6        371.35        350.41         4.53 o
   1  -2   6         57.64         64.34         1.35 o
   2  -2   6          0.45          0.54         0.38 o
   3  -2   6          4.53          4.76         0.49 o
   4  -2   6        131.61        133.44         2.67 o
   5  -2   6         60.19         57.01         1.87 o
   6  -2   6        219.26        210.86         7.96 o
   7  -2   6          0.77          1.32         0.52 o
   8  -2   6         15.05         14.14         1.46 o
   9  -2   6          0.91          0.92         1.19 o
 -10  -1   6          1.71          1.57         1.15 o
  -9  -1   6          0.26          0.07         0.61 o
  -8  -1   6        144.22        162.04         3.89 o
  -7  -1   6         49.18         51.76         1.93 o
  -6  -1   6          0.84          0.57         0.75 o
  -5  -1   6        284.65        272.43         5.18 o
  -4  -1   6        286.34        285.06         4.79 o
  -3  -1   6        238.84        219.57         3.92 o
  -2  -1   6         88.79         97.23         1.87 o
  -1  -1   6         82.75         78.20         1.35 o
   0  -1   6         87.72         90.68         1.48 o
   1  -1   6        237.00        237.60         3.18 o
   2  -1   6          4.84          5.32         0.52 o
   3  -1   6         88.63         99.19         1.77 o
   4  -1   6        281.57        273.57         3.53 o
   5  -1   6        115.17        117.67         2.70 o
   6  -1   6         18.01         17.38         0.97 o
   7  -1   6        119.12        127.58         3.60 o
   8  -1   6          8.20          8.39         0.88 o
   9  -1   6         38.40         44.96         1.99 o
  10  -1   6          0.01         -0.09         0.65 o
 -10   0   6         57.65         63.33         2.51 o
  -9   0   6         33.67         30.50         1.97 o
  -8   0   6        100.44        103.51         3.38 o
  -7   0   6         11.56          9.49         1.12 o
  -6   0   6        174.63        156.37         3.12 o
  -5   0   6         33.39         29.50         1.15 o
  -4   0   6        199.72        213.94         3.82 o
  -3   0   6        203.84        210.30         3.86 o
  -2   0   6        115.99         89.63         1.58 o
  -1   0   6        275.12        306.68         3.89 o
   0   0   6          0.80          0.44         0.29 o
   1   0   6          9.22         11.33         0.51 o
   2   0   6         53.94         46.14         1.01 o
   3   0   6        116.53        117.39         2.18 o
   4   0   6         49.63         41.91         1.23 o
   5   0   6        174.10        181.25         4.10 o
   6   0   6        912.27        950.76        13.46 o
   7   0   6         12.47         11.97         0.87 o
   8   0   6         11.51          9.04         0.86 o
   9   0   6         34.87         35.15         1.39 o
  10   0   6          3.45          3.94         1.04 o
 -10   1   6        111.17        123.24         3.57 o
  -9   1   6        119.02        135.39         5.14 o
  -8   1   6          0.42          1.25         0.90 o
  -7   1   6          1.44          1.16         0.93 o
  -6   1   6          1.33          0.60         0.60 o
  -5   1   6         89.20         73.40         2.21 o
  -4   1   6        376.90        397.91         6.72 o
  -3   1   6        551.67        542.34         7.43 o
  -2   1   6        341.76        350.34         4.07 o
  -1   1   6        103.00        121.21         1.77 o
   0   1   6        160.21        170.51         2.33 o
   1   1   6        313.61        309.37         3.89 o
   2   1   6         42.17         41.12         0.85 o
   3   1   6         65.91         60.33         1.17 o
   4   1   6        173.37        172.95         2.65 o
   5   1   6          1.03          1.55         0.55 o
   6   1   6         12.87         13.18         0.97 o
   7   1   6         32.78         32.71         1.11 o
   8   1   6         12.97         13.59         0.96 o
   9   1   6         48.73         51.99         2.37 o
  10   1   6         15.86         16.28         1.04 o
 -10   2   6         38.89         37.02         2.35 o
  -9   2   6          1.19          1.21         0.83 o
  -8   2   6         67.81         70.90         2.40 o
  -7   2   6         24.79         26.12         1.48 o
  -6   2   6         42.29         36.59         1.54 o
  -5   2   6        218.14        206.07         3.83 o
  -4   2   6         16.10         16.91         0.57 o
  -3   2   6         19.39         17.85         0.50 o
  -2   2   6       1164.43       1215.15        21.57 o
  -1   2   6         21.94         22.05         0.63 o
   0   2   6       1149.45       1282.59        16.64 o
   1   2   6        275.52        343.71         4.19 o
   2   2   6        301.96        326.08         5.08 o
   3   2   6         38.53         41.28         0.89 o
   4   2   6        344.86        331.52         7.26 o
   5   2   6         46.56         45.36         1.12 o
   6   2   6        510.37        502.45        15.85 o
   7   2   6         46.83         43.68         1.32 o
   8   2   6         46.94         44.13         2.02 o
   9   2   6         12.50         11.15         0.99 o
  10   2   6         26.28         28.27         2.30 o
  11   2   6          3.46          3.34         0.89 o
  -9   3   6         31.58         32.31         2.31 o
  -8   3   6         18.67         17.50         1.41 o
  -7   3   6          6.19          6.23         1.05 o
  -6   3   6          0.46          0.21         0.30 o
  -5   3   6        161.75        169.25         2.48 o
  -4   3   6         31.66         31.97         0.75 o
  -3   3   6        254.52        252.34         3.27 o
  -2   3   6         60.81         62.22         1.05 o
  -1   3   6         84.43         85.68         1.47 o
   0   3   6        929.75       1027.82        11.68 o
   1   3   6        153.63        135.08         1.85 o
   2   3   6         12.41         16.75         0.44 o
   3   3   6        112.16        111.10         2.31 o
   4   3   6        641.15        661.81        12.55 o
   5   3   6         10.82          8.76         0.66 o
   6   3   6         57.33         60.46         1.69 o
   7   3   6         66.49         62.29         2.26 o
   8   3   6         26.95         22.35         1.63 o
   9   3   6        143.93        143.84         7.35 o
  10   3   6        103.17        109.09         8.41 o
  11   3   6         16.37         12.77         1.52 o
  -9   4   6          3.22          3.19         1.26 o
  -8   4   6         38.43         33.18         5.37 o
  -7   4   6          7.14          5.70         0.97 o
  -6   4   6          7.01          7.07         0.58 o
  -5   4   6          8.61          6.85         0.52 o
  -4   4   6         98.99        104.41         2.45 o
  -3   4   6         26.73         28.91         1.29 o
  -2   4   6         24.11         29.06         0.61 o
  -1   4   6        322.20        324.91         4.17 o
   0   4   6         53.70         50.67         0.86 o
   1   4   6        177.19        170.34         2.39 o
   2   4   6         32.25         45.03         1.34 o
   3   4   6        534.86        595.62        13.00 o
   4   4   6        599.39        569.72        13.08 o
   5   4   6        541.64        522.48        14.06 o
   6   4   6         13.58         12.74         1.20 o
   7   4   6        201.00        210.72         9.12 o
   8   4   6          0.02          0.07         0.35 o
   9   4   6          0.76          0.60         0.58 o
  10   4   6          3.35          4.58         0.73 o
  11   4   6         23.16         22.02         3.26 o
  -9   5   6         39.07         45.67         4.03 o
  -8   5   6         25.30         28.00         2.73 o
  -7   5   6         19.29         14.70         2.99 o
  -6   5   6         17.82         16.91         1.46 o
  -5   5   6         20.68         20.08         1.11 o
  -4   5   6        140.11        138.55         4.13 o
  -3   5   6         27.33         27.21         0.90 o
  -2   5   6        867.36        910.40        18.39 o
  -1   5   6         15.05         10.87         0.85 o
   0   5   6        131.11        131.36         1.81 o
   1   5   6         21.72         18.30         0.85 o
   2   5   6          0.44          0.94         0.56 o
   3   5   6          0.36          0.82         0.62 o
   4   5   6        368.94        368.75         6.54 o
   5   5   6          0.00          0.12         0.21 o
   6   5   6         45.84         39.59         2.09 o
   7   5   6         48.62         43.90         2.15 o
   8   5   6         42.94         41.34         4.08 o
   9   5   6        132.32        102.37        29.11 o
  10   5   6         10.02          8.67         1.42 o
  11   5   6          1.50          1.19         0.88 o
  -8   6   6          1.08          0.57         1.71 o
  -7   6   6          2.24          2.01         0.77 o
  -6   6   6         20.42         22.23         1.21 o
  -5   6   6        235.57        246.00         4.52 o
  -4   6   6         20.55         19.17         1.43 o
  -3   6   6          0.12          0.47         0.39 o
  -2   6   6          2.81          2.79         0.42 o
  -1   6   6         64.15         60.13         1.16 o
   0   6   6        121.24        112.50         1.88 o
   1   6   6         94.67        101.48         2.02 o
   2   6   6          8.33          7.42         0.80 o
   3   6   6        271.79        271.86         5.64 o
   4   6   6         47.37         41.86         1.48 o
   5   6   6          6.24          6.61         0.97 o
   6   6   6          0.34          0.69         0.32 o
   7   6   6         90.03         84.98         6.33 o
   8   6   6          1.45          1.26         0.51 o
   9   6   6         87.80        101.87         6.43 o
  10   6   6         21.96         17.33         2.64 o
  11   6   6          2.13          0.50         0.57 o
  -7   7   6          2.86          2.39         0.89 o
  -6   7   6          0.02          0.27         0.52 o
  -5   7   6        239.57        257.88         8.61 o
  -4   7   6        262.38        282.48        11.72 o
  -3   7   6         17.27         17.84         1.28 o
  -2   7   6         58.37         66.71         2.30 o
  -1   7   6          0.05          0.41         0.40 o
   0   7   6        150.85        141.88         4.39 o
   1   7   6        142.33        149.16         3.70 o
   2   7   6        224.32        226.43         4.15 o
   3   7   6          0.81          1.30         0.63 o
   4   7   6        109.06        107.82         2.49 o
   5   7   6         39.18         39.09         1.85 o
   6   7   6       1070.79       1148.59        22.66 o
   7   7   6        169.27        182.92         6.25 o
   8   7   6          2.10          1.84         0.48 o
   9   7   6         66.62         69.12         4.59 o
  10   7   6         37.00         26.15         8.49 o
  11   7   6          0.28          0.25         1.21 o
  -6   8   6          0.32         -0.10         0.57 o
  -5   8   6         30.26         23.94         1.93 o
  -4   8   6         64.39         70.31         2.86 o
  -3   8   6         54.92         40.26         1.51 o
  -2   8   6         18.44         14.86         1.47 o
  -1   8   6        592.70        591.89        14.39 o
   0   8   6         58.71         71.39         2.85 o
   1   8   6        185.15        174.32         4.61 o
   2   8   6         12.93         12.98         0.81 o
   3   8   6        164.58        174.73         3.52 o
   4   8   6         21.40         20.00         1.64 o
   5   8   6         12.86         14.54         1.46 o
   6   8   6        117.26        114.24         3.10 o
   7   8   6         34.74         29.61         2.43 o
   8   8   6         59.96         56.47         3.81 o
   9   8   6         28.28         32.24         2.07 o
  10   8   6         14.93         13.22         1.57 o
  -5   9   6         10.52         14.38         1.68 o
  -4   9   6         14.81         14.16         2.22 o
  -3   9   6         26.49         24.84         1.72 o
  -2   9   6         22.91         15.39         2.40 o
  -1   9   6          2.90          1.88         0.40 o
   0   9   6         64.93         58.59         3.01 o
   1   9   6         38.03         37.11         1.86 o
   2   9   6          4.40          4.98         1.15 o
   3   9   6         89.26         88.06         2.32 o
   4   9   6          1.79          2.92         1.34 o
   5   9   6          3.48          4.12         1.25 o
   6   9   6         14.26         17.74         1.31 o
   7   9   6        212.38        209.28         9.32 o
   8   9   6         12.08          9.81         1.71 o
   9   9   6        178.05        203.53        11.96 o
  10   9   6         17.13         18.51         2.05 o
  -4  10   6          0.75          0.70         0.77 o
  -3  10   6         10.67         13.54         1.82 o
  -2  10   6          3.50          3.97         0.87 o
  -1  10   6          3.11          1.75         0.54 o
   0  10   6         61.87         53.59         2.96 o
   1  10   6         27.72         27.58         1.98 o
   2  10   6         34.64         37.00         1.72 o
   3  10   6        104.21        102.63         3.51 o
   4  10   6          1.02          1.48         0.79 o
   5  10   6          0.21          0.03         0.65 o
   6  10   6         47.07         49.47         2.33 o
   7  10   6         20.94         21.59         2.20 o
   8  10   6          1.36          1.79         1.51 o
   9  10   6        216.46        247.11        18.68 o
  -3  11   6         11.66         15.84         3.30 o
  -2  11   6          0.00          0.26         1.91 o
  -1  11   6          6.78          9.39         1.82 o
   0  11   6         11.63          9.95         1.64 o
   1  11   6         23.96         28.33         2.66 o
   2  11   6          0.56          1.68         0.76 o
   3  11   6        265.45        300.39        11.70 o
   4  11   6          6.11          7.89         1.35 o
   5  11   6          4.26          4.22         1.34 o
   6  11   6         39.33         39.17         5.48 o
   7  11   6         21.71         25.47         1.51 o
   8  11   6         15.66         19.51         2.61 o
  -1  12   6          5.21          7.95         1.78 o
   0  12   6          6.39          6.62         2.81 o
   1  12   6          0.78          1.05         0.86 o
   2  12   6          7.19          5.65         0.91 o
   3  12   6          0.12          0.58         1.06 o
   4  12   6          7.77          6.20         1.08 o
   5  12   6          2.62          2.80         1.14 o
   6  12   6          0.49          0.42         0.86 o
   7  12   6         18.03         22.65         2.39 o
  -6  -8   7         36.64         41.33         2.48 o
  -5  -8   7         46.68         45.34         3.71 o
  -4  -8   7          0.95          0.91         0.82 o
  -3  -8   7         13.27          9.16         1.07 o
  -2  -8   7          4.04          2.92         0.80 o
  -1  -8   7          0.27          0.29         0.55 o
   0  -8   7         26.84         23.95         2.14 o
   1  -8   7         40.90         51.23         2.66 o
   2  -8   7          0.80          0.71         1.38 o
  -7  -7   7         34.82         40.80         2.79 o
  -6  -7   7          1.46          2.14         1.02 o
  -5  -7   7         71.49         71.71         5.50 o
  -4  -7   7         44.93         40.68         1.87 o
  -3  -7   7         22.53         20.22         1.62 o
  -2  -7   7          0.34          0.02         0.60 o
  -1  -7   7          1.72          2.01         0.60 o
   0  -7   7        227.35        186.84        34.48 o
   1  -7   7         10.88         11.56         1.55 o
   2  -7   7          0.31         -0.28         1.48 o
   3  -7   7          9.90         10.57         1.95 o
   4  -7   7         27.43         35.36         2.50 o
  -8  -6   7         62.72         74.18         3.14 o
  -7  -6   7          9.92         10.68         1.58 o
  -6  -6   7         86.28         97.06         3.01 o
  -5  -6   7         18.04         16.13         1.63 o
  -4  -6   7          1.24          1.35         0.64 o
  -3  -6   7         13.33         11.91         0.96 o
  -2  -6   7         97.72         84.94         3.33 o
  -1  -6   7         11.77          9.07         0.74 o
   0  -6   7          0.01         -0.05         0.54 o
   1  -6   7         10.48          8.91         1.04 o
   2  -6   7          3.65          3.60         1.13 o
   3  -6   7         15.48         18.24         1.69 o
   4  -6   7         29.21         33.16         1.94 o
   5  -6   7          3.48          3.08         1.52 o
  -9  -5   7          0.38          0.75         1.53 o
  -8  -5   7         65.18         78.53         2.88 o
  -7  -5   7          0.26          0.03         1.39 o
  -6  -5   7         24.93         27.00         1.67 o
  -5  -5   7         88.92         89.19         2.76 o
  -4  -5   7          3.77          2.29         0.62 o
  -3  -5   7         54.56         52.17         2.44 o
  -2  -5   7         27.93         23.19         1.14 o
  -1  -5   7         35.63         36.59         1.32 o
   0  -5   7         42.98         39.66         1.17 o
   1  -5   7          0.74          0.93         0.61 o
   2  -5   7          2.42          1.64         0.54 o
   3  -5   7         43.93         27.57         9.56 o
   4  -5   7         19.26         22.73         2.31 o
   5  -5   7          2.07          2.27         1.41 o
   6  -5   7         11.25         14.50         1.97 o
  -9  -4   7         65.61         83.56         3.43 o
  -8  -4   7         20.08         24.36         2.42 o
  -7  -4   7          0.27          0.69         1.10 o
  -6  -4   7         47.69         54.23         1.94 o
  -5  -4   7        146.64        135.27         4.53 o
  -4  -4   7          5.38          6.34         0.86 o
  -3  -4   7        170.35        149.73         3.23 o
  -2  -4   7         36.74         31.06         1.17 o
  -1  -4   7         71.61         68.85         1.58 o
   0  -4   7         17.12         14.30         0.71 o
   1  -4   7        272.49        273.13         6.84 o
   2  -4   7         57.15         56.14         1.82 o
   3  -4   7          2.25          1.51         0.52 o
   4  -4   7         61.23         61.88         2.16 o
   5  -4   7          0.81          0.76         0.90 o
   6  -4   7         17.91         21.20         2.11 o
   7  -4   7         14.80         19.04         1.82 o
 -10  -3   7          0.78          1.50         1.26 o
  -9  -3   7          5.39          8.13         1.25 o
  -8  -3   7         37.80         41.73         2.32 o
  -7  -3   7         10.08         13.26         1.18 o
  -6  -3   7         58.10         61.87         2.11 o
  -5  -3   7          4.37          3.98         0.88 o
  -4  -3   7         30.03         25.02         0.92 o
  -3  -3   7        950.45        954.33        22.67 o
  -2  -3   7        437.08        421.62         6.63 o
  -1  -3   7         14.90         13.90         0.70 o
   0  -3   7        594.76        585.11        12.62 o
   1  -3   7         26.12         24.45         0.95 o
   2  -3   7         57.87         54.99         1.48 o
   3  -3   7         93.57         95.94         3.35 o
   4  -3   7        183.70        202.71         4.88 o
   5  -3   7          8.71          5.41         0.76 o
   6  -3   7         43.31         48.29         2.55 o
   7  -3   7          3.83          5.82         1.38 o
   8  -3   7          0.00         -0.22         1.21 o
 -10  -2   7          0.99          1.64         1.30 o
  -9  -2   7          0.91          1.69         1.19 o
  -8  -2   7         17.17         20.10         1.80 o
  -7  -2   7        142.00        153.12         3.85 o
  -6  -2   7        436.62        444.00         8.23 o
  -5  -2   7          3.46          4.30         0.87 o
  -4  -2   7         59.56         55.23         1.70 o
  -3  -2   7        113.74        103.39         3.63 o
  -2  -2   7          2.33          2.52         0.55 o
  -1  -2   7        311.77        299.04         3.75 o
   0  -2   7       1271.18       1279.31        21.04 o
   1  -2   7         29.50         26.72         1.13 o
   2  -2   7         55.84         57.81         1.23 o
   3  -2   7         27.35         23.82         0.99 o
   4  -2   7          4.50          3.91         0.70 o
   5  -2   7          0.01          0.08         0.39 o
   6  -2   7         79.82         84.11         2.83 o
   7  -2   7          0.24          0.14         1.23 o
   8  -2   7          0.63          0.23         0.77 o
   9  -2   7         18.27         17.89         1.50 o
 -10  -1   7          1.48          1.90         1.42 o
  -9  -1   7          4.14          4.12         1.30 o
  -8  -1   7         27.78         27.76         1.56 o
  -7  -1   7         14.71         14.67         1.39 o
  -6  -1   7        187.47        190.56         3.83 o
  -5  -1   7          3.57          3.70         0.87 o
  -4  -1   7         23.24         22.99         1.08 o
  -3  -1   7          2.83          3.75         0.36 o
  -2  -1   7        142.54        136.46         3.33 o
  -1  -1   7          6.20          5.32         0.63 o
   0  -1   7        103.71         87.84         1.67 o
   1  -1   7         23.83         21.54         0.76 o
   2  -1   7         78.25         76.01         1.49 o
   3  -1   7          0.23          0.11         0.40 o
   4  -1   7        442.63        421.82         6.00 o
   5  -1   7        126.71        112.25         2.31 o
   6  -1   7          0.68          1.94         0.60 o
   7  -1   7         26.74         20.26         1.27 o
   8  -1   7         31.33         23.66         2.40 o
   9  -1   7         28.98         27.59         4.34 o
 -10   0   7          0.30          0.14         1.17 o
  -9   0   7         55.53         63.23         2.51 o
  -8   0   7         18.80         21.68         1.79 o
  -7   0   7         46.28         40.75         1.93 o
  -6   0   7          0.35          0.12         0.71 o
  -5   0   7        147.40        149.96         3.29 o
  -4   0   7         75.56         77.79         1.84 o
  -3   0   7         10.65         10.69         0.75 o
  -2   0   7        170.55        158.72         2.48 o
  -1   0   7          6.22          6.37         0.56 o
   0   0   7       1113.81       1194.02        15.30 o
   1   0   7        536.52        572.11         7.78 o
   2   0   7          2.54          2.52         0.65 o
   3   0   7        147.12        162.41         2.94 o
   4   0   7         17.34         13.14         0.77 o
   5   0   7         30.94         36.09         1.09 o
   6   0   7         68.40         72.47         1.61 o
   7   0   7        262.45        273.18        11.59 o
   8   0   7         77.97         64.83         2.98 o
   9   0   7          0.19         -0.11         0.61 o
  10   0   7         10.21          8.82         1.72 o
 -10   1   7          2.85          0.71         1.19 o
  -9   1   7        159.76        180.23        11.68 o
  -8   1   7          3.61          2.24         1.12 o
  -7   1   7          0.26          0.95         0.79 o
  -6   1   7        162.35        141.93         3.15 o
  -5   1   7        288.75        278.56         5.10 o
  -4   1   7          0.00          0.32         0.46 o
  -3   1   7        715.76        707.05        14.80 o
  -2   1   7          2.11          2.74         0.36 o
  -1   1   7          1.25          1.87         0.43 o
   0   1   7         81.61         88.57         1.46 o
   1   1   7         89.84         74.26         1.36 o
   2   1   7        248.38        274.31         4.21 o
   3   1   7        269.92        256.45         4.93 o
   4   1   7         90.50         88.45         1.73 o
   5   1   7          0.00          0.30         0.42 o
   6   1   7         89.88         99.09         2.18 o
   7   1   7         17.90         19.97         1.24 o
   8   1   7        200.72        211.07         5.45 o
   9   1   7         10.09          8.69         0.79 o
  10   1   7         11.97         10.52         0.90 o
  -9   2   7         11.62          9.36         1.17 o
  -8   2   7         20.45         21.72         1.65 o
  -7   2   7         48.83         51.44         1.79 o
  -6   2   7         56.06         48.05         1.54 o
  -5   2   7        212.25        236.10         4.76 o
  -4   2   7         16.62         18.69         0.97 o
  -3   2   7         42.04         41.07         0.86 o
  -2   2   7        107.06        103.11         2.61 o
  -1   2   7         61.52         65.17         1.18 o
   0   2   7         80.01         81.88         1.28 o
   1   2   7          0.03          0.70         0.31 o
   2   2   7        119.31        124.59         2.77 o
   3   2   7        592.20        619.90         8.50 o
   4   2   7         43.09         34.89         0.86 o
   5   2   7        218.13        220.05         5.16 o
   6   2   7         29.46         28.51         1.04 o
   7   2   7         57.26         63.63         2.04 o
   8   2   7          1.73          1.67         0.67 o
   9   2   7         28.59         30.56         2.40 o
  10   2   7         31.41         27.34         2.33 o
  -9   3   7          5.83          6.40         1.17 o
  -8   3   7          0.27          0.13         0.61 o
  -7   3   7          2.55          2.61         0.76 o
  -6   3   7         55.13         53.65         2.29 o
  -5   3   7        161.29        178.14         4.22 o
  -4   3   7         62.36         61.66         1.20 o
  -3   3   7          2.43          2.56         0.38 o
  -2   3   7          0.03          0.50         0.32 o
  -1   3   7          4.84          7.62         0.44 o
   0   3   7         80.23         69.50         1.57 o
   1   3   7        271.49        259.55         3.28 o
   2   3   7         15.42         12.69         0.49 o
   3   3   7         72.68         66.58         1.17 o
   4   3   7         26.21         20.40         0.73 o
   5   3   7        323.17        331.27        10.95 o
   6   3   7         41.05         40.39         1.47 o
   7   3   7         42.78         39.21         2.04 o
   8   3   7          0.18          0.10         0.43 o
   9   3   7         12.31         13.57         1.66 o
  10   3   7         22.50         20.25         2.36 o
  -9   4   7         57.95         71.42         4.55 o
  -8   4   7          0.85          0.06         0.76 o
  -7   4   7          4.72          5.01         0.86 o
  -6   4   7          0.27          0.29         0.35 o
  -5   4   7         62.44         67.05         1.79 o
  -4   4   7          0.76          0.96         0.38 o
  -3   4   7       1122.32       1197.48        22.34 o
  -2   4   7       1021.74       1114.00        17.09 o
  -1   4   7         56.48         71.11         1.23 o
   0   4   7          0.08          0.80         0.25 o
   1   4   7        153.55        138.71         3.28 o
   2   4   7          2.07          3.02         0.28 o
   3   4   7        189.22        174.89         4.07 o
   4   4   7        547.12        546.66        16.50 o
   5   4   7        115.96         97.86         3.11 o
   6   4   7         98.56         93.45         3.79 o
   7   4   7        236.44        231.38        14.64 o
   8   4   7         42.53         41.28         3.33 o
   9   4   7        161.15        131.82        36.88 o
  10   4   7          5.67          3.80         0.74 o
  11   4   7         27.86         19.53         5.43 o
  -8   5   7          0.63          0.33         1.04 o
  -7   5   7          1.65          0.99         0.70 o
  -6   5   7         24.09         20.73         2.05 o
  -5   5   7         37.60         42.38         2.50 o
  -4   5   7          8.96          8.71         0.53 o
  -3   5   7          1.11          0.93         0.42 o
  -2   5   7        110.28        108.10         2.13 o
  -1   5   7        547.54        570.35         8.36 o
   0   5   7          3.84          4.50         0.40 o
   1   5   7        277.87        281.30         5.29 o
   2   5   7         68.57         65.88         1.61 o
   3   5   7        725.44        741.95        20.89 o
   4   5   7        117.14        119.42         3.23 o
   5   5   7         69.32         71.45         2.21 o
   6   5   7        130.40        130.56         4.01 o
   7   5   7          0.39          0.56         0.42 o
   8   5   7          3.91          2.49         0.49 o
   9   5   7        177.18        200.37        14.30 o
  10   5   7          8.14          6.10         1.09 o
  11   5   7          0.25          0.13         0.55 o
  -8   6   7          9.45          9.04         1.83 o
  -7   6   7          6.76          3.70         1.27 o
  -6   6   7          0.21          0.60         0.43 o
  -5   6   7          5.82          5.01         0.57 o
  -4   6   7         27.71         28.67         1.51 o
  -3   6   7        335.57        362.08        13.51 o
  -2   6   7         28.98         27.08         1.16 o
  -1   6   7         40.57         38.60         1.55 o
   0   6   7         57.13         58.92         1.45 o
   1   6   7          1.12          1.84         0.75 o
   2   6   7         43.24         38.45         1.76 o
   3   6   7        857.93        883.56        18.82 o
   4   6   7          1.41          1.13         0.71 o
   5   6   7          5.75          5.27         0.98 o
   6   6   7         40.37         41.47         1.74 o
   7   6   7         43.67         45.83         2.11 o
   8   6   7         63.13         63.27         3.65 o
   9   6   7        104.21         84.38        34.26 o
  10   6   7          2.85          2.54         0.63 o
  -7   7   7          0.64          0.27         1.03 o
  -6   7   7          1.14          0.84         0.77 o
  -5   7   7          4.50          2.92         0.65 o
  -4   7   7         16.57         14.56         1.64 o
  -3   7   7          6.63          5.42         0.60 o
  -2   7   7        209.80        230.25         8.01 o
  -1   7   7         62.23         65.79         2.56 o
   0   7   7        131.69        129.91         3.22 o
   1   7   7         21.99         16.59         0.93 o
   2   7   7         59.31         50.43         1.96 o
   3   7   7        191.80        192.61         3.82 o
   4   7   7         72.05         70.16         2.03 o
   5   7   7         24.97         25.01         1.42 o
   6   7   7          1.72          1.82         1.08 o
   7   7   7         22.22         23.62         1.93 o
   8   7   7         82.38         80.17         4.26 o
   9   7   7          2.68          2.35         1.23 o
  10   7   7          3.97          6.37         1.52 o
  -6   8   7        147.38        147.76         5.83 o
  -5   8   7         14.17         17.36         2.28 o
  -4   8   7          0.16          0.21         0.48 o
  -3   8   7          9.10          9.19         1.13 o
  -2   8   7          5.84          5.23         0.73 o
  -1   8   7          4.14          4.56         0.52 o
   0   8   7        274.33        295.62        14.46 o
   1   8   7        187.77        173.88         6.76 o
   2   8   7        188.52        171.62         4.71 o
   3   8   7         12.93         10.49         0.93 o
   4   8   7        185.59        181.79         3.85 o
   5   8   7          8.01          6.81         1.05 o
   6   8   7        348.23        362.15        13.90 o
   7   8   7          7.53          7.83         1.47 o
   8   8   7        212.69        231.48        10.40 o
   9   8   7        122.70        129.63         7.47 o
  10   8   7          8.66          8.75         1.71 o
  -5   9   7         47.84         48.51         3.70 o
  -4   9   7          0.18          0.34         0.57 o
  -3   9   7          0.02          0.19         0.36 o
  -2   9   7          2.47          2.76         0.58 o
  -1   9   7          0.95          1.40         0.45 o
   0   9   7         92.19         94.43         5.44 o
   1   9   7          3.19          1.76         0.87 o
   2   9   7          3.93          2.94         0.94 o
   3   9   7         49.69         53.80         2.20 o
   4   9   7          0.14          0.28         0.82 o
   5   9   7         68.45         70.47         2.02 o
   6   9   7        124.48        127.01         4.70 o
   7   9   7         10.00         10.80         1.74 o
   8   9   7          2.01          2.57         1.37 o
   9   9   7          6.51          8.10         1.46 o
  -4  10   7          3.47          2.03         0.89 o
  -3  10   7          0.82          0.41         0.63 o
  -2  10   7         58.55         63.06         2.93 o
  -1  10   7          8.89          9.15         1.74 o
   0  10   7         15.35         15.11         1.83 o
   1  10   7         13.85         15.33         1.39 o
   2  10   7         55.97         55.42         2.57 o
   3  10   7         15.06         17.37         1.29 o
   4  10   7          4.99          4.66         0.87 o
   5  10   7          9.92          6.95         1.15 o
   6  10   7        171.49        171.38         5.18 o
   7  10   7          0.49          1.04         1.01 o
   8  10   7         36.94         41.31         3.05 o
   9  10   7         11.23         12.96         2.18 o
  -2  11   7        115.37        173.21         6.82 o
  -1  11   7          1.64          4.78         1.82 o
   0  11   7         16.54         16.32         2.25 o
   1  11   7          0.04         -0.11         0.56 o
   2  11   7          2.15          2.20         1.06 o
   3  11   7         13.00         12.34         1.26 o
   4  11   7          1.04          0.96         1.31 o
   5  11   7         22.44         21.10         3.84 o
   6  11   7         18.43         17.31         1.36 o
   7  11   7         19.55         22.70         1.82 o
   8  11   7        140.19        158.87         7.70 o
   0  12   7         28.91         43.44         3.11 o
   1  12   7         21.02         24.56         3.11 o
   2  12   7         39.15         43.91         4.68 o
   3  12   7          3.40          2.11         1.28 o
   4  12   7         41.00         42.08         2.19 o
   5  12   7         53.90         61.87         2.73 o
   6  12   7         84.01         94.59         6.05 o
  -3  -8   8          3.13          2.56         0.81 o
  -2  -8   8         19.67         15.24         1.47 o
  -1  -8   8          0.20         -0.01         0.92 o
  -6  -7   8         86.11        101.87         3.62 o
  -5  -7   8         11.35         13.63         1.58 o
  -4  -7   8         68.61         53.14        12.92 o
  -3  -7   8         71.98         65.77         3.83 o
  -2  -7   8         30.98         28.07         1.57 o
  -1  -7   8         96.18         95.67         6.50 o
   0  -7   8         80.97         92.49         3.34 o
   1  -7   8          1.79          1.99         1.32 o
   2  -7   8         13.86         13.53         1.86 o
  -7  -6   8         17.46         20.92         1.71 o
  -6  -6   8         16.85         22.21         2.40 o
  -5  -6   8        114.55        118.84         3.62 o
  -4  -6   8          1.17          1.03         0.76 o
  -3  -6   8         13.55          9.72         0.85 o
  -2  -6   8         14.59         12.83         0.91 o
  -1  -6   8         12.78         10.00         0.91 o
   0  -6   8         14.44         14.27         1.16 o
   1  -6   8         29.78         32.87         2.00 o
   2  -6   8          0.05          0.34         1.08 o
   3  -6   8         89.19        102.89         4.28 o
   4  -6   8          2.89          2.75         1.21 o
  -8  -5   8         56.37         58.84         2.42 o
  -7  -5   8          5.04          5.46         1.68 o
  -6  -5   8         53.83         61.37         2.35 o
  -5  -5   8          3.75          4.10         1.60 o
  -4  -5   8         12.58         12.08         1.80 o
  -3  -5   8          9.11          6.86         0.76 o
  -2  -5   8         59.55         56.24         3.40 o
  -1  -5   8          2.97          2.59         0.75 o
   0  -5   8         92.47         95.40         3.48 o
   1  -5   8          7.52          6.44         0.79 o
   2  -5   8          0.84          0.61         0.55 o
   3  -5   8         49.34         57.99         2.35 o
   4  -5   8          0.01          0.27         1.47 o
   5  -5   8          4.93          5.08         1.54 o
  -9  -4   8         73.27         92.21         3.21 o
  -8  -4   8         39.01         46.40         2.72 o
  -7  -4   8          0.02          0.11         0.88 o
  -6  -4   8         11.79         11.15         1.59 o
  -5  -4   8        203.73        219.40         5.81 o
  -4  -4   8         57.17         57.26         2.20 o
  -3  -4   8        103.70        103.24         3.99 o
  -2  -4   8         40.69         36.20         1.66 o
  -1  -4   8        157.10        155.08         2.85 o
   0  -4   8        162.54        163.41         3.81 o
   1  -4   8          0.09          0.40         0.56 o
   2  -4   8          9.29          9.12         0.79 o
   3  -4   8        107.01        118.46         3.41 o
   4  -4   8          6.53          4.59         0.95 o
   5  -4   8          0.03         -0.03         0.78 o
   6  -4   8         68.18         77.85         3.60 o
  -9  -3   8        110.85        140.96         4.21 o
  -8  -3   8         65.47         86.14         3.25 o
  -7  -3   8          2.21          3.24         1.07 o
  -6  -3   8         43.83         43.26         2.15 o
  -5  -3   8          7.97         10.68         1.09 o
  -4  -3   8          7.98          8.21         1.28 o
  -3  -3   8         46.80         43.53         1.51 o
  -2  -3   8         43.95         40.70         1.48 o
  -1  -3   8        245.78        249.22         4.54 o
   0  -3   8         21.66         21.28         1.01 o
   1  -3   8         10.25         10.48         1.00 o
   2  -3   8         36.84         36.83         1.43 o
   3  -3   8         35.19         35.52         3.03 o
   4  -3   8          1.43          1.31         0.62 o
   5  -3   8          7.06          5.13         0.90 o
   6  -3   8          0.46          0.27         1.00 o
   7  -3   8          1.39          2.62         1.37 o
  -9  -2   8         14.36         15.29         1.92 o
  -8  -2   8          0.17          0.18         0.99 o
  -7  -2   8         80.56        101.02         2.80 o
  -6  -2   8         96.14        100.91         2.83 o
  -5  -2   8          9.55         11.77         1.34 o
  -4  -2   8         67.76         64.36         1.97 o
  -3  -2   8        176.77        180.33         4.03 o
  -2  -2   8         38.11         34.42         0.98 o
  -1  -2   8        168.59        170.66         2.86 o
   0  -2   8        471.62        467.07         6.44 o
   1  -2   8         48.72         46.77         1.30 o
   2  -2   8         45.91         44.75         1.14 o
   3  -2   8         88.52         97.71         2.49 o
   4  -2   8         26.70         25.22         1.20 o
   5  -2   8         35.35         36.11         2.16 o
   6  -2   8         37.48         41.37         2.49 o
   7  -2   8          4.09          4.65         1.20 o
   8  -2   8         15.57         15.75         2.02 o
  -9  -1   8         25.02         29.95         1.81 o
  -8  -1   8         17.45         19.51         1.62 o
  -7  -1   8         24.13         25.69         1.68 o
  -6  -1   8         64.37         67.60         2.42 o
  -5  -1   8         10.84         10.38         1.08 o
  -4  -1   8          2.00          1.59         1.08 o
  -3  -1   8         91.73         87.44         2.19 o
  -2  -1   8        952.51        958.96        22.59 o
  -1  -1   8        831.91        790.75        32.13 o
   0  -1   8         34.90         32.32         1.07 o
   1  -1   8        122.90        122.98         2.20 o
   2  -1   8         26.17         29.39         1.18 o
   3  -1   8         80.82         88.70         1.83 o
   4  -1   8         74.37         66.35         1.52 o
   5  -1   8        202.67        194.96         3.69 o
   6  -1   8          5.12          7.42         0.75 o
   7  -1   8        119.05        119.78         3.72 o
   8  -1   8          0.23          0.11         0.87 o
  -9   0   8          9.09          8.65         1.42 o
  -8   0   8        142.71        158.30         5.83 o
  -7   0   8         63.50         63.16         2.43 o
  -6   0   8         81.32         76.83         2.15 o
  -5   0   8         31.89         26.42         1.48 o
  -4   0   8        108.87         94.52         2.09 o
  -3   0   8          1.94          1.44         0.31 o
  -2   0   8        642.98        621.29        16.21 o
  -1   0   8        426.87        407.03         6.54 o
   0   0   8         38.46         34.73         1.01 o
   1   0   8        157.27        160.03         2.44 o
   2   0   8        152.74        152.96         2.47 o
   3   0   8          3.22          1.95         0.50 o
   4   0   8        108.41        108.05         2.74 o
   5   0   8        134.27        139.01         2.54 o
   6   0   8          2.36          2.67         0.70 o
   7   0   8         74.10         66.55         3.35 o
   8   0   8        135.96        136.35         5.60 o
   9   0   8          0.03          0.02         0.58 o
  -9   1   8         43.47         50.01         2.25 o
  -8   1   8          0.30          0.32         0.79 o
  -7   1   8          2.10          3.59         1.16 o
  -6   1   8         21.96         24.50         1.23 o
  -5   1   8         15.60         13.94         1.19 o
  -4   1   8         34.99         23.72         1.10 o
  -3   1   8          3.77          5.26         0.69 o
  -2   1   8         29.17         28.08         0.87 o
  -1   1   8         34.38         30.88         0.91 o
   0   1   8        334.13        336.44         5.04 o
   1   1   8         89.73        100.16         1.86 o
   2   1   8         78.36         93.13         1.63 o
   3   1   8        292.49        274.83         4.76 o
   4   1   8          3.68          6.67         0.64 o
   5   1   8          0.01          0.17         0.49 o
   6   1   8         60.72         67.37         1.86 o
   7   1   8         19.55         18.02         0.96 o
   8   1   8          1.10          2.09         0.68 o
   9   1   8          0.72          0.16         0.60 o
  -9   2   8          7.91          8.23         1.53 o
  -8   2   8         54.19         54.49         5.07 o
  -7   2   8          7.00          5.57         1.48 o
  -6   2   8         14.04         13.71         1.08 o
  -5   2   8          0.31          0.84         0.61 o
  -4   2   8         63.74         56.57         1.82 o
  -3   2   8        199.07        156.70        13.77 o
  -2   2   8         20.61         18.89         0.71 o
  -1   2   8         89.74         84.23         1.74 o
   0   2   8        292.40        293.05         4.92 o
   1   2   8         21.84         20.71         0.70 o
   2   2   8         44.38         48.91         1.03 o
   3   2   8         42.85         34.69         1.06 o
   4   2   8         49.65         53.41         1.31 o
   5   2   8         49.24         50.85         1.36 o
   6   2   8         66.84         71.73         1.94 o
   7   2   8         10.95          9.23         0.66 o
   8   2   8         28.07         25.21         1.68 o
   9   2   8          7.88          7.28         0.76 o
  10   2   8          6.74          3.82         0.85 o
  -9   3   8          0.31          0.87         1.05 o
  -8   3   8          0.01         -0.19         0.59 o
  -7   3   8          3.93          4.41         1.11 o
  -6   3   8         87.88         90.92         3.27 o
  -5   3   8         35.61         35.74         1.40 o
  -4   3   8         27.71         29.63         0.70 o
  -3   3   8         20.34         21.11         0.68 o
  -2   3   8        138.07        128.29         2.09 o
  -1   3   8        216.80        217.12         3.63 o
   0   3   8        287.08        277.19         3.76 o
   1   3   8          1.30          1.14         0.35 o
   2   3   8         97.82        103.13         2.05 o
   3   3   8        178.70        179.73         2.94 o
   4   3   8         51.90         56.58         1.32 o
   5   3   8          0.08          0.09         0.38 o
   6   3   8        240.38        237.07         5.40 o
   7   3   8          0.00         -0.02         0.49 o
   8   3   8          3.11          2.66         0.52 o
   9   3   8         32.64         34.71         2.52 o
  10   3   8          2.98          0.97         0.75 o
  -8   4   8          1.95          2.10         1.11 o
  -7   4   8         88.91         93.22         6.80 o
  -6   4   8        171.05        168.75         3.77 o
  -5   4   8         15.43         15.08         0.67 o
  -4   4   8          7.27          7.75         0.56 o
  -3   4   8          0.94          0.31         0.34 o
  -2   4   8         10.50         10.51         0.62 o
  -1   4   8         30.21         25.13         0.86 o
   0   4   8         93.07        106.23         1.95 o
   1   4   8          7.63         10.93         0.47 o
   2   4   8        210.58        219.56         4.67 o
   3   4   8        126.94        116.99         4.00 o
   4   4   8         10.16         11.73         0.52 o
   5   4   8        266.63        257.57        10.27 o
   6   4   8          5.98          6.46         0.73 o
   7   4   8          0.56          0.37         0.50 o
   8   4   8         38.12         34.94         3.67 o
   9   4   8         49.30         44.69         7.64 o
  10   4   8          0.14          0.33         0.54 o
  -8   5   8          6.11          3.83         1.25 o
  -7   5   8         20.67         22.51         1.91 o
  -6   5   8        109.74        116.24         3.31 o
  -5   5   8         27.28         30.18         1.67 o
  -4   5   8         24.40         25.08         0.90 o
  -3   5   8         14.18         15.93         0.87 o
  -2   5   8         97.52         98.14         2.44 o
  -1   5   8         44.70         45.77         1.01 o
   0   5   8        924.04        932.81        14.84 o
   1   5   8         46.81         45.75         1.63 o
   2   5   8         43.99         38.94         1.59 o
   3   5   8        180.37        176.29         4.13 o
   4   5   8         98.28         96.14         2.78 o
   5   5   8        100.44        103.00         3.17 o
   6   5   8        398.13        419.44        16.73 o
   7   5   8          5.75          5.15         0.99 o
   8   5   8         22.18         22.27         2.56 o
   9   5   8         57.58         39.55        14.60 o
  10   5   8          0.66          0.41         0.61 o
  -7   6   8          5.54          2.90         0.64 o
  -6   6   8          2.27          1.40         0.66 o
  -5   6   8         10.54         10.27         1.10 o
  -4   6   8         48.12         47.70         2.56 o
  -3   6   8        474.24        505.33        13.17 o
  -2   6   8        169.48        177.59         7.05 o
  -1   6   8        163.20        137.27        20.46 o
   0   6   8          3.66          2.81         0.30 o
   1   6   8        223.82        220.74         4.60 o
   2   6   8        191.18        185.31         3.59 o
   3   6   8        331.77        345.04         7.24 o
   4   6   8        346.43        353.72        10.62 o
   5   6   8         51.99         52.50         2.16 o
   6   6   8        160.50        167.16         4.93 o
   7   6   8         80.69         87.44         4.63 o
   8   6   8         75.18         82.10         5.26 o
   9   6   8         16.69         19.34         1.54 o
  10   6   8          2.01          3.39         1.26 o
  -6   7   8          7.56          3.83         1.03 o
  -5   7   8          8.36          7.31         0.96 o
  -4   7   8         21.81         18.52         1.76 o
  -3   7   8         68.69         84.64         2.93 o
  -2   7   8         13.85         12.10         1.21 o
  -1   7   8         42.25         38.46         2.04 o
   0   7   8          0.04          0.05         0.13 o
   1   7   8         51.01         58.83         1.77 o
   2   7   8        162.12        163.84         3.35 o
   3   7   8         43.87         45.10         1.74 o
   4   7   8         36.05         33.99         1.58 o
   5   7   8         23.87         24.72         1.57 o
   6   7   8          7.43          6.78         1.45 o
   7   7   8          1.55          2.24         1.05 o
   8   7   8        611.72        691.21        40.58 o
   9   7   8         44.38         46.08         4.07 o
  10   7   8          2.43          1.72         1.86 o
  -6   8   8         10.78          5.93         1.71 o
  -5   8   8         10.14          6.61         1.32 o
  -4   8   8          0.01         -0.11         0.43 o
  -3   8   8          0.19          0.18         0.35 o
  -2   8   8          2.32          2.42         0.50 o
  -1   8   8         38.02         42.42         3.94 o
   0   8   8         31.83         32.92         1.37 o
   1   8   8        264.12        259.39         4.82 o
   2   8   8         68.47         77.24         2.46 o
   3   8   8         91.83         87.02         2.59 o
   4   8   8          4.99          4.88         1.19 o
   5   8   8         40.25         44.76         1.91 o
   6   8   8          8.30         10.26         1.44 o
   7   8   8         13.26         14.09         1.64 o
   8   8   8         12.54         10.87         1.84 o
   9   8   8          2.01          1.61         1.62 o
  -5   9   8          8.40          4.21         1.50 o
  -4   9   8          0.54          1.11         0.77 o
  -3   9   8         74.16         34.08         2.61 o
  -2   9   8         18.83         19.96         3.35 o
  -1   9   8         38.63         39.59         4.75 o
   0   9   8         53.17         51.03         3.75 o
   1   9   8          4.52          2.97         0.99 o
   2   9   8         22.71         21.07         1.25 o
   3   9   8         52.21         57.26         2.10 o
   4   9   8          0.01          0.08         0.65 o
   5   9   8         32.22         31.53         1.73 o
   6   9   8         15.95         17.65         1.59 o
   7   9   8         11.93         12.27         1.46 o
   8   9   8         58.69         65.77         3.21 o
   9   9   8         50.09         55.41         4.43 o
  -3  10   8          2.31          2.38         1.73 o
  -2  10   8         31.08         38.53         2.94 o
  -1  10   8         90.17         63.26         3.17 o
   0  10   8          2.01          1.48         0.93 o
   1  10   8          0.07          0.29         0.79 o
   2  10   8         54.82         58.79         3.34 o
   3  10   8         45.38         41.14         4.10 o
   4  10   8         18.14         19.41         1.95 o
   5  10   8         11.93         12.40         1.94 o
   6  10   8         81.55         84.66         2.92 o
   7  10   8         17.33         16.81         1.68 o
   8  10   8         11.22         11.62         1.73 o
  -2  11   8         32.48         49.40         3.72 o
  -1  11   8         26.51         35.67         2.35 o
   0  11   8         13.16         13.56         2.14 o
   1  11   8          0.07          0.21         0.63 o
   2  11   8         19.00         20.63         1.59 o
   3  11   8         46.02         52.67         2.34 o
   4  11   8          8.28         11.51         1.58 o
   5  11   8         97.62        119.80         3.46 o
   6  11   8         34.10         36.86         2.08 o
   7  11   8          0.66          0.91         1.48 o
   1  12   8         12.25         13.09         1.83 o
   2  12   8          2.94          2.44         1.04 o
   3  12   8          1.77          1.61         1.17 o
   4  12   8         30.28         33.04         2.71 o
   5  12   8         48.17         42.73         4.32 o
  -4  -7   9         12.79         14.16         1.93 o
  -3  -7   9         47.75         41.95         4.04 o
  -2  -7   9         34.42         27.27         3.13 o
  -1  -7   9          3.82          3.19         1.32 o
   0  -7   9         60.40         65.67         6.62 o
  -6  -6   9         95.80        119.50         4.41 o
  -5  -6   9         10.62         11.58         1.61 o
  -4  -6   9         51.66         56.57         2.43 o
  -3  -6   9          0.38          0.34         0.55 o
  -2  -6   9          4.87          4.49         0.84 o
  -1  -6   9         10.99         10.06         0.86 o
   0  -6   9         33.35         26.64         3.30 o
   1  -6   9          0.18          0.00         0.56 o
   2  -6   9          0.09          0.11         1.12 o
  -7  -5   9         27.17         32.07         2.27 o
  -6  -5   9         29.95         35.58         2.06 o
  -5  -5   9          2.61          2.86         1.26 o
  -4  -5   9          8.90         10.10         1.34 o
  -3  -5   9          6.78          4.70         1.06 o
  -2  -5   9         92.81         82.77        17.63 o
  -1  -5   9        168.19        160.77         8.39 o
   0  -5   9          0.16          0.45         0.69 o
   1  -5   9          6.24          4.76         0.72 o
   2  -5   9          0.01         -0.08         0.58 o
   3  -5   9          9.41         12.03         1.48 o
   4  -5   9          2.79          2.71         1.53 o
  -8  -4   9         46.33         61.47         2.93 o
  -7  -4   9          5.03          7.96         1.43 o
  -6  -4   9        144.06        168.28         4.55 o
  -5  -4   9          8.68          8.43         1.37 o
  -4  -4   9         49.05         52.32         2.37 o
  -3  -4   9         10.28          9.25         1.33 o
  -2  -4   9         86.82         69.34        11.54 o
  -1  -4   9        105.69         92.66         5.29 o
   0  -4   9        144.97        147.92         6.77 o
   1  -4   9         36.97         33.94         2.31 o
   2  -4   9         34.62         39.16         1.62 o
   3  -4   9          5.99          3.97         0.99 o
   4  -4   9          5.16          7.11         1.51 o
   5  -4   9          2.52          1.29         1.35 o
  -8  -3   9          3.56          5.97         1.88 o
  -7  -3   9          0.03          0.24         0.92 o
  -6  -3   9         20.04         18.70         1.82 o
  -5  -3   9          3.32          4.84         1.09 o
  -4  -3   9         31.75         35.90         1.88 o
  -3  -3   9          2.75          2.17         0.49 o
  -2  -3   9          3.71          2.28         0.64 o
  -1  -3   9        538.01        520.76        27.68 o
   0  -3   9        150.02        150.09         4.20 o
   1  -3   9          1.04          0.85         0.77 o
   2  -3   9        196.23        207.88         6.37 o
   3  -3   9          1.22          1.38         0.52 o
   4  -3   9         27.72         23.57         2.57 o
   5  -3   9         20.57         18.90         1.59 o
   6  -3   9        103.69        124.19         4.23 o
  -8  -2   9         12.07         16.37         1.72 o
  -7  -2   9          3.80          5.24         1.19 o
  -6  -2   9        121.81        140.51         4.32 o
  -5  -2   9         26.77         32.37         1.85 o
  -4  -2   9        105.56        111.66         3.54 o
  -3  -2   9          9.10          9.17         0.70 o
  -2  -2   9         10.70          8.85         1.11 o
  -1  -2   9         70.09         67.94         1.70 o
   0  -2   9         95.79         91.80         4.36 o
   1  -2   9         10.98          9.56         0.86 o
   2  -2   9        115.95        117.98         2.25 o
   3  -2   9         12.07         11.43         0.91 o
   4  -2   9          8.92          7.96         0.75 o
   5  -2   9          0.87          0.45         0.64 o
   6  -2   9         22.07         26.72         2.31 o
   7  -2   9          8.15          9.66         1.58 o
  -8  -1   9          3.44          3.05         1.48 o
  -7  -1   9         20.55         22.02         1.40 o
  -6  -1   9          1.07          1.19         1.15 o
  -5  -1   9         37.63         40.46         1.81 o
  -4  -1   9         67.87         71.28         2.54 o
  -3  -1   9         33.04         34.67         1.32 o
  -2  -1   9         13.92         12.53         1.09 o
  -1  -1   9        230.55        219.21        10.78 o
   0  -1   9         80.30         72.20         3.72 o
   1  -1   9        158.35        160.25         2.97 o
   2  -1   9         62.74         65.96         1.58 o
   3  -1   9         31.86         32.87         1.13 o
   4  -1   9         14.37         15.44         1.00 o
   5  -1   9         11.62          8.98         0.85 o
   6  -1   9         38.46         46.34         1.81 o
   7  -1   9          0.02          0.01         0.60 o
   8  -1   9          2.19          3.33         1.46 o
  -9   0   9         29.30         36.35         2.46 o
  -8   0   9         27.32         29.74         2.17 o
  -7   0   9        170.36        187.65         4.94 o
  -6   0   9          2.19          3.10         1.21 o
  -5   0   9         36.81         31.81         1.75 o
  -4   0   9         46.79         39.91         1.46 o
  -3   0   9        224.81        180.25        23.15 o
  -2   0   9         30.98         22.69         1.58 o
  -1   0   9        213.59        210.62         5.01 o
   0   0   9         17.66         14.27         0.70 o
   1   0   9         18.44         17.60         0.79 o
   2   0   9        187.40        200.48         4.29 o
   3   0   9        533.90        548.71        11.62 o
   4   0   9         17.29         17.11         1.13 o
   5   0   9         81.33         94.61         2.03 o
   6   0   9          2.43          2.76         0.76 o
   7   0   9         20.12         19.06         1.25 o
   8   0   9         20.15         17.86         1.46 o
  -8   1   9         28.25         36.97         2.55 o
  -7   1   9         23.57         27.27         2.11 o
  -6   1   9         24.89         26.63         1.65 o
  -5   1   9          0.58          0.05         0.48 o
  -4   1   9         63.35         46.83         5.88 o
  -3   1   9        565.96        496.69        56.09 o
  -2   1   9        199.81        178.75        10.12 o
  -1   1   9         45.89         45.04         1.43 o
   0   1   9         66.20         64.63         1.67 o
   1   1   9          0.32          0.79         0.48 o
   2   1   9         45.78         40.88         1.23 o
   3   1   9        144.00        125.20         3.14 o
   4   1   9        190.94        177.36         5.46 o
   5   1   9          2.86          4.41         0.62 o
   6   1   9        101.13        101.69         3.06 o
   7   1   9          0.63          0.37         0.63 o
   8   1   9         43.18         45.66         3.05 o
   9   1   9          1.14          0.75         0.63 o
  -8   2   9          4.95          7.57         1.19 o
  -7   2   9          9.43          6.61         1.00 o
  -6   2   9          2.46          2.10         0.75 o
  -5   2   9          0.25          0.52         0.63 o
  -4   2   9         25.44         19.17         1.25 o
  -3   2   9        392.67        369.81        28.42 o
  -2   2   9         26.91         26.82         1.04 o
  -1   2   9         54.09         51.23         2.10 o
   0   2   9          0.60          0.64         0.42 o
   1   2   9         72.63         68.37         1.42 o
   2   2   9         58.77         56.17         1.43 o
   3   2   9         79.52         75.01         2.10 o
   4   2   9          0.27          0.46         0.53 o
   5   2   9        127.86        133.28         3.04 o
   6   2   9         10.17         10.89         0.79 o
   7   2   9         26.84         26.18         1.26 o
   8   2   9          1.39          1.21         0.62 o
   9   2   9         60.31         63.42         4.63 o
  -8   3   9          0.38          0.23         1.21 o
  -7   3   9          7.04          6.28         1.22 o
  -6   3   9          5.51          5.94         0.89 o
  -5   3   9         22.83         22.52         1.44 o
  -4   3   9        121.08        127.81         3.02 o
  -3   3   9         70.48         71.57         1.49 o
  -2   3   9          3.54          2.84         0.48 o
  -1   3   9          1.03          1.19         0.40 o
   0   3   9          1.42          2.11         0.53 o
   1   3   9         10.95          7.38         0.56 o
   2   3   9         43.02         39.53         1.02 o
   3   3   9        202.35        208.73         5.50 o
   4   3   9         10.14          9.10         0.64 o
   5   3   9          9.34         10.16         0.72 o
   6   3   9          9.15          8.89         0.91 o
   7   3   9         83.84         88.44         3.96 o
   8   3   9          0.79          0.47         0.54 o
   9   3   9         48.19         59.41         4.23 o
  -8   4   9          9.65         10.78         1.57 o
  -7   4   9         12.11         14.16         1.31 o
  -6   4   9         18.47         16.11         1.12 o
  -5   4   9         45.99         47.32         1.97 o
  -4   4   9         18.82         17.00         0.74 o
  -3   4   9        217.54        226.86         4.94 o
  -2   4   9         19.76         20.26         0.83 o
  -1   4   9       1180.16       1213.69        26.11 o
   0   4   9        256.38        262.42         5.23 o
   1   4   9         39.76         35.35         0.99 o
   2   4   9         79.44         81.39         2.20 o
   3   4   9        148.57        135.86         4.55 o
   4   4   9          0.74          0.52         0.32 o
   5   4   9        118.04        116.58         5.99 o
   6   4   9         83.80         83.58         3.52 o
   7   4   9         23.89         21.15         1.84 o
   8   4   9          4.46          3.05         0.69 o
   9   4   9         61.92         72.95         4.97 o
  -7   5   9          0.59          0.28         0.64 o
  -6   5   9         20.97         17.41         1.38 o
  -5   5   9          1.33          0.40         0.80 o
  -4   5   9          9.95         10.44         0.72 o
  -3   5   9         26.07         28.27         1.10 o
  -2   5   9          3.42          2.39         0.52 o
  -1   5   9          0.12          0.37         0.40 o
   0   5   9         35.79         35.02         0.94 o
   1   5   9        177.94        184.40         5.64 o
   2   5   9          6.42          6.47         1.09 o
   3   5   9        219.51        226.58         7.34 o
   4   5   9          1.87          1.78         0.82 o
   5   5   9        121.47        133.97         7.04 o
   6   5   9          0.17         -0.03         0.23 o
   7   5   9         46.81         47.48         2.68 o
   8   5   9         24.03         24.78         1.90 o
   9   5   9          5.88          7.75         1.58 o
  10   5   9          1.02          0.91         1.18 o
  -7   6   9         15.26          8.29         1.29 o
  -6   6   9         17.31         11.38         1.29 o
  -5   6   9          3.85          2.88         0.77 o
  -4   6   9         10.43         12.63         1.42 o
  -3   6   9          1.13          1.65         0.62 o
  -2   6   9          2.02          2.57         0.51 o
  -1   6   9          4.34          2.95         0.41 o
   0   6   9        267.09        279.46         5.31 o
   1   6   9         25.21         24.67         1.45 o
   2   6   9        220.86        230.20         8.66 o
   3   6   9          4.71          5.91         1.19 o
   4   6   9          5.92          6.09         1.25 o
   5   6   9         11.43         11.85         1.21 o
   6   6   9        229.16        249.09        10.45 o
   7   6   9         17.22         20.07         1.71 o
   8   6   9         66.11         73.31         4.96 o
   9   6   9          2.79          1.65         1.57 o
  -6   7   9          5.59          2.62         0.66 o
  -5   7   9         11.79          7.24         0.80 o
  -4   7   9          5.66          5.32         0.80 o
  -3   7   9          1.98          1.63         0.46 o
  -2   7   9          1.07          0.87         0.45 o
  -1   7   9          3.71          3.46         0.47 o
   0   7   9         76.72         80.77         2.50 o
   1   7   9         16.20         16.32         1.20 o
   2   7   9        546.77        561.01        12.51 o
   3   7   9         12.20         14.36         1.51 o
   4   7   9        147.32        147.55         6.46 o
   5   7   9        146.49        150.29         5.86 o
   6   7   9         37.59         36.91         1.82 o
   7   7   9          2.66          2.96         1.71 o
   8   7   9         57.43         70.51         4.21 o
   9   7   9          3.69          2.92         1.52 o
  -5   8   9          3.29          1.71         0.68 o
  -4   8   9        152.21        102.13         5.46 o
  -3   8   9          7.87         10.32         1.82 o
  -2   8   9         16.10         17.99         2.12 o
  -1   8   9         34.61         37.09         2.04 o
   0   8   9         39.96         42.57         2.45 o
   1   8   9          0.32          0.80         0.92 o
   2   8   9        214.16        233.88         5.60 o
   3   8   9        262.98        256.93         6.75 o
   4   8   9          9.91          9.32         1.33 o
   5   8   9         14.19         13.39         1.48 o
   6   8   9        247.96        264.60        14.08 o
   7   8   9         43.36         47.53         3.00 o
   8   8   9        129.02        146.78         7.25 o
   9   8   9          0.58          1.12         1.45 o
  -4   9   9          2.07          2.67         0.89 o
  -3   9   9          0.96          0.58         0.67 o
  -2   9   9          2.53          2.62         0.72 o
  -1   9   9          0.28          0.59         0.94 o
   0   9   9         19.77         23.92         1.53 o
   1   9   9         18.22         21.57         1.60 o
   2   9   9         19.19         19.02         1.49 o
   3   9   9         39.83         37.39         1.95 o
   4   9   9          0.62          0.23         0.96 o
   5   9   9         26.84         28.78         1.82 o
   6   9   9         16.84         20.14         1.92 o
   7   9   9         50.88         62.87         2.72 o
   8   9   9         43.09         46.33         2.87 o
  -3  10   9          0.00          0.46         0.95 o
  -2  10   9          5.64          4.69         1.45 o
  -1  10   9         25.25         19.60         4.32 o
   0  10   9         31.25         28.22         3.22 o
   1  10   9         10.01         10.32         1.32 o
   2  10   9         19.35         22.32         1.90 o
   3  10   9          4.48          5.26         0.98 o
   4  10   9          1.61          1.90         1.28 o
   5  10   9         15.18         15.73         2.12 o
   6  10   9         16.47         18.93         2.07 o
   7  10   9         19.50         24.87         2.00 o
   8  10   9         27.05         29.01         2.45 o
  -1  11   9         14.74         22.99         3.01 o
   0  11   9        124.73        117.45        19.90 o
   1  11   9         13.86         15.19         1.58 o
   2  11   9         55.05         58.51         3.82 o
   3  11   9          0.45          0.46         0.95 o
   4  11   9          0.49          0.57         1.03 o
   5  11   9          1.37          1.02         1.59 o
   6  11   9         34.65         36.30         2.22 o
   2  12   9         29.94         32.15         3.84 o
   3  12   9          8.06         10.78         2.07 o
   4  12   9          0.45          1.02         1.07 o
  -3  -6  10         62.33         56.97         7.97 o
  -2  -6  10         10.16          9.34         0.88 o
  -1  -6  10         12.34          8.59         0.97 o
   0  -6  10          5.28          3.92         0.89 o
  -5  -5  10         19.00         20.11         1.63 o
  -4  -5  10         13.85         14.78         1.54 o
  -3  -5  10          1.57          0.99         0.98 o
  -2  -5  10         14.23         11.45         1.70 o
  -1  -5  10        111.74        115.44         6.38 o
   0  -5  10          1.15          0.89         0.63 o
   1  -5  10         16.30         12.11         1.62 o
   2  -5  10         30.85         33.59         2.79 o
  -6  -4  10          7.73          8.92         1.58 o
  -5  -4  10         15.07         17.92         1.70 o
  -4  -4  10         12.46         16.36         1.54 o
  -3  -4  10        241.71        198.95        45.67 o
  -2  -4  10         21.39         21.87         3.15 o
  -1  -4  10         38.89         35.81         3.07 o
   0  -4  10         33.58         26.44         2.29 o
   1  -4  10         82.27         71.57         7.08 o
   2  -4  10         55.47         48.99         5.92 o
   3  -4  10          3.49          2.90         0.72 o
   4  -4  10          2.10          2.58         1.80 o
  -7  -3  10        131.95        164.92         4.46 o
  -6  -3  10         57.18         74.08         3.05 o
  -5  -3  10          0.53          0.38         1.17 o
  -4  -3  10          0.13          0.25         0.77 o
  -3  -3  10         61.41         54.74        13.06 o
  -2  -3  10          7.15          5.76         0.91 o
  -1  -3  10         64.32         63.03         3.75 o
   0  -3  10         39.47         34.07         2.45 o
   1  -3  10        175.16        163.45         9.12 o
   2  -3  10         12.47          9.98         0.82 o
   3  -3  10          7.62          6.05         0.78 o
   4  -3  10          0.04          0.22         0.64 o
   5  -3  10         14.96         19.97         2.01 o
  -7  -2  10         21.74         22.85         1.81 o
  -6  -2  10          8.41          7.21         1.66 o
  -5  -2  10        138.12        166.61         6.33 o
  -4  -2  10          7.22          7.20         1.16 o
  -3  -2  10         26.82         24.60         3.29 o
  -2  -2  10         83.32         73.43         8.83 o
  -1  -2  10        116.52        106.36         9.68 o
   0  -2  10         72.61         69.65         2.23 o
   1  -2  10        279.63        278.20         9.45 o
   2  -2  10         30.96         27.66         1.54 o
   3  -2  10          0.29          0.62         0.50 o
   4  -2  10         29.39         31.04         1.39 o
   5  -2  10         22.67         22.50         2.19 o
   6  -2  10         57.14         69.46         2.82 o
  -8  -1  10          1.80          2.61         1.32 o
  -7  -1  10         20.30         23.92         1.53 o
  -6  -1  10          0.66          1.03         1.23 o
  -5  -1  10          0.96          1.06         0.76 o
  -4  -1  10         66.42         74.25         2.37 o
  -3  -1  10          7.98          7.09         1.10 o
  -2  -1  10          3.03          2.42         0.58 o
  -1  -1  10         90.41         78.72         9.99 o
   0  -1  10        177.64        167.57        10.54 o
   1  -1  10         45.31         44.06         1.32 o
   2  -1  10         17.46         16.19         0.84 o
   3  -1  10         25.05         23.62         0.88 o
   4  -1  10          7.83          6.17         0.74 o
   5  -1  10         42.58         44.19         2.09 o
   6  -1  10         16.97         16.18         1.35 o
   7  -1  10         30.16         32.10         1.97 o
  -8   0  10          0.96          0.48         1.30 o
  -7   0  10         16.72         17.57         1.58 o
  -6   0  10         18.27         20.96         1.54 o
  -5   0  10          3.68          3.07         1.04 o
  -4   0  10         10.78         10.19         1.02 o
  -3   0  10          5.26          5.86         1.05 o
  -2   0  10         90.48         88.70         2.70 o
  -1   0  10        114.99        109.38         8.61 o
   0   0  10         11.63         11.55         0.81 o
   1   0  10          1.55          0.90         0.54 o
   2   0  10         28.66         27.81         1.00 o
   3   0  10          2.14          1.90         0.64 o
   4   0  10         26.77         30.78         1.24 o
   5   0  10          1.92          2.88         0.94 o
   6   0  10         12.33         10.84         0.88 o
   7   0  10         13.89         14.07         1.34 o
  -8   1  10         10.51         15.24         2.17 o
  -7   1  10         23.37         25.13         1.56 o
  -6   1  10          5.52          5.58         0.99 o
  -5   1  10          3.87          4.98         1.20 o
  -4   1  10          0.09          0.15         0.77 o
  -3   1  10        306.76        311.82         5.91 o
  -2   1  10         62.03         63.04         6.65 o
  -1   1  10        128.75        120.18         5.75 o
   0   1  10        211.59        202.00        11.09 o
   1   1  10         31.55         34.35         1.11 o
   2   1  10        111.71        110.13         3.38 o
   3   1  10         94.29         96.97         2.54 o
   4   1  10        113.54        107.16         2.86 o
   5   1  10         33.77         43.55         1.42 o
   6   1  10         45.66         42.80         2.19 o
   7   1  10          1.34          1.53         0.73 o
   8   1  10         12.98         10.84         0.95 o
  -8   2  10         83.21        105.87         5.50 o
  -7   2  10          3.47          3.16         1.11 o
  -6   2  10         39.22         39.05         2.19 o
  -5   2  10          4.01          3.26         1.07 o
  -4   2  10         36.73         37.13         1.68 o
  -3   2  10         13.00         11.26         1.20 o
  -2   2  10        142.22        126.82        10.61 o
  -1   2  10         50.80         49.71         1.90 o
   0   2  10          4.38          4.24         0.62 o
   1   2  10          5.06          4.08         0.54 o
   2   2  10        392.31        388.16        10.49 o
   3   2  10          0.24          0.39         0.48 o
   4   2  10         10.49         10.95         0.70 o
   5   2  10         16.98         16.81         1.04 o
   6   2  10         23.26         28.38         1.39 o
   7   2  10          6.49          8.23         1.00 o
   8   2  10         15.67         11.52         1.02 o
  -7   3  10         10.05         10.53         1.85 o
  -6   3  10          0.03         -0.02         0.65 o
  -5   3  10          5.49          5.16         1.30 o
  -4   3  10        308.85        328.56         6.27 o
  -3   3  10          3.38          2.64         0.53 o
  -2   3  10          1.62          1.17         0.48 o
  -1   3  10          8.63          8.81         0.71 o
   0   3  10        112.09        108.74         3.18 o
   1   3  10         91.66        102.01         2.29 o
   2   3  10        403.17        380.17        14.41 o
   3   3  10         36.34         30.58         0.84 o
   4   3  10          0.58          0.74         0.51 o
   5   3  10         82.38         89.09         2.24 o
   6   3  10         58.86         60.02         2.29 o
   7   3  10         14.81         14.04         1.31 o
   8   3  10         44.61         41.27         4.18 o
   9   3  10         18.50         15.98         1.94 o
  -7   4  10          0.21          0.33         0.89 o
  -6   4  10         41.06         44.85         2.82 o
  -5   4  10         69.86         73.54         4.39 o
  -4   4  10        144.62        145.72         3.99 o
  -3   4  10          1.66          1.40         0.46 o
  -2   4  10         81.80         74.35         4.86 o
  -1   4  10         44.22         35.51         2.40 o
   0   4  10          9.17          7.58         0.66 o
   1   4  10        284.70        283.27         9.26 o
   2   4  10          5.00          3.27         0.43 o
   3   4  10          0.27          0.22         0.30 o
   4   4  10        117.69        118.95         4.59 o
   5   4  10         21.55         22.16         1.04 o
   6   4  10          7.69          5.79         0.62 o
   7   4  10          1.68          0.98         0.44 o
   8   4  10         43.38         56.71         2.87 o
   9   4  10          1.40          1.44         1.07 o
  -7   5  10         31.02         23.18         3.83 o
  -6   5  10          9.76          7.57         0.96 o
  -5   5  10         62.15         62.77         2.11 o
  -4   5  10         44.48         47.57         1.81 o
  -3   5  10         72.18         69.38         2.07 o
  -2   5  10          5.10          2.98         0.44 o
  -1   5  10         39.01         37.69         1.22 o
   0   5  10         38.86         37.08         1.23 o
   1   5  10         56.39         63.31         1.84 o
   2   5  10        547.03        561.98        20.71 o
   3   5  10         61.36         66.54         2.66 o
   4   5  10         21.97         23.28         1.80 o
   5   5  10         67.39         73.93         4.58 o
   6   5  10         12.83         14.28         1.44 o
   7   5  10         26.36         28.27         2.58 o
   8   5  10        139.41        163.37        11.83 o
   9   5  10         24.93         30.37         2.87 o
  -6   6  10          0.35          0.24         0.58 o
  -5   6  10         13.30          9.32         1.42 o
  -4   6  10         19.04         14.95         1.48 o
  -3   6  10          5.25          4.91         0.54 o
  -2   6  10         84.97         86.77         2.80 o
  -1   6  10        108.70        117.43         3.41 o
   0   6  10         15.82         16.24         1.30 o
   1   6  10         13.98         11.49         1.12 o
   2   6  10         11.97         10.95         1.09 o
   3   6  10         47.09         49.15         2.28 o
   4   6  10         64.09         66.93         3.00 o
   5   6  10         47.28         49.86         2.44 o
   6   6  10          0.49          0.31         1.08 o
   7   6  10          5.70          6.28         1.25 o
   8   6  10         42.42         46.13         3.66 o
   9   6  10         28.95         34.48         2.90 o
  -5   7  10          4.96          2.54         0.63 o
  -4   7  10         26.94         17.26         2.24 o
  -3   7  10          0.00          0.05         0.32 o
  -2   7  10          5.95          7.37         1.30 o
  -1   7  10         57.35         65.52         2.74 o
   0   7  10          0.43          0.59         0.80 o
   1   7  10          7.55          7.39         0.88 o
   2   7  10         90.37         97.53         3.24 o
   3   7  10         38.35         38.61         2.08 o
   4   7  10         16.86         15.27         1.44 o
   5   7  10        100.86        107.88         6.11 o
   6   7  10          9.21          8.07         1.48 o
   7   7  10         12.62         13.10         2.07 o
   8   7  10         12.81         15.49         1.89 o
   9   7  10          4.03          2.49         1.41 o
  -4   8  10         44.30         24.84         3.03 o
  -3   8  10         33.81         38.48         3.95 o
  -2   8  10         29.48         38.22         4.72 o
  -1   8  10          0.18          0.40         0.79 o
   0   8  10         20.60         20.15         1.69 o
   1   8  10         74.32         83.32         2.55 o
   2   8  10         67.60         70.92         2.41 o
   3   8  10         22.62         19.04         1.64 o
   4   8  10          4.57          3.56         1.13 o
   5   8  10        158.92        169.11         7.41 o
   6   8  10         52.44         54.57         3.49 o
   7   8  10         93.31        106.62         6.43 o
   8   8  10          2.59          1.55         1.38 o
  -3   9  10         12.62         14.49         2.93 o
  -2   9  10         48.37         71.99         3.20 o
  -1   9  10         28.65         25.28         1.82 o
   0   9  10         70.33         84.65         3.81 o
   1   9  10        129.84        143.67         5.38 o
   2   9  10          0.82          0.69         0.97 o
   3   9  10         29.60         32.24         1.95 o
   4   9  10         38.22         38.23         1.97 o
   5   9  10         12.62         13.89         1.64 o
   6   9  10         10.34         11.24         1.46 o
   7   9  10         42.08         48.84         3.98 o
   8   9  10          4.28          2.99         1.23 o
  -2  10  10          2.05          2.74         0.96 o
  -1  10  10         17.68         15.15         3.91 o
   0  10  10          6.11          4.90         1.61 o
   1  10  10         81.92         95.05         7.85 o
   2  10  10         16.91         14.81         1.58 o
   3  10  10         11.26         11.63         1.83 o
   4  10  10          5.00          5.16         1.45 o
   5  10  10        148.13        167.96         6.48 o
   6  10  10          0.83          0.20         1.08 o
   7  10  10         17.41         19.37         2.04 o
   0  11  10         19.92         17.40         7.05 o
   1  11  10          6.50          6.10         1.72 o
   2  11  10          5.99          7.30         1.59 o
   3  11  10          1.33          1.81         1.43 o
   4  11  10          2.17          1.65         1.13 o
   5  11  10         62.73         73.83         3.18 o
  -2  -5  11          0.25          0.18         0.61 o
  -1  -5  11         41.42         28.91         4.17 o
  -4  -4  11         40.21         36.65         5.72 o
  -3  -4  11         15.36         18.26         1.75 o
  -2  -4  11         76.56         74.60         7.16 o
  -1  -4  11          2.13          3.09         1.71 o
   0  -4  11        100.53         88.82        10.11 o
   1  -4  11         27.04         19.34         2.01 o
   2  -4  11        104.18         79.56        10.37 o
  -5  -3  11         15.81         16.60         1.67 o
  -4  -3  11          0.77          1.12         1.10 o
  -3  -3  11         54.43         57.71         2.29 o
  -2  -3  11        117.21        118.93        12.68 o
  -1  -3  11          0.99          0.77         0.71 o
   0  -3  11          7.15          5.56         0.80 o
   1  -3  11        122.09        110.90         9.66 o
   2  -3  11         43.14         44.03         3.52 o
   3  -3  11          8.09          8.34         1.30 o
   4  -3  11         38.96         42.61         2.41 o
  -6  -2  11          0.86          1.56         1.10 o
  -5  -2  11          2.73          3.59         1.45 o
  -4  -2  11         74.49         87.60         4.68 o
  -3  -2  11         38.08         45.10         1.97 o
  -2  -2  11         15.03         13.51         1.51 o
  -1  -2  11         24.81         26.27         2.35 o
   0  -2  11          0.78          0.81         0.64 o
   1  -2  11          0.76          0.36         0.57 o
   2  -2  11          0.02         -0.07         0.52 o
   3  -2  11         67.12         77.19         3.71 o
   4  -2  11         24.71         25.26         2.26 o
   5  -2  11         17.28         14.58         1.31 o
  -7  -1  11         23.28         29.52         4.00 o
  -6  -1  11          4.59          5.14         1.21 o
  -5  -1  11          0.11          0.42         0.88 o
  -4  -1  11         24.19         25.93         1.44 o
  -3  -1  11         21.26         23.82         1.39 o
  -2  -1  11         40.59         36.87         4.41 o
  -1  -1  11          8.36          7.77         1.04 o
   0  -1  11         18.08         16.75         1.67 o
   1  -1  11         47.49         46.54         2.17 o
   2  -1  11          4.67          4.49         0.80 o
   3  -1  11         38.36         37.58         2.02 o
   4  -1  11          0.22          0.30         0.59 o
   5  -1  11         49.29         58.35         2.82 o
   6  -1  11         13.50         11.73         1.33 o
  -7   0  11         65.05         75.46         9.48 o
  -6   0  11          0.05          0.33         0.95 o
  -5   0  11         15.84         17.68         1.68 o
  -4   0  11         30.05         32.38         1.48 o
  -3   0  11         58.27         54.47         2.13 o
  -2   0  11          4.63          2.54         0.55 o
  -1   0  11        190.78        205.71         5.11 o
   0   0  11          0.01          0.08         0.48 o
   1   0  11          0.47          0.63         0.52 o
   2   0  11         12.16         12.37         0.98 o
   3   0  11          4.68          4.46         0.75 o
   4   0  11         60.47         62.40         2.61 o
   5   0  11        231.17        258.81         5.17 o
   6   0  11         46.27         53.06         2.22 o
  -7   1  11         46.11         59.72         3.24 o
  -6   1  11         10.11         12.61         1.23 o
  -5   1  11          3.53          4.65         1.45 o
  -4   1  11         52.51         57.73         2.17 o
  -3   1  11         24.26         29.33         1.46 o
  -2   1  11        323.00        320.48         5.91 o
  -1   1  11          3.32          2.58         0.62 o
   0   1  11          0.41          0.37         0.42 o
   1   1  11         55.10         56.77         2.04 o
   2   1  11         45.64         45.00         1.40 o
   3   1  11          3.61          4.07         0.83 o
   4   1  11          0.97          0.75         0.67 o
   5   1  11          9.61         12.57         1.06 o
   6   1  11          6.53          6.62         1.02 o
   7   1  11          3.65          2.91         0.85 o
  -7   2  11         63.31         79.55         3.46 o
  -6   2  11          5.54          8.70         1.26 o
  -5   2  11          9.21         11.28         1.24 o
  -4   2  11         40.68         44.89         1.58 o
  -3   2  11          1.17          1.13         1.02 o
  -2   2  11          6.25          6.46         0.93 o
  -1   2  11        112.47        103.82         8.27 o
   0   2  11          0.04          0.12         0.46 o
   1   2  11          0.47          0.60         0.45 o
   2   2  11         65.97         62.96         1.69 o
   3   2  11          9.16         12.35         0.89 o
   4   2  11         12.67         16.63         0.98 o
   5   2  11         40.02         39.04         1.62 o
   6   2  11          0.70          1.04         0.62 o
   7   2  11         17.85         17.28         1.10 o
  -6   3  11          0.58          0.63         0.87 o
  -5   3  11          1.23          0.87         0.76 o
  -4   3  11        168.91        185.75         8.50 o
  -3   3  11         51.96         50.96         1.93 o
  -2   3  11          6.03          3.56         0.60 o
  -1   3  11        126.54        112.89        14.89 o
   0   3  11          6.61          5.76         0.57 o
   1   3  11          0.17          0.24         0.38 o
   2   3  11         28.91         25.05         0.94 o
   3   3  11          2.11          1.30         0.50 o
   4   3  11          6.38          4.83         0.72 o
   5   3  11        163.56        186.35         6.07 o
   6   3  11          0.94          1.39         0.67 o
   7   3  11          5.37          4.06         0.76 o
   8   3  11          0.74          0.52         1.11 o
  -6   4  11          1.92          0.24         0.76 o
  -5   4  11         14.72         13.40         1.00 o
  -4   4  11         31.44         26.63         2.83 o
  -3   4  11         56.60         51.83         5.35 o
  -2   4  11          0.63          0.29         0.43 o
  -1   4  11         21.45         17.67         1.74 o
   0   4  11         38.70         33.86         1.82 o
   1   4  11        900.18        904.34        35.93 o
   2   4  11        169.11        178.10         6.80 o
   3   4  11          0.89          1.13         0.43 o
   4   4  11         41.65         39.05         3.21 o
   5   4  11         55.78         65.67         3.93 o
   6   4  11          3.29          1.58         0.97 o
   7   4  11         16.47         14.79         2.08 o
   8   4  11        110.63        142.87        10.27 o
  -6   5  11         50.43         43.09         2.64 o
  -5   5  11          8.20          3.41         0.97 o
  -4   5  11         16.17         13.46         1.22 o
  -3   5  11          9.11         10.12         1.06 o
  -2   5  11          9.94          6.11         0.55 o
  -1   5  11         13.04         11.08         1.09 o
   0   5  11         11.83          8.67         0.70 o
   1   5  11          1.03          0.58         0.37 o
   2   5  11          7.61          7.02         1.22 o
   3   5  11         10.42          9.40         1.30 o
   4   5  11          0.78          0.38         0.96 o
   5   5  11         79.17         83.97         6.00 o
   6   5  11          0.03         -0.36         0.97 o
   7   5  11         11.82         11.60         1.50 o
   8   5  11         11.10         14.65         2.01 o
  -5   6  11          2.45          2.12         1.19 o
  -4   6  11         27.18         19.77         2.13 o
  -3   6  11          9.24          5.81         0.72 o
  -2   6  11          6.88          7.01         0.81 o
  -1   6  11          0.40          0.48         0.71 o
   0   6  11         45.42         46.36         2.54 o
   1   6  11         52.85         56.67         2.62 o
   2   6  11         88.16         90.64         4.25 o
   3   6  11          8.65          7.52         1.16 o
   4   6  11        110.17        125.37         8.05 o
   5   6  11         10.48         10.94         1.69 o
   6   6  11         24.21         25.37         2.32 o
   7   6  11         39.05         45.05         3.33 o
   8   6  11         64.31         72.64         5.31 o
  -4   7  11          4.64          2.01         1.70 o
  -3   7  11         14.32         15.48         1.35 o
  -2   7  11          2.18          1.58         0.93 o
  -1   7  11         40.94         46.74         2.68 o
   0   7  11          0.85          0.74         0.67 o
   1   7  11         12.98         14.57         1.53 o
   2   7  11         45.84         51.85         2.58 o
   3   7  11          0.36          0.62         1.06 o
   4   7  11        101.47        108.05         5.65 o
   5   7  11         49.41         54.32         3.26 o
   6   7  11         14.25         12.98         1.52 o
   7   7  11         36.29         42.64         4.60 o
   8   7  11         34.73         41.60         3.25 o
  -3   8  11         12.76         11.95         1.60 o
  -2   8  11          8.40          9.18         1.61 o
  -1   8  11         86.96         98.87         7.10 o
   0   8  11         22.27         19.70         2.11 o
   1   8  11        175.92        197.28         8.41 o
   2   8  11          0.41          0.48         0.93 o
   3   8  11          0.66          0.64         1.33 o
   4   8  11          0.02          0.67         1.53 o
   5   8  11          1.31          0.73         1.06 o
   6   8  11          8.60          9.58         1.72 o
   7   8  11         37.85         40.84         2.56 o
  -2   9  11          0.07         -0.50         1.19 o
  -1   9  11          0.06          0.85         1.33 o
   0   9  11         33.69         37.05         3.29 o
   1   9  11         58.56         57.26         3.53 o
   2   9  11         20.47         16.57         1.33 o
   3   9  11         24.04         21.48         1.92 o
   4   9  11         47.09         48.37         2.99 o
   5   9  11         23.44         22.96         2.27 o
   6   9  11          4.25          3.62         1.59 o
   7   9  11         36.60         44.30         4.24 o
  -1  10  11         20.05         24.87         5.83 o
   0  10  11          2.53          1.66         1.52 o
   1  10  11         16.55         14.71         1.87 o
   2  10  11          3.02          1.96         0.96 o
   3  10  11          3.82          2.82         1.42 o
   4  10  11         15.73         18.69         2.34 o
   5  10  11         56.59         63.36         3.86 o
  -3  -3  12          6.04          6.29         1.48 o
  -2  -3  12         50.03         54.78         2.15 o
  -1  -3  12          0.05          0.42         0.57 o
   0  -3  12         27.76         25.70         2.89 o
   1  -3  12         19.54         17.56         2.51 o
  -4  -2  12         42.26         43.29         2.26 o
  -3  -2  12         84.00         96.86         2.78 o
  -2  -2  12          0.08         -0.21         0.90 o
  -1  -2  12         46.17         40.57         4.14 o
   0  -2  12         15.43         12.79         1.65 o
   1  -2  12         52.29         51.13         5.27 o
   2  -2  12          0.98          0.29         0.61 o
   3  -2  12         22.28         14.30         1.51 o
  -5  -1  12          0.98          1.21         1.07 o
  -4  -1  12         15.45         18.57         1.31 o
  -3  -1  12          0.00          0.25         0.79 o
  -2  -1  12         35.29         41.04         2.21 o
  -1  -1  12         10.95          9.36         1.51 o
   0  -1  12          0.95          0.67         0.60 o
   1  -1  12         32.01         32.60         2.61 o
   2  -1  12         46.85         41.57         4.12 o
   3  -1  12          0.37          0.33         0.86 o
   4  -1  12          9.04          6.92         1.01 o
  -5   0  12          3.74          3.62         1.20 o
  -4   0  12         28.71         31.61         1.91 o
  -3   0  12          0.52          0.42         0.88 o
  -2   0  12          0.35          0.28         0.87 o
  -1   0  12         19.48         21.12         2.23 o
   0   0  12        114.88        112.30         6.97 o
   1   0  12          3.38          2.63         0.74 o
   2   0  12         16.10         16.73         1.25 o
   3   0  12          1.44          1.21         0.72 o
   4   0  12         11.26         10.09         1.12 o
   5   0  12         32.13         37.70         1.74 o
  -6   1  12         46.04         52.09         3.61 o
  -5   1  12         52.85         63.96         2.27 o
  -4   1  12         27.47         31.69         1.94 o
  -3   1  12          7.15          7.49         1.44 o
  -2   1  12          2.69          3.34         0.99 o
  -1   1  12         61.08         56.88         6.92 o
   0   1  12         29.17         25.89         2.69 o
   1   1  12          0.19          0.25         0.45 o
   2   1  12         66.22         66.47         2.88 o
   3   1  12          0.25          0.35         0.52 o
   4   1  12         79.66         86.83         3.21 o
   5   1  12          4.72          4.99         0.88 o
   6   1  12          9.11          5.87         1.12 o
  -6   2  12         14.24         15.94         2.30 o
  -5   2  12          0.73          0.28         0.96 o
  -4   2  12        118.37        119.51         3.18 o
  -3   2  12          1.81          1.87         1.05 o
  -2   2  12         47.58         49.05         1.80 o
  -1   2  12          8.29          5.65         0.74 o
   0   2  12          6.23          4.82         0.77 o
   1   2  12         21.18         22.29         2.30 o
   2   2  12         36.93         34.52         1.72 o
   3   2  12          0.00         -0.01         0.52 o
   4   2  12        154.53        170.56         5.19 o
   5   2  12          3.61          4.92         0.93 o
   6   2  12          0.07          0.29         0.70 o
  -5   3  12          8.61          8.91         1.27 o
  -4   3  12         44.48         39.37         4.82 o
  -3   3  12         74.54         73.90         4.60 o
  -2   3  12          1.53          1.48         0.85 o
  -1   3  12         76.40         64.13        10.07 o
   0   3  12          0.03          0.05         0.35 o
   1   3  12         15.42         13.57         0.84 o
   2   3  12         28.96         29.11         1.08 o
   3   3  12         68.50         66.45         2.59 o
   4   3  12         77.42         81.27         6.16 o
   5   3  12          2.17          2.19         1.15 o
   6   3  12          4.06          3.92         1.53 o
   7   3  12         17.93         14.44         1.66 o
  -5   4  12         48.57         42.68         6.94 o
  -4   4  12         35.79         32.94         5.46 o
  -3   4  12         16.78         15.66         1.56 o
  -2   4  12         45.50         34.09         6.81 o
  -1   4  12          0.13          0.10         0.37 o
   0   4  12          8.26          5.90         0.70 o
   1   4  12         34.86         32.41         1.35 o
   2   4  12          0.07          0.24         0.64 o
   3   4  12        233.81        240.92        16.17 o
   4   4  12          0.05         -0.19         1.16 o
   5   4  12          0.83          1.28         0.88 o
   6   4  12         18.54         18.81         1.96 o
   7   4  12          2.87          1.70         0.97 o
  -5   5  12        115.86        121.73         5.13 o
  -4   5  12         56.36         50.94         6.78 o
  -3   5  12         28.62         32.74         2.70 o
  -2   5  12         13.20          7.46         1.58 o
  -1   5  12         87.51         73.56        17.23 o
   0   5  12          1.72          1.00         0.85 o
   1   5  12         98.99         89.76         8.99 o
   2   5  12          0.46          1.07         1.12 o
   3   5  12         25.85         29.20         2.16 o
   4   5  12        241.91        278.80        18.02 o
   5   5  12         37.91         35.75         2.35 o
   6   5  12          5.27          4.50         1.34 o
   7   5  12         12.29         12.28         1.80 o
  -4   6  12         10.81         11.09         2.07 o
  -3   6  12          0.05         -0.28         1.20 o
  -2   6  12          1.23          0.89         0.77 o
  -1   6  12         15.57         12.24         1.59 o
   0   6  12         23.53         17.71         1.96 o
   1   6  12        106.39        108.03        12.12 o
   2   6  12         17.45         17.88         1.61 o
   3   6  12          2.93          2.13         1.14 o
   4   6  12          6.82          7.05         1.77 o
   5   6  12          4.61          3.57         1.28 o
   6   6  12          2.63          2.60         1.41 o
   7   6  12         88.75        102.03         7.70 o
  -3   7  12          0.07          0.02         0.96 o
  -2   7  12         26.25         26.46         2.02 o
  -1   7  12          2.72          1.94         1.54 o
   0   7  12         27.71         28.30         3.11 o
   1   7  12         11.84         11.65         1.35 o
   2   7  12         14.08         14.29         1.64 o
   3   7  12          2.31          2.66         0.96 o
   4   7  12         47.95         55.88         4.30 o
   5   7  12          5.12          5.41         1.66 o
   6   7  12          9.01          9.03         1.52 o
  -2   8  12          4.37          4.48         1.56 o
  -1   8  12         18.07         18.68         2.19 o
   0   8  12          0.17          0.29         0.73 o
   1   8  12          0.01          0.10         0.80 o
   2   8  12          0.68          0.46         1.35 o
   3   8  12          6.83          6.60         1.46 o
   4   8  12         18.01         19.58         2.44 o
   5   8  12         90.99         99.62         7.25 o
   6   8  12         15.83         20.01         2.50 o
  -1   9  12         16.52         16.04         2.11 o
   0   9  12         35.80         43.17         2.77 o
   1   9  12         80.12         99.53         6.51 o
   2   9  12          0.94          0.44         1.09 o
   3   9  12          0.00          0.23         0.88 o
   4   9  12         51.12         54.19         3.28 o
   5   9  12          7.62          7.22         1.69 o
   2  10  12          1.94          2.66         2.13 o
   3  10  12          3.76          0.68         2.43 o
  -3  -1  13         12.61         13.08         1.58 o
  -2  -1  13          8.57         10.21         1.36 o
  -1  -1  13          5.64          5.69         1.28 o
   0  -1  13          3.89          2.45         0.76 o
   1  -1  13          2.09          1.38         0.64 o
   2  -1  13         14.82         14.90         1.95 o
  -3   0  13          0.23          0.10         0.96 o
  -2   0  13         46.42         49.90         1.84 o
  -1   0  13         43.38         42.92         2.02 o
   0   0  13         11.68         12.93         1.75 o
   1   0  13         11.64          7.25         0.97 o
   2   0  13         34.84         39.11         3.72 o
   3   0  13          0.34          0.24         0.65 o
  -4   1  13          9.94         12.10         1.28 o
  -3   1  13          2.66          2.61         1.19 o
  -2   1  13         26.90         30.26         1.48 o
  -1   1  13         10.27         11.82         1.23 o
   0   1  13         80.12         72.43        10.44 o
   1   1  13          4.21          2.69         0.72 o
   2   1  13          1.58          1.09         0.65 o
   3   1  13          2.23          1.39         0.72 o
   4   1  13         71.09         81.70         4.08 o
  -4   2  13         17.70         20.44         1.94 o
  -3   2  13          1.86          2.36         0.76 o
  -2   2  13         30.09         32.13         1.82 o
  -1   2  13          4.67          3.13         0.85 o
   0   2  13          6.70          4.71         0.84 o
   1   2  13         84.63         82.51         7.65 o
   2   2  13         12.13         12.68         1.06 o
   3   2  13          0.29          0.09         0.50 o
   4   2  13         56.02         61.13         3.64 o
   5   2  13          6.85          6.99         1.41 o
  -4   3  13          3.10          2.25         0.82 o
  -3   3  13         18.47         15.20         1.80 o
  -2   3  13          9.01          7.82         0.98 o
  -1   3  13         13.82         12.25         1.60 o
   0   3  13          5.36          4.92         0.72 o
   1   3  13         28.74         20.95         3.21 o
   2   3  13         27.55         25.83         3.68 o
   3   3  13          3.99          5.74         1.49 o
   4   3  13          5.22          5.70         1.69 o
   5   3  13          7.69          7.08         1.46 o
  -4   4  13         11.42          9.93         1.83 o
  -3   4  13          0.03          0.19         0.60 o
  -2   4  13          4.85          3.74         1.06 o
  -1   4  13          8.71          5.89         1.55 o
   0   4  13          1.61          0.65         0.96 o
   1   4  13         61.14         54.58        10.06 o
   2   4  13          0.02          0.37         1.23 o
   3   4  13        256.37        263.34        34.73 o
   4   4  13         68.86         67.70         4.72 o
   5   4  13          7.19          6.11         1.44 o
  -3   5  13         22.85         24.01         2.35 o
  -2   5  13         37.85         42.12         2.88 o
  -1   5  13         74.82         53.27        22.32 o
   0   5  13         34.13         22.19         6.33 o
   1   5  13          7.44          6.59         1.39 o
   2   5  13          1.30          0.65         0.82 o
   3   5  13         23.00         19.76         2.07 o
   4   5  13          4.35          5.25         1.77 o
   5   5  13          2.29          1.36         1.46 o
  -2   6  13          3.61          3.33         2.53 o
  -1   6  13         33.09         25.45         5.19 o
   0   6  13         40.19         33.66         5.00 o
   1   6  13          4.56          4.59         0.98 o
   2   6  13         22.47         18.43         2.10 o
   3   6  13         24.24         24.89         2.18 o
   4   6  13         16.25         14.99         1.84 o
   5   6  13          0.22          0.38         0.90 o
  -2   7  13          7.82          5.57         2.67 o
  -1   7  13         21.81         20.89         2.14 o
   0   7  13          0.03         -0.06         0.65 o
   1   7  13         21.93         22.18         2.11 o
   2   7  13          4.32          4.29         1.26 o
   3   7  13         17.16         16.48         2.84 o
   4   7  13         13.53         13.26         1.52 o
   5   7  13          1.30          0.60         1.28 o
   0   8  13         27.77         23.18         2.79 o
   1   8  13         31.03         28.47         4.28 o
   2   8  13         11.58         11.10         2.10 o
   3   8  13        100.55        133.89         9.80 o
   4   8  13          0.62          0.65         1.18 o
  -1   2  14         13.88         16.04         1.69 o
   0   2  14          0.04         -0.10         0.50 o
   1   2  14          1.17          1.68         0.71 o
   2   2  14          0.11          0.06         1.05 o
  -1   3  14          0.90          0.28         2.28 o
   0   3  14          6.31          2.36         1.41 o
   1   3  14         28.80         21.61         4.95 o
   2   3  14         12.54         11.92         3.21 o
   3   3  14         62.85         64.93         8.47 o
  -1   4  14          8.30          8.18         2.22 o
   0   4  14          9.10          5.96         1.63 o
   1   4  14         11.83          9.44         2.70 o
   2   4  14          8.01          6.43         1.33 o
   3   4  14         37.34         38.34         6.19 o
  -1   5  14         31.69         40.53         3.43 o
   0   5  14         14.21          9.24         3.02 o
   1   5  14         22.29         14.12         3.47 o
   2   5  14          2.99          2.00         1.32 o
   3   5  14         22.94         20.73         2.56 o
   0   6  14         66.64         63.86        18.59 o
   1   6  14          1.87          1.18         1.10 o
   2   6  14          0.79          0.44         1.09 o
                                                
