# Supplementary material for: Role of pK a in establishing the crystal structures of six hydrogen-bonded compounds of 4-methyl­quinoline with different isomers of chloro- and nitro-substituted benzoic acids
Source: Acta Crystallogr E Crystallogr Commun. 2021 Oct 26;77(Pt 11):1144–52. doi: 10.1107/S2056989021010896 (PMC8587989; doi:10.1107/S2056989021010896)
Supplement: Supplementary file 4 [file e-77-01144-IIsup3.hkl]

#
# h,k,l, Fc-squared, Fo-squared, sigma(Fo-squared), status flag
#
data_II
_shelx_title ' 11021911'
_shelx_refln_list_code          4
_shelx_F_calc_maximum      148.78
_exptl_crystal_F_000       356.00
_reflns_d_resolution_high  0.7110

loop_
 _space_group_symop_operation_xyz
 'x, y, z'
 '-x, -y, -z'

_cell_length_a     7.6353
_cell_length_b     9.3827
_cell_length_c    11.3756
_cell_angle_alpha  91.453
_cell_angle_beta   95.204
_cell_angle_gamma 107.773

_shelx_F_squared_multiplier     1.000

loop_
 _refln_index_h
 _refln_index_k
 _refln_index_l
 _refln_F_squared_calc
 _refln_F_squared_meas
 _refln_F_squared_sigma
 _refln_observed_status
   2   0   0       1295.70       1174.30        10.97 o
   3   0   0        118.51        148.99         2.04 o
   4   0   0        441.61        523.94         5.78 o
   5   0   0         50.54         62.46         1.68 o
   6   0   0        152.92        159.00         4.08 o
   7   0   0         13.56         12.32         1.21 o
   8   0   0         10.07         17.47         1.43 o
   9   0   0         24.75         27.36         4.51 o
  10   0   0          0.06          0.19         3.35 o
 -10   1   0          2.97          2.92         3.58 o
  -9   1   0          4.81          7.02         3.58 o
  -8   1   0         36.51         45.14         1.47 o
  -7   1   0         33.36         42.99         1.30 o
  -6   1   0        360.52        403.15        11.95 o
  -5   1   0          0.12          1.97         0.56 o
  -4   1   0        265.30        248.93         8.36 o
  -3   1   0        247.25        251.71         2.84 o
  -2   1   0       1388.01        156.57       632.70 o
  -1   1   0         62.08         63.22         0.81 o
   1   1   0       2526.15       2495.52        15.53 o
   2   1   0       1007.90       1013.95         6.87 o
   3   1   0        619.50        586.71         4.52 o
   4   1   0        126.60        104.56         1.76 o
   5   1   0          9.45         10.92         1.02 o
   6   1   0         10.24          9.56         1.03 o
   7   1   0          1.33          2.12         1.50 o
   8   1   0          9.82          7.86         1.32 o
   9   1   0         11.07         12.81         3.53 o
 -10   2   0          4.42          6.90         5.33 o
  -9   2   0          0.36          1.79         2.86 o
  -8   2   0          5.92          2.93         1.96 o
  -7   2   0         21.30         30.80         3.09 o
  -6   2   0         28.56         35.77         1.19 o
  -5   2   0         27.17         29.74         0.89 o
  -4   2   0        636.95        588.87        59.32 o
  -3   2   0         75.12         73.69        14.80 o
  -2   2   0        672.34        699.50         6.18 o
  -1   2   0       2158.52       1873.69        17.35 o
   0   2   0         16.85          7.84         0.61 o
   1   2   0        290.86        301.68         2.54 o
   2   2   0         64.48         54.77         1.06 o
   3   2   0        649.24        729.99        10.85 o
   4   2   0         76.28         74.76         1.39 o
   5   2   0          6.49          8.09         1.28 o
   6   2   0         20.74         26.44         1.51 o
   7   2   0          0.05          1.45         1.09 o
   8   2   0          6.40          7.04         2.18 o
   9   2   0          7.43          5.39         4.72 o
 -10   3   0          0.02          0.09         4.14 o
  -9   3   0          7.00          6.88         3.18 o
  -8   3   0          4.67          2.76         3.65 o
  -7   3   0         59.62         62.21         3.45 o
  -6   3   0          5.13          5.89         0.49 o
  -5   3   0          3.19          1.37         0.45 o
  -3   3   0       1320.38       1446.00        28.15 o
  -2   3   0       1175.93       1231.11         7.99 o
  -1   3   0       1281.62       1260.71         8.97 o
   0   3   0          5.43         10.99         0.71 o
   1   3   0        142.27        124.59         1.54 o
   2   3   0          0.04          0.71         0.81 o
   3   3   0        427.64        443.26         6.32 o
   4   3   0          0.37          0.28         0.78 o
   5   3   0          1.00          0.78         1.06 o
   6   3   0         28.52         33.32         1.93 o
   7   3   0        108.74        133.05         3.31 o
   8   3   0          9.54          6.35         1.79 o
   9   3   0          4.68          4.56         4.95 o
 -10   4   0         28.91         41.92         5.97 o
  -9   4   0          0.09          0.90         2.58 o
  -8   4   0         12.29         10.76         2.80 o
  -7   4   0         33.27         33.37         2.51 o
  -6   4   0         93.60         96.52         1.62 o
  -5   4   0        138.54        154.73         1.94 o
  -4   4   0        523.35        563.63         5.54 o
  -3   4   0        847.36        774.01        10.47 o
  -2   4   0        255.55        217.75         4.28 o
  -1   4   0       1210.75       1213.18        10.01 o
   0   4   0        915.88        886.49         7.39 o
   1   4   0         67.86         51.59         1.24 o
   2   4   0        122.94         85.67         1.70 o
   3   4   0         29.94         20.40         1.25 o
   4   4   0         30.69         30.22         1.54 o
   5   4   0          3.20          5.97         1.40 o
   6   4   0         19.20         20.65         4.04 o
   7   4   0          3.18          2.32         1.51 o
   8   4   0          4.28          6.61         1.76 o
 -10   5   0          0.08         -2.20         3.41 o
  -9   5   0          1.45         -0.77         2.19 o
  -8   5   0         10.41         11.42         3.35 o
  -7   5   0         48.34         60.37         5.52 o
  -6   5   0          4.42          0.90         0.60 o
  -5   5   0        205.66        240.54         2.52 o
  -4   5   0        238.59        249.23         2.41 o
  -3   5   0          0.10          0.21         0.47 o
  -2   5   0        187.51        121.16         1.94 o
  -1   5   0        334.75        346.99         5.48 o
   0   5   0         11.43         18.52         0.97 o
   1   5   0        106.33         88.90         1.57 o
   2   5   0         49.46         60.74         1.69 o
   3   5   0          1.08          1.13         0.98 o
   4   5   0         30.73         26.28         1.53 o
   5   5   0         14.56         13.94         2.05 o
   6   5   0         28.42         30.05         2.97 o
   7   5   0         14.19         19.47         2.05 o
   8   5   0          6.22          7.64         2.37 o
 -10   6   0          0.89          0.28         3.05 o
  -9   6   0          8.17          6.61         3.26 o
  -8   6   0          2.10          4.45         2.86 o
  -7   6   0          1.85          1.16         0.85 o
  -6   6   0         68.49         73.59         1.54 o
  -5   6   0         31.64         36.26         1.15 o
  -4   6   0        421.57        422.96         6.70 o
  -3   6   0         31.61         20.51         0.93 o
  -2   6   0         88.25         87.25         1.99 o
  -1   6   0        194.80        199.34         2.58 o
   0   6   0        108.82         95.86         2.06 o
   1   6   0          0.03          1.08         0.94 o
   2   6   0          0.75          0.89         1.23 o
   3   6   0          8.98         10.40         1.46 o
   4   6   0          0.05         -1.28         1.49 o
   5   6   0          3.33          2.96         1.61 o
   6   6   0         11.29          2.16         3.32 o
   7   6   0          7.99          0.85         2.57 o
 -10   7   0          0.01          0.30         2.39 o
  -9   7   0          1.65         -0.36         2.58 o
  -8   7   0          4.87          0.78         2.56 o
  -7   7   0        103.99         69.64         4.57 o
  -6   7   0          0.50          0.51         0.95 o
  -5   7   0         14.15         17.03         0.89 o
  -4   7   0          4.05          8.29         1.13 o
  -3   7   0       1388.37       1363.53        31.70 o
  -2   7   0          0.65         -0.31         0.73 o
  -1   7   0          0.01         -0.03         0.80 o
   0   7   0         27.74         26.47         1.36 o
   1   7   0          1.67          0.19         1.14 o
   2   7   0        130.32        114.99         4.41 o
   3   7   0        448.09        488.65        13.15 o
   4   7   0         63.05         77.19         2.71 o
   5   7   0         15.88         15.75         3.80 o
   6   7   0         24.39         31.76         3.25 o
 -10   8   0          7.02          1.47         2.76 o
  -9   8   0          6.30          0.74         2.39 o
  -8   8   0          1.72         -1.87         4.68 o
  -7   8   0         19.21         10.08         2.15 o
  -6   8   0         47.66         41.42         5.35 o
  -5   8   0          3.09          1.56         0.78 o
  -4   8   0          2.88          5.03         1.08 o
  -3   8   0        203.41        209.60         4.87 o
  -2   8   0          0.04          0.53         1.00 o
  -1   8   0         14.07         16.35         1.90 o
   0   8   0          0.56          1.27         1.01 o
   1   8   0          8.69         12.79         2.13 o
   2   8   0         59.14         58.72         2.01 o
   3   8   0         59.56         57.34         2.18 o
   4   8   0          9.46          9.31         1.82 o
   5   8   0          7.41          5.49         3.15 o
   6   8   0         10.75         -0.03         1.78 o
  -9   9   0          3.25          0.48         2.94 o
  -8   9   0          2.64          2.04         2.89 o
  -7   9   0          0.01         -0.48         0.73 o
  -6   9   0          1.17          0.29         0.87 o
  -5   9   0          9.00         11.11         1.40 o
  -4   9   0        106.11        114.50         3.96 o
  -3   9   0          7.25          6.46         1.08 o
  -2   9   0          3.57          2.92         1.00 o
  -1   9   0          8.02          5.76         1.29 o
   0   9   0         22.34         22.72         2.98 o
   1   9   0         21.78         16.30         3.46 o
   2   9   0          7.10          2.37         1.50 o
   3   9   0          0.13          1.46         1.55 o
   4   9   0          0.39          1.43         1.80 o
   5   9   0         29.79         29.76         2.60 o
  -9  10   0          5.28          6.26         3.90 o
  -8  10   0          0.13         -1.25         2.90 o
  -7  10   0          7.95          4.35         2.68 o
  -6  10   0          0.03         -0.58         1.01 o
  -5  10   0          0.21          0.10         0.89 o
  -4  10   0         30.54         36.67         2.76 o
  -3  10   0         17.43         22.14         2.86 o
  -2  10   0         13.30          8.35         1.82 o
  -1  10   0         22.69         18.28         3.11 o
   0  10   0         11.85          9.72         2.23 o
   1  10   0          0.04         -0.20         1.14 o
   2  10   0          1.51          1.94         1.92 o
   3  10   0          0.16         -0.06         1.66 o
   4  10   0          2.06          0.88         2.33 o
  -8  11   0          2.31         -0.98         4.17 o
  -7  11   0         21.66         26.77         5.37 o
  -6  11   0         29.59         42.29         7.89 o
  -5  11   0         18.14         16.98         1.67 o
  -4  11   0          3.21          1.95         1.35 o
  -3  11   0          0.27          0.18         1.08 o
  -2  11   0          5.92          7.53         1.39 o
  -1  11   0          0.11          0.16         1.24 o
   0  11   0          5.25          2.95         1.65 o
   1  11   0         12.32         13.11         3.11 o
   2  11   0          1.17          2.49         1.79 o
  -7  12   0          1.96         -0.20         3.69 o
  -6  12   0          2.61          1.75         1.67 o
  -5  12   0          1.10          0.64         1.55 o
  -4  12   0         31.55         44.93         5.89 o
  -3  12   0         18.73         25.99         5.51 o
  -2  12   0          0.16          0.39         1.42 o
  -1  12   0          3.92          2.81         2.05 o
   0  12   0          0.01          0.04         1.45 o
   1  12   0          1.05          1.35         2.11 o
  -4  13   0          5.91          7.94         2.20 o
  -3  13   0          0.15          1.30         1.53 o
  -2  13   0          1.63          3.03         1.91 o
   2 -13   1          2.55          2.27         3.68 o
   3 -13   1         13.63          4.71         4.67 o
   4 -13   1         12.00          5.63        10.97 o
  -1 -12   1          0.45          2.50         1.87 o
   0 -12   1          5.41          5.95         2.17 o
   1 -12   1          5.72          4.01         1.63 o
   2 -12   1          0.19          1.67         1.32 o
   3 -12   1          1.13          0.44         1.11 o
   4 -12   1          0.04         -0.30         1.04 o
   5 -12   1          0.08          0.20         1.32 o
   6 -12   1          0.99          0.74         1.69 o
   7 -12   1          2.82          0.52         2.26 o
  -2 -11   1         10.27          7.25         1.82 o
  -1 -11   1          0.00          0.79         1.83 o
   0 -11   1          2.81          3.85         2.07 o
   1 -11   1         26.84         29.55         1.79 o
   2 -11   1         17.70         21.28         1.87 o
   3 -11   1          6.30          6.20         1.53 o
   4 -11   1          4.70          1.31         1.14 o
   5 -11   1          0.06         -0.24         1.04 o
   6 -11   1          2.33          0.62         1.16 o
   7 -11   1          0.15          0.04         1.96 o
   8 -11   1          0.51          3.10         2.58 o
  -4 -10   1          0.01         -0.23         1.94 o
  -3 -10   1          6.57          9.76         1.89 o
  -2 -10   1          0.40         -0.11         1.43 o
  -1 -10   1          1.07          2.56         1.48 o
   0 -10   1        103.87        120.86         2.84 o
   1 -10   1         17.28         20.85         1.61 o
   2 -10   1          0.01          1.73         1.30 o
   3 -10   1          8.43         11.04         3.15 o
   4 -10   1         50.37         48.70         1.88 o
   5 -10   1          0.20          2.11         1.06 o
   6 -10   1          3.18          3.20         1.33 o
   7 -10   1          4.80          0.59         1.21 o
   8 -10   1          1.27         -0.01         3.35 o
   9 -10   1         14.16         27.93         3.54 o
  -5  -9   1          1.14          1.04         1.75 o
  -4  -9   1          0.16          0.91         1.71 o
  -3  -9   1          1.94          0.81         1.43 o
  -2  -9   1         23.13         29.15         1.86 o
  -1  -9   1         38.14         44.32         1.64 o
   0  -9   1         19.76         16.66         4.07 o
   1  -9   1         15.97         21.54         1.72 o
   2  -9   1         43.03         54.11         2.85 o
   3  -9   1         20.22         28.17         1.52 o
   4  -9   1        133.85        146.39         2.01 o
   5  -9   1          1.36          1.37         0.96 o
   6  -9   1          0.44          1.11         1.07 o
   7  -9   1         15.29         17.91        10.50 o
   8  -9   1          0.01          0.47         2.50 o
   9  -9   1          7.21          3.21         3.16 o
  -6  -8   1         13.73         -0.15         1.83 o
  -5  -8   1          9.66          1.47         1.91 o
  -4  -8   1          4.54          2.56         1.56 o
  -3  -8   1         17.28         20.78         1.73 o
  -2  -8   1        196.65        224.10         3.33 o
  -1  -8   1         41.29         44.26         1.72 o
   0  -8   1         22.65         34.67         2.11 o
   1  -8   1         15.66         11.75         1.16 o
   2  -8   1         62.95         59.38         3.44 o
   3  -8   1         66.25         62.20         1.65 o
   4  -8   1         75.14         75.72         1.62 o
   5  -8   1          7.13          5.85         1.27 o
   6  -8   1         23.91         17.53         1.30 o
   7  -8   1          4.09          3.59         1.49 o
   8  -8   1          5.60          1.61         2.14 o
   9  -8   1          1.63          0.21         2.04 o
  -6  -7   1          0.56          0.06         2.19 o
  -5  -7   1         33.44         37.24         2.76 o
  -4  -7   1         62.67         70.13         2.61 o
  -3  -7   1          4.89          5.58         1.60 o
  -2  -7   1         73.24         66.82         2.19 o
  -1  -7   1          0.22          1.13         0.98 o
   0  -7   1        129.45        142.57         2.10 o
   1  -7   1        141.05        152.09         3.26 o
   2  -7   1          5.16          4.82         0.89 o
   3  -7   1         25.69         25.52         1.08 o
   4  -7   1          6.58          8.15         1.13 o
   5  -7   1          6.21          6.02         1.39 o
   6  -7   1         89.05         77.97         1.99 o
   7  -7   1         34.96         15.67         1.45 o
   8  -7   1          0.06          0.08         2.14 o
   9  -7   1          6.16          2.15         2.85 o
  10  -7   1          3.06          0.41         2.90 o
  -7  -6   1          5.39          0.45         2.18 o
  -6  -6   1          6.85          1.50         1.56 o
  -5  -6   1          0.94         -0.34         1.57 o
  -4  -6   1         90.12         99.06         3.55 o
  -3  -6   1        722.27        774.27        11.92 o
  -2  -6   1        309.56        338.98         4.79 o
  -1  -6   1          1.59          2.06         0.83 o
   0  -6   1        275.78        308.44         3.95 o
   1  -6   1        338.12        382.22         7.79 o
   2  -6   1        195.00        219.57         4.80 o
   3  -6   1          6.60          7.05         0.82 o
   4  -6   1          6.97          6.24         0.77 o
   5  -6   1          7.39         10.32         1.64 o
   6  -6   1        110.08        112.95         3.44 o
   7  -6   1          0.34          0.44         0.73 o
   8  -6   1         23.74         30.70         2.65 o
   9  -6   1          0.01         -1.04         2.14 o
  10  -6   1          0.32          0.82         2.43 o
  -8  -5   1          3.33          4.98         2.05 o
  -7  -5   1          0.00          0.74         1.79 o
  -6  -5   1          0.13         -0.34         1.73 o
  -5  -5   1         19.83         19.71         2.90 o
  -4  -5   1        187.63        187.41         3.88 o
  -3  -5   1         10.30         13.97         1.24 o
  -2  -5   1        171.31        167.10         2.36 o
  -1  -5   1         26.59         36.78         1.15 o
   0  -5   1        296.50        243.26         3.00 o
   1  -5   1        178.79        165.98         2.06 o
   2  -5   1         49.41         42.44         0.97 o
   3  -5   1        233.43        244.10         2.86 o
   4  -5   1          3.53          0.75         0.74 o
   5  -5   1          8.73         13.05         1.05 o
   6  -5   1          0.73          1.70         0.65 o
   7  -5   1         28.74         39.36         3.08 o
   8  -5   1         18.86         23.65         4.27 o
   9  -5   1          0.93          1.44         2.82 o
  10  -5   1         12.17         11.45         3.15 o
  -8  -4   1          2.46          1.59         1.78 o
  -7  -4   1         42.92         48.23         3.55 o
  -6  -4   1          4.12          3.82         1.40 o
  -5  -4   1         39.43         33.98         1.91 o
  -4  -4   1         60.58         66.58         2.18 o
  -3  -4   1         18.84         14.81         1.02 o
  -2  -4   1        239.32        287.87         4.66 o
  -1  -4   1       1042.82       1015.25         8.55 o
   0  -4   1        143.94        136.24         1.63 o
   1  -4   1        620.86        640.38         7.47 o
   2  -4   1          7.13         12.56         0.60 o
   3  -4   1         28.56         19.47         0.73 o
   4  -4   1         19.05         18.58         0.70 o
   5  -4   1          1.27          1.58         0.62 o
   6  -4   1          0.69          0.61         0.53 o
   7  -4   1         28.47         30.41         1.01 o
   8  -4   1         26.76         35.99         3.31 o
   9  -4   1          5.28          8.00         4.31 o
  10  -4   1          4.55          5.11         8.00 o
  -9  -3   1          0.01          0.89         3.42 o
  -8  -3   1          3.81          4.34         2.12 o
  -7  -3   1          0.87          1.18         1.69 o
  -6  -3   1         22.96         19.34         1.66 o
  -5  -3   1        179.40        186.81         2.84 o
  -4  -3   1         12.92         13.81         1.14 o
  -3  -3   1        860.98        870.69         6.53 o
  -2  -3   1         59.94         77.20         2.14 o
  -1  -3   1        570.69        513.15         6.77 o
   0  -3   1        758.26        787.00         8.42 o
   1  -3   1        408.55        340.46         7.25 o
   2  -3   1        150.28        131.70         1.40 o
   3  -3   1       2823.60       3060.11        22.76 o
   4  -3   1         92.81         96.62         1.28 o
   5  -3   1        494.67        473.03        11.85 o
   6  -3   1        542.30        551.70        10.47 o
   7  -3   1        130.79        134.65         3.31 o
   8  -3   1          0.09          0.37         0.51 o
   9  -3   1         16.43         16.86         3.85 o
  10  -3   1         32.26         34.62         4.61 o
  -9  -2   1         13.16         12.74         4.18 o
  -8  -2   1          3.45          2.57         1.34 o
  -7  -2   1         14.38         19.30         1.53 o
  -6  -2   1         43.56         50.59         1.76 o
  -5  -2   1         36.74         35.19         1.79 o
  -4  -2   1         26.77         19.03         1.19 o
  -3  -2   1       1788.18       1907.08        26.15 o
  -2  -2   1         26.21         15.33         0.89 o
  -1  -2   1         28.77         19.87         1.12 o
   0  -2   1         83.82         81.23         1.40 o
   1  -2   1        625.83        672.05         3.86 o
   2  -2   1         29.68         24.19         0.89 o
   3  -2   1        619.85        581.97         4.56 o
   4  -2   1          6.80         16.12         0.94 o
   5  -2   1        104.33         88.92         1.37 o
   6  -2   1         63.30         73.12         1.49 o
   7  -2   1        265.89        282.47         4.25 o
   8  -2   1         89.10        116.44         7.03 o
   9  -2   1          1.64          3.44         3.26 o
  10  -2   1          1.45          1.44         2.77 o
  -9  -1   1         32.25         44.81         4.87 o
  -8  -1   1         14.92         11.08         1.38 o
  -7  -1   1          1.57          1.31         0.82 o
  -6  -1   1          3.83          4.55         1.01 o
  -5  -1   1        413.66        431.83         8.37 o
  -4  -1   1        253.89        219.88         4.65 o
  -3  -1   1          9.49         11.70         0.84 o
  -2  -1   1        788.67        826.35        14.29 o
  -1  -1   1         88.05        117.33         1.20 o
   1  -1   1          2.98          4.03         0.46 o
   2  -1   1        214.86        193.41         2.42 o
   3  -1   1        102.07         96.46         3.04 o
   4  -1   1        297.78        251.66         4.36 o
   5  -1   1        224.29        222.67         4.11 o
   6  -1   1          1.79          2.46         0.71 o
   7  -1   1          1.83         -0.13         0.59 o
   8  -1   1         96.87        107.74         4.67 o
   9  -1   1         37.15         52.54         6.29 o
  10  -1   1          1.58          1.80         3.16 o
 -10   0   1          4.29          3.20         3.11 o
  -9   0   1          0.96          0.49         2.48 o
  -8   0   1         26.07         24.18         2.29 o
  -7   0   1        258.87        278.90        11.20 o
  -6   0   1          1.31          2.18         0.97 o
  -5   0   1         85.84         76.44         1.58 o
  -4   0   1        619.98        603.94         7.83 o
  -3   0   1         39.19         43.10         0.98 o
  -2   0   1        938.38        820.96        39.55 o
  -1   0   1        339.44        123.85       123.69 o
   1   0   1        936.11        863.06         6.76 o
   2   0   1        350.17        282.20         3.01 o
   3   0   1        583.90        512.43         4.77 o
   4   0   1        121.04        118.59         1.75 o
   5   0   1         61.40         71.98         1.58 o
   6   0   1         37.45         31.05         1.77 o
   7   0   1         30.86         39.32         1.48 o
   8   0   1         18.85         17.52         1.68 o
   9   0   1         61.14         86.82         5.56 o
  10   0   1          0.24          1.31         3.95 o
 -10   1   1         33.05         40.95         4.87 o
  -9   1   1         13.78         18.13         3.13 o
  -8   1   1         20.62         12.54         8.91 o
  -7   1   1        481.37        568.31         7.11 o
  -6   1   1       1207.96       1258.48         9.01 o
  -5   1   1        345.92        304.07         3.87 o
  -4   1   1        155.78        154.31        61.43 o
  -3   1   1         32.96         11.56         5.71 o
  -2   1   1        479.74        411.62        12.01 o
  -1   1   1       4323.00       4385.66        26.52 o
   1   1   1       1684.11       1616.89        10.49 o
   2   1   1        275.25        217.91         2.12 o
   3   1   1       1991.85       1870.87        18.33 o
   4   1   1         68.64         51.29         1.57 o
   5   1   1         92.62         81.47         1.87 o
   6   1   1        129.11        139.47         2.30 o
   7   1   1         13.35         17.76         2.01 o
   8   1   1         12.91         16.65         2.10 o
   9   1   1          7.71          5.84         7.54 o
 -10   2   1          3.36          4.30         3.23 o
  -9   2   1          7.30          5.12         2.71 o
  -8   2   1         33.97         52.08         3.13 o
  -7   2   1         20.18         19.77         7.16 o
  -6   2   1         58.88         52.35         2.42 o
  -5   2   1        161.34        180.22         4.41 o
  -4   2   1          0.03          1.84         2.50 o
  -3   2   1        330.16        263.55         6.28 o
  -2   2   1       1416.58       1201.05        12.70 o
  -1   2   1        894.45        893.53         9.66 o
   0   2   1       1376.61       1148.34         9.45 o
   1   2   1        376.77        367.64         3.24 o
   2   2   1       1349.63       1366.94        21.01 o
   3   2   1        514.77        488.58         4.09 o
   4   2   1          9.93          7.08         1.06 o
   5   2   1        338.37        308.51         3.83 o
   6   2   1         32.97         43.27         2.05 o
   7   2   1        119.25        157.43         3.15 o
   8   2   1         25.46         26.93         2.38 o
   9   2   1          0.08          0.72         2.30 o
 -10   3   1          4.51          1.70         2.78 o
  -9   3   1          0.64          1.54         2.37 o
  -8   3   1         38.85         62.13         4.98 o
  -7   3   1        182.72        217.98         8.06 o
  -6   3   1         14.41         14.31         4.21 o
  -5   3   1         70.02         66.36         3.02 o
  -4   3   1          0.49          0.55         0.27 o
  -3   3   1         38.26         34.97         0.71 o
  -2   3   1        193.20        154.86         1.78 o
  -1   3   1        302.78        243.42         2.57 o
   0   3   1         84.50         98.92         1.39 o
   1   3   1        287.29        242.54         2.50 o
   2   3   1        223.52        217.03         2.51 o
   3   3   1        540.28        501.05         4.73 o
   4   3   1          1.07          0.94         1.01 o
   5   3   1         43.39         36.61         1.62 o
   6   3   1         44.63         58.36         2.51 o
   7   3   1         37.29         38.10         2.03 o
   8   3   1         10.40         12.38         2.84 o
   9   3   1          9.96          7.64         1.99 o
 -10   4   1          4.87          3.68         2.98 o
  -9   4   1          1.37          1.79         2.39 o
  -8   4   1          1.88          0.57         2.29 o
  -7   4   1         96.25        116.24         4.67 o
  -6   4   1        116.25        131.00         4.35 o
  -5   4   1        219.94        189.00         9.98 o
  -4   4   1         26.59         45.94         0.76 o
  -3   4   1          8.42         10.93         0.62 o
  -2   4   1         48.95         48.42         1.06 o
  -1   4   1        390.33        415.62         4.45 o
   0   4   1       3378.74       3494.19        23.18 o
   1   4   1        324.66        349.60         4.33 o
   2   4   1        294.51        256.62         4.30 o
   3   4   1        486.34        486.51         8.70 o
   4   4   1         67.39         63.15         1.91 o
   5   4   1         33.98         41.83         2.03 o
   6   4   1          0.15          0.53         1.17 o
   7   4   1         21.28         18.60         2.06 o
   8   4   1         29.68         34.71         2.95 o
 -10   5   1          3.23          7.72         3.06 o
  -9   5   1         21.87         39.33         3.29 o
  -8   5   1         14.63         14.85         2.58 o
  -7   5   1         12.58          7.54         2.72 o
  -6   5   1        214.98        189.48         5.25 o
  -5   5   1          1.49          3.94         0.47 o
  -4   5   1        380.30        364.09         3.62 o
  -3   5   1          1.44          2.20         0.68 o
  -2   5   1        176.53        155.45         1.93 o
  -1   5   1        345.91        377.66         4.02 o
   0   5   1        100.51        103.73         1.65 o
   1   5   1          0.15          0.44         0.80 o
   2   5   1        149.40        143.89         2.41 o
   3   5   1         47.62         42.70         1.93 o
   4   5   1        141.12        148.73         2.95 o
   5   5   1         33.75         42.10         2.04 o
   6   5   1         34.07         37.61         2.45 o
   7   5   1          9.72          4.85         2.27 o
   8   5   1         18.73         23.83         2.94 o
 -10   6   1          7.13         10.07         3.80 o
  -9   6   1          9.50          8.02         3.26 o
  -8   6   1          1.71          2.66         4.73 o
  -7   6   1         15.92          8.78         2.88 o
  -6   6   1          5.74          5.44         0.69 o
  -5   6   1         18.30         19.08         0.82 o
  -4   6   1          1.81          3.80         0.90 o
  -3   6   1         74.34         56.84         1.35 o
  -2   6   1          0.28          0.80         0.75 o
  -1   6   1         12.89         15.63         1.04 o
   0   6   1        331.89        330.64         4.56 o
   1   6   1        137.79        127.95         3.09 o
   2   6   1        265.75        295.47         4.75 o
   3   6   1        198.67        206.86         3.27 o
   4   6   1        166.73        192.65         4.46 o
   5   6   1         49.73         56.36         2.37 o
   6   6   1         14.48          8.96         4.48 o
   7   6   1          1.91          2.64         2.85 o
 -10   7   1         12.43         13.76         3.35 o
  -9   7   1          0.25          1.62         3.09 o
  -8   7   1         17.39         29.93         3.80 o
  -7   7   1         20.62         29.86         5.37 o
  -6   7   1          2.26          1.26         0.69 o
  -5   7   1         12.40          7.12         0.91 o
  -4   7   1          7.67          7.58         1.02 o
  -3   7   1         16.37         18.16         1.14 o
  -2   7   1          9.54         12.15         1.18 o
  -1   7   1          3.13          2.21         0.92 o
   0   7   1         81.14         67.44         2.14 o
   1   7   1         31.78         32.59         1.67 o
   2   7   1        287.66        295.31         4.10 o
   3   7   1          1.09          2.99         1.53 o
   4   7   1          0.24         -0.39         1.32 o
   5   7   1         14.03          4.60         2.88 o
   6   7   1         26.59         43.46         3.21 o
 -10   8   1         15.16          9.32         6.04 o
  -9   8   1          9.23         14.40         6.82 o
  -8   8   1          0.76          3.48         3.17 o
  -7   8   1         44.74         28.53         4.52 o
  -6   8   1         48.38         47.17         6.29 o
  -5   8   1         41.60         44.74         1.88 o
  -4   8   1       1313.98       1373.55        30.01 o
  -3   8   1        337.12        356.13        10.62 o
  -2   8   1         35.50         33.19         2.07 o
  -1   8   1          5.32          5.06         1.57 o
   0   8   1        285.87        304.55         4.46 o
   1   8   1         22.61         25.61         1.72 o
   2   8   1          8.38          8.69         1.48 o
   3   8   1         23.71         30.16         2.16 o
   4   8   1          8.69          9.41         2.68 o
   5   8   1          6.40          3.38         2.16 o
  -9   9   1         15.18         26.16         4.62 o
  -8   9   1          2.02          2.08         3.13 o
  -7   9   1          0.51          1.97         4.48 o
  -6   9   1          6.51          2.25         1.03 o
  -5   9   1         20.64         25.00         1.68 o
  -4   9   1         34.48         34.97         1.83 o
  -3   9   1         50.39         63.14         3.67 o
  -2   9   1         10.29         11.04         1.67 o
  -1   9   1         80.03         70.49         2.18 o
   0   9   1         15.40          9.17         2.23 o
   1   9   1         22.08         26.39         1.94 o
   2   9   1         15.19         16.68         2.06 o
   3   9   1         10.39          6.85         1.91 o
   4   9   1          3.07          1.92         1.95 o
   5   9   1         36.58         35.60         3.47 o
  -9  10   1          1.44         -0.85         5.46 o
  -8  10   1          0.03         -0.21         2.74 o
  -7  10   1          0.02          1.65         2.52 o
  -6  10   1          0.00          0.27         0.88 o
  -5  10   1          6.06          3.11         1.22 o
  -4  10   1         23.42         28.82         1.49 o
  -3  10   1          4.63          4.15         1.23 o
  -2  10   1          0.86          0.85         1.11 o
  -1  10   1        102.52        110.39         3.05 o
   0  10   1          2.79          3.85         1.60 o
   1  10   1          0.67         -0.27         1.29 o
   2  10   1          1.39          0.62         1.73 o
   3  10   1         20.97         23.31         2.50 o
   4  10   1          2.42         -0.25         2.15 o
  -8  11   1          4.13          6.12         3.54 o
  -7  11   1          4.89          2.07         2.89 o
  -6  11   1          0.15          0.28         0.99 o
  -5  11   1          1.72          0.72         1.20 o
  -4  11   1          0.23          0.53         1.10 o
  -3  11   1          0.18          0.87         1.33 o
  -2  11   1          0.39          0.44         1.26 o
  -1  11   1         14.54         12.37         5.68 o
   0  11   1          1.45          1.27         1.76 o
   1  11   1         10.51          5.06         4.76 o
   2  11   1         11.36         11.01         2.29 o
  -7  12   1          2.17          1.86         5.02 o
  -6  12   1          5.30          1.73         1.52 o
  -5  12   1          7.77         10.01         2.65 o
  -4  12   1          2.46          6.02         2.20 o
  -3  12   1         10.85         24.30         2.20 o
  -2  12   1         22.93         32.22         3.11 o
  -1  12   1          0.20         -0.17         1.19 o
   0  12   1          7.69          6.18         2.05 o
   1  12   1          2.41          1.85         1.70 o
  -4  13   1          2.95          4.62         1.88 o
  -3  13   1          1.43          2.13         1.43 o
  -2  13   1          1.43          2.96         1.79 o
   2 -13   2         13.57         16.22         4.41 o
   3 -13   2          6.38          5.57         7.20 o
   4 -13   2          0.00          5.13         6.36 o
  -1 -12   2          1.20          1.71         3.66 o
   0 -12   2          0.53          1.69         3.20 o
   1 -12   2          6.39          7.04         3.63 o
   2 -12   2          0.28          0.69         2.37 o
   3 -12   2          0.37         -0.98         1.78 o
   4 -12   2          4.03          1.09         2.17 o
   5 -12   2          0.81          1.79         2.82 o
   6 -12   2          0.81          0.90         1.64 o
  -2 -11   2          3.42          2.80         1.51 o
  -1 -11   2          0.08          0.06         1.06 o
   0 -11   2          3.96          2.43         1.79 o
   1 -11   2         18.16         20.58         1.27 o
   2 -11   2          1.77          0.30         1.27 o
   3 -11   2          3.58          0.29         0.92 o
   4 -11   2         25.08         31.80         5.16 o
   5 -11   2          0.92         -0.54         1.23 o
   6 -11   2          0.70         -0.07         1.12 o
   7 -11   2          1.42          0.81         1.36 o
   8 -11   2          1.36          0.67         2.15 o
  -4 -10   2          2.08          1.80         2.02 o
  -3 -10   2          2.41          2.16         1.80 o
  -2 -10   2          0.17          0.59         1.13 o
  -1 -10   2         21.14         23.50         1.49 o
   0 -10   2          1.56          1.28         1.35 o
   1 -10   2          1.06          0.88         1.00 o
   2 -10   2         21.33         28.39         2.03 o
   3 -10   2          0.01          0.24         0.74 o
   4 -10   2         10.81         10.89         1.33 o
   5 -10   2          9.34         10.36         1.69 o
   6 -10   2          2.86          1.01         1.38 o
   7 -10   2          3.50          3.17         1.34 o
   8 -10   2          0.40          0.65         1.88 o
  -5  -9   2          3.11          1.67         2.22 o
  -4  -9   2          4.69          5.55         1.90 o
  -3  -9   2          0.45          0.14         1.29 o
  -2  -9   2          5.76          3.49         1.36 o
  -1  -9   2         13.68         16.17         1.38 o
   0  -9   2         40.98         50.50         2.00 o
   1  -9   2         43.34         55.93         2.91 o
   2  -9   2          9.91         12.64         2.42 o
   3  -9   2       1012.84       1208.22        23.77 o
   4  -9   2        174.58        193.07         2.92 o
   5  -9   2          2.76          2.72         1.18 o
   6  -9   2          0.06          0.97         1.52 o
   7  -9   2         37.89         26.75         3.76 o
   8  -9   2          1.57          0.69         2.32 o
   9  -9   2         12.22          7.60         6.11 o
  -6  -8   2          9.18          2.79         2.51 o
  -5  -8   2         23.45         35.72         6.66 o
  -4  -8   2          0.04          1.08         1.49 o
  -3  -8   2         33.33         30.81         2.43 o
  -2  -8   2         77.07         83.96         2.53 o
  -1  -8   2          4.08          5.83         1.14 o
   0  -8   2          6.37          4.66         1.03 o
   1  -8   2         31.74         37.83         1.76 o
   2  -8   2         12.40         12.10         1.69 o
   3  -8   2          9.09          7.82         0.96 o
   4  -8   2         38.40         39.57         1.19 o
   5  -8   2         35.23         53.75         1.90 o
   6  -8   2         10.43          7.36         1.33 o
   7  -8   2          1.99          0.55         0.88 o
   8  -8   2          3.22          0.30         2.03 o
   9  -8   2          0.57          0.57         2.00 o
  -6  -7   2          1.78          0.78         1.67 o
  -5  -7   2          0.02         -0.31         2.05 o
  -4  -7   2        119.48        152.08         2.97 o
  -3  -7   2         19.17         19.43         2.03 o
  -2  -7   2         14.93         18.83         1.40 o
  -1  -7   2         23.91         21.59         1.23 o
   0  -7   2         16.20         17.88         1.87 o
   1  -7   2         41.73         43.02         1.16 o
   2  -7   2         14.92         13.82         1.58 o
   3  -7   2         25.49         21.51         2.50 o
   4  -7   2         23.16         28.42         1.28 o
   5  -7   2         66.61         68.06         1.55 o
   6  -7   2         46.85         50.72         3.01 o
   7  -7   2          3.67          1.70         1.08 o
   8  -7   2          0.35          0.02         1.43 o
   9  -7   2          2.09          0.46         2.39 o
  10  -7   2          0.47          0.36         2.75 o
  -7  -6   2          3.77         -0.19         1.92 o
  -6  -6   2          6.48          1.07         1.68 o
  -5  -6   2          0.00          0.28         1.44 o
  -4  -6   2          8.39         11.65         1.66 o
  -3  -6   2         24.62         30.49         1.91 o
  -2  -6   2         71.84         65.24         2.42 o
  -1  -6   2         33.91         33.62         2.27 o
   0  -6   2        444.25        450.72         7.60 o
   1  -6   2        137.82        127.88         2.22 o
   2  -6   2          4.71          4.28         0.68 o
   3  -6   2         17.55         16.41         0.96 o
   4  -6   2         82.76         78.20         1.58 o
   5  -6   2          0.28          0.83         0.94 o
   6  -6   2        255.29        248.47         3.16 o
   7  -6   2          1.81          1.22         0.73 o
   8  -6   2          8.95         -0.41         2.16 o
   9  -6   2         15.24         23.50        12.20 o
  10  -6   2          9.02          0.59         3.01 o
  -8  -5   2          8.73         13.41         3.23 o
  -7  -5   2         43.99         52.05         4.13 o
  -6  -5   2          0.52          0.76         1.21 o
  -5  -5   2          4.25          4.72         1.60 o
  -4  -5   2          0.28          0.35         1.14 o
  -3  -5   2          2.81          1.55         0.96 o
  -2  -5   2          4.50          2.52         0.79 o
  -1  -5   2        758.50        782.56        11.33 o
   0  -5   2        541.71        541.60         8.02 o
   1  -5   2         79.73         70.70         1.24 o
   2  -5   2        604.85        602.46         5.93 o
   3  -5   2        133.98        146.96         1.97 o
   4  -5   2         14.40         19.85         1.34 o
   5  -5   2         21.67         18.84         1.07 o
   6  -5   2         10.33          9.98         1.11 o
   7  -5   2        157.33        185.02         4.71 o
   8  -5   2         15.48         17.01         2.19 o
   9  -5   2          3.43          3.69         3.59 o
  10  -5   2          2.60          0.29         3.83 o
  -8  -4   2          9.84          9.44         1.72 o
  -7  -4   2          3.31          1.68         1.44 o
  -6  -4   2         14.42         18.51         1.85 o
  -5  -4   2         80.73         81.56         2.15 o
  -4  -4   2         36.51         38.05         1.74 o
  -3  -4   2          0.14         -0.36         0.75 o
  -2  -4   2         11.30         10.10         0.85 o
  -1  -4   2         32.63         39.82         0.83 o
   0  -4   2         72.68         73.21         0.97 o
   1  -4   2         43.11         41.31         0.85 o
   2  -4   2        627.89        606.47         8.69 o
   3  -4   2        188.83        164.14         1.95 o
   4  -4   2        151.01        146.90         2.22 o
   5  -4   2        114.76        115.39         1.89 o
   6  -4   2          0.53          0.06         0.45 o
   7  -4   2         25.69         19.92         1.11 o
   8  -4   2         28.77         40.98         2.86 o
   9  -4   2          0.03          0.39         2.54 o
  10  -4   2          0.02         -0.04         5.76 o
  -9  -3   2          0.04          0.31         2.98 o
  -8  -3   2          1.14          0.24         1.41 o
  -7  -3   2         20.75         26.77         1.83 o
  -6  -3   2          0.25          1.16         1.33 o
  -5  -3   2         85.04         84.27         3.04 o
  -4  -3   2        185.41        160.53         2.56 o
  -3  -3   2         87.74         94.43         2.14 o
  -2  -3   2        176.27        158.52         1.99 o
  -1  -3   2        487.19        427.25         3.17 o
   0  -3   2         32.57         29.24         0.84 o
   1  -3   2          0.29          1.00         0.33 o
   2  -3   2         96.65         98.76         1.29 o
   3  -3   2        624.06        597.18        11.04 o
   4  -3   2        107.32         86.87         1.98 o
   5  -3   2        369.64        392.14         5.19 o
   6  -3   2        172.94        177.12         2.94 o
   7  -3   2         17.53         26.49         1.60 o
   8  -3   2          1.26          0.86         0.75 o
   9  -3   2          2.24          0.97         2.71 o
  10  -3   2          2.96          1.59         4.42 o
  -9  -2   2         18.68         18.69         3.51 o
  -8  -2   2         16.69         18.67         2.26 o
  -7  -2   2          4.87          3.98         1.08 o
  -6  -2   2          8.56          8.07         1.26 o
  -5  -2   2          0.39          0.69         0.94 o
  -4  -2   2        317.20        341.57         5.26 o
  -3  -2   2       1162.11       1072.89        11.32 o
  -2  -2   2        441.86        449.23         4.34 o
  -1  -2   2        228.37        237.99         2.23 o
   0  -2   2      13661.95      14325.70        94.73 o
   1  -2   2         25.76         42.86         0.69 o
   2  -2   2         52.89         55.61         1.16 o
   3  -2   2        196.40        134.31         1.58 o
   4  -2   2         17.06         38.55         1.37 o
   5  -2   2          2.36          3.51         0.68 o
   6  -2   2       1486.42       1577.58        15.49 o
   7  -2   2         28.27         34.45         1.37 o
   8  -2   2          0.26          2.15         0.93 o
   9  -2   2         11.47         11.72         3.15 o
  10  -2   2          4.63          3.10         3.99 o
  -9  -1   2         26.24         34.27         4.45 o
  -8  -1   2         19.09         16.26         1.70 o
  -7  -1   2         28.22         33.82         2.34 o
  -6  -1   2          6.12         12.25         1.33 o
  -5  -1   2          2.46          2.62         0.83 o
  -4  -1   2          0.14          1.25         0.67 o
  -3  -1   2         53.23         57.44         1.09 o
  -2  -1   2        384.03        351.65         8.14 o
  -1  -1   2       3757.91       3932.48        36.73 o
   0  -1   2        795.09        719.33         8.94 o
   1  -1   2         60.91         38.73         0.77 o
   2  -1   2        897.12        807.43         6.84 o
   3  -1   2          4.64         12.84         0.90 o
   4  -1   2        682.02        663.31        16.82 o
   5  -1   2        533.19        486.01        10.13 o
   6  -1   2        193.03        186.96         3.68 o
   7  -1   2         13.26         17.59         1.08 o
   8  -1   2         26.33         24.94         1.54 o
   9  -1   2         39.36         55.76         4.30 o
  10  -1   2         11.39         16.40         3.90 o
 -10   0   2          0.63          1.47         3.59 o
  -9   0   2          2.68          3.20         2.66 o
  -8   0   2         75.91         94.19        12.79 o
  -7   0   2          9.78          5.17         0.94 o
  -6   0   2         27.49         36.25         1.53 o
  -5   0   2          1.03          0.84         0.51 o
  -4   0   2          8.99          6.97         0.67 o
  -3   0   2          7.51         10.98         0.78 o
  -2   0   2        757.21        771.80         5.59 o
  -1   0   2        484.44        442.13         4.49 o
   0   0   2        423.39        438.77         3.42 o
   1   0   2         76.08         45.84         1.03 o
   2   0   2       2443.38       2403.72        15.48 o
   3   0   2        314.31        371.16         4.32 o
   4   0   2         21.01         13.75         0.96 o
   5   0   2        131.72        122.39         8.03 o
   6   0   2        102.30        110.50         2.54 o
   7   0   2          0.13          1.99         1.44 o
   8   0   2          4.98          8.26         1.37 o
   9   0   2          2.50          3.23         4.60 o
 -10   1   2         13.69         22.32         6.64 o
  -9   1   2          0.17         -1.22         2.39 o
  -8   1   2          7.03          9.38         2.47 o
  -7   1   2         28.35         25.37         5.91 o
  -6   1   2         23.83         17.25         5.82 o
  -5   1   2         78.57         50.55        18.61 o
  -4   1   2        184.08        192.92         3.49 o
  -3   1   2        225.73        237.57         7.59 o
  -2   1   2        519.58        486.71         6.19 o
  -1   1   2        221.89        241.90         3.71 o
   0   1   2        496.79        513.47         3.78 o
   1   1   2        447.68        429.17         3.45 o
   2   1   2          0.83          2.00         0.69 o
   3   1   2       1815.53       1855.91        16.89 o
   4   1   2        155.58        142.37         2.12 o
   5   1   2         28.14         27.11         1.62 o
   6   1   2         20.07         20.25         1.91 o
   7   1   2          0.58          0.86         1.70 o
   8   1   2          2.34          1.94         1.36 o
   9   1   2          0.05         -1.20         2.16 o
 -10   2   2         15.37         28.91         3.62 o
  -9   2   2         35.30         45.62         6.23 o
  -8   2   2         54.83         70.49         3.81 o
  -7   2   2        252.32        288.71         5.90 o
  -6   2   2         27.55         27.89         2.93 o
  -5   2   2         40.11         33.03         3.95 o
  -4   2   2       1092.38       1120.27        15.99 o
  -3   2   2       1739.67       1828.79        95.30 o
  -2   2   2       2007.71       1979.37        14.07 o
  -1   2   2         60.56         54.01         1.18 o
   0   2   2        579.25        573.43         4.11 o
   1   2   2       1876.14       1888.60        12.46 o
   2   2   2         31.95         34.16         1.10 o
   3   2   2        417.55        403.26         3.93 o
   4   2   2          1.63          2.11         1.11 o
   5   2   2        160.72        173.81         2.81 o
   6   2   2          1.81          1.21         1.31 o
   7   2   2          0.88          0.72         1.22 o
   8   2   2          0.09          0.38         1.42 o
   9   2   2          7.52          5.22         1.90 o
 -10   3   2          3.47          3.55         2.96 o
  -9   3   2          2.70          0.46         2.81 o
  -8   3   2          1.49          1.56         2.10 o
  -7   3   2         55.17         56.06         3.79 o
  -6   3   2          2.73         -0.10         1.81 o
  -5   3   2          8.68         13.01         2.23 o
  -4   3   2        594.89        603.63         7.15 o
  -3   3   2         31.21         49.74         0.82 o
  -2   3   2          8.90         19.97         0.66 o
  -1   3   2       3573.06       3595.15        49.59 o
   0   3   2        143.99        132.34         1.71 o
   1   3   2        605.61        466.65         4.02 o
   2   3   2        269.40        321.88         4.85 o
   3   3   2        171.90        158.00         2.12 o
   4   3   2        122.49        134.07         2.28 o
   5   3   2         18.45         10.42         1.90 o
   6   3   2         51.66         45.82         2.06 o
   7   3   2          1.37          1.91         1.45 o
   8   3   2          2.27          1.43         1.86 o
 -10   4   2          1.43          3.40         2.83 o
  -9   4   2          0.24         -1.64         3.03 o
  -8   4   2          1.34          4.87         2.89 o
  -7   4   2         10.50         15.01         2.96 o
  -6   4   2          1.71          5.18         2.40 o
  -5   4   2         42.39         32.13         2.18 o
  -4   4   2          0.74          1.87         0.44 o
  -3   4   2        520.68        499.66         6.66 o
  -2   4   2         48.03         67.49         1.24 o
  -1   4   2        233.94        271.99         3.52 o
   0   4   2        297.43        203.41         8.67 o
   1   4   2        239.05        208.10        20.01 o
   2   4   2        226.03        194.13         2.47 o
   3   4   2         10.03         15.76         1.76 o
   4   4   2         76.00         72.22         2.25 o
   5   4   2         23.15         23.86         1.61 o
   6   4   2          0.35          0.05         1.31 o
   7   4   2         14.34         13.39         2.81 o
   8   4   2          1.98         -0.57         1.88 o
 -10   5   2          0.59         -1.26         3.26 o
  -9   5   2          0.00          2.20         3.29 o
  -8   5   2          2.71          5.32         3.14 o
  -7   5   2        113.79        124.69         4.87 o
  -6   5   2         67.31         64.83         3.52 o
  -5   5   2         29.93         38.11         0.78 o
  -4   5   2         12.42         13.63         0.91 o
  -3   5   2        144.22        118.38         2.14 o
  -2   5   2         72.61         61.73         1.34 o
  -1   5   2       1755.90       1804.15        14.60 o
   0   5   2        144.30        128.26         2.51 o
   1   5   2        106.18        105.99         2.06 o
   2   5   2         24.44         16.65         1.60 o
   3   5   2       1051.32       1027.21        12.03 o
   4   5   2          0.61          0.23         1.13 o
   5   5   2         13.66         11.95         1.80 o
   6   5   2          4.14          2.69         1.83 o
   7   5   2          0.31         -0.29         2.11 o
 -10   6   2          2.21          0.73         2.67 o
  -9   6   2          4.83          5.40         4.20 o
  -8   6   2          3.13          6.80         3.21 o
  -7   6   2         92.76         84.39         4.52 o
  -6   6   2          0.47          0.50         0.35 o
  -5   6   2          0.65          0.77         0.48 o
  -4   6   2         98.39        106.87         2.34 o
  -3   6   2        259.17        262.60         4.93 o
  -2   6   2          0.43          0.63         0.85 o
  -1   6   2          0.54          3.71         0.90 o
   0   6   2        386.77        389.82         4.02 o
   1   6   2         47.35         66.96         1.58 o
   2   6   2        801.08        736.93        10.41 o
   3   6   2        201.92        204.13         3.10 o
   4   6   2         19.31         19.10         1.92 o
   5   6   2         19.52         18.32         1.94 o
   6   6   2          6.02          2.41         3.11 o
   7   6   2          8.83          4.25         3.52 o
 -10   7   2          0.14          2.01         3.02 o
  -9   7   2          7.95          7.74         3.87 o
  -8   7   2          0.67         -1.11         4.64 o
  -7   7   2         21.07         25.21         3.39 o
  -6   7   2         19.07         13.29         1.76 o
  -5   7   2          4.75          2.95         1.12 o
  -4   7   2        732.80        721.70        17.10 o
  -3   7   2         16.80         10.65         1.49 o
  -2   7   2         72.15         76.27         1.86 o
  -1   7   2         26.86         17.76         1.36 o
   0   7   2         15.08         20.47         1.45 o
   1   7   2          0.91          0.43         0.98 o
   2   7   2        316.00        341.20         4.08 o
   3   7   2         18.34         13.38         1.88 o
   4   7   2         31.67         34.93         2.33 o
   5   7   2         13.70          7.80         2.10 o
   6   7   2          4.72          0.17         1.88 o
 -10   8   2          0.76          2.45         3.31 o
  -9   8   2          0.37          0.78         3.35 o
  -8   8   2          5.31          5.90         3.40 o
  -7   8   2          0.20          1.09         4.43 o
  -6   8   2          5.12          3.93         0.88 o
  -5   8   2          9.96         11.03         2.57 o
  -4   8   2        142.55        140.31         2.68 o
  -3   8   2        126.10        142.89         3.59 o
  -2   8   2          4.85          4.17         1.53 o
  -1   8   2         18.05         30.22         1.61 o
   0   8   2         12.85         11.91         1.37 o
   1   8   2         27.04         23.56         1.60 o
   2   8   2          0.19         -0.31         1.36 o
   3   8   2         10.30         10.92         2.52 o
   4   8   2          0.92          0.27         1.75 o
   5   8   2          4.07          4.96         2.18 o
  -9   9   2          0.60          2.28         6.19 o
  -8   9   2          1.63          2.07         3.30 o
  -7   9   2          6.74         16.44         3.50 o
  -6   9   2         24.70         30.21         4.75 o
  -5   9   2          3.83          2.69         1.37 o
  -4   9   2          1.38          1.17         1.04 o
  -3   9   2         51.43         41.26         3.20 o
  -2   9   2         74.45         95.16         2.06 o
  -1   9   2          1.72          1.33         1.61 o
   0   9   2         44.65         41.20         2.29 o
   1   9   2          4.93          4.90         1.49 o
   2   9   2          1.07          1.41         1.57 o
   3   9   2          0.69          0.48         1.64 o
   4   9   2          1.21          1.79         1.88 o
  -9  10   2          0.00          0.51         3.43 o
  -8  10   2          0.56          0.89         4.65 o
  -7  10   2          3.72          3.23         3.52 o
  -6  10   2         21.20          8.66         4.13 o
  -5  10   2         26.22         22.63         1.86 o
  -4  10   2          0.37          0.08         1.28 o
  -3  10   2          0.63          0.78         1.21 o
  -2  10   2          1.83          1.02         1.30 o
  -1  10   2        147.01        147.73         5.09 o
   0  10   2          4.08          0.59         1.79 o
   1  10   2          1.78          0.21         1.54 o
   2  10   2         14.25         15.82         5.26 o
   3  10   2         31.04         48.57         3.63 o
  -8  11   2          2.17          4.61         3.57 o
  -7  11   2          7.92          2.70         2.80 o
  -6  11   2          1.32          0.95         1.13 o
  -5  11   2          9.05          4.41         2.89 o
  -4  11   2          6.22          5.87         3.28 o
  -3  11   2          1.89          1.90         1.64 o
  -2  11   2          2.07          2.73         1.77 o
  -1  11   2          1.41          0.30         1.24 o
   0  11   2          5.12          1.04         1.52 o
   1  11   2         10.45          1.61         2.25 o
   2  11   2          0.26         -0.21         1.91 o
  -7  12   2          0.37         -0.41         2.08 o
  -6  12   2          0.07          1.20         1.69 o
  -5  12   2          0.00         -0.09         1.30 o
  -4  12   2         57.49         70.03         7.39 o
  -3  12   2          3.02          0.85         1.84 o
  -2  12   2          2.57          0.03         1.56 o
  -1  12   2          4.38          2.52         2.01 o
   0  12   2          6.02         11.58         2.88 o
  -4  13   2          3.66          2.96         1.81 o
  -3  13   2          1.51          0.27         1.63 o
   3 -13   3          3.39          8.59         4.60 o
  -1 -12   3          1.21          0.76         5.11 o
   0 -12   3          6.17          4.49         3.75 o
   1 -12   3          2.44          4.13         3.61 o
   2 -12   3          3.17          1.69         2.41 o
   3 -12   3          5.00          2.83         2.99 o
   4 -12   3          0.11          0.74         5.14 o
   5 -12   3          0.55          0.32         4.61 o
   6 -12   3         24.68         23.48         3.93 o
  -2 -11   3          0.03         -1.37         3.11 o
  -1 -11   3          1.23          3.09         3.17 o
   0 -11   3         23.68         17.59         4.13 o
   1 -11   3          8.49          9.46         2.86 o
   2 -11   3          0.12         -0.68         2.15 o
   3 -11   3          0.23          0.60         0.96 o
   4 -11   3         56.83         67.46         8.48 o
   5 -11   3          0.65         -0.16         1.43 o
   6 -11   3          4.49          2.15         1.52 o
   7 -11   3          0.51         -0.96         1.17 o
  -4 -10   3          0.99          3.54         2.65 o
  -3 -10   3          2.82          0.33         1.14 o
  -2 -10   3         38.61         27.53         5.14 o
  -1 -10   3          1.79          0.80         1.50 o
   0 -10   3          5.12          4.84         1.04 o
   1 -10   3          8.15          7.00         0.97 o
   2 -10   3          0.83          3.29         0.89 o
   3 -10   3          1.59          0.50         0.83 o
   4 -10   3          8.21          2.26         2.91 o
   5 -10   3          2.33          0.72         1.01 o
   6 -10   3          1.81          1.48         1.45 o
   7 -10   3          0.00          1.48         1.07 o
   8 -10   3          0.16          0.89         1.74 o
  -5  -9   3          0.04         -1.13         1.97 o
  -4  -9   3          5.70          5.42         2.37 o
  -3  -9   3          1.85          0.56         1.02 o
  -2  -9   3          5.74          3.94         1.28 o
  -1  -9   3          4.04          4.19         1.60 o
   0  -9   3          4.38          1.56         0.79 o
   1  -9   3         23.93         32.02         1.65 o
   2  -9   3         10.99          9.74         1.21 o
   3  -9   3        171.49        207.49         4.24 o
   4  -9   3          0.50          0.90         0.91 o
   5  -9   3          6.13          5.46         1.29 o
   6  -9   3          0.93          0.99         1.29 o
   7  -9   3         11.81          7.35         1.19 o
   8  -9   3          0.00         -0.96         2.01 o
   9  -9   3          2.57         -0.57         5.04 o
  -6  -8   3          0.01          0.12         1.99 o
  -5  -8   3          0.60         -0.13         1.55 o
  -4  -8   3        128.95        147.06        16.35 o
  -3  -8   3        294.98        263.93        31.02 o
  -2  -8   3          0.03          0.80         0.95 o
  -1  -8   3          0.36          0.74         0.66 o
   0  -8   3         11.68         13.04         1.17 o
   1  -8   3         90.19         95.62         2.68 o
   2  -8   3        115.86        119.71         2.71 o
   3  -8   3        191.85        228.02         3.10 o
   4  -8   3         43.72         50.49         2.83 o
   5  -8   3          2.81          1.41         0.90 o
   6  -8   3         14.20         12.15         2.20 o
   7  -8   3          5.76          2.42         1.18 o
   8  -8   3          0.96          0.20         1.54 o
   9  -8   3          0.27          0.45         1.96 o
  -6  -7   3          2.18         -0.04         1.56 o
  -5  -7   3          1.21          1.52         2.64 o
  -4  -7   3         20.13         24.76         2.88 o
  -3  -7   3         31.04         31.26         1.50 o
  -2  -7   3          8.95          9.69         1.17 o
  -1  -7   3          0.28         -0.17         0.64 o
   0  -7   3          5.58          4.47         0.89 o
   1  -7   3        147.05        176.91         3.05 o
   2  -7   3        234.61        236.39         4.32 o
   3  -7   3         39.67         41.16         1.48 o
   4  -7   3         36.29         36.62         1.69 o
   5  -7   3         12.55         11.35         1.75 o
   6  -7   3         83.79         93.55         3.75 o
   7  -7   3          0.42          0.28         0.98 o
   8  -7   3         12.87          1.69         3.05 o
   9  -7   3          0.16          0.15         2.88 o
  -7  -6   3          0.20          0.73         1.68 o
  -6  -6   3          8.91          7.52         3.01 o
  -5  -6   3         48.10         55.24         4.09 o
  -4  -6   3          1.23          2.34         1.47 o
  -3  -6   3          0.07          0.31         0.80 o
  -2  -6   3         22.77         25.72         1.61 o
  -1  -6   3        110.97        112.52         2.09 o
   0  -6   3         68.38         77.31         1.34 o
   1  -6   3         42.23         63.88         0.98 o
   2  -6   3        162.27        158.43         1.78 o
   3  -6   3          2.26          2.17         0.90 o
   4  -6   3          1.03          3.57         1.05 o
   5  -6   3         21.70         29.70         1.21 o
   6  -6   3          6.86          8.68         0.95 o
   7  -6   3         10.87          6.37         2.46 o
   8  -6   3          0.44          0.07         0.67 o
   9  -6   3          0.87          0.11         1.81 o
  10  -6   3          9.89          3.78         2.83 o
  -8  -5   3          0.74          0.65         1.37 o
  -7  -5   3          0.06          1.64         2.48 o
  -6  -5   3          0.23         -0.54         1.79 o
  -5  -5   3          6.22          6.81         1.81 o
  -4  -5   3         46.56         47.88         2.06 o
  -3  -5   3         18.65         30.50         1.66 o
  -2  -5   3        210.92        181.72         2.46 o
  -1  -5   3         17.56         20.09         0.79 o
   0  -5   3        143.96        180.76         2.47 o
   1  -5   3         23.02         22.79         0.73 o
   2  -5   3         19.82         26.86         1.50 o
   3  -5   3       1459.96       1492.94        13.54 o
   4  -5   3         90.94         96.70         1.54 o
   5  -5   3         10.00         10.29         0.81 o
   6  -5   3         29.76         26.72         1.45 o
   7  -5   3          1.99          0.25         0.76 o
   8  -5   3          0.44         -0.12         0.60 o
   9  -5   3          3.81          4.18         3.99 o
  10  -5   3         11.20          4.08         4.45 o
  -8  -4   3          5.85          3.39         1.41 o
  -7  -4   3         24.97         31.03         3.25 o
  -6  -4   3         15.18         20.29         2.45 o
  -5  -4   3          9.00          6.34         1.66 o
  -4  -4   3          1.71          2.44         1.40 o
  -3  -4   3        315.77        328.78         3.89 o
  -2  -4   3         36.88         38.58         1.70 o
  -1  -4   3        486.15        508.38         5.62 o
   0  -4   3          2.07          4.42         0.53 o
   1  -4   3         43.92         39.67         0.85 o
   2  -4   3         70.42         65.28         2.04 o
   3  -4   3        181.14        230.45         2.16 o
   4  -4   3         32.77         31.80         0.94 o
   5  -4   3          0.35          0.27         0.70 o
   6  -4   3          2.88          2.15         1.13 o
   7  -4   3          0.90          0.81         1.07 o
   8  -4   3          3.72          1.75         0.90 o
   9  -4   3         26.02         37.50         7.69 o
  10  -4   3          2.99          1.82         6.94 o
  -9  -3   3          0.85          0.14         2.64 o
  -8  -3   3          1.90          1.40         1.27 o
  -7  -3   3         13.71         16.73         1.39 o
  -6  -3   3          4.45          4.16         1.34 o
  -5  -3   3          0.06         -0.33         1.10 o
  -4  -3   3         70.05         70.42         2.42 o
  -3  -3   3        239.77        254.29         3.25 o
  -2  -3   3         85.81         83.33         1.38 o
  -1  -3   3        327.63        320.19         6.27 o
   0  -3   3         29.85         27.07         6.75 o
   1  -3   3        827.56        759.44        10.09 o
   2  -3   3        145.67        127.27         1.54 o
   3  -3   3        112.47         98.69         1.63 o
   4  -3   3          0.00          1.58         0.77 o
   5  -3   3          9.47          9.38         1.14 o
   6  -3   3        131.96        151.39         3.65 o
   7  -3   3        120.70        141.72         4.21 o
   8  -3   3         26.36         28.82         2.69 o
   9  -3   3          6.20          5.74         6.75 o
  10  -3   3          1.63          0.53         4.18 o
  -9  -2   3          0.82          0.24         2.23 o
  -8  -2   3          0.16          0.04         1.13 o
  -7  -2   3         16.88         14.44         1.37 o
  -6  -2   3         11.32         11.94         1.14 o
  -5  -2   3        247.92        252.91         4.34 o
  -4  -2   3          7.16         11.50         1.44 o
  -3  -2   3         11.15         11.43         1.12 o
  -2  -2   3         43.63         39.84         1.46 o
  -1  -2   3       1558.43       1464.77         9.86 o
   0  -2   3       3221.61       3217.73        29.75 o
   1  -2   3          3.04          6.60         0.68 o
   2  -2   3         18.55         11.82         0.73 o
   3  -2   3         66.88         55.54         1.46 o
   4  -2   3          2.31          2.57         0.78 o
   5  -2   3        147.70        146.21         2.08 o
   6  -2   3        131.34        144.42         2.60 o
   7  -2   3          9.11         10.07         4.81 o
   8  -2   3         39.35         44.40         1.61 o
   9  -2   3         64.27         96.37         7.69 o
  10  -2   3          1.42          1.89         4.81 o
  -9  -1   3          0.00          0.26         2.09 o
  -8  -1   3          2.38          0.82         0.82 o
  -7  -1   3         76.15         83.60         4.80 o
  -6  -1   3        139.46        131.22         6.07 o
  -5  -1   3         34.31         35.51         1.14 o
  -4  -1   3        542.60        618.70         5.37 o
  -3  -1   3       1400.47       1351.20        25.91 o
  -2  -1   3        159.76        159.10         1.78 o
  -1  -1   3      22134.40      24234.01       149.80 o
   0  -1   3      18286.86      19324.47       190.70 o
   1  -1   3       2347.57       2314.27        14.80 o
   2  -1   3        403.97        438.73         3.77 o
   3  -1   3        569.30        651.06         5.03 o
   4  -1   3          0.26          0.52         0.72 o
   5  -1   3         97.42         70.76         2.08 o
   6  -1   3          9.76         13.56         1.22 o
   7  -1   3          7.65          3.27         1.24 o
   8  -1   3          6.49          6.19         1.81 o
   9  -1   3         11.97         10.21         4.95 o
  10  -1   3          8.64          7.96         3.82 o
 -10   0   3          1.60          3.32         3.78 o
  -9   0   3          8.52          8.13         2.90 o
  -8   0   3          1.39          1.09         2.45 o
  -7   0   3          5.13          6.21         0.59 o
  -6   0   3        280.46        299.84         4.77 o
  -5   0   3         17.98         27.07         0.63 o
  -4   0   3         66.44         49.32         1.78 o
  -3   0   3          2.10          2.25         0.49 o
  -2   0   3       2185.84       2035.56        21.99 o
  -1   0   3       5258.03       5395.18        37.98 o
   0   0   3        535.96        540.38         5.39 o
   1   0   3        366.89        391.15         3.70 o
   2   0   3        160.04        125.95         1.61 o
   3   0   3       1324.91       1325.40        15.63 o
   4   0   3          1.06          1.24         0.85 o
   5   0   3         51.60         49.51         1.39 o
   6   0   3        103.70        115.52         2.42 o
   7   0   3         29.20         37.99         1.83 o
   8   0   3        112.69        115.17         3.87 o
   9   0   3          2.51          4.05         1.60 o
 -10   1   3          0.46          1.60         3.18 o
  -9   1   3          1.82          2.36         4.02 o
  -8   1   3         25.01         28.89         2.94 o
  -7   1   3         54.42         54.92         2.86 o
  -6   1   3         41.60         27.78         7.64 o
  -5   1   3          0.21          0.26         0.65 o
  -4   1   3        286.97        245.39         8.78 o
  -3   1   3        109.24         97.96         1.88 o
  -2   1   3        621.88        650.31         5.99 o
  -1   1   3       1107.78       1088.32         9.21 o
   0   1   3        193.34        124.02         1.54 o
   1   1   3         16.16         20.13         0.89 o
   2   1   3        415.31        454.22         4.86 o
   3   1   3         44.36         65.24         1.56 o
   4   1   3          0.03          0.13         0.82 o
   5   1   3          0.83          0.29         1.00 o
   6   1   3        113.57        129.81         6.57 o
   7   1   3         55.02         51.59         2.18 o
   8   1   3          6.96          7.19         1.86 o
   9   1   3         24.81         35.11         2.28 o
 -10   2   3          0.31          0.13         2.71 o
  -9   2   3          0.76         -1.56         2.39 o
  -8   2   3          5.82          4.01         2.28 o
  -7   2   3         88.29        104.52         3.42 o
  -6   2   3        164.09        176.75         5.02 o
  -5   2   3        117.89        134.71         3.98 o
  -4   2   3         77.99        130.21         3.60 o
  -3   2   3        182.74        160.21         1.80 o
  -2   2   3         97.90         78.39         1.18 o
  -1   2   3       1173.93       1150.42         7.78 o
   0   2   3        437.00        417.41         3.50 o
   1   2   3         65.36         38.22         1.17 o
   2   2   3        401.52        386.14         3.52 o
   3   2   3          0.09         -0.02         1.03 o
   4   2   3        121.53         78.52         1.72 o
   5   2   3         55.56         67.53         3.40 o
   6   2   3         24.71         27.58         1.62 o
   7   2   3         68.97         75.13         4.08 o
   8   2   3         44.99         53.44         2.58 o
   9   2   3         40.33         50.12         3.90 o
 -10   3   3          3.78          5.04         5.21 o
  -9   3   3          0.89          0.64         2.32 o
  -8   3   3         12.97         20.15         2.75 o
  -7   3   3          0.04          0.36         3.64 o
  -6   3   3         78.78         83.33         3.69 o
  -5   3   3        705.44        736.74        12.04 o
  -4   3   3          0.03          0.71         1.03 o
  -3   3   3        203.69        180.45         3.70 o
  -2   3   3        308.98        366.10         3.88 o
  -1   3   3        311.37        276.15         2.45 o
   0   3   3        725.66        680.61         5.04 o
   1   3   3          8.20          4.05         0.89 o
   2   3   3         30.26         17.14         1.30 o
   3   3   3        327.65        303.81         3.70 o
   4   3   3         46.35         50.53         2.03 o
   5   3   3          1.88          2.43         1.39 o
   6   3   3        102.60         99.90         2.97 o
   7   3   3         50.71         64.55         3.07 o
   8   3   3         20.88         31.78         2.56 o
 -10   4   3          2.73         10.48         5.07 o
  -9   4   3         35.20         42.90         3.53 o
  -8   4   3          5.72          9.53         5.25 o
  -7   4   3         70.30         81.13         4.32 o
  -6   4   3          0.59          1.36         2.24 o
  -5   4   3         54.60         55.42         2.57 o
  -4   4   3        410.22        396.45        10.89 o
  -3   4   3         71.18         93.76         1.23 o
  -2   4   3         38.60         16.50         0.84 o
  -1   4   3        445.40        381.75         3.38 o
   0   4   3        128.86         96.44        10.82 o
   1   4   3         40.62         62.42         1.44 o
   2   4   3          0.37          0.44         0.93 o
   3   4   3         11.86          7.67         1.58 o
   4   4   3        187.54        188.10         2.96 o
   5   4   3         17.68         20.36         1.81 o
   6   4   3         33.30         31.61         2.22 o
   7   4   3         50.38         48.28         5.12 o
   8   4   3         34.40         52.43         3.17 o
 -10   5   3          0.73          0.16         3.13 o
  -9   5   3         12.03          4.63        10.14 o
  -8   5   3         24.26         30.11         6.07 o
  -7   5   3         25.16         20.77         3.35 o
  -6   5   3         11.96         14.69         2.95 o
  -5   5   3          8.85          6.41         0.47 o
  -4   5   3        303.03        272.92         3.95 o
  -3   5   3        105.54         95.22         1.55 o
  -2   5   3         68.32         69.82         1.52 o
  -1   5   3          0.40          0.01         0.83 o
   0   5   3          0.21          0.82         0.99 o
   1   5   3        172.36        173.59         2.48 o
   2   5   3          7.24          9.51         1.35 o
   3   5   3          0.31          0.32         2.07 o
   4   5   3         55.39         51.92         2.63 o
   5   5   3         50.24         51.99         2.40 o
   6   5   3         45.70         67.76         2.81 o
   7   5   3         15.75         19.25         2.56 o
 -10   6   3          1.25         -1.13         3.76 o
  -9   6   3          0.97          2.91         5.66 o
  -8   6   3          0.57         -0.77         2.84 o
  -7   6   3        153.25        178.06         8.33 o
  -6   6   3        136.54        168.11         6.52 o
  -5   6   3         11.01         11.43         1.20 o
  -4   6   3        693.15        663.83         7.93 o
  -3   6   3        640.06        565.65        11.89 o
  -2   6   3        221.49        221.71         2.62 o
  -1   6   3         18.50         18.55         1.17 o
   0   6   3          8.78         10.86         1.28 o
   1   6   3          2.66          2.21         1.25 o
   2   6   3        526.93        499.32         5.62 o
   3   6   3         50.15         56.38         2.28 o
   4   6   3         30.19         38.09         2.36 o
   5   6   3         15.68         18.36         2.02 o
   6   6   3         65.75         84.95         4.59 o
   7   6   3          8.95          6.97         3.05 o
 -10   7   3          3.83          2.70         4.07 o
  -9   7   3         13.05         16.24         7.22 o
  -8   7   3          5.76          3.96         3.38 o
  -7   7   3          0.01          1.63         2.80 o
  -6   7   3         77.91         81.54         5.97 o
  -5   7   3          4.84          3.00         0.83 o
  -4   7   3         68.03         73.53         2.93 o
  -3   7   3         52.01         45.75         1.79 o
  -2   7   3          2.89          3.17         1.20 o
  -1   7   3          0.96          2.62         1.21 o
   0   7   3         47.30         61.09         1.81 o
   1   7   3         55.99         50.20         1.83 o
   2   7   3         55.23         47.68         2.17 o
   3   7   3         34.88         36.48         2.06 o
   4   7   3         47.71         47.41         2.90 o
   5   7   3        149.09        193.27         4.48 o
   6   7   3          6.08          6.55         2.43 o
 -10   8   3          4.91          5.87         7.76 o
  -9   8   3          7.87          6.84         4.16 o
  -8   8   3         12.18         12.97         6.26 o
  -7   8   3          0.81          0.59         1.91 o
  -6   8   3          0.31          0.00         0.59 o
  -5   8   3          1.33          0.74         0.75 o
  -4   8   3        124.02        131.17         3.42 o
  -3   8   3         33.37         36.91         1.95 o
  -2   8   3         44.38         36.70         1.77 o
  -1   8   3         31.72         32.23         1.75 o
   0   8   3         32.30         21.06         1.96 o
   1   8   3         18.34         12.72         1.59 o
   2   8   3         66.89         69.88         2.77 o
   3   8   3         19.82         24.64         2.10 o
   4   8   3          0.10         -0.23         1.70 o
   5   8   3         15.77         10.23         2.98 o
  -9   9   3          6.61          7.74         4.31 o
  -8   9   3          0.02          1.79         3.38 o
  -7   9   3          2.33          2.00         2.36 o
  -6   9   3          7.68          8.10         1.96 o
  -5   9   3          4.49          4.96         1.19 o
  -4   9   3          0.59          0.32         0.99 o
  -3   9   3          3.38          4.27         1.41 o
  -2   9   3          5.97          5.27         1.45 o
  -1   9   3         31.56         31.10         2.58 o
   0   9   3          0.03          0.46         1.54 o
   1   9   3         10.78         12.03         4.43 o
   2   9   3         12.23          8.79         2.56 o
   3   9   3         10.88         10.49         2.95 o
   4   9   3         15.42         14.18         2.54 o
  -8  10   3         20.76         32.30         4.32 o
  -7  10   3         13.35         16.31        12.18 o
  -6  10   3          1.32          2.29         1.22 o
  -5  10   3         29.89         36.75         5.43 o
  -4  10   3          0.07          0.51         1.04 o
  -3  10   3          1.96         -0.46         1.14 o
  -2  10   3          5.91          6.10         1.92 o
  -1  10   3          1.81          0.30         1.33 o
   0  10   3          1.17         -0.03         1.27 o
   1  10   3         43.51         50.20         2.41 o
   2  10   3          1.32          0.08         1.95 o
   3  10   3          8.24          3.01         2.27 o
  -8  11   3          2.03          0.58         5.15 o
  -7  11   3          7.86          4.49         5.95 o
  -6  11   3          7.01          3.48         1.82 o
  -5  11   3         31.31         33.05         5.03 o
  -4  11   3         79.68        106.44         7.22 o
  -3  11   3         14.05         18.73         3.91 o
  -2  11   3          1.24         -0.05         1.17 o
  -1  11   3          6.25          0.47         1.65 o
   0  11   3          3.51          0.84         1.47 o
   1  11   3          9.76          1.83         2.70 o
   2  11   3          6.99          4.52         2.94 o
  -6  12   3          0.28         -0.07         1.15 o
  -5  12   3          1.44          0.70         1.16 o
  -4  12   3          3.08          1.41         1.76 o
  -3  12   3          0.04          0.57         1.66 o
  -2  12   3          5.07          0.15         1.49 o
  -1  12   3          1.56          0.25         1.71 o
   0  12   3          9.68          1.46         2.28 o
   0 -12   4          0.08          1.00         2.61 o
   1 -12   4          1.15          0.92         2.72 o
   2 -12   4          0.19          0.57         3.12 o
   3 -12   4          1.06          1.63         3.74 o
   4 -12   4          0.73         -1.68         3.48 o
   5 -12   4          0.10          0.30         4.68 o
   6 -12   4          0.07          6.44         3.51 o
  -2 -11   4          1.46          0.14         3.45 o
  -1 -11   4          9.95         11.02         3.37 o
   0 -11   4         55.59         80.66         5.43 o
   1 -11   4          0.28          1.17         2.08 o
   2 -11   4          2.09          2.43         3.00 o
   3 -11   4         28.59         26.34         3.04 o
   4 -11   4         25.29         18.29        16.00 o
   5 -11   4          0.31          0.35         1.64 o
   6 -11   4          0.41          3.15         1.82 o
   7 -11   4          0.85          2.42         1.80 o
  -3 -10   4          4.01          4.15         3.42 o
  -2 -10   4          8.25          8.49         3.82 o
  -1 -10   4          5.01         11.14         3.01 o
   0 -10   4          2.86          6.69         2.69 o
   1 -10   4         28.88         44.12         2.73 o
   2 -10   4         47.32         65.65         2.20 o
   3 -10   4          1.57          0.34         1.18 o
   4 -10   4         16.12         12.60         3.85 o
   5 -10   4          0.31         -0.31         0.82 o
   6 -10   4          0.05          1.07         1.30 o
   7 -10   4          7.76          4.83         1.27 o
   8 -10   4          9.04          8.38         3.25 o
  -5  -9   4          8.33          3.18         2.09 o
  -4  -9   4          3.78          4.58         1.86 o
  -3  -9   4         13.96         10.53         3.22 o
  -2  -9   4         28.70         25.97         5.94 o
  -1  -9   4          4.13          0.70         0.81 o
   0  -9   4          0.01          0.22         0.72 o
   1  -9   4          2.38          3.99         0.60 o
   2  -9   4         44.50         54.00         1.34 o
   3  -9   4          1.27          0.28         0.78 o
   4  -9   4          0.02         -0.35         1.07 o
   5  -9   4         43.53         38.97         1.92 o
   6  -9   4          1.25          1.91         0.98 o
   7  -9   4          0.85          1.35         1.15 o
   8  -9   4          0.13         -2.19         2.19 o
   9  -9   4          7.51          9.66         3.62 o
  -5  -8   4          0.17         -0.35         1.61 o
  -4  -8   4          6.41          8.33         2.48 o
  -3  -8   4         25.55         29.88         5.24 o
  -2  -8   4         33.45         29.68         5.57 o
  -1  -8   4          0.43         -0.01         0.51 o
   0  -8   4         25.63         25.06         1.43 o
   1  -8   4         10.33         12.90         1.34 o
   2  -8   4          0.23          1.25         0.86 o
   3  -8   4          1.33          1.34         0.73 o
   4  -8   4          0.81          0.54         1.08 o
   5  -8   4          1.35         -0.23         0.82 o
   6  -8   4        108.77        109.49         4.01 o
   7  -8   4          0.64          0.07         0.89 o
   8  -8   4          0.15          1.05         1.24 o
   9  -8   4          1.22          0.25         2.13 o
  -6  -7   4          3.94          2.23         1.67 o
  -5  -7   4         49.49         49.42         6.25 o
  -4  -7   4         85.00         90.53         7.48 o
  -3  -7   4         12.35         11.26         1.54 o
  -2  -7   4         97.62        115.97         5.19 o
  -1  -7   4        132.73        143.73         8.89 o
   0  -7   4        100.15        118.54         3.06 o
   1  -7   4          4.08          3.02         0.98 o
   2  -7   4          5.70         10.36         1.04 o
   3  -7   4         24.87         24.74         1.57 o
   4  -7   4          0.04          0.79         0.68 o
   5  -7   4          0.29          0.62         0.78 o
   6  -7   4         20.56         21.46         1.15 o
   7  -7   4          4.10          2.54         0.95 o
   8  -7   4         33.02         30.35         1.80 o
   9  -7   4          0.00          0.17         1.80 o
  -7  -6   4          4.25          3.56         1.82 o
  -6  -6   4          0.25         -0.09         1.35 o
  -5  -6   4          0.10          0.09         1.45 o
  -4  -6   4         67.72         70.75         6.70 o
  -3  -6   4          0.01          0.38         1.00 o
  -2  -6   4         54.29         51.07         2.04 o
  -1  -6   4         44.45         31.71         2.75 o
   0  -6   4         35.23         37.94         1.04 o
   1  -6   4         48.43         48.64         0.97 o
   2  -6   4        182.09        195.33         4.56 o
   3  -6   4          2.21          2.25         0.59 o
   4  -6   4          8.92          8.66         0.94 o
   5  -6   4         23.82         26.54         1.11 o
   6  -6   4         12.30         11.28         1.07 o
   7  -6   4         16.93         15.06         1.71 o
   8  -6   4          9.09          0.61         1.94 o
   9  -6   4          0.48         -2.43         3.64 o
  -8  -5   4          0.18         -0.17         1.46 o
  -7  -5   4          7.09          4.77         2.20 o
  -6  -5   4          5.30          4.94         1.62 o
  -5  -5   4         21.05         18.13         2.03 o
  -4  -5   4         47.89         53.68         2.30 o
  -3  -5   4          1.09          1.03         0.91 o
  -2  -5   4         18.57         15.07         1.26 o
  -1  -5   4        165.85        169.88         2.22 o
   0  -5   4         28.37         28.18         1.39 o
   1  -5   4         14.86         18.37         0.91 o
   2  -5   4          0.27          2.04         0.44 o
   3  -5   4          0.04          4.04         1.20 o
   4  -5   4        189.71        204.53         2.17 o
   5  -5   4         61.23         61.42         1.54 o
   6  -5   4         47.07         47.41         1.93 o
   7  -5   4          0.05          0.18         0.95 o
   8  -5   4          7.16          0.40         0.82 o
   9  -5   4          5.99          3.30         3.76 o
  10  -5   4          1.36         -0.94         4.03 o
  -8  -4   4         10.03          2.78         1.56 o
  -7  -4   4          0.20          0.52         1.75 o
  -6  -4   4          5.24          3.97         1.21 o
  -5  -4   4         31.19         33.46         2.02 o
  -4  -4   4         31.28         33.27         1.47 o
  -3  -4   4        547.66        609.56         6.17 o
  -2  -4   4         14.12         13.65         1.09 o
  -1  -4   4          5.83         11.72         1.69 o
   0  -4   4          3.04          2.47         1.37 o
   1  -4   4         18.29         20.88         1.70 o
   2  -4   4       1282.03       1290.55        10.09 o
   3  -4   4         67.57         78.10         1.28 o
   4  -4   4         13.63         11.58         0.93 o
   5  -4   4         14.45         12.61         1.00 o
   6  -4   4        568.95        595.39        11.01 o
   7  -4   4          5.83          3.30         1.21 o
   8  -4   4          0.69          0.67         0.82 o
   9  -4   4          0.00          1.18         5.90 o
  10  -4   4          4.65          5.74         7.70 o
  -9  -3   4          9.99         -0.08         2.05 o
  -8  -3   4          3.39          1.39         0.99 o
  -7  -3   4         11.29         11.90         1.55 o
  -6  -3   4         12.65         14.00         1.69 o
  -5  -3   4         12.82         14.59         1.10 o
  -4  -3   4         12.15         16.72         1.17 o
  -3  -3   4        321.50        345.89         4.69 o
  -2  -3   4         68.93         63.85         0.97 o
  -1  -3   4        172.10        193.91         2.13 o
   0  -3   4        500.76        508.85         5.76 o
   1  -3   4         81.73         91.50         0.88 o
   2  -3   4        147.72        151.97         2.69 o
   3  -3   4        342.09        372.50         4.21 o
   4  -3   4        156.84        152.16         3.54 o
   5  -3   4        953.06        939.22        18.41 o
   6  -3   4        296.15        306.61         9.42 o
   7  -3   4          6.60          2.76         1.73 o
   8  -3   4         76.30         85.09         2.55 o
   9  -3   4         29.86         28.01         8.32 o
  10  -3   4          0.40          1.47         4.51 o
  -9  -2   4          6.58         -0.09         2.73 o
  -8  -2   4         29.31         24.11         6.42 o
  -7  -2   4         19.81         15.43         3.04 o
  -6  -2   4         20.57         26.01         2.00 o
  -5  -2   4         75.14         83.80         2.09 o
  -4  -2   4        117.69        119.66         1.97 o
  -3  -2   4          2.06          3.30         0.65 o
  -2  -2   4         38.49         42.96         0.84 o
  -1  -2   4        591.24        610.72         7.77 o
   0  -2   4        369.64        349.03         3.82 o
   1  -2   4        392.55        378.80         3.72 o
   2  -2   4         55.27         50.78         0.92 o
   3  -2   4        103.10        106.28         6.32 o
   4  -2   4        116.23        104.56         2.09 o
   5  -2   4        264.69        266.57         4.76 o
   6  -2   4         72.19         82.61         3.58 o
   7  -2   4          0.30          0.52         1.10 o
   8  -2   4         12.67         13.63         1.62 o
   9  -2   4         24.10         30.69         5.54 o
  -9  -1   4          1.07         -0.09         2.64 o
  -8  -1   4         10.70         10.37         4.02 o
  -7  -1   4         26.26         25.25         4.94 o
  -6  -1   4         65.82         70.10         1.51 o
  -5  -1   4         31.68         27.27         1.16 o
  -4  -1   4         66.36         59.20         1.46 o
  -3  -1   4         49.69         60.21         1.54 o
  -2  -1   4         44.75         34.86         0.88 o
  -1  -1   4        663.09        662.42         4.57 o
   0  -1   4         69.73         60.58         1.23 o
   1  -1   4          0.58          2.77         0.59 o
   2  -1   4         48.71         52.95         1.52 o
   3  -1   4        733.50        660.96         6.53 o
   4  -1   4        164.96        143.52         2.13 o
   5  -1   4         49.96         60.34         2.82 o
   6  -1   4        105.60        100.16         2.34 o
   7  -1   4         26.00         39.17         1.65 o
   8  -1   4          0.54          0.39         1.10 o
   9  -1   4         11.71         14.12         2.43 o
 -10   0   4          5.16          5.52         3.08 o
  -9   0   4         15.85         18.24         3.00 o
  -8   0   4        221.50        311.74         7.16 o
  -7   0   4        378.00        339.72        50.58 o
  -6   0   4         80.95         85.86         2.70 o
  -5   0   4         60.34         44.28         2.79 o
  -4   0   4        135.10        151.84         1.78 o
  -3   0   4        135.84        159.31         2.02 o
  -2   0   4        779.46        722.81         4.98 o
  -1   0   4        418.46        475.34         3.54 o
   0   0   4       1301.34       1288.72        11.02 o
   1   0   4        516.84        440.18         4.27 o
   2   0   4          2.20          2.35         0.80 o
   3   0   4        380.49        367.33         3.37 o
   4   0   4         93.34         91.10         2.08 o
   5   0   4         55.18         50.71         1.79 o
   6   0   4        126.54        120.83         4.20 o
   7   0   4         34.29         40.87         2.01 o
   8   0   4         16.79         24.62         2.17 o
   9   0   4          0.81          0.78         1.58 o
 -10   1   4          3.66          1.34         2.63 o
  -9   1   4          0.05          2.36         3.05 o
  -8   1   4          0.21          0.15         2.17 o
  -7   1   4         51.89         67.00         3.61 o
  -6   1   4         30.77         12.17         4.45 o
  -5   1   4         87.92        101.09         5.38 o
  -4   1   4        102.43        103.16         8.67 o
  -3   1   4        214.03        230.00         2.25 o
  -2   1   4         27.89         47.30         1.10 o
  -1   1   4        289.06        206.05         2.04 o
   0   1   4         57.38         39.93         1.05 o
   1   1   4          6.25         11.11         0.92 o
   2   1   4       4140.24       4251.71        47.66 o
   3   1   4        125.49        118.83         2.30 o
   4   1   4         11.15         12.78         1.23 o
   5   1   4        112.44         91.34         2.15 o
   6   1   4          3.94          3.75         1.65 o
   7   1   4         48.51         63.82         2.50 o
   8   1   4         22.77         26.90         3.80 o
   9   1   4          5.90          5.69         2.53 o
 -10   2   4          6.85          4.84         4.42 o
  -9   2   4          3.07          1.68         2.37 o
  -8   2   4          1.80          1.61         2.14 o
  -7   2   4         79.69         96.94         4.40 o
  -6   2   4         18.69         21.60         2.76 o
  -5   2   4         11.34         11.86         3.63 o
  -4   2   4         31.69         41.61         2.69 o
  -3   2   4          6.23          6.31         0.44 o
  -2   2   4        516.73        516.37         4.30 o
  -1   2   4         14.37         19.73         0.84 o
   0   2   4         21.08         27.85         1.54 o
   1   2   4        195.67        187.07         2.10 o
   2   2   4          3.83          6.22         1.08 o
   3   2   4        883.99        851.85         6.70 o
   4   2   4        250.29        228.03         3.23 o
   5   2   4         34.64         32.51         1.72 o
   6   2   4          4.02          6.73         1.49 o
   7   2   4         18.30         14.19         2.34 o
   8   2   4          3.01          6.51         1.85 o
 -10   3   4          1.07          1.36         2.66 o
  -9   3   4         10.19         21.46         3.52 o
  -8   3   4          0.14         -0.01         2.04 o
  -7   3   4          0.79          2.54         4.26 o
  -6   3   4          8.49         13.69         2.69 o
  -5   3   4         88.05        100.57         3.06 o
  -4   3   4          0.27          1.78         0.39 o
  -3   3   4         18.14         13.76         0.82 o
  -2   3   4        100.81        100.57         1.61 o
  -1   3   4       4334.20       4482.18        29.65 o
   0   3   4        162.47        180.51         2.06 o
   1   3   4         48.77         53.88         1.35 o
   2   3   4          1.22          1.08         1.09 o
   3   3   4        502.99        468.01         4.90 o
   4   3   4        119.76        111.92         2.39 o
   5   3   4        140.75        149.37         3.00 o
   6   3   4          3.67          8.98         1.96 o
   7   3   4          0.76          1.52         1.80 o
   8   3   4          0.27          0.42         1.78 o
 -10   4   4          0.32         -0.26         2.46 o
  -9   4   4         13.26         27.26         3.38 o
  -8   4   4         17.52         22.90         3.81 o
  -7   4   4         18.30          8.39         3.12 o
  -6   4   4         29.58         28.49         4.79 o
  -5   4   4         79.12         81.86         3.46 o
  -4   4   4         24.16         23.94         0.81 o
  -3   4   4          0.97          4.45         0.73 o
  -2   4   4          0.05          0.18         0.82 o
  -1   4   4        357.33        344.86         4.82 o
   0   4   4        213.10        192.17         2.50 o
   1   4   4        214.73        203.72         2.59 o
   2   4   4        663.54        604.38         9.82 o
   3   4   4          6.51          8.95         1.43 o
   4   4   4         24.27         22.11         1.96 o
   5   4   4         21.62         23.82         1.85 o
   6   4   4         27.43         33.78         2.84 o
   7   4   4          3.81          3.47         1.95 o
   8   4   4         56.11         88.78         4.07 o
 -10   5   4          4.29          9.10         3.43 o
  -9   5   4          4.31          7.86         3.78 o
  -8   5   4          2.19         -1.76         4.85 o
  -7   5   4         28.96         27.52         3.73 o
  -6   5   4          0.68          1.43         2.07 o
  -5   5   4          0.44          0.15         0.31 o
  -4   5   4        225.14        203.36         5.51 o
  -3   5   4         37.96         41.60         1.08 o
  -2   5   4         28.22         30.15         1.19 o
  -1   5   4         38.85         39.75         1.36 o
   0   5   4         36.81         41.35         1.66 o
   1   5   4        355.17        296.95         3.47 o
   2   5   4       1478.29       1422.23        11.45 o
   3   5   4        152.08        153.50         2.88 o
   4   5   4         12.26         10.99         2.07 o
   5   5   4         23.83         26.91         5.12 o
   6   5   4         29.57         32.82         3.32 o
   7   5   4          0.30          0.42         1.91 o
 -10   6   4          0.64          1.50         3.10 o
  -9   6   4          1.18         -1.61         3.49 o
  -8   6   4          3.30          6.37         5.75 o
  -7   6   4         15.33         32.02         3.90 o
  -6   6   4         40.97         44.76         2.64 o
  -5   6   4         79.24         69.94         2.99 o
  -4   6   4        137.20        142.90         3.64 o
  -3   6   4          0.92          1.20         1.17 o
  -2   6   4         96.45         91.05         3.13 o
  -1   6   4          8.90         20.91         1.40 o
   0   6   4        124.97        101.47         2.25 o
   1   6   4         12.75         13.80         2.06 o
   2   6   4        213.15        194.19         3.49 o
   3   6   4         67.56         75.65         6.18 o
   4   6   4         10.01         10.57         2.20 o
   5   6   4          0.01          0.14         1.57 o
   6   6   4          1.93          2.98         2.33 o
 -10   7   4         15.79         30.28         5.61 o
  -9   7   4          3.56          4.14         4.11 o
  -8   7   4          1.44          1.57         3.28 o
  -7   7   4          3.36          0.87         2.09 o
  -6   7   4          0.04          0.39         0.41 o
  -5   7   4        432.42        477.49        10.09 o
  -4   7   4        687.56        718.77        19.52 o
  -3   7   4         28.22         22.05         1.24 o
  -2   7   4        119.90        114.38        12.13 o
  -1   7   4         30.02         34.73         1.70 o
   0   7   4        219.07        199.16         2.86 o
   1   7   4         64.75         69.49         2.23 o
   2   7   4          0.98          0.60         1.26 o
   3   7   4         39.42         40.60         2.66 o
   4   7   4         13.29         16.12         2.51 o
   5   7   4         11.35          9.29         3.04 o
   6   7   4          0.11          0.68         2.11 o
  -9   8   4          5.07         10.47         7.31 o
  -8   8   4          5.27          8.64         3.95 o
  -7   8   4          3.52          1.73         2.48 o
  -6   8   4         83.94         79.58         3.25 o
  -5   8   4         68.20         53.43         4.87 o
  -4   8   4         75.67         92.19         1.97 o
  -3   8   4          0.50          2.36         1.25 o
  -2   8   4          1.65          5.63         1.28 o
  -1   8   4        490.06        424.37        17.19 o
   0   8   4         11.58          7.74         1.76 o
   1   8   4          2.01          2.86         1.59 o
   2   8   4         16.52         23.16         2.16 o
   3   8   4          6.65          3.55         2.27 o
   4   8   4          1.94          1.51         2.63 o
   5   8   4         27.22         34.22         2.78 o
  -9   9   4          3.67          6.85         4.51 o
  -8   9   4          0.58          0.48         5.32 o
  -7   9   4          2.43          0.82         1.89 o
  -6   9   4          1.46         -0.32         1.08 o
  -5   9   4         22.66         20.49         1.63 o
  -4   9   4          3.59          2.72         1.27 o
  -3   9   4         11.87         12.73         1.53 o
  -2   9   4          6.53          5.48         1.41 o
  -1   9   4         75.10         66.44         2.56 o
   0   9   4         32.26         47.18         2.50 o
   1   9   4         55.95         52.22         2.33 o
   2   9   4          6.09          6.13         2.33 o
   3   9   4          3.42          5.20         2.07 o
   4   9   4         17.17          8.87         2.48 o
  -8  10   4          3.01          1.86         3.69 o
  -7  10   4          4.26          0.83         2.18 o
  -6  10   4          1.95          1.01         0.97 o
  -5  10   4         10.93          7.42         2.90 o
  -4  10   4         12.99          6.35         2.42 o
  -3  10   4          9.93         12.17         3.40 o
  -2  10   4          2.73          0.40         1.54 o
  -1  10   4          8.52          1.01         1.40 o
   0  10   4          2.98          0.85         1.28 o
   1  10   4         12.65          6.13         3.53 o
   2  10   4         26.80         30.74         2.74 o
   3  10   4          2.16          2.63         2.38 o
  -7  11   4          3.45          2.22         2.74 o
  -6  11   4          9.82         14.59         5.44 o
  -5  11   4         14.93          8.40         4.95 o
  -4  11   4         10.65         17.77         4.79 o
  -3  11   4          0.67          1.59         1.96 o
  -2  11   4         17.89         18.63         3.53 o
  -1  11   4          0.96          0.10         1.57 o
   0  11   4          7.82          1.31         1.70 o
   1  11   4          6.05          0.49         1.72 o
  -6  12   4          0.00         -0.88         2.11 o
  -5  12   4         12.98          6.68         4.31 o
  -4  12   4          2.03          0.23         1.40 o
  -3  12   4          0.15         -0.41         1.67 o
  -2  12   4          1.18         -0.04         1.67 o
  -1  12   4         61.77         89.88         5.05 o
   0 -12   5          2.01          4.20         3.40 o
   1 -12   5          1.63          0.75         3.54 o
   2 -12   5          1.38          1.54         2.70 o
   3 -12   5          0.19         -0.65         3.64 o
   4 -12   5          7.84          9.24         4.29 o
   5 -12   5          0.43          0.69         3.40 o
  -2 -11   5          3.27          6.66         2.85 o
  -1 -11   5          0.93          1.60         2.42 o
   0 -11   5          0.01          1.51         2.63 o
   1 -11   5          3.89          3.64         2.83 o
   2 -11   5          4.26          5.79         3.27 o
   3 -11   5         43.01         50.13         3.69 o
   4 -11   5          7.78          0.88         3.41 o
   5 -11   5          0.01          0.34         2.05 o
   6 -11   5          0.19          1.83         3.52 o
   7 -11   5          1.72          3.08         2.22 o
  -3 -10   5         12.94          9.53         4.10 o
  -2 -10   5         11.35         12.37         4.05 o
  -1 -10   5          7.61          6.65         2.48 o
   0 -10   5         10.13         13.19         2.74 o
   1 -10   5          0.23          0.40         2.15 o
   2 -10   5        134.33        182.26         5.82 o
   3 -10   5        215.88        287.60         6.31 o
   4 -10   5          0.14          0.31         1.94 o
   5 -10   5          2.40          2.12         2.25 o
   6 -10   5          3.38          1.52         1.62 o
   7 -10   5          7.36          4.61         2.50 o
   8 -10   5          0.76          2.98         2.72 o
  -4  -9   5          0.44          0.63         3.01 o
  -3  -9   5         35.49         45.81         7.55 o
  -2  -9   5          2.75          3.46         3.18 o
  -1  -9   5          0.57          3.03         2.02 o
   0  -9   5          3.11          8.06         2.30 o
   1  -9   5          8.24         13.74         2.54 o
   2  -9   5         91.25        114.78         3.83 o
   3  -9   5          7.68          7.16         0.78 o
   4  -9   5          0.68          1.95         0.94 o
   5  -9   5          3.00          2.26         1.19 o
   6  -9   5         21.14         14.85         1.68 o
   7  -9   5          1.52          1.19         1.58 o
   8  -9   5          0.43          1.10         1.26 o
  -5  -8   5         14.42         13.84         3.74 o
  -4  -8   5          6.74          7.18         1.80 o
  -3  -8   5          0.04         -0.53         1.13 o
  -2  -8   5          6.41          4.32         2.08 o
  -1  -8   5         13.12         15.39         2.42 o
   0  -8   5          2.98          1.86         1.85 o
   1  -8   5         82.38         87.42         3.84 o
   2  -8   5          0.68          0.28         0.25 o
   3  -8   5         12.23         11.85         1.21 o
   4  -8   5          0.82          0.14         0.70 o
   5  -8   5          3.50          3.10         0.92 o
   6  -8   5         22.88         22.45         1.74 o
   7  -8   5          1.26          0.70         0.94 o
   8  -8   5          0.37         -0.38         1.13 o
   9  -8   5          0.08          2.42         2.23 o
  -6  -7   5          0.74          2.34         2.29 o
  -5  -7   5          0.52          0.54         1.06 o
  -4  -7   5          2.98          1.40         1.67 o
  -3  -7   5          4.06          1.77         1.56 o
  -2  -7   5          3.38          2.52         1.20 o
  -1  -7   5         52.14         55.65         2.97 o
   0  -7   5         29.56         34.08         2.80 o
   1  -7   5         47.76         49.92         2.50 o
   2  -7   5         66.68         72.21         4.64 o
   3  -7   5         21.83         26.49         1.17 o
   4  -7   5         26.48         26.26         1.34 o
   5  -7   5         29.46         27.21         2.16 o
   6  -7   5         21.83         22.61         1.65 o
   7  -7   5          0.93          0.51         0.91 o
   8  -7   5          1.15         -0.27         0.98 o
   9  -7   5          7.15          2.28         2.66 o
  -7  -6   5          8.95          7.60         1.59 o
  -6  -6   5          0.29         -0.47         1.50 o
  -5  -6   5          0.40         -0.32         0.92 o
  -4  -6   5          5.51          3.45         1.55 o
  -3  -6   5         29.26         23.15         3.88 o
  -2  -6   5         98.25        110.67         3.36 o
  -1  -6   5         15.54         12.28         0.73 o
   0  -6   5         17.93         18.06         1.99 o
   1  -6   5         17.01         17.38         2.92 o
   2  -6   5        172.65        186.38         5.19 o
   3  -6   5         99.05        112.43         1.57 o
   4  -6   5         19.45         24.65         1.55 o
   5  -6   5         11.66         11.10         1.05 o
   6  -6   5         20.86         24.31         2.09 o
   7  -6   5         16.06         10.87         1.28 o
   8  -6   5         13.58         12.39         1.90 o
   9  -6   5         10.85          0.75         5.19 o
  -7  -5   5          0.42          1.33         1.25 o
  -6  -5   5          3.31          2.17         1.55 o
  -5  -5   5         27.64         31.07         2.02 o
  -4  -5   5         16.34         16.70         1.15 o
  -3  -5   5          4.31          4.46         0.93 o
  -2  -5   5          3.82          2.68         0.58 o
  -1  -5   5        152.20        144.79        10.57 o
   0  -5   5         39.39         35.52         1.91 o
   1  -5   5          7.72          9.22         2.52 o
   2  -5   5        109.09        137.07         1.70 o
   3  -5   5          2.36          2.73         0.79 o
   4  -5   5         32.66         36.67         1.05 o
   5  -5   5         96.40        102.00         2.07 o
   6  -5   5         29.01         30.82         1.60 o
   7  -5   5          9.65         13.68         2.99 o
   8  -5   5          0.94          0.03         0.94 o
   9  -5   5          0.25         -0.29         3.12 o
  -8  -4   5          0.02          0.52         1.28 o
  -7  -4   5          1.26          0.83         1.10 o
  -6  -4   5          1.99          0.89         0.91 o
  -5  -4   5         30.46         27.39         1.40 o
  -4  -4   5          0.04          0.66         0.84 o
  -3  -4   5         34.46         31.60         1.06 o
  -2  -4   5          0.34          0.95         0.61 o
  -1  -4   5        198.14        166.82         9.49 o
   0  -4   5        648.40        656.00         7.55 o
   1  -4   5        140.56        138.87         3.08 o
   2  -4   5          2.46          2.17         0.39 o
   3  -4   5         16.82         24.41         0.88 o
   4  -4   5         18.07         22.34         0.95 o
   5  -4   5         55.19         62.58         1.94 o
   6  -4   5        208.30        236.04         3.04 o
   7  -4   5         10.57         10.04         1.40 o
   8  -4   5         11.09          3.51         2.19 o
   9  -4   5          8.38          7.22         4.40 o
  -8  -3   5          1.88          1.00         1.19 o
  -7  -3   5          4.51          2.16         1.12 o
  -6  -3   5          2.78          2.49         0.94 o
  -5  -3   5         33.50         33.28         1.11 o
  -4  -3   5        474.86        502.68         4.75 o
  -3  -3   5         57.17         68.63         1.42 o
  -2  -3   5         15.22         15.44         0.68 o
  -1  -3   5        906.47        439.89       371.55 o
   0  -3   5       2159.66       2362.65        35.29 o
   1  -3   5        322.65        296.24         4.71 o
   2  -3   5         46.87         62.66         1.35 o
   3  -3   5        146.54        116.47         2.12 o
   4  -3   5         31.44         36.84         2.35 o
   5  -3   5        206.43        215.66         3.61 o
   6  -3   5        122.16        136.32         4.13 o
   7  -3   5          0.04          0.98         1.29 o
   8  -3   5          2.15          0.75         1.21 o
   9  -3   5         11.40         12.06         2.13 o
  -9  -2   5          0.77         -0.10         3.08 o
  -8  -2   5          2.51          0.02         1.84 o
  -7  -2   5         10.17          8.91         3.05 o
  -6  -2   5         47.79         47.77         4.17 o
  -5  -2   5          3.10          5.33         1.16 o
  -4  -2   5          0.01         -0.15         0.78 o
  -3  -2   5        225.97        225.16         2.49 o
  -2  -2   5        219.08        252.90         2.58 o
  -1  -2   5       1997.19       2274.12        28.73 o
   0  -2   5        274.84        235.82         2.47 o
   1  -2   5          0.07          0.29         0.42 o
   2  -2   5        229.78        200.56         2.37 o
   3  -2   5          2.92          3.55         0.86 o
   4  -2   5          3.45          4.32         1.82 o
   5  -2   5        464.63        455.86         7.60 o
   6  -2   5         38.78         40.37         1.62 o
   7  -2   5         42.58         45.20         2.71 o
   8  -2   5         42.92         53.79         2.27 o
   9  -2   5         19.53         33.68         1.89 o
  -9  -1   5          1.97         -0.16         2.01 o
  -8  -1   5          7.56          0.04         1.71 o
  -7  -1   5          0.90          0.71         0.73 o
  -6  -1   5         13.79         12.26         1.34 o
  -5  -1   5          9.65          7.46         0.86 o
  -4  -1   5          0.98          1.88         0.69 o
  -3  -1   5         25.11         18.21         0.82 o
  -2  -1   5        711.14        751.23         5.96 o
  -1  -1   5        544.24        503.94         4.68 o
   0  -1   5         58.90         62.60         1.10 o
   1  -1   5        237.96        241.20         3.02 o
   2  -1   5        232.02        202.15         2.29 o
   3  -1   5        618.47        644.91         5.07 o
   4  -1   5         14.98         12.92         1.59 o
   5  -1   5         60.15         59.54         1.60 o
   6  -1   5          6.76          3.29         1.23 o
   7  -1   5          1.28          0.11         1.39 o
   8  -1   5          6.40          5.10         1.50 o
   9  -1   5          9.19         10.92         2.64 o
  -9   0   5         11.04          3.79         5.25 o
  -8   0   5         10.33          8.53         3.98 o
  -7   0   5         64.96         48.93         9.35 o
  -6   0   5          6.95          3.90         1.00 o
  -5   0   5          3.37          3.10         0.66 o
  -4   0   5          2.69          3.08         0.64 o
  -3   0   5        226.91        244.97         3.13 o
  -2   0   5        535.23        483.11         5.88 o
  -1   0   5        110.28         99.29         1.28 o
   0   0   5        648.41        579.27         4.92 o
   1   0   5        195.40        188.95         2.19 o
   2   0   5        120.45        124.59         1.76 o
   3   0   5        125.14        138.93         2.15 o
   4   0   5         33.45         31.78         1.77 o
   5   0   5          3.04          3.49         1.28 o
   6   0   5          0.95          1.67         1.15 o
   7   0   5          6.21          5.60         1.78 o
   8   0   5         16.29         15.49         3.94 o
   9   0   5          8.29          7.87         2.49 o
 -10   1   5          0.09          0.29         2.57 o
  -9   1   5          2.62          0.76         2.88 o
  -8   1   5         61.72         91.69         5.04 o
  -7   1   5          2.86          2.95         2.44 o
  -6   1   5         86.81         58.96        17.58 o
  -5   1   5        358.08        339.04        15.51 o
  -4   1   5         95.23        107.76         1.29 o
  -3   1   5         19.33         25.94         0.70 o
  -2   1   5        756.92        737.74         6.34 o
  -1   1   5         69.93         50.43         1.01 o
   0   1   5         99.22         84.02         1.29 o
   1   1   5        405.36        369.91         4.70 o
   2   1   5         66.87         60.93         1.78 o
   3   1   5         29.76         33.51         1.29 o
   4   1   5         41.12         46.06         1.72 o
   5   1   5         49.26         50.75         2.54 o
   6   1   5         49.95         42.65         2.18 o
   7   1   5         18.04         26.47         2.41 o
   8   1   5          5.49          6.72         1.75 o
   9   1   5          4.49          7.17         2.16 o
 -10   2   5          4.71          3.78         4.61 o
  -9   2   5          9.62          4.36         5.00 o
  -8   2   5         20.25         14.30        11.86 o
  -7   2   5          1.34          2.50         4.11 o
  -6   2   5          8.32          7.79         2.55 o
  -5   2   5         57.38         55.04         3.33 o
  -4   2   5        680.43        664.25        16.95 o
  -3   2   5        281.26        298.22         2.90 o
  -2   2   5        177.69        205.00         2.06 o
  -1   2   5       2184.75       2161.96        14.44 o
   0   2   5          2.83          0.88         0.80 o
   1   2   5        219.81        141.07         2.01 o
   2   2   5          1.40          1.97         1.02 o
   3   2   5          1.77          0.75         1.33 o
   4   2   5         13.87         21.32         1.77 o
   5   2   5         33.65         23.32         2.31 o
   6   2   5         88.75         75.83         2.23 o
   7   2   5         57.69         57.18         2.53 o
   8   2   5         14.15         17.55         2.10 o
 -10   3   5          0.11          0.04         2.82 o
  -9   3   5          0.32          0.79         2.45 o
  -8   3   5          8.95         -0.28         2.64 o
  -7   3   5         11.04          0.08         3.46 o
  -6   3   5          0.69          2.70         2.30 o
  -5   3   5         74.22         82.90         2.55 o
  -4   3   5          2.60          3.79         0.51 o
  -3   3   5        389.94        313.83         3.70 o
  -2   3   5        289.11        248.10         3.21 o
  -1   3   5        166.32        206.66         2.20 o
   0   3   5          9.73         25.14         1.34 o
   1   3   5         15.11         17.55         1.28 o
   2   3   5        106.12         77.77         2.31 o
   3   3   5          6.85          6.67         1.44 o
   4   3   5         24.60         25.10         2.06 o
   5   3   5         27.60         25.54         2.17 o
   6   3   5          1.98          3.99         1.89 o
   7   3   5         25.51         31.18         2.19 o
   8   3   5          5.36          2.71         1.97 o
 -10   4   5          0.00          0.09         2.65 o
  -9   4   5          0.08          0.10         2.76 o
  -8   4   5         11.94         23.84         3.71 o
  -7   4   5        195.75        223.21         6.66 o
  -6   4   5          0.58         -0.11         2.01 o
  -5   4   5         60.99         67.05         1.81 o
  -4   4   5          0.43          1.02         0.55 o
  -3   4   5        348.44        332.27         3.02 o
  -2   4   5         57.48         66.10         1.37 o
  -1   4   5        282.95        247.60         3.40 o
   0   4   5        423.22        392.64         3.98 o
   1   4   5         32.01         24.81         1.52 o
   2   4   5        313.13        245.82        28.72 o
   3   4   5         84.87         78.42         2.13 o
   4   4   5          1.18          1.03         1.50 o
   5   4   5         35.49         43.75         3.09 o
   6   4   5         36.67         38.81         2.33 o
   7   4   5         11.90          9.91         2.12 o
 -10   5   5          0.00          0.32         2.71 o
  -9   5   5          2.56          0.06         2.86 o
  -8   5   5          2.55         -0.06         2.51 o
  -7   5   5         30.33         35.86         4.00 o
  -6   5   5         36.44         34.62         2.51 o
  -5   5   5          6.51         10.63         1.02 o
  -4   5   5         90.41         91.20         1.52 o
  -3   5   5        397.89        430.11         7.71 o
  -2   5   5        155.23        151.26         5.86 o
  -1   5   5         54.05         65.87         5.69 o
   0   5   5          5.99          2.75         1.40 o
   1   5   5        348.74        279.06         3.50 o
   2   5   5       1413.25       1292.51        10.81 o
   3   5   5         13.47         18.30         2.13 o
   4   5   5        159.68        165.16         3.39 o
   5   5   5         84.63        105.49         6.09 o
   6   5   5          0.04          0.29         1.87 o
   7   5   5         20.83         24.92         3.22 o
 -10   6   5          0.75         -1.39         4.30 o
  -9   6   5         12.14         25.75         4.84 o
  -8   6   5         27.65         26.17         6.79 o
  -7   6   5          0.32          0.38         1.88 o
  -6   6   5         10.19          6.59         0.88 o
  -5   6   5         95.14         96.68         2.77 o
  -4   6   5        815.00        813.37        20.03 o
  -3   6   5          0.32          0.94         0.87 o
  -2   6   5         32.04         40.38         1.54 o
  -1   6   5         17.26         15.54         1.80 o
   0   6   5         68.65         68.95         2.06 o
   1   6   5         73.50         82.22         2.33 o
   2   6   5          6.08          3.99         1.61 o
   3   6   5         18.58         20.05         1.91 o
   4   6   5          8.80         13.00         3.21 o
   5   6   5         47.48         47.91         3.58 o
   6   6   5          7.99          8.37         2.32 o
 -10   7   5          6.87          6.74         4.91 o
  -9   7   5          0.40         -0.52         3.52 o
  -8   7   5          4.47          5.27         6.15 o
  -7   7   5          0.11         -1.06         2.48 o
  -6   7   5         36.28         43.44        10.21 o
  -5   7   5          0.69          1.54         0.85 o
  -4   7   5         33.14         29.63         1.28 o
  -3   7   5         29.11         32.34         1.63 o
  -2   7   5         10.17          8.01         1.56 o
  -1   7   5          9.79         18.46         1.60 o
   0   7   5         15.06         17.65         1.60 o
   1   7   5         14.08          8.61         1.92 o
   2   7   5         56.92         62.42         2.33 o
   3   7   5         12.77         12.93         2.84 o
   4   7   5          9.45          4.65         2.14 o
   5   7   5          0.83          1.89         2.75 o
  -9   8   5          0.02         -0.16         3.46 o
  -8   8   5         16.29         17.86         4.57 o
  -7   8   5          6.74          3.89         5.90 o
  -6   8   5         33.81         30.07         8.18 o
  -5   8   5         55.26         67.58         2.74 o
  -4   8   5          1.68         -0.49         0.90 o
  -3   8   5          0.08          0.12         0.97 o
  -2   8   5         16.47         20.56         1.55 o
  -1   8   5          3.92          5.26         1.61 o
   0   8   5          2.45          1.30         1.53 o
   1   8   5          1.36          3.22         1.73 o
   2   8   5          2.93          4.37         1.92 o
   3   8   5         17.14         14.43         2.94 o
   4   8   5         29.43         38.20         2.82 o
   5   8   5          1.41         -0.24         2.58 o
  -9   9   5          0.98          0.76         3.88 o
  -8   9   5          2.98          2.98         3.23 o
  -7   9   5          1.29          2.26         2.67 o
  -6   9   5          9.55          5.04         2.60 o
  -5   9   5         21.71         21.84         2.85 o
  -4   9   5         34.66         42.76         1.85 o
  -3   9   5         13.61         17.18         1.53 o
  -2   9   5         92.85         78.35         2.23 o
  -1   9   5         22.50         24.85         2.30 o
   0   9   5          0.03          1.04         1.64 o
   1   9   5          4.08          4.88         1.83 o
   2   9   5         36.13         56.65         2.65 o
   3   9   5         60.97         83.91         4.22 o
   4   9   5          8.50          2.99         2.42 o
  -8  10   5          1.32         -0.19         2.34 o
  -7  10   5         12.56          5.53         6.77 o
  -6  10   5          2.43          0.93         1.15 o
  -5  10   5          7.06          6.55         1.50 o
  -4  10   5          7.40         11.50         2.39 o
  -3  10   5          1.00          1.44         1.37 o
  -2  10   5         25.55         34.08         3.55 o
  -1  10   5         14.03         10.94         4.67 o
   0  10   5         13.77          9.85         2.78 o
   1  10   5          0.36          2.20         1.98 o
   2  10   5          0.19         -0.52         2.04 o
  -7  11   5          2.53          1.07         2.63 o
  -6  11   5          0.06          1.61         3.45 o
  -5  11   5          7.84          3.52         2.16 o
  -4  11   5         24.32         22.25         5.41 o
  -3  11   5          0.40          0.56         1.59 o
  -2  11   5         10.52          6.52         4.53 o
  -1  11   5          9.93          2.86         2.65 o
   0  11   5          0.63          0.22         1.62 o
   1  11   5          3.40          0.89         1.89 o
  -5  12   5          0.22          0.44         1.39 o
  -4  12   5          0.03         -0.29         1.91 o
  -3  12   5          0.36         -0.15         1.60 o
  -2  12   5         27.12         37.47         2.78 o
  -1  12   5         29.98         45.69         3.87 o
   1 -12   6          0.06          3.07         5.14 o
   2 -12   6          0.81         -2.22         4.26 o
   3 -12   6          6.69          7.99         7.28 o
   4 -12   6          9.36          2.72         4.00 o
  -1 -11   6          0.11         -1.54         3.05 o
   0 -11   6          0.18          1.43         3.49 o
   1 -11   6          0.00          2.23         3.29 o
   2 -11   6          0.24          2.02         2.69 o
   3 -11   6          8.47          9.62         2.94 o
   4 -11   6          0.10          0.23         2.49 o
   5 -11   6          1.45         -0.53         2.39 o
   6 -11   6          0.08         -0.54         2.87 o
  -3 -10   6          6.09          3.79         3.32 o
  -2 -10   6          2.52          4.12         3.07 o
  -1 -10   6          0.00          0.61         2.54 o
   0 -10   6          0.60         -0.73         2.84 o
   1 -10   6         13.32         16.29         3.53 o
   2 -10   6         25.45         29.91         3.86 o
   3 -10   6         40.14         47.70         3.42 o
   4 -10   6          0.64          3.78         5.14 o
   5 -10   6          0.01         -0.65         1.88 o
   6 -10   6         12.76          6.47         6.03 o
   7 -10   6          2.69          0.24         1.57 o
  -4  -9   6         62.19         76.89         6.07 o
  -3  -9   6         39.89         51.66         4.09 o
  -2  -9   6          2.99          3.67         2.44 o
  -1  -9   6          0.73          0.20         2.05 o
   0  -9   6          6.79          8.07         3.14 o
   1  -9   6         89.36        111.01         4.67 o
   2  -9   6         22.27         30.25         3.68 o
   3  -9   6          0.02          1.38         2.33 o
   4  -9   6          2.55          1.37         1.86 o
   5  -9   6          0.89          0.57         1.62 o
   6  -9   6          2.30          2.98         3.83 o
   7  -9   6          0.61          0.83         1.33 o
   8  -9   6          1.64          1.76         1.32 o
  -5  -8   6          4.01          1.70         2.46 o
  -4  -8   6          4.74          2.75         1.96 o
  -3  -8   6          7.45          9.46         2.87 o
  -2  -8   6         14.45          9.49         5.79 o
  -1  -8   6          0.27          1.02         2.07 o
   0  -8   6          2.96          5.02         2.87 o
   1  -8   6          0.00          0.12         2.22 o
   2  -8   6         44.60         53.79         2.87 o
   3  -8   6          1.22          0.73         1.69 o
   4  -8   6         16.60         19.82         2.83 o
   5  -8   6         60.00         70.87         2.78 o
   6  -8   6          1.93          1.05         0.95 o
   7  -8   6          0.00          0.21         0.83 o
   8  -8   6          1.26          1.31         1.25 o
  -6  -7   6          6.77          2.37         1.48 o
  -5  -7   6         20.84         10.71         4.56 o
  -4  -7   6         10.39          8.75         3.31 o
  -3  -7   6          0.96          0.05         0.68 o
  -2  -7   6          2.73          1.32         0.42 o
  -1  -7   6          7.92          7.04         2.14 o
   0  -7   6         35.06         44.08         3.32 o
   1  -7   6          1.64          0.97         1.72 o
   2  -7   6         12.57         13.66         2.50 o
   3  -7   6         14.96         18.09         2.44 o
   4  -7   6         17.27         18.20         2.51 o
   5  -7   6          1.63          1.93         0.85 o
   6  -7   6         23.31         23.32         2.27 o
   7  -7   6          1.58          0.90         1.21 o
   8  -7   6          0.00         -0.84         1.28 o
   9  -7   6          0.15          1.53         3.13 o
  -7  -6   6          0.08          1.83         1.62 o
  -6  -6   6          2.02          1.05         1.12 o
  -5  -6   6          0.59          0.92         0.93 o
  -4  -6   6          1.81          0.61         0.80 o
  -3  -6   6         11.47         14.04         1.71 o
  -2  -6   6         66.18         55.49         6.99 o
  -1  -6   6          2.52          4.58         2.16 o
   0  -6   6         38.80         53.19         2.51 o
   1  -6   6          0.70          0.84         1.87 o
   2  -6   6        154.91        150.67         4.75 o
   3  -6   6        143.29        149.35         4.28 o
   4  -6   6          0.78          1.42         0.70 o
   5  -6   6          0.00          0.30         0.92 o
   6  -6   6         37.68         33.15         3.25 o
   7  -6   6          1.77          0.75         1.01 o
   8  -6   6         14.79          3.89         3.63 o
   9  -6   6          0.01          0.05         2.70 o
  -7  -5   6          0.59          3.08         1.70 o
  -6  -5   6          4.96          3.61         1.40 o
  -5  -5   6          2.26          1.21         1.12 o
  -4  -5   6          0.29          0.45         1.04 o
  -3  -5   6         64.95         64.70         1.74 o
  -2  -5   6          0.22          0.31         0.41 o
  -1  -5   6         68.23         79.55         4.18 o
   0  -5   6          0.23          0.72         1.71 o
   1  -5   6          4.31          6.26         1.60 o
   2  -5   6         15.76         13.12         2.08 o
   3  -5   6          4.75          2.76         0.61 o
   4  -5   6         24.55         18.43         1.22 o
   5  -5   6         55.03         48.92         2.68 o
   6  -5   6          5.41          2.05         1.08 o
   7  -5   6          1.08          0.86         1.28 o
   8  -5   6          1.80          0.35         1.00 o
   9  -5   6         15.40          2.36         3.91 o
  -8  -4   6          0.44          0.52         1.35 o
  -7  -4   6          6.61          1.76         1.13 o
  -6  -4   6          7.65          3.57         1.18 o
  -5  -4   6          0.03         -0.20         1.11 o
  -4  -4   6         30.21         35.14         2.22 o
  -3  -4   6         24.00         23.65         1.16 o
  -2  -4   6          5.15          6.90         0.71 o
  -1  -4   6          0.43         -0.73         1.53 o
   0  -4   6          0.38          1.89         1.34 o
   1  -4   6         58.77         53.19         3.14 o
   2  -4   6         45.22         45.37         0.93 o
   3  -4   6          8.74          9.48         0.91 o
   4  -4   6        195.04        184.64         3.43 o
   5  -4   6         93.76        106.51         2.47 o
   6  -4   6        102.45        116.24         2.51 o
   7  -4   6         24.46         28.34         1.67 o
   8  -4   6         29.80         33.22         2.36 o
   9  -4   6         19.83         15.02         5.35 o
  -8  -3   6          0.26         -0.20         1.86 o
  -7  -3   6          0.03          0.06         0.99 o
  -6  -3   6          0.39          0.74         1.23 o
  -5  -3   6         99.11        101.16         1.98 o
  -4  -3   6         66.14         69.81         1.62 o
  -3  -3   6         84.77         94.04         1.56 o
  -2  -3   6        213.63        235.74         2.84 o
  -1  -3   6        109.32        107.91         2.60 o
   0  -3   6        684.00        698.44         8.78 o
   1  -3   6          8.88         10.92         0.53 o
   2  -3   6          2.17          1.91         0.49 o
   3  -3   6         71.14         67.21         1.52 o
   4  -3   6          0.01          0.11         1.13 o
   5  -3   6        213.01        219.51         8.38 o
   6  -3   6          7.10          5.88         1.54 o
   7  -3   6          6.96          5.24         1.37 o
   8  -3   6          0.26          0.05         1.28 o
   9  -3   6         22.62         22.57         5.21 o
  -9  -2   6          0.58         -0.47         2.10 o
  -8  -2   6         41.09         43.33         5.52 o
  -7  -2   6         43.30         33.31         8.05 o
  -6  -2   6         70.90         65.32         8.40 o
  -5  -2   6          0.06         -0.18         0.89 o
  -4  -2   6         11.90          9.90         1.00 o
  -3  -2   6        144.56        140.10         2.31 o
  -2  -2   6       2803.14       3115.04        64.84 o
  -1  -2   6       2241.69       2705.41        36.32 o
   0  -2   6          0.91          0.56         0.49 o
   1  -2   6         43.86         49.19         1.02 o
   2  -2   6        112.86        129.71         1.90 o
   3  -2   6        148.32        143.72         2.69 o
   4  -2   6         11.81          5.12         1.33 o
   5  -2   6         43.87         34.05         1.89 o
   6  -2   6         98.86        122.07         3.03 o
   7  -2   6         49.32         51.51         2.47 o
   8  -2   6         23.76         31.54         2.32 o
   9  -2   6          0.03          0.36         1.30 o
  -9  -1   6          9.88          6.64         4.43 o
  -8  -1   6          0.83          2.35         2.46 o
  -7  -1   6          0.82          0.77         0.92 o
  -6  -1   6         84.67         87.27         8.29 o
  -5  -1   6         59.14         68.48         1.71 o
  -4  -1   6         36.96         32.14         1.26 o
  -3  -1   6        165.40        180.65         2.42 o
  -2  -1   6        146.03        205.53         2.01 o
  -1  -1   6       1528.58       1632.38        18.27 o
   0  -1   6        212.99        217.21         2.14 o
   1  -1   6         27.11         36.62         1.24 o
   2  -1   6       1705.49       1754.53        25.38 o
   3  -1   6          0.51         -0.02         0.87 o
   4  -1   6          0.03          0.37         0.86 o
   5  -1   6         18.96         19.61         2.00 o
   6  -1   6         31.83         32.79         2.84 o
   7  -1   6          4.73          5.77         1.83 o
   8  -1   6         95.36        117.76         4.20 o
   9  -1   6          3.93          3.34         2.48 o
  -9   0   6          3.99          2.22         2.42 o
  -8   0   6          0.79          0.62         1.89 o
  -7   0   6         58.01         37.22        11.97 o
  -6   0   6         54.06         57.13         5.48 o
  -5   0   6          0.44          0.56         0.64 o
  -4   0   6         10.28          6.30         0.80 o
  -3   0   6          4.14          3.31         0.62 o
  -2   0   6         24.50         20.58         1.04 o
  -1   0   6          5.59          3.18         0.68 o
   0   0   6        112.12         95.51         1.97 o
   1   0   6          0.06          0.35         0.69 o
   2   0   6        207.59        235.06         4.25 o
   3   0   6        113.88         94.77         2.76 o
   4   0   6        235.03        211.08         2.88 o
   5   0   6          0.84          0.93         1.45 o
   6   0   6         25.78         35.19         1.97 o
   7   0   6         85.02         88.24         4.26 o
   8   0   6          4.45          4.80         1.89 o
   9   0   6         11.82         15.86         3.33 o
 -10   1   6          0.28         -0.99         3.42 o
  -9   1   6          0.34          1.08         2.85 o
  -8   1   6          1.45          1.32         3.37 o
  -7   1   6          1.47          0.00         2.80 o
  -6   1   6         38.80         31.86         5.36 o
  -5   1   6        133.26        155.21         1.98 o
  -4   1   6          1.43          0.82         0.53 o
  -3   1   6         34.46         31.04         0.92 o
  -2   1   6         96.11        103.66         1.44 o
  -1   1   6         53.19         70.32         1.29 o
   0   1   6          5.46          4.80         1.08 o
   1   1   6        104.03         88.70         1.63 o
   2   1   6        134.06        129.25         2.03 o
   3   1   6         54.11         65.29         1.67 o
   4   1   6        187.10        156.42         2.69 o
   5   1   6        247.46        259.58         8.91 o
   6   1   6          2.97          2.79         1.39 o
   7   1   6          5.87          3.79         1.75 o
   8   1   6          5.69          3.02         1.77 o
 -10   2   6          0.03          0.42         2.52 o
  -9   2   6          4.27          1.21         2.77 o
  -8   2   6         23.03         36.92         4.07 o
  -7   2   6          0.46          0.09         3.40 o
  -6   2   6          3.10          4.49         2.34 o
  -5   2   6         62.90         57.73         2.77 o
  -4   2   6         30.88         34.23         0.92 o
  -3   2   6        260.10        260.53         4.25 o
  -2   2   6        208.50        216.61         2.95 o
  -1   2   6          3.46          5.77         0.83 o
   0   2   6         32.51         52.49         1.49 o
   1   2   6        134.06        106.40         1.88 o
   2   2   6          1.77          2.31         1.15 o
   3   2   6         94.34         86.62         3.65 o
   4   2   6        149.26        156.22         2.60 o
   5   2   6          4.13          7.12         1.84 o
   6   2   6         41.29         35.29         2.42 o
   7   2   6         53.79         53.41         2.58 o
   8   2   6         73.95        118.05         4.65 o
 -10   3   6          0.00          0.00         2.13 o
  -9   3   6         29.89         41.02         9.07 o
  -8   3   6          5.72          0.05         2.38 o
  -7   3   6         80.44        104.29         4.78 o
  -6   3   6          0.98          2.07         3.80 o
  -5   3   6          1.40          1.20         0.38 o
  -4   3   6          0.48          1.62         0.61 o
  -3   3   6          3.96          7.86         0.77 o
  -2   3   6         26.83         25.30         1.19 o
  -1   3   6        317.36        290.41         3.12 o
   0   3   6         73.89         62.02         1.47 o
   1   3   6        514.91        504.85         4.68 o
   2   3   6        401.01        303.43        27.91 o
   3   3   6         50.05         43.16         1.85 o
   4   3   6         82.68         86.34         2.31 o
   5   3   6         83.89         90.29         2.86 o
   6   3   6         22.56         28.65         2.08 o
   7   3   6         23.95         22.13         2.28 o
 -10   4   6          0.13         -0.98         2.90 o
  -9   4   6          0.65         -0.54         3.22 o
  -8   4   6          3.64          0.19         2.72 o
  -7   4   6         58.28         77.98         7.16 o
  -6   4   6         58.14         68.84         3.95 o
  -5   4   6         32.17         25.27         1.20 o
  -4   4   6         45.60         50.91         1.26 o
  -3   4   6         19.99         18.08         1.08 o
  -2   4   6         43.43         36.30         1.31 o
  -1   4   6         13.69         12.15         1.29 o
   0   4   6          1.25          0.95         1.06 o
   1   4   6        572.90        539.27         5.01 o
   2   4   6        116.79        108.75         2.61 o
   3   4   6          7.43          9.58         1.95 o
   4   4   6         35.74         37.81         2.23 o
   5   4   6         36.03         24.08         4.74 o
   6   4   6         51.88         65.55         2.69 o
   7   4   6         17.24         25.42         2.63 o
 -10   5   6          0.76         -0.33         6.20 o
  -9   5   6         10.24          0.69         3.81 o
  -8   5   6         10.95          0.55         3.14 o
  -7   5   6          0.64          0.15         1.83 o
  -6   5   6         33.71         45.99         2.73 o
  -5   5   6        312.61        345.84         7.61 o
  -4   5   6        357.79        349.85         4.68 o
  -3   5   6          6.70         10.95         1.30 o
  -2   5   6         17.31         15.91         1.22 o
  -1   5   6         56.81         52.55         1.76 o
   0   5   6        107.82         97.31         2.69 o
   1   5   6         17.71         16.88         1.63 o
   2   5   6        266.20        263.31         3.85 o
   3   5   6         55.31         45.01         2.82 o
   4   5   6         71.95         76.50         2.83 o
   5   5   6          6.33          4.31         2.31 o
   6   5   6         19.72         19.08         2.99 o
 -10   6   6          2.35          1.22         7.01 o
  -9   6   6          9.26         23.59         5.03 o
  -8   6   6         20.94         28.20         4.60 o
  -7   6   6          3.22          0.15         2.35 o
  -6   6   6         24.27         30.90         3.85 o
  -5   6   6        167.82        170.50         2.44 o
  -4   6   6         82.74         93.38         1.84 o
  -3   6   6         13.64         14.00         1.29 o
  -2   6   6         23.34         25.48         1.65 o
  -1   6   6         64.68         43.36         2.04 o
   0   6   6         41.20         49.37         1.87 o
   1   6   6        167.54        155.18         3.17 o
   2   6   6          7.14          9.61         1.84 o
   3   6   6         12.39         12.30         3.72 o
   4   6   6          0.13          0.61         1.97 o
   5   6   6        172.82        229.50        10.79 o
   6   6   6          0.24         -0.58         2.29 o
  -9   7   6          2.19          3.10         4.35 o
  -8   7   6         11.87         22.86         4.57 o
  -7   7   6          1.10          0.59         1.92 o
  -6   7   6          0.34          0.34         0.48 o
  -5   7   6         29.18         23.35         1.59 o
  -4   7   6          2.96          3.20         1.11 o
  -3   7   6         43.33         42.27         1.82 o
  -2   7   6         21.21         17.40         1.94 o
  -1   7   6        233.11        189.63         6.28 o
   0   7   6          7.71         17.53         1.87 o
   1   7   6          0.71          0.73         1.34 o
   2   7   6         53.04         45.70         2.50 o
   3   7   6         68.33         70.22         3.29 o
   4   7   6         31.55         40.39         3.04 o
   5   7   6          0.01         -1.32         2.22 o
  -9   8   6          3.08          1.00         4.17 o
  -8   8   6          0.58          1.31         2.88 o
  -7   8   6          3.18          1.34         2.62 o
  -6   8   6          1.22          1.67         0.82 o
  -5   8   6         15.03         17.79         1.42 o
  -4   8   6         23.58         19.93         1.50 o
  -3   8   6          3.49          2.11         1.57 o
  -2   8   6          5.17          5.62         1.70 o
  -1   8   6         24.64         27.38         3.07 o
   0   8   6         19.77         18.22         1.99 o
   1   8   6         44.18         50.02         3.16 o
   2   8   6          7.82          7.05         2.76 o
   3   8   6         10.03         10.16         2.80 o
   4   8   6         12.99          6.33         2.65 o
  -8   9   6          7.81          2.69         4.81 o
  -7   9   6          0.03          0.78         2.17 o
  -6   9   6          3.35          0.93         1.40 o
  -5   9   6          0.25          1.37         1.18 o
  -4   9   6          0.15         -0.42         1.12 o
  -3   9   6          1.88         -0.24         1.15 o
  -2   9   6         24.75         27.35         1.95 o
  -1   9   6         15.41         19.92         2.09 o
   0   9   6          0.50          0.63         1.61 o
   1   9   6        103.15        115.23         5.81 o
   2   9   6          0.74         -0.36         1.59 o
   3   9   6          2.57          0.49         2.36 o
  -8  10   6         10.52          5.29         4.68 o
  -7  10   6          1.23          2.41         2.45 o
  -6  10   6         13.56         15.06        13.44 o
  -5  10   6         89.51        105.45         8.08 o
  -4  10   6         39.10         60.14         3.45 o
  -3  10   6         17.09         20.79         3.85 o
  -2  10   6          0.00         -0.19         1.43 o
  -1  10   6         23.73         22.75         2.16 o
   0  10   6          3.23          3.94         2.34 o
   1  10   6         44.38         56.19         3.64 o
   2  10   6          0.09          0.03         2.13 o
  -7  11   6          0.58         -0.41         2.43 o
  -6  11   6          0.16          1.14         2.17 o
  -5  11   6          2.31          2.64         2.29 o
  -4  11   6          0.09          1.56         1.46 o
  -3  11   6          0.03         -0.62         1.48 o
  -2  11   6         41.13         56.03         3.01 o
  -1  11   6          0.01          0.02         1.65 o
   0  11   6          0.07          0.93         1.74 o
  -4  12   6          4.69          4.07         1.76 o
  -3  12   6          0.63         -0.02         1.74 o
  -1 -11   7          0.11          1.42         3.60 o
   0 -11   7          1.28         -0.93         2.97 o
   1 -11   7         16.53         29.54         3.77 o
   2 -11   7         15.10         24.46         3.64 o
   3 -11   7          0.50          1.51         2.94 o
   4 -11   7          0.63          1.20         2.35 o
   5 -11   7          0.50          1.01         2.16 o
  -3 -10   7          1.89         -0.21         2.93 o
  -2 -10   7          3.56          3.65         3.56 o
  -1 -10   7          1.64          2.20         3.34 o
   0 -10   7          0.10         -0.09         2.83 o
   1 -10   7         22.62         31.12         4.27 o
   2 -10   7          0.29         -0.32         2.24 o
   3 -10   7          1.94          2.70         3.15 o
   4 -10   7          5.21          2.29         2.33 o
   5 -10   7          4.72          0.81         2.30 o
   6 -10   7         15.49         19.85         3.20 o
   7 -10   7          0.54          1.80         2.54 o
  -4  -9   7          5.32          5.24         3.69 o
  -3  -9   7          2.16          3.21         3.45 o
  -2  -9   7          3.42          6.26         3.33 o
  -1  -9   7         10.35         12.21         3.47 o
   0  -9   7         22.23         21.40        14.13 o
   1  -9   7          0.25         -1.37         3.80 o
   2  -9   7          2.99         -0.29         3.18 o
   3  -9   7          5.87          2.70         2.88 o
   4  -9   7          1.60          1.65         2.40 o
   5  -9   7         12.64          8.72         7.53 o
   6  -9   7          9.34          7.08         2.65 o
   7  -9   7          2.21          5.06         1.94 o
  -5  -8   7         28.99         28.14         4.12 o
  -4  -8   7          0.99          7.16         3.35 o
  -3  -8   7          5.04          3.97         3.07 o
  -2  -8   7          2.86          1.47         2.60 o
  -1  -8   7         23.04         30.87         3.52 o
   0  -8   7          4.34          4.41         4.31 o
   1  -8   7          1.31          3.57         2.19 o
   2  -8   7          0.07         -1.10         1.93 o
   3  -8   7         23.87         28.16         3.99 o
   4  -8   7          2.08          1.78         1.83 o
   5  -8   7          3.35          1.16         1.05 o
   6  -8   7          0.01          0.27         0.73 o
   7  -8   7          0.02         -0.18         0.88 o
   8  -8   7         11.40          6.51         1.58 o
  -6  -7   7          0.01         -0.82         2.04 o
  -5  -7   7          1.57          1.53         4.37 o
  -4  -7   7          5.15          6.54         3.81 o
  -3  -7   7          3.32          2.16         2.77 o
  -2  -7   7         34.01         37.94         3.36 o
  -1  -7   7         46.57         51.39         3.04 o
   0  -7   7          2.07          0.25         1.83 o
   1  -7   7         12.29         12.85         3.59 o
   2  -7   7         44.63         53.96         3.23 o
   3  -7   7          0.01         -0.79         1.69 o
   4  -7   7          7.50          5.11         1.06 o
   5  -7   7          5.86          3.18         1.42 o
   6  -7   7          9.34          4.92         1.44 o
   7  -7   7          2.41         -0.61         1.17 o
   8  -7   7          2.21          3.00         1.58 o
  -6  -6   7          0.25          0.13         1.09 o
  -5  -6   7          0.48         -0.25         0.91 o
  -4  -6   7          1.09          1.11         1.07 o
  -3  -6   7         23.79         18.80         3.67 o
  -2  -6   7         23.69         21.19         4.07 o
  -1  -6   7          1.22          0.67         1.94 o
   0  -6   7         24.93         29.85         2.33 o
   1  -6   7         33.66         38.90         2.46 o
   2  -6   7         11.68         16.88         2.12 o
   3  -6   7         36.95         42.55         2.32 o
   4  -6   7         20.52         25.39         2.16 o
   5  -6   7         19.32         17.62         2.54 o
   6  -6   7         72.82         70.82         6.08 o
   7  -6   7          2.26          1.17         1.97 o
   8  -6   7          0.36          0.33         1.53 o
  -7  -5   7          0.10          1.03         1.41 o
  -6  -5   7          0.23          0.18         1.05 o
  -5  -5   7         16.13         12.82         2.05 o
  -4  -5   7         91.28         70.81        11.28 o
  -3  -5   7         46.68         44.00         2.84 o
  -2  -5   7          0.50          0.86         0.74 o
  -1  -5   7          2.57          3.72         1.70 o
   0  -5   7        129.24        149.53         4.01 o
   1  -5   7        125.41        135.44         3.78 o
   2  -5   7        218.68        245.37         4.44 o
   3  -5   7         43.74         46.62         1.26 o
   4  -5   7         14.35         16.76         2.25 o
   5  -5   7         12.80         12.56         1.53 o
   6  -5   7         34.45         29.98         2.37 o
   7  -5   7          3.05          1.75         1.35 o
   8  -5   7          3.59          2.16         1.45 o
   9  -5   7          0.02          0.23         2.48 o
  -8  -4   7          0.36          0.94         1.79 o
  -7  -4   7          1.83          1.46         1.27 o
  -6  -4   7          0.01          0.73         0.91 o
  -5  -4   7          2.36          1.90         0.93 o
  -4  -4   7         16.89         16.37         0.98 o
  -3  -4   7          0.98          1.31         0.57 o
  -2  -4   7         50.36         52.14         3.21 o
  -1  -4   7         32.98         38.73         2.07 o
   0  -4   7        212.40        232.77         4.56 o
   1  -4   7         69.28         69.85         2.00 o
   2  -4   7          1.51          1.83         0.81 o
   3  -4   7          5.04          4.43         0.92 o
   4  -4   7         48.28         48.53         2.17 o
   5  -4   7        908.31        991.38        11.76 o
   6  -4   7         14.36         11.20         2.01 o
   7  -4   7         14.69         17.89         5.40 o
   8  -4   7          1.56          1.29         1.79 o
   9  -4   7          9.75          8.86         2.86 o
  -8  -3   7          2.80          3.17         3.05 o
  -7  -3   7          7.58          4.67         1.31 o
  -6  -3   7         10.91          8.36         1.17 o
  -5  -3   7          0.92          0.75         0.93 o
  -4  -3   7         11.53         12.52         0.99 o
  -3  -3   7          0.41          0.42         0.65 o
  -2  -3   7          9.09         10.40         0.85 o
  -1  -3   7        546.11        559.35        19.52 o
   0  -3   7        144.28        160.65         1.56 o
   1  -3   7         20.75         20.40         0.76 o
   2  -3   7         54.01         59.63         2.19 o
   3  -3   7        181.15        195.85         4.61 o
   4  -3   7         17.14         14.36         1.68 o
   5  -3   7          0.11          0.58         1.29 o
   6  -3   7         23.57         30.88         2.07 o
   7  -3   7          0.45          0.07         1.11 o
   8  -3   7          0.00          0.11         1.40 o
   9  -3   7          2.08          1.94         1.57 o
  -8  -2   7          1.18          0.32         1.99 o
  -7  -2   7         29.55         18.99         5.21 o
  -6  -2   7          3.33          3.36         1.14 o
  -5  -2   7          3.60          4.46         1.19 o
  -4  -2   7         24.02         28.45         1.68 o
  -3  -2   7         47.74         55.14         1.57 o
  -2  -2   7          0.47          0.52         0.86 o
  -1  -2   7        303.87        323.56         8.16 o
   0  -2   7         16.22         17.66         0.82 o
   1  -2   7         51.61         44.50         1.21 o
   2  -2   7          0.28          0.40         0.75 o
   3  -2   7        222.07        222.46         4.52 o
   4  -2   7         47.25         39.70         1.45 o
   5  -2   7          0.38          1.49         1.07 o
   6  -2   7         11.43          9.44         1.75 o
   7  -2   7          7.02          4.29         1.79 o
   8  -2   7          0.00          1.38         1.83 o
   9  -2   7          1.12          1.70         2.11 o
  -9  -1   7         12.95          5.52         5.97 o
  -8  -1   7        126.07        176.93        14.13 o
  -7  -1   7         26.10         18.60         6.25 o
  -6  -1   7          0.70          1.47         0.84 o
  -5  -1   7         14.91         13.83         1.85 o
  -4  -1   7         22.24         23.88         1.08 o
  -3  -1   7        378.94        403.83         3.71 o
  -2  -1   7         29.29         36.60         1.35 o
  -1  -1   7         13.23         11.13         1.25 o
   0  -1   7         76.06         95.83         1.38 o
   1  -1   7        263.88        233.79         2.32 o
   2  -1   7        132.29        129.58         2.26 o
   3  -1   7         64.13         64.10         1.52 o
   4  -1   7         44.28         41.01         2.25 o
   5  -1   7          3.50          3.56         1.30 o
   6  -1   7          0.02          0.19         1.37 o
   7  -1   7          0.05          0.24         1.67 o
   8  -1   7          6.74          7.26         1.96 o
  -9   0   7          0.75          1.89         2.83 o
  -8   0   7         14.95         14.05         9.40 o
  -7   0   7          2.26          2.08         0.81 o
  -6   0   7          0.92          0.53         0.72 o
  -5   0   7         54.65         68.32         3.16 o
  -4   0   7         10.70         11.23         0.87 o
  -3   0   7         74.77         78.92         1.45 o
  -2   0   7        159.36        149.52         2.03 o
  -1   0   7        155.79        183.29         2.27 o
   0   0   7        221.05        212.53         2.59 o
   1   0   7        337.34        337.36         3.22 o
   2   0   7        395.49        387.12         6.93 o
   3   0   7         92.48         95.92         2.59 o
   4   0   7         72.14         74.31         2.22 o
   5   0   7         98.40         89.40         2.37 o
   6   0   7         31.01         37.08         2.54 o
   7   0   7          2.53          0.78         1.61 o
   8   0   7          3.37          2.28         2.22 o
  -9   1   7          1.37          0.63         3.72 o
  -8   1   7          2.00          1.90         2.81 o
  -7   1   7          0.40         -0.05         0.32 o
  -6   1   7          8.07          5.13         0.85 o
  -5   1   7          2.58          1.04         0.94 o
  -4   1   7         87.01        102.36         1.86 o
  -3   1   7         37.87         45.74         1.11 o
  -2   1   7        388.11        381.81         3.90 o
  -1   1   7        153.27        147.77         1.92 o
   0   1   7         38.88         27.92         1.10 o
   1   1   7        342.17        322.54         3.16 o
   2   1   7         32.60         36.69         1.52 o
   3   1   7         47.97         52.86         2.24 o
   4   1   7         78.78         65.91         2.29 o
   5   1   7          9.25          8.24         2.10 o
   6   1   7          3.86          2.25         1.64 o
   7   1   7          0.39          2.25         1.89 o
   8   1   7          0.03          0.89         2.71 o
  -9   2   7          5.37          5.95         6.72 o
  -8   2   7          5.14          0.17         4.12 o
  -7   2   7         16.99         19.87         3.29 o
  -6   2   7         11.17         10.34         0.95 o
  -5   2   7          0.09          0.55         0.54 o
  -4   2   7         50.88         44.78         1.41 o
  -3   2   7          6.84          8.30         1.03 o
  -2   2   7        131.33        115.64         1.85 o
  -1   2   7        786.70        752.87        11.13 o
   0   2   7         78.57         61.13         1.44 o
   1   2   7        282.83        269.78         2.98 o
   2   2   7          0.39          0.08         1.08 o
   3   2   7         70.73         59.12         1.90 o
   4   2   7         11.39         14.07         1.75 o
   5   2   7         11.57          7.50         1.79 o
   6   2   7          5.51          8.04         1.88 o
   7   2   7          0.03          2.23         2.40 o
   8   2   7          4.73          7.01         2.81 o
 -10   3   7          0.24          1.37         3.19 o
  -9   3   7          0.26          0.12         2.91 o
  -8   3   7          1.31         -0.15         2.56 o
  -7   3   7          4.54          0.98         2.74 o
  -6   3   7          5.24          3.82         0.66 o
  -5   3   7         29.23         31.54         0.89 o
  -4   3   7         46.69         45.35         1.24 o
  -3   3   7        145.33        147.89         2.09 o
  -2   3   7         40.39         43.56         1.49 o
  -1   3   7         14.16         11.92         1.28 o
   0   3   7          0.26          0.56         0.91 o
   1   3   7          1.19          0.92         1.26 o
   2   3   7       1081.25       1015.95        10.73 o
   3   3   7          6.84          3.91         1.75 o
   4   3   7          6.77          7.82         1.76 o
   5   3   7         14.51         13.13         3.33 o
   6   3   7          0.80          0.50         1.78 o
   7   3   7         26.89         45.97         4.42 o
 -10   4   7          0.26          0.40         3.64 o
  -9   4   7          1.39          1.95         3.85 o
  -8   4   7         21.17         19.94         4.15 o
  -7   4   7          2.61          0.13         2.55 o
  -6   4   7          0.73          0.57         2.13 o
  -5   4   7         25.48         29.48         0.96 o
  -4   4   7        193.63        197.69         2.39 o
  -3   4   7         74.53         73.00         1.55 o
  -2   4   7        153.49        143.13         2.41 o
  -1   4   7         59.76         53.27         1.67 o
   0   4   7         26.64         17.29         1.77 o
   1   4   7         11.07         17.33         1.72 o
   2   4   7        817.21        794.03         7.50 o
   3   4   7          5.19          6.95         2.27 o
   4   4   7          3.42          2.77         1.94 o
   5   4   7         12.25          4.56         2.50 o
   6   4   7          4.92          5.53         2.16 o
   7   4   7          0.30          1.17         2.10 o
  -9   5   7          3.70         -0.04         4.99 o
  -8   5   7          1.51         -0.28         3.02 o
  -7   5   7          5.74          0.32         2.02 o
  -6   5   7         51.78         54.08         2.17 o
  -5   5   7         27.14         25.43         1.34 o
  -4   5   7        179.64        187.42         2.53 o
  -3   5   7          0.10          0.71         0.94 o
  -2   5   7         56.43         45.52         1.84 o
  -1   5   7         30.33         36.30         5.68 o
   0   5   7        197.59        175.52         2.94 o
   1   5   7          1.38          1.50         1.38 o
   2   5   7          0.90          4.03         1.76 o
   3   5   7          3.31          1.17         1.83 o
   4   5   7          8.84          5.96         3.11 o
   5   5   7          0.05          0.24         1.68 o
   6   5   7         12.73         14.48         3.31 o
  -9   6   7          2.46          0.99         6.40 o
  -8   6   7          1.40         -0.96         3.59 o
  -7   6   7          4.12          0.11         2.13 o
  -6   6   7        203.92        206.76         8.68 o
  -5   6   7         95.01        117.66         1.88 o
  -4   6   7         25.01         29.78         2.48 o
  -3   6   7          0.34          0.41         1.31 o
  -2   6   7        195.16        232.70         4.28 o
  -1   6   7          0.66          2.58         1.59 o
   0   6   7        116.72        104.46         3.54 o
   1   6   7         45.35         46.75         2.67 o
   2   6   7          5.50          5.04         1.91 o
   3   6   7          3.52          3.17         2.00 o
   4   6   7          3.25          3.66         2.42 o
   5   6   7          6.94          6.49         2.30 o
  -9   7   7          0.48         -3.33         7.23 o
  -8   7   7          0.36          1.53         2.51 o
  -7   7   7         18.16         11.76        10.23 o
  -6   7   7          6.64          5.40         1.65 o
  -5   7   7        177.69        199.36         4.30 o
  -4   7   7         15.58         10.96         1.69 o
  -3   7   7         10.28         13.64         1.70 o
  -2   7   7        118.64         98.85         6.62 o
  -1   7   7        157.35        143.01         3.00 o
   0   7   7         54.37         48.82         2.13 o
   1   7   7          3.23          2.14         1.61 o
   2   7   7          6.33         10.99         2.41 o
   3   7   7          0.01         -0.01         1.54 o
   4   7   7         25.48         28.13         3.03 o
   5   7   7          0.38         -0.18         2.34 o
  -9   8   7          0.22         -0.75         6.78 o
  -8   8   7          0.45          0.40         2.35 o
  -7   8   7          9.19          3.38         4.24 o
  -6   8   7          0.54          1.06         1.31 o
  -5   8   7          1.56          2.32         1.29 o
  -4   8   7         26.22         33.74         1.86 o
  -3   8   7         34.28         42.95         2.77 o
  -2   8   7          3.33          6.36         1.56 o
  -1   8   7          0.92          1.05         1.61 o
   0   8   7          8.94          6.94         2.45 o
   1   8   7        128.47        147.97         4.72 o
   2   8   7          4.60          8.92         2.34 o
   3   8   7         17.85         11.20         3.28 o
   4   8   7          1.60          0.80         2.10 o
  -8   9   7          0.28          0.86         3.28 o
  -7   9   7          9.87          2.66         2.90 o
  -6   9   7          1.72          0.11         1.85 o
  -5   9   7          3.21          5.75         1.48 o
  -4   9   7          3.45          3.75         1.41 o
  -3   9   7         19.76         28.79         2.54 o
  -2   9   7         10.56          4.75         2.71 o
  -1   9   7          4.74          6.93         2.49 o
   0   9   7          0.02         -0.21         1.56 o
   1   9   7          1.78          0.38         2.08 o
   2   9   7          3.89          3.49         2.44 o
   3   9   7          0.06          0.47         2.56 o
  -7  10   7          8.92          5.69         5.72 o
  -6  10   7          3.31          1.55         3.02 o
  -5  10   7         15.39         10.98         2.57 o
  -4  10   7          2.05          4.05         2.08 o
  -3  10   7          0.01          0.28         1.37 o
  -2  10   7          1.88         -0.61         2.78 o
  -1  10   7         10.82         20.05         4.56 o
   0  10   7          0.30          0.95         2.27 o
   1  10   7          0.07         -0.06         2.87 o
  -6  11   7          0.00         -0.18         2.16 o
  -5  11   7         20.98         27.88         3.86 o
  -4  11   7          0.59          0.82         1.57 o
  -3  11   7          3.21          1.25         1.86 o
  -2  11   7          9.79          5.44         3.42 o
  -1  11   7        100.02        141.71         4.44 o
   0 -11   8          0.71          2.03         3.14 o
   1 -11   8         25.04         32.91         4.16 o
   2 -11   8         28.01         32.40         4.55 o
   3 -11   8          7.42          4.25         4.67 o
   4 -11   8          0.19          0.37         2.79 o
  -2 -10   8          0.58          0.25         2.66 o
  -1 -10   8          0.27          2.92         2.93 o
   0 -10   8          0.04          1.09         2.71 o
   1 -10   8          8.33          4.22         5.23 o
   2 -10   8         26.69         43.70         4.30 o
   3 -10   8          1.03          1.37         3.03 o
   4 -10   8          0.00         -0.75         2.66 o
   5 -10   8          5.97          3.59         3.67 o
   6 -10   8          2.25          4.67         3.34 o
  -3  -9   8          0.45          0.70         2.54 o
  -2  -9   8          1.73          0.34         2.36 o
  -1  -9   8          0.02         -1.16         2.49 o
   0  -9   8          0.07          0.19         2.14 o
   1  -9   8         23.81         27.92         3.26 o
   2  -9   8          0.92         -0.56         2.11 o
   3  -9   8         11.84          8.76         7.66 o
   4  -9   8          1.75          3.37         3.51 o
   5  -9   8          0.70          0.24         2.26 o
   6  -9   8          0.61          3.30         2.56 o
   7  -9   8          0.14         -0.14         1.58 o
  -4  -8   8          0.02          2.34         2.99 o
  -3  -8   8          1.07          1.35         2.38 o
  -2  -8   8         15.78         14.00         2.95 o
  -1  -8   8          2.39          4.15         3.96 o
   0  -8   8          1.54          1.70         2.69 o
   1  -8   8          0.03          1.56         2.56 o
   2  -8   8          0.53          1.70         2.57 o
   3  -8   8          2.57          0.94         2.31 o
   4  -8   8         17.38         26.79         2.69 o
   5  -8   8          3.50          0.12         2.12 o
   6  -8   8          0.17          0.21         2.04 o
   7  -8   8          0.08          1.88         2.30 o
  -5  -7   8          1.03          0.63         2.10 o
  -4  -7   8          2.80          2.29         5.49 o
  -3  -7   8          0.78          1.38         2.11 o
  -2  -7   8          7.50          7.00         3.85 o
  -1  -7   8          7.47         10.28         3.55 o
   0  -7   8         13.46         17.97         2.53 o
   1  -7   8         10.85          8.57         2.27 o
   2  -7   8         16.37         21.74         5.72 o
   3  -7   8          0.08          0.34         1.66 o
   4  -7   8          0.01          0.36         0.61 o
   5  -7   8          7.87          1.75         1.25 o
   6  -7   8          1.92          0.62         0.93 o
   7  -7   8          2.12          0.97         1.09 o
   8  -7   8          4.42          1.26         1.55 o
  -6  -6   8          5.10          8.20         3.62 o
  -5  -6   8          3.41          4.28         4.83 o
  -4  -6   8          8.61          3.43         1.49 o
  -3  -6   8          4.32          0.50         0.97 o
  -2  -6   8          2.23          2.24         1.92 o
  -1  -6   8          3.04          3.75         2.38 o
   0  -6   8         19.80         19.30         3.78 o
   1  -6   8          3.56          5.77         2.47 o
   2  -6   8         64.12         88.37         3.12 o
   3  -6   8         11.30          7.65         2.42 o
   4  -6   8         29.15         31.22         2.48 o
   5  -6   8          0.94         -0.07         1.07 o
   6  -6   8         57.99         67.64         4.46 o
   7  -6   8          1.70          0.86         1.25 o
   8  -6   8          8.50          9.67         2.21 o
  -7  -5   8          0.02          0.54         0.99 o
  -6  -5   8          2.96          2.26         1.09 o
  -5  -5   8          9.92          6.62         1.61 o
  -4  -5   8         50.95         27.24         5.21 o
  -3  -5   8          0.39          0.64         0.57 o
  -2  -5   8          7.83          4.01         2.21 o
  -1  -5   8         43.08         47.66         3.07 o
   0  -5   8        139.99        154.88         4.33 o
   1  -5   8         50.74         54.23         4.12 o
   2  -5   8          4.63          5.00         2.28 o
   3  -5   8         10.46         11.11         1.25 o
   4  -5   8         37.88         42.28         3.27 o
   5  -5   8         19.05         16.61         3.58 o
   6  -5   8         22.29         18.03         2.66 o
   7  -5   8          0.43          0.77         1.92 o
   8  -5   8          1.54          2.63         1.76 o
  -7  -4   8          3.93          3.33         1.23 o
  -6  -4   8         39.23         20.93         2.99 o
  -5  -4   8         42.40         35.56         2.41 o
  -4  -4   8          8.68          6.65         1.41 o
  -3  -4   8         28.51         27.44         2.11 o
  -2  -4   8        216.47        243.93         9.75 o
  -1  -4   8        135.93        163.60         7.03 o
   0  -4   8         67.37         78.54         3.25 o
   1  -4   8          1.04          1.21         1.45 o
   2  -4   8          6.04          2.58         1.00 o
   3  -4   8          5.65          3.00         1.22 o
   4  -4   8         94.55        106.15         2.52 o
   5  -4   8         28.57         29.64         1.98 o
   6  -4   8         14.62         18.59         2.50 o
   7  -4   8         17.65         23.42         2.80 o
   8  -4   8          0.56          2.56         1.82 o
  -8  -3   8          0.12         -1.14         2.30 o
  -7  -3   8          5.02          3.14         1.17 o
  -6  -3   8         20.87         16.49         2.04 o
  -5  -3   8         10.02         10.76         1.18 o
  -4  -3   8          0.08          0.65         0.67 o
  -3  -3   8        121.36        138.40         2.95 o
  -2  -3   8        315.86        410.70         5.33 o
  -1  -3   8        355.87        438.90        11.31 o
   0  -3   8         68.41         77.06         0.98 o
   1  -3   8          1.10          0.30         0.61 o
   2  -3   8          8.04         11.21         1.10 o
   3  -3   8         12.03          9.55         1.04 o
   4  -3   8         95.18         92.80         2.78 o
   5  -3   8         31.32         30.74         1.82 o
   6  -3   8          0.40          1.21         1.52 o
   7  -3   8          2.06          1.33         1.63 o
   8  -3   8         67.53         85.08         3.98 o
  -8  -2   8          1.16          1.17         1.91 o
  -7  -2   8         10.58          5.32         1.65 o
  -6  -2   8          6.49          4.00         1.02 o
  -5  -2   8          9.81          7.90         1.15 o
  -4  -2   8          0.10          0.80         0.97 o
  -3  -2   8          6.22         11.86         1.20 o
  -2  -2   8         63.26         80.08         1.80 o
  -1  -2   8        149.42        128.55         8.86 o
   0  -2   8        152.76        164.83         2.13 o
   1  -2   8         72.36         73.18         1.49 o
   2  -2   8        115.26        124.33         2.50 o
   3  -2   8         26.64         35.73         2.02 o
   4  -2   8         39.02         35.99         1.58 o
   5  -2   8         44.49         45.28         1.78 o
   6  -2   8          5.51         10.16         1.93 o
   7  -2   8         27.71         28.34         2.86 o
   8  -2   8          0.79          1.07         1.65 o
  -9  -1   8          5.39          3.60         4.28 o
  -8  -1   8          1.99          0.84         3.07 o
  -7  -1   8         23.10         18.17         5.20 o
  -6  -1   8         12.24          9.99         2.29 o
  -5  -1   8         26.61         22.22         2.44 o
  -4  -1   8          6.66          9.03         1.28 o
  -3  -1   8         31.61         41.07         1.31 o
  -2  -1   8         39.01         42.83         1.12 o
  -1  -1   8         18.57         22.15         0.95 o
   0  -1   8         49.59         43.55         1.44 o
   1  -1   8        109.84        112.90         2.09 o
   2  -1   8          3.55          5.44         0.94 o
   3  -1   8         34.48         31.79         2.14 o
   4  -1   8         21.93         22.45         1.85 o
   5  -1   8          3.77          4.50         1.59 o
   6  -1   8         13.55          9.41         2.79 o
   7  -1   8          6.04          3.70         1.79 o
   8  -1   8         10.80          7.31         3.13 o
  -9   0   8         25.02         33.28         3.25 o
  -8   0   8          0.12         -0.16         1.77 o
  -7   0   8          3.76          1.87         1.15 o
  -6   0   8          4.28          2.87         1.08 o
  -5   0   8         91.80         95.05         4.97 o
  -4   0   8         35.93         30.50         1.36 o
  -3   0   8          0.03          0.11         0.70 o
  -2   0   8         50.85         57.31         1.29 o
  -1   0   8         13.85         12.91         0.99 o
   0   0   8          2.77          4.31         1.00 o
   1   0   8          0.39          1.74         0.88 o
   2   0   8         12.55         11.00         1.14 o
   3   0   8          0.00          0.24         1.05 o
   4   0   8        135.55        153.76         5.26 o
   5   0   8         12.71          9.02         1.59 o
   6   0   8         34.55         32.78         3.70 o
   7   0   8         28.60         28.08         3.50 o
   8   0   8         24.22         31.30         2.50 o
  -9   1   8          0.38          0.41         2.79 o
  -8   1   8          6.31          3.52         2.98 o
  -7   1   8          7.57          7.51         2.84 o
  -6   1   8         55.62         46.87        10.79 o
  -5   1   8         84.80         78.56         4.57 o
  -4   1   8         52.88         54.84         1.86 o
  -3   1   8        151.70        168.52         2.14 o
  -2   1   8        106.37        121.33         2.38 o
  -1   1   8        332.24        320.81         3.45 o
   0   1   8         39.88         27.33         1.41 o
   1   1   8          9.05          6.95         1.19 o
   2   1   8         39.75         36.54         1.65 o
   3   1   8          5.66         12.40         1.77 o
   4   1   8         56.99         43.49         5.46 o
   5   1   8          0.60         -0.52         1.66 o
   6   1   8         20.03         24.47         2.42 o
   7   1   8         45.86         53.79         2.86 o
  -9   2   8          1.27          0.90         2.50 o
  -7   2   8         30.54         32.09         3.69 o
  -6   2   8          0.79          0.33         0.65 o
  -5   2   8         36.43         41.88         3.02 o
  -4   2   8         13.95         11.05         1.24 o
  -3   2   8          4.82          4.86         1.03 o
  -2   2   8         87.03         70.76         1.72 o
  -1   2   8        181.80        204.19         3.79 o
   0   2   8         22.25         27.40         1.72 o
   1   2   8        169.90        150.98         2.32 o
   2   2   8          6.73          9.42         1.56 o
   3   2   8         28.31         24.89         2.02 o
   4   2   8         18.12         22.64         1.80 o
   5   2   8         92.03         80.38         2.96 o
   6   2   8         29.99         32.16         2.87 o
   7   2   8         28.47         48.10         3.15 o
  -9   3   8          4.30         -0.43         3.46 o
  -8   3   8         17.71         32.07         4.39 o
  -7   3   8         36.10         58.69         4.49 o
  -6   3   8          1.73          1.04         0.61 o
  -5   3   8         54.75         54.68         1.25 o
  -4   3   8         18.57         20.80         1.14 o
  -3   3   8        285.37        300.63         4.30 o
  -2   3   8         37.37         35.57         1.79 o
  -1   3   8         24.05         29.27         1.38 o
   0   3   8          2.43          2.56         1.35 o
   1   3   8         55.53         45.20         1.80 o
   2   3   8         65.82         60.82         2.72 o
   3   3   8         42.70         41.28         2.38 o
   4   3   8         10.62          9.94         2.38 o
   5   3   8         31.50         35.07         2.30 o
   6   3   8         36.70         42.39         2.73 o
   7   3   8         15.22          9.22         2.86 o
  -9   4   8          7.78          0.41         5.67 o
  -8   4   8          1.45         -0.66         3.12 o
  -7   4   8          2.06          0.26         1.72 o
  -6   4   8         38.39         49.41         5.05 o
  -5   4   8         41.86         47.55         1.44 o
  -4   4   8          9.47          7.84         0.91 o
  -3   4   8         33.03         40.27         1.63 o
  -2   4   8         57.98         69.70         1.87 o
  -1   4   8          2.84          1.04         1.50 o
   0   4   8         86.85         62.64         2.05 o
   1   4   8       1248.99       1180.98        10.96 o
   2   4   8        109.04        102.17         3.21 o
   3   4   8          1.86          1.42         2.07 o
   4   4   8         11.36          7.88         2.07 o
   5   4   8        144.37        170.57         9.23 o
   6   4   8          2.01          1.54         2.24 o
  -9   5   8          1.01         -0.13         5.43 o
  -8   5   8         14.17         -0.04         2.91 o
  -7   5   8          4.13         -0.06         2.40 o
  -6   5   8         18.00         24.13         4.46 o
  -5   5   8        154.99        158.57         3.65 o
  -4   5   8        273.99        305.72         3.59 o
  -3   5   8          0.55          0.16         1.29 o
  -2   5   8          1.21          1.14         1.07 o
  -1   5   8         90.27         87.61         2.32 o
   0   5   8         48.61         50.60         2.33 o
   1   5   8          4.34          2.00         1.72 o
   2   5   8        130.85        129.30         3.69 o
   3   5   8         30.52         23.49         2.31 o
   4   5   8         29.19         37.11         2.48 o
   5   5   8         14.76          8.32         2.89 o
   6   5   8         10.57          7.09         3.61 o
  -9   6   8          1.34          0.06         3.39 o
  -8   6   8          3.59         -0.08         3.20 o
  -7   6   8          3.62         -0.36         2.08 o
  -6   6   8          8.02         12.68         2.38 o
  -5   6   8         12.11         20.69         1.24 o
  -4   6   8          6.68          8.47         1.49 o
  -3   6   8          0.00          2.11         1.25 o
  -2   6   8          3.28          6.42         1.47 o
  -1   6   8         17.42         19.18         1.69 o
   0   6   8          5.76          2.01         1.48 o
   1   6   8          4.72          1.71         1.57 o
   2   6   8         21.13         21.96         2.13 o
   3   6   8         32.84         38.53         2.73 o
   4   6   8         70.48         60.01         2.99 o
   5   6   8          3.00          2.91         2.35 o
  -9   7   8          1.78          1.35         4.27 o
  -8   7   8         10.15         18.68        14.77 o
  -7   7   8          6.52          2.81         3.23 o
  -6   7   8          4.16          3.15         1.25 o
  -5   7   8         30.92         35.75         1.86 o
  -4   7   8          2.45          9.18         1.31 o
  -3   7   8          3.54          2.11         1.65 o
  -2   7   8          9.98          7.71         1.61 o
  -1   7   8          0.48          1.71         2.03 o
   0   7   8         33.52         42.14         2.39 o
   1   7   8         16.88         13.61         2.02 o
   2   7   8          0.01          0.47         2.10 o
   3   7   8          8.43          3.86         2.35 o
   4   7   8         35.04         42.81         3.26 o
  -8   8   8          1.66          1.11         3.28 o
  -7   8   8          0.54          0.33         2.21 o
  -6   8   8          1.12          0.73         2.11 o
  -5   8   8          5.50          2.96         1.47 o
  -4   8   8          4.28          7.23         1.31 o
  -3   8   8         42.84         51.22         2.37 o
  -2   8   8         34.05         27.49         3.47 o
  -1   8   8          0.01          0.62         1.51 o
   0   8   8         31.56         37.77         2.79 o
   1   8   8         65.76         82.90         3.32 o
   2   8   8         18.27         33.29         3.14 o
   3   8   8         19.28         18.69         4.25 o
  -8   9   8          0.61          0.51         2.61 o
  -7   9   8         18.47         20.96        15.99 o
  -6   9   8         10.09          5.44         7.22 o
  -5   9   8          2.56          3.60         1.66 o
  -4   9   8          0.18          0.18         1.25 o
  -3   9   8         15.81         13.67         3.48 o
  -2   9   8          7.57          6.46         3.79 o
  -1   9   8          0.42          0.39         2.16 o
   0   9   8         14.95         14.33         2.65 o
   1   9   8         10.62          4.88         2.41 o
   2   9   8          3.89          5.86         2.59 o
  -7  10   8          0.36         -0.10         2.47 o
  -6  10   8          3.94          5.26         6.48 o
  -5  10   8          2.36          0.24         1.27 o
  -4  10   8          1.82          2.63         1.96 o
  -3  10   8         13.94          8.72         4.67 o
  -2  10   8          0.01         -0.57         1.89 o
  -1  10   8          6.22          4.11         2.91 o
   0  10   8          0.87          0.76         2.29 o
  -5  11   8          0.64          2.23         1.69 o
  -4  11   8          0.32          0.21         2.28 o
  -3  11   8          3.23          3.28         2.16 o
  -2  11   8         88.63        127.63         4.23 o
   2 -11   9         10.11          5.52         5.77 o
   3 -11   9          1.65          1.66         3.51 o
  -1 -10   9          1.13          0.10         2.85 o
   0 -10   9         16.68         13.77         4.12 o
   1 -10   9         15.72          7.06         6.77 o
   2 -10   9          0.01          1.41         2.73 o
   3 -10   9          1.93          0.71         2.87 o
   4 -10   9          0.00          1.96         2.97 o
   5 -10   9          0.32          2.05         3.01 o
  -3  -9   9          0.22          2.14         3.47 o
  -2  -9   9          3.21          2.80         3.43 o
  -1  -9   9          0.06          2.10         3.20 o
   0  -9   9          0.20         -0.37         2.37 o
   1  -9   9          2.58          1.98         2.52 o
   2  -9   9          0.02         -1.71         3.02 o
   3  -9   9          1.60          0.53         2.21 o
   4  -9   9         10.15          7.39         5.99 o
   5  -9   9          8.23         11.88         3.78 o
   6  -9   9          0.13          1.18         2.15 o
  -4  -8   9          0.94          1.97         3.67 o
  -3  -8   9          8.99         11.62         3.67 o
  -2  -8   9          2.76          2.61         2.53 o
  -1  -8   9          2.53          1.76         2.41 o
   0  -8   9          5.99          8.33         3.19 o
   1  -8   9          4.75          3.26         2.96 o
   2  -8   9          1.35          0.39         2.04 o
   3  -8   9         12.99         12.84         4.34 o
   4  -8   9         12.08         22.03         2.89 o
   5  -8   9          0.39          0.71         2.44 o
   6  -8   9          5.69          2.00         2.08 o
   7  -8   9          1.01          2.16         2.84 o
  -5  -7   9          0.61          4.33         2.84 o
  -4  -7   9          1.89          3.40         2.37 o
  -3  -7   9          0.11          0.76         2.61 o
  -2  -7   9          8.55          9.73         2.58 o
  -1  -7   9          2.24          1.11         2.09 o
   0  -7   9          0.27          0.11         2.25 o
   1  -7   9         18.05         24.03         3.38 o
   2  -7   9         27.86         26.56         3.35 o
   3  -7   9          0.09          0.27         1.76 o
   4  -7   9          5.72          5.34         2.55 o
   5  -7   9          0.49          0.95         1.87 o
   6  -7   9          3.44          1.99         2.15 o
   7  -7   9          2.93          1.17         1.79 o
  -6  -6   9          0.65          0.08         2.05 o
  -5  -6   9          0.00          4.47         2.58 o
  -4  -6   9          0.07          1.40         3.17 o
  -3  -6   9          9.10          8.01         2.30 o
  -2  -6   9          1.26          1.65         1.96 o
  -1  -6   9          0.46          2.80         2.00 o
   0  -6   9          0.70          0.05         1.62 o
   1  -6   9         13.81         14.34         2.54 o
   2  -6   9          3.01          2.78         1.94 o
   3  -6   9          0.84          0.38         1.82 o
   4  -6   9          0.01          0.03         0.52 o
   5  -6   9         96.91         66.33        25.87 o
   6  -6   9          0.84          0.13         1.16 o
   7  -6   9          0.51          0.48         1.09 o
   8  -6   9          0.25         -1.02         4.42 o
  -6  -5   9          1.54          1.00         1.69 o
  -5  -5   9          0.34          1.06         1.03 o
  -4  -5   9          6.72          6.09         1.74 o
  -3  -5   9          1.64          0.57         0.43 o
  -2  -5   9          0.28          0.96         1.69 o
  -1  -5   9         30.17         32.26         3.04 o
   0  -5   9          0.88          0.91         2.02 o
   1  -5   9          0.44          2.24         1.86 o
   2  -5   9          0.89          1.32         1.45 o
   3  -5   9          8.20          6.26         1.75 o
   4  -5   9         35.79         27.83         5.38 o
   5  -5   9         86.74         68.09        14.37 o
   6  -5   9         14.08         11.14         2.68 o
   7  -5   9          0.00          0.57         1.67 o
   8  -5   9          0.96         -1.14         2.06 o
  -7  -4   9          2.82          1.41         1.31 o
  -6  -4   9          1.18          0.64         1.05 o
  -5  -4   9          1.40          0.52         1.07 o
  -4  -4   9          2.26          0.93         0.73 o
  -3  -4   9         62.81         78.93         2.52 o
  -2  -4   9          2.45          1.56         0.96 o
  -1  -4   9        166.77        175.97         3.96 o
   0  -4   9         23.23         20.33         3.24 o
   1  -4   9          0.12          0.16         0.26 o
   2  -4   9          3.03          4.04         0.67 o
   3  -4   9         74.88         77.38         2.41 o
   4  -4   9          8.36         11.27         1.89 o
   5  -4   9          8.32          8.45         1.88 o
   6  -4   9         11.77          9.30         2.18 o
   7  -4   9         16.91         12.51         5.08 o
   8  -4   9          0.04         -0.03         1.86 o
  -7  -3   9         15.86          6.33         1.88 o
  -6  -3   9         29.07         23.36         3.60 o
  -5  -3   9         12.07         12.83         1.30 o
  -4  -3   9         14.92         14.31         1.25 o
  -3  -3   9        256.67        303.41         3.22 o
  -2  -3   9        391.14        486.05         5.73 o
  -1  -3   9          0.04          0.82         0.75 o
   0  -3   9          0.26          0.24         0.40 o
   1  -3   9         71.97         86.24         2.58 o
   2  -3   9          6.76          6.03         0.74 o
   3  -3   9        132.96        124.75         3.68 o
   4  -3   9          0.03          0.33         0.97 o
   5  -3   9          0.17         -0.32         1.50 o
   6  -3   9          1.34          0.96         1.51 o
   7  -3   9          4.50          3.27         1.74 o
   8  -3   9         23.98         29.07         3.93 o
  -8  -2   9          0.89          2.10         2.34 o
  -7  -2   9          0.43          0.57         1.21 o
  -6  -2   9          0.03          0.48         0.95 o
  -5  -2   9          8.20         11.12         1.27 o
  -4  -2   9         20.69         26.65         3.25 o
  -3  -2   9         14.91         21.04         1.38 o
  -2  -2   9        262.69        333.44         4.43 o
  -1  -2   9         10.98         13.79         1.03 o
   0  -2   9          3.42          4.03         0.72 o
   1  -2   9        156.05        164.20         2.21 o
   2  -2   9        210.56        223.82         2.88 o
   3  -2   9         60.61         67.53         2.96 o
   4  -2   9         28.58         24.35         2.37 o
   5  -2   9         22.33         24.20         1.86 o
   6  -2   9          5.52          4.84         2.86 o
   7  -2   9          4.56          4.72         2.06 o
   8  -2   9          3.95          3.03         1.99 o
  -8  -1   9          3.20          2.61         2.61 o
  -7  -1   9          4.28          1.84         1.16 o
  -6  -1   9         21.03         18.79         6.32 o
  -5  -1   9          0.30          0.65         0.95 o
  -4  -1   9         10.04          8.56         1.20 o
  -3  -1   9          1.23          1.06         0.66 o
  -2  -1   9          7.10          7.98         1.07 o
  -1  -1   9        109.88        110.10         2.08 o
   0  -1   9          0.01          0.61         0.79 o
   1  -1   9         38.37         33.16         1.66 o
   2  -1   9          2.74          4.18         1.02 o
   3  -1   9          1.50          2.69         1.32 o
   4  -1   9        207.29        215.48         8.34 o
   5  -1   9          2.10          1.19         1.51 o
   6  -1   9          1.71          0.00         1.26 o
   7  -1   9         13.90          9.28         4.92 o
   8  -1   9          0.42         -0.46         1.85 o
  -9   0   9          0.79          0.46         2.19 o
  -8   0   9          3.70          1.03         3.30 o
  -7   0   9          1.97         -0.94         2.36 o
  -6   0   9          0.38          0.36         0.88 o
  -5   0   9          2.69          2.96         0.95 o
  -4   0   9          0.18          0.17         0.71 o
  -3   0   9          8.08         10.74         1.53 o
  -2   0   9          1.46          1.10         0.82 o
  -1   0   9         23.54         23.02         1.09 o
   0   0   9        145.38        152.46         2.34 o
   1   0   9          6.08          8.57         1.27 o
   2   0   9         44.54         39.09         1.54 o
   3   0   9          5.97          8.73         1.61 o
   4   0   9          0.02         -0.43         1.16 o
   5   0   9         46.56         53.88         3.10 o
   6   0   9         27.84         20.39         5.67 o
   7   0   9          4.50          4.54         2.04 o
  -9   1   9          0.16         -0.51         2.77 o
  -8   1   9          5.07          7.71         3.38 o
  -7   1   9          2.39          4.69         4.56 o
  -6   1   9          0.29          0.11         0.86 o
  -5   1   9          4.93          1.64         1.35 o
  -4   1   9         10.40         10.99         1.12 o
  -3   1   9         24.23         26.72         1.33 o
  -2   1   9         98.07        105.14         2.18 o
  -1   1   9         13.51         22.13         1.33 o
   0   1   9         12.12         19.28         1.35 o
   1   1   9        102.30         98.42         1.96 o
   2   1   9        159.91        146.32         2.90 o
   3   1   9          1.51          1.56         1.56 o
   4   1   9         49.55         52.60         2.80 o
   5   1   9          0.51          1.02         1.78 o
   6   1   9          0.10          0.05         2.11 o
   7   1   9          0.25          2.55         1.97 o
  -9   2   9          8.42          4.91         5.57 o
  -8   2   9         15.89         11.22         5.99 o
  -7   2   9         15.92         29.36         3.75 o
  -6   2   9          3.32          3.12         1.03 o
  -5   2   9          1.38          1.77         0.63 o
  -4   2   9         31.42         32.72         1.48 o
  -3   2   9          0.11          0.40         0.99 o
  -2   2   9        201.03        190.86         3.09 o
  -1   2   9         19.55         18.31         1.51 o
   0   2   9         26.11         27.21         1.44 o
   1   2   9         59.80         61.37         2.24 o
   2   2   9        577.10        526.65         5.35 o
   3   2   9          2.42          3.06         1.44 o
   4   2   9          0.05          0.50         1.43 o
   5   2   9         13.20          8.00         2.21 o
   6   2   9          2.72          4.93         2.28 o
   7   2   9          9.96         11.72         3.19 o
  -9   3   9          1.32         -0.59         3.36 o
  -8   3   9          5.08          1.32         3.22 o
  -7   3   9          0.34         -0.30         2.70 o
  -6   3   9         42.59         49.66         4.79 o
  -5   3   9          1.75          4.24         1.10 o
  -4   3   9        121.51        126.15         2.06 o
  -3   3   9          6.72          4.78         1.27 o
  -2   3   9          0.80          1.44         1.37 o
  -1   3   9         69.66         72.37         1.82 o
   0   3   9         20.21         24.10         1.67 o
   1   3   9        196.88        183.37         3.09 o
   2   3   9         30.66         27.80         2.24 o
   3   3   9         14.95         14.58         2.46 o
   4   3   9         11.61         12.81         3.00 o
   5   3   9          2.16          0.46         1.94 o
   6   3   9          2.93         -1.02         2.74 o
  -9   4   9         12.94          0.82         6.41 o
  -8   4   9          0.62         -0.64         3.28 o
  -7   4   9          0.58         -0.07         2.10 o
  -6   4   9         69.22         69.36         1.62 o
  -5   4   9         54.71         68.72         1.57 o
  -4   4   9          4.71          3.63         1.08 o
  -3   4   9         10.55          9.40         1.53 o
  -2   4   9          0.04          0.56         1.10 o
  -1   4   9         56.54         58.64         1.84 o
   0   4   9        260.50        244.35         3.35 o
   1   4   9          0.65          2.27         1.56 o
   2   4   9          0.10          1.04         1.99 o
   3   4   9          6.86          3.88         2.17 o
   4   4   9         40.87         35.99         2.46 o
   5   4   9          8.93          8.89         2.50 o
   6   4   9          0.05          0.04         2.05 o
  -9   5   9          0.01          0.60         6.24 o
  -8   5   9          8.41          0.71         3.62 o
  -7   5   9          2.38         -0.10         1.87 o
  -6   5   9         58.45         76.96         3.77 o
  -5   5   9        215.79        234.95         3.98 o
  -4   5   9          0.01          0.57         1.22 o
  -3   5   9          0.70          1.92         1.32 o
  -2   5   9          4.57          5.98         1.60 o
  -1   5   9         98.53         78.80         9.06 o
   0   5   9         12.55         10.75         2.80 o
   1   5   9         46.34         41.36         2.48 o
   2   5   9         34.89         33.29         2.16 o
   3   5   9         16.15         19.28         2.56 o
   4   5   9         22.91         30.05         2.62 o
   5   5   9         25.16         29.06         6.17 o
  -9   6   9          0.11          0.09         3.55 o
  -8   6   9          2.93         -0.21         2.23 o
  -7   6   9          0.60          0.91         3.53 o
  -6   6   9          0.02          0.34         2.03 o
  -5   6   9          6.58          4.34         1.13 o
  -4   6   9         32.78         34.99         1.90 o
  -3   6   9          1.90          1.20         1.19 o
  -2   6   9          0.25          0.91         1.33 o
  -1   6   9         75.53         63.56         2.71 o
   0   6   9         60.85         70.98         2.67 o
   1   6   9          4.73          3.93         2.42 o
   2   6   9          0.87          0.42         1.79 o
   3   6   9          0.03         -0.96         2.15 o
   4   6   9         36.31         42.79         3.27 o
  -8   7   9          0.98          1.09         2.85 o
  -7   7   9         10.28          2.74         4.78 o
  -6   7   9          2.93          0.36         2.48 o
  -5   7   9          9.75         10.08         1.68 o
  -4   7   9         11.72         14.38         1.94 o
  -3   7   9          7.77          5.46         1.66 o
  -2   7   9         36.50         33.60         1.91 o
  -1   7   9          0.29          1.27         1.51 o
   0   7   9          6.92          4.06         2.48 o
   1   7   9         37.70         41.02         3.27 o
   2   7   9          1.86         -0.10         1.72 o
   3   7   9          3.08          2.79         2.19 o
  -8   8   9          0.65          0.89         2.79 o
  -7   8   9          1.33          1.54         3.95 o
  -6   8   9          1.99         -0.02         2.61 o
  -5   8   9         10.52          7.38         1.41 o
  -4   8   9          0.10          0.73         1.36 o
  -3   8   9          0.53          0.72         1.57 o
  -2   8   9         17.05         16.56         4.06 o
  -1   8   9         21.58         30.26         2.80 o
   0   8   9          6.29          6.16         2.19 o
   1   8   9         57.10         64.29         3.01 o
   2   8   9          0.14         -0.72         2.14 o
  -7   9   9          1.20         -0.08         2.81 o
  -6   9   9         13.91          8.02        11.73 o
  -5   9   9         70.36         90.25         6.30 o
  -4   9   9          8.75         17.88         2.39 o
  -3   9   9         13.65         14.77         3.33 o
  -2   9   9          0.38         -0.11         1.53 o
  -1   9   9         40.16         47.66         2.74 o
   0   9   9          3.60          3.74         2.32 o
   1   9   9         11.66         19.05         2.97 o
  -6  10   9          1.40          1.09         3.17 o
  -5  10   9          2.68          2.95         1.59 o
  -4  10   9          0.65          0.77         1.47 o
  -3  10   9         11.87          7.04         3.51 o
  -2  10   9         51.78         88.47         4.71 o
  -1  10   9         12.46          7.76         4.27 o
   0 -10  10          7.45          7.28         3.37 o
   1 -10  10          0.78         -0.88         3.35 o
   2 -10  10          0.14          2.34         3.62 o
   3 -10  10          0.72          2.03         2.73 o
   4 -10  10          4.53          2.54         4.49 o
  -2  -9  10          1.91          1.76         2.79 o
  -1  -9  10          0.11          0.33         3.09 o
   0  -9  10          0.85          1.18         2.72 o
   1  -9  10          0.46         -0.31         2.44 o
   2  -9  10          0.26          1.36         2.58 o
   3  -9  10          0.71          0.01         2.30 o
   4  -9  10          0.19          1.93         2.56 o
   5  -9  10          4.02          5.91         2.72 o
  -3  -8  10          5.60          5.99         2.86 o
  -2  -8  10         10.97          8.49         3.52 o
  -1  -8  10          3.87          6.12         3.30 o
   0  -8  10          2.43          2.43         4.22 o
   1  -8  10          0.51         -1.92         3.09 o
   2  -8  10         11.03          6.95         6.37 o
   3  -8  10          1.79          1.33         2.91 o
   4  -8  10          0.02          1.08         3.89 o
   5  -8  10          0.13          0.99         2.21 o
   6  -8  10          4.88          2.23         2.89 o
  -4  -7  10          9.47         12.63         4.41 o
  -3  -7  10          9.97          4.57         3.07 o
  -2  -7  10          1.91          2.66         2.89 o
  -1  -7  10          0.93          1.08         2.64 o
   0  -7  10          0.75          1.71         2.31 o
   1  -7  10          7.31         11.63         2.71 o
   2  -7  10         27.05         32.05         3.02 o
   3  -7  10          7.20          8.29         3.16 o
   4  -7  10          1.11          0.75         2.35 o
   5  -7  10          1.10          1.18         2.08 o
   6  -7  10         23.75          9.31         8.89 o
   7  -7  10          0.30         -0.37         2.75 o
  -5  -6  10         11.37          5.58         5.32 o
  -4  -6  10         13.43          5.56         7.53 o
  -3  -6  10          0.16          2.01         2.72 o
  -2  -6  10          0.02         -0.18         2.20 o
  -1  -6  10          1.72          1.66         2.09 o
   0  -6  10        109.29        132.93         4.96 o
   1  -6  10         43.03         49.89         3.60 o
   2  -6  10          1.21          1.60         2.08 o
   3  -6  10          0.78          0.95         2.06 o
   4  -6  10         20.26         30.45         4.76 o
   5  -6  10          1.15          1.30         1.85 o
   6  -6  10          0.69         -0.44         1.86 o
   7  -6  10          2.45          1.46         2.00 o
  -6  -5  10          0.78          5.12         2.53 o
  -5  -5  10          0.27          0.65         2.11 o
  -4  -5  10          1.11         -1.14         2.25 o
  -3  -5  10         14.21          4.64         5.87 o
  -2  -5  10         19.60         25.49         2.50 o
  -1  -5  10         10.61         13.21         3.11 o
   0  -5  10          2.50          2.64         1.99 o
   1  -5  10          7.22          9.64         2.38 o
   2  -5  10          5.84          7.19         1.95 o
   3  -5  10         45.35         24.81         9.73 o
   4  -5  10        194.88        143.24        45.15 o
   5  -5  10         91.72         96.04        13.51 o
   6  -5  10          1.22          0.16         1.75 o
   7  -5  10          0.01          1.08         2.76 o
  -7  -4  10          0.00          1.78         1.86 o
  -6  -4  10          2.13          1.00         1.22 o
  -5  -4  10          0.70         -0.02         1.12 o
  -4  -4  10          0.00          0.15         0.70 o
  -3  -4  10          6.09          4.96         2.46 o
  -2  -4  10          2.62          0.84         0.60 o
  -1  -4  10        227.31        270.76        13.01 o
   0  -4  10          0.21         -0.41         2.16 o
   1  -4  10          2.54          1.15         0.52 o
   2  -4  10         17.41         13.89         3.42 o
   3  -4  10         26.82         28.69         5.55 o
   4  -4  10         40.85         45.38         4.00 o
   5  -4  10          4.55          5.22         1.76 o
   6  -4  10          0.05         -0.99         1.83 o
   7  -4  10          3.31          2.79         1.88 o
  -7  -3  10         12.61          5.16         1.90 o
  -6  -3  10          0.58          0.09         1.47 o
  -5  -3  10          2.58          2.20         1.12 o
  -4  -3  10          4.96          6.29         0.96 o
  -3  -3  10         16.66         15.48         2.68 o
  -2  -3  10          0.48          0.81         1.22 o
  -1  -3  10         16.20         20.74         0.90 o
   0  -3  10          2.27          3.57         0.75 o
   1  -3  10         31.83         33.12         1.25 o
   2  -3  10          5.45          3.34         1.46 o
   3  -3  10         14.12         16.63         1.40 o
   4  -3  10          1.96          0.61         1.22 o
   5  -3  10          0.14          0.17         1.78 o
   6  -3  10          2.49          2.86         2.53 o
   7  -3  10          0.70         -0.62         1.66 o
  -7  -2  10          0.69          2.61         2.13 o
  -6  -2  10          2.82          1.37         1.06 o
  -5  -2  10          5.47          2.79         1.05 o
  -4  -2  10         19.19         19.88         1.36 o
  -3  -2  10        121.65        139.91         4.01 o
  -2  -2  10         16.35         19.12         1.13 o
  -1  -2  10          0.03          0.23         0.77 o
   0  -2  10          0.87          0.18         0.79 o
   1  -2  10          3.35          4.96         1.01 o
   2  -2  10         26.30         27.26         1.47 o
   3  -2  10          0.15         -0.04         1.08 o
   4  -2  10          1.58          1.66         1.57 o
   5  -2  10          5.52          3.94         1.64 o
   6  -2  10          2.58          1.84         1.80 o
   7  -2  10         12.95          9.14         3.34 o
  -8  -1  10          3.16          0.71         1.95 o
  -7  -1  10          0.04          0.42         2.60 o
  -6  -1  10         18.67         12.74         4.03 o
  -5  -1  10          4.08          3.19         1.15 o
  -4  -1  10          1.76          0.67         1.17 o
  -3  -1  10          1.90          3.02         0.83 o
  -2  -1  10          0.64          0.40         0.90 o
  -1  -1  10         21.37         24.43         2.63 o
   0  -1  10        160.98        172.95         2.32 o
   1  -1  10         24.20         24.51         1.42 o
   2  -1  10          5.59          4.94         1.22 o
   3  -1  10          5.51          7.23         1.70 o
   4  -1  10          0.90         -0.14         1.29 o
   5  -1  10         21.33         21.84         2.14 o
   6  -1  10          5.61          3.03         1.93 o
   7  -1  10          2.70          1.49         2.24 o
  -8   0  10          0.12         -0.95         3.47 o
  -7   0  10         11.09          8.60         2.87 o
  -6   0  10          5.49          2.41         1.09 o
  -5   0  10          0.38         -0.31         0.97 o
  -4   0  10         54.06         67.24         2.38 o
  -3   0  10         32.29         39.37         1.49 o
  -2   0  10         58.90         67.64         1.98 o
  -1   0  10         45.20         53.22         1.77 o
   0   0  10         13.19         17.98         1.37 o
   1   0  10         61.45         66.03         1.77 o
   2   0  10          0.01          0.17         1.40 o
   3   0  10          0.21          1.30         1.63 o
   4   0  10          1.02          1.75         1.42 o
   5   0  10          2.15          0.29         1.40 o
   6   0  10         14.10          6.15         2.82 o
   7   0  10          8.70          7.79         3.98 o
  -8   1  10          4.54          6.23         3.34 o
  -7   1  10          1.89          1.79         4.31 o
  -6   1  10          6.10          1.51         1.33 o
  -5   1  10          0.13          0.14         0.99 o
  -4   1  10          7.69          6.41         1.33 o
  -3   1  10        116.44        122.43         2.23 o
  -2   1  10         15.43         13.24         1.22 o
  -1   1  10          9.31         10.24         1.33 o
   0   1  10          8.80          9.88         1.27 o
   1   1  10         21.22         20.50         1.74 o
   2   1  10          9.82         11.78         1.89 o
   3   1  10         36.55         37.29         2.11 o
   4   1  10         30.41         27.55         6.47 o
   5   1  10         23.98         31.60         3.30 o
   6   1  10         13.13         21.02         4.24 o
  -8   2  10          2.14         -1.12         5.03 o
  -7   2  10          2.03         -1.27         4.57 o
  -6   2  10          0.08         -0.07         0.86 o
  -5   2  10          2.34          2.14         0.91 o
  -4   2  10         16.37         18.11         1.28 o
  -3   2  10         13.33         16.33         1.19 o
  -2   2  10         33.43         39.29         1.60 o
  -1   2  10         39.81         47.63         1.70 o
   0   2  10         14.02         11.52         1.46 o
   1   2  10        345.79        340.66         4.25 o
   2   2  10        127.64        126.59         2.66 o
   3   2  10          5.54          4.19         1.75 o
   4   2  10          0.27          0.61         1.52 o
   5   2  10         16.83         15.16         3.65 o
   6   2  10          0.03          1.23         2.03 o
  -8   3  10         10.56          7.39         6.38 o
  -7   3  10          0.28         -0.53         2.84 o
  -6   3  10          8.55          2.00         1.07 o
  -5   3  10         34.42         40.64         1.57 o
  -4   3  10         76.87         94.09         2.35 o
  -3   3  10          2.32          3.23         1.05 o
  -2   3  10          0.82          0.70         1.22 o
  -1   3  10         69.21         67.90         2.28 o
   0   3  10          0.39          1.16         1.72 o
   1   3  10         48.66         51.19         2.24 o
   2   3  10         45.35         46.70         2.49 o
   3   3  10          5.15          2.98         1.80 o
   4   3  10          6.15          7.06         2.78 o
   5   3  10         29.00         32.26         3.44 o
   6   3  10          2.60          2.45         3.13 o
  -8   4  10          0.06         -0.91         3.42 o
  -7   4  10         23.34         27.60         3.00 o
  -6   4  10         18.42         19.44         1.40 o
  -5   4  10          1.90          3.49         0.95 o
  -4   4  10         64.92         74.56         2.04 o
  -3   4  10          0.94          2.75         1.31 o
  -2   4  10          0.12          0.48         1.32 o
  -1   4  10         11.94         10.06         1.84 o
   0   4  10         59.32         58.29         2.32 o
   1   4  10         27.79         30.14         2.10 o
   2   4  10         12.72         12.44         3.54 o
   3   4  10         38.72         45.70         2.71 o
   4   4  10         16.49          8.99         2.86 o
   5   4  10          1.17          1.87         2.33 o
  -8   5  10          1.55         -1.25         3.39 o
  -7   5  10         26.15         37.04         3.33 o
  -6   5  10        103.03        142.98         4.38 o
  -5   5  10         10.10         12.04         1.14 o
  -4   5  10          4.11          6.25         1.43 o
  -3   5  10         13.65         19.26         1.78 o
  -2   5  10         21.44         36.41         2.24 o
  -1   5  10          6.54          5.89         1.96 o
   0   5  10          2.66          1.16         1.62 o
   1   5  10          5.36          2.98         1.92 o
   2   5  10          1.79          1.41         1.68 o
   3   5  10         14.26          7.91         2.48 o
   4   5  10         42.14         56.75         3.86 o
  -8   6  10          2.30          0.81         2.38 o
  -7   6  10          0.00         -0.99         3.54 o
  -6   6  10          8.45          3.62         4.54 o
  -5   6  10          6.45         12.30         1.19 o
  -4   6  10         12.05         12.79         1.40 o
  -3   6  10         82.59         97.54         3.91 o
  -2   6  10         40.70         36.40         2.13 o
  -1   6  10          0.10          0.33         1.61 o
   0   6  10          0.16         -0.38         1.52 o
   1   6  10          3.61          1.80         1.86 o
   2   6  10          0.05          1.54         1.84 o
   3   6  10          0.00          0.72         1.88 o
   4   6  10         10.81          6.24         3.99 o
  -8   7  10          1.22          1.54         4.52 o
  -7   7  10         10.00          3.41         4.79 o
  -6   7  10          2.23          1.28         2.72 o
  -5   7  10          1.17          0.92         1.22 o
  -4   7  10          3.04          4.54         1.40 o
  -3   7  10          0.31         -0.16         1.40 o
  -2   7  10         25.32         36.32         2.50 o
  -1   7  10          7.25          2.85         1.85 o
   0   7  10        106.23        108.93         3.30 o
   1   7  10         26.37         42.58         3.19 o
   2   7  10          0.53          1.40         2.21 o
   3   7  10         23.09         20.83         5.76 o
  -7   8  10          4.11          2.15         3.33 o
  -6   8  10          0.00          1.02         2.17 o
  -5   8  10          6.29          8.00         1.86 o
  -4   8  10          1.65          1.14         1.82 o
  -3   8  10          0.18          0.11         1.96 o
  -2   8  10          0.09         -0.14         1.45 o
  -1   8  10          2.83          2.01         1.91 o
   0   8  10          2.55          2.80         2.33 o
   1   8  10          7.95          6.21         2.44 o
   2   8  10         13.21          9.59         2.49 o
  -6   9  10          2.53          0.33         3.35 o
  -5   9  10         13.30          8.07         2.65 o
  -4   9  10          0.57          3.08         1.63 o
  -3   9  10          0.01          1.02         1.59 o
  -2   9  10         20.72         24.32         5.24 o
  -1   9  10         10.17          9.73         5.17 o
   0   9  10          0.05         -0.94         2.21 o
  -4  10  10          7.63         11.21         2.27 o
  -3  10  10          0.16          0.95         2.21 o
  -1  -9  11          0.01          0.56         4.48 o
   0  -9  11          0.21         -1.76         3.61 o
   1  -9  11          0.06          0.65         3.06 o
   2  -9  11          0.04         -1.29         2.66 o
   3  -9  11          1.56          2.13         2.84 o
   4  -9  11          0.49         -0.08         2.23 o
  -3  -8  11          0.36          0.63         3.11 o
  -2  -8  11          0.86          0.51         4.11 o
  -1  -8  11          0.29          1.26         2.62 o
   0  -8  11          3.19          1.80         3.26 o
   1  -8  11          4.58          3.71         3.18 o
   2  -8  11          6.65         11.30         3.61 o
   3  -8  11          0.11          1.40         2.69 o
   4  -8  11          3.13          2.19         3.07 o
   5  -8  11          0.75          1.59         2.46 o
  -4  -7  11          1.65          2.92         3.15 o
  -3  -7  11          1.84          0.18         3.52 o
  -2  -7  11          0.06          0.27         2.15 o
  -1  -7  11          3.30          3.29         3.22 o
   0  -7  11          2.48          4.43         2.58 o
   1  -7  11          3.33          7.48         2.77 o
   2  -7  11         12.29         19.67         3.12 o
   3  -7  11          2.75          5.33         3.19 o
   4  -7  11          6.87          6.97         2.64 o
   5  -7  11         28.83         36.28         5.06 o
   6  -7  11          9.84          2.75         3.04 o
  -5  -6  11          1.51          1.36         2.51 o
  -4  -6  11          6.71          3.71         4.06 o
  -3  -6  11          5.26          3.27         2.80 o
  -2  -6  11          2.93          3.21         2.84 o
  -1  -6  11         42.28         45.33         3.95 o
   0  -6  11         10.77         13.72         2.70 o
   1  -6  11          0.19         -0.81         2.16 o
   2  -6  11          0.80          1.45         2.68 o
   3  -6  11          1.81          4.54         2.55 o
   4  -6  11          0.39          2.57         3.41 o
   5  -6  11          3.41          0.63         2.10 o
   6  -6  11          0.05         -0.42         1.68 o
  -5  -5  11          0.16         -0.59         2.10 o
  -4  -5  11          0.02         -0.45         1.76 o
  -3  -5  11         23.47         21.89         2.70 o
  -2  -5  11         27.73         39.74         4.63 o
  -1  -5  11          0.64          1.39         2.03 o
   0  -5  11         18.58         27.51         7.74 o
   1  -5  11          0.26          0.12         1.82 o
   2  -5  11         17.40         22.77         2.38 o
   3  -5  11         31.76         41.05         3.26 o
   4  -5  11          7.50          9.44         2.76 o
   5  -5  11          5.51          5.27         3.05 o
   6  -5  11          0.62          1.11         2.95 o
  -6  -4  11          0.80          1.88         1.94 o
  -5  -4  11          1.03          0.81         2.64 o
  -4  -4  11          7.43          2.29         2.93 o
  -3  -4  11        109.11        138.65         4.61 o
  -2  -4  11         96.36        120.03         4.51 o
  -1  -4  11          6.30          7.58         2.73 o
   0  -4  11          1.68          1.04         1.60 o
   1  -4  11          7.14          5.97         2.47 o
   2  -4  11         37.08         32.00         4.68 o
   3  -4  11         23.26         18.69         5.45 o
   4  -4  11         33.09         26.47         6.10 o
   5  -4  11          6.22          6.28         2.54 o
   6  -4  11          0.39          0.46         1.86 o
   7  -4  11          3.41          4.49         2.16 o
  -7  -3  11          2.77          5.51         2.84 o
  -6  -3  11          0.96          1.87         1.47 o
  -5  -3  11          5.49          2.26         0.94 o
  -4  -3  11          0.25          0.16         0.77 o
  -3  -3  11          9.22          5.87         2.37 o
  -2  -3  11          0.14          0.40         1.23 o
  -1  -3  11          0.20          0.13         0.42 o
   0  -3  11         39.37         42.91         2.32 o
   1  -3  11          0.22          0.78         0.91 o
   2  -3  11         34.99         36.95         2.85 o
   3  -3  11         17.39         12.08         2.28 o
   4  -3  11          0.76         -0.27         1.20 o
   5  -3  11          4.93          4.20         2.12 o
   6  -3  11          1.13         -0.05         2.19 o
   7  -3  11         15.12         16.38         2.81 o
  -7  -2  11          0.67          2.15         2.07 o
  -6  -2  11          0.00          0.69         1.30 o
  -5  -2  11          7.79          6.91         2.26 o
  -4  -2  11          5.30          5.75         1.24 o
  -3  -2  11          7.61         12.50         2.29 o
  -2  -2  11         10.86         15.70         1.46 o
  -1  -2  11          7.26          5.36         0.87 o
   0  -2  11         20.96         26.14         2.00 o
   1  -2  11          0.60          0.81         0.74 o
   2  -2  11         10.15         10.09         1.25 o
   3  -2  11          7.17          5.82         1.70 o
   4  -2  11         12.25          8.75         1.64 o
   5  -2  11          0.89          0.76         1.43 o
   6  -2  11         12.86         11.94         4.92 o
   7  -2  11          1.36          2.12         3.37 o
  -7  -1  11          1.84          3.87         2.31 o
  -6  -1  11          4.29          2.08         1.21 o
  -5  -1  11          0.24         -0.05         1.26 o
  -4  -1  11          9.41         11.91         1.24 o
  -3  -1  11          0.81          1.41         0.96 o
  -2  -1  11          0.64         -0.29         0.86 o
  -1  -1  11         16.23         20.10         1.27 o
   0  -1  11          0.28         -0.07         0.90 o
   1  -1  11         46.31         49.91         1.90 o
   2  -1  11          6.99          6.45         1.41 o
   3  -1  11          6.63          8.21         1.56 o
   4  -1  11         63.06         72.27         4.42 o
   5  -1  11          0.63          0.57         1.46 o
   6  -1  11          3.98          1.35         1.94 o
  -8   0  11          0.61          1.99         2.32 o
  -7   0  11          0.00         -1.00         3.94 o
  -6   0  11         35.10         26.78         7.52 o
  -5   0  11          8.27          3.34         1.08 o
  -4   0  11          1.23          0.79         0.90 o
  -3   0  11         18.82         23.46         1.48 o
  -2   0  11         52.35         58.36         2.06 o
  -1   0  11         48.52         51.64         2.50 o
   0   0  11          9.46          6.94         1.37 o
   1   0  11          1.89          1.30         1.21 o
   2   0  11         61.02         53.47         2.34 o
   3   0  11          0.98          1.26         1.43 o
   4   0  11         22.08         20.20         1.97 o
   5   0  11          1.44          1.14         1.76 o
   6   0  11          1.38          1.06         1.93 o
  -8   1  11          2.20          2.28         3.13 o
  -7   1  11          7.39         11.26         3.24 o
  -6   1  11          0.06          0.17         0.84 o
  -5   1  11         13.62         15.80         1.61 o
  -4   1  11          1.13          0.51         0.96 o
  -3   1  11         13.37         10.53         1.28 o
  -2   1  11          5.75          8.34         1.54 o
  -1   1  11         21.71         26.42         1.60 o
   0   1  11          8.92         11.20         1.57 o
   1   1  11         88.12         82.18         2.46 o
   2   1  11         64.76         62.35         2.30 o
   3   1  11          0.48          0.72         1.48 o
   4   1  11          0.00          0.42         2.37 o
   5   1  11          9.42          2.12         2.06 o
   6   1  11          8.94          3.86         2.34 o
  -8   2  11          1.12         -1.22         3.15 o
  -7   2  11          3.86          7.92         4.91 o
  -6   2  11          2.70          0.08         0.88 o
  -5   2  11          3.31          2.18         0.99 o
  -4   2  11         37.65         41.32         1.76 o
  -3   2  11         85.65        102.92         3.03 o
  -2   2  11          0.33          1.48         1.20 o
  -1   2  11          8.01          7.28         1.65 o
   0   2  11        132.58        133.50         4.26 o
   1   2  11          0.29          2.27         1.53 o
   2   2  11          6.43          3.98         2.23 o
   3   2  11         24.73         28.68         2.23 o
   4   2  11         13.05          6.72         4.15 o
   5   2  11         11.15          6.06         3.26 o
  -8   3  11          2.13          1.38         5.59 o
  -7   3  11          1.07          1.93         2.90 o
  -6   3  11         33.03         34.18         7.86 o
  -5   3  11         35.05         30.94         1.64 o
  -4   3  11          1.49          1.14         1.10 o
  -3   3  11          0.19          0.13         1.23 o
  -2   3  11          0.01          0.41         1.14 o
  -1   3  11         90.30         84.32         2.30 o
   0   3  11        240.83        242.03         4.08 o
   1   3  11        262.48        270.46         3.91 o
   2   3  11         10.98          6.51         2.60 o
   3   3  11         14.22         12.99         3.19 o
   4   3  11          3.06          1.58         2.11 o
   5   3  11         49.42         59.04         5.91 o
  -8   4  11          0.54          1.69         3.33 o
  -7   4  11          0.40          0.17         2.23 o
  -6   4  11         13.66         24.18         2.73 o
  -5   4  11         67.99         72.51         2.23 o
  -4   4  11         16.28         27.91         1.67 o
  -3   4  11          1.49          2.13         1.39 o
  -2   4  11          7.44          9.32         1.77 o
  -1   4  11        126.56        139.31         3.21 o
   0   4  11         29.55         28.06         1.93 o
   1   4  11         14.89          7.29         4.11 o
   2   4  11          9.43          9.57         2.97 o
   3   4  11          3.28          1.20         1.99 o
   4   4  11         36.75         41.19         3.35 o
  -8   5  11          3.08          2.59         4.01 o
  -7   5  11          4.50          2.08         2.80 o
  -6   5  11          0.96          0.51         2.48 o
  -5   5  11          4.00          5.90         1.31 o
  -4   5  11          0.56          0.17         1.14 o
  -3   5  11          1.08         -0.18         1.15 o
  -2   5  11          5.10          2.54         1.79 o
  -1   5  11          6.98          5.08         2.40 o
   0   5  11         21.02         18.95         3.33 o
   1   5  11         10.67          7.23         3.27 o
   2   5  11          1.34         -0.10         2.12 o
   3   5  11          0.41          1.58         2.05 o
   4   5  11         22.46         10.73         3.35 o
  -7   6  11          2.77          0.11         2.69 o
  -6   6  11          0.05         -0.80         3.70 o
  -5   6  11          0.01          0.47         1.16 o
  -4   6  11          3.73          7.44         1.63 o
  -3   6  11          1.83          0.80         1.48 o
  -2   6  11         24.07         23.23         5.31 o
  -1   6  11          4.51          3.60         1.78 o
   0   6  11         13.46         11.70         5.84 o
   1   6  11         40.95         41.38         3.48 o
   2   6  11          2.98          2.64         2.01 o
   3   6  11          0.38         -0.77         1.91 o
  -7   7  11          0.26          1.44         2.54 o
  -6   7  11          2.86          2.99         3.14 o
  -5   7  11         10.21          6.98         1.90 o
  -4   7  11          5.34          3.24         1.66 o
  -3   7  11          3.20          2.33         1.82 o
  -2   7  11         11.12          5.87         3.75 o
  -1   7  11          0.30          0.23         2.02 o
   0   7  11          1.90          0.58         2.21 o
   1   7  11         47.72         70.63         3.37 o
   2   7  11          0.01         -0.47         2.39 o
  -6   8  11         11.80          5.70         6.32 o
  -5   8  11          0.72          2.43         1.61 o
  -4   8  11          1.56          1.47         1.54 o
  -3   8  11          9.09          6.21         2.52 o
  -2   8  11         11.14          1.76         2.03 o
  -1   8  11          1.72         -0.03         1.83 o
   0   8  11          1.12          1.95         2.06 o
   1   8  11          1.25          0.03         1.88 o
  -4   9  11          3.90          5.38         2.19 o
  -3   9  11          6.49          6.68         3.52 o
  -2   9  11          9.83          4.28         2.60 o
  -1  -8  12          0.07          0.07         2.26 o
   0  -8  12          8.04          3.71         3.68 o
   1  -8  12          2.77          3.07         3.09 o
   2  -8  12          0.03         -0.84         2.82 o
   3  -8  12          0.23         -0.61         2.70 o
   4  -8  12          0.43         -1.64         2.70 o
  -3  -7  12          0.74          1.91         2.56 o
  -2  -7  12          0.01          1.25         2.40 o
  -1  -7  12          4.21          2.04         4.25 o
   0  -7  12          4.24          2.92         3.23 o
   1  -7  12          3.23          4.81         3.64 o
   2  -7  12          1.00          2.51         2.73 o
   3  -7  12          1.71          1.58         2.51 o
   4  -7  12         13.89         13.02         2.99 o
   5  -7  12         18.07         10.31         8.24 o
  -4  -6  12          0.30         -1.12         2.47 o
  -3  -6  12          0.63          1.83         2.78 o
  -2  -6  12          3.37          2.09         2.93 o
  -1  -6  12         27.36         34.44         3.39 o
   0  -6  12          0.67          2.39         2.54 o
   1  -6  12          0.09          1.09         2.28 o
   2  -6  12          4.06          6.57         4.61 o
   3  -6  12          4.93          5.88         2.85 o
   4  -6  12          0.73         -0.23         2.89 o
   5  -6  12         14.24         14.04         2.72 o
  -5  -5  12          0.05          0.24         1.72 o
  -4  -5  12          3.38          0.06         2.06 o
  -3  -5  12          2.52          1.40         2.54 o
  -2  -5  12          5.28          2.72         2.84 o
  -1  -5  12         21.66         21.17         3.67 o
   0  -5  12          0.04         -0.68         2.07 o
   1  -5  12          0.17          0.66         2.53 o
   2  -5  12          1.14          1.10         2.19 o
   3  -5  12         36.07         42.18        13.54 o
   4  -5  12          0.02         -0.16         2.36 o
   5  -5  12          1.38          2.16         2.64 o
   6  -5  12          1.17          0.00         2.91 o
  -5  -4  12          6.40          2.72         2.49 o
  -4  -4  12         21.19         24.75         2.73 o
  -3  -4  12        102.65        125.73         6.40 o
  -2  -4  12          0.29         -1.41         2.51 o
  -1  -4  12          2.20          3.45         2.74 o
   0  -4  12          1.51          1.98         1.98 o
   1  -4  12          0.61          0.96         2.46 o
   2  -4  12          0.04         -0.57         3.57 o
   3  -4  12         15.42         16.37         2.87 o
   4  -4  12          3.71          2.96         3.07 o
   5  -4  12          2.09          1.67         2.33 o
   6  -4  12          0.64          2.19         2.46 o
  -6  -3  12          1.21          1.60         1.64 o
  -5  -3  12          0.01          0.48         1.54 o
  -4  -3  12         10.51          6.09         5.38 o
  -3  -3  12         35.63         41.42         2.79 o
  -2  -3  12          1.78          1.39         1.24 o
  -1  -3  12         10.64         11.56         1.56 o
   0  -3  12         45.16         46.25         1.72 o
   1  -3  12         17.98         14.91         2.47 o
   2  -3  12          3.85          2.29         1.22 o
   3  -3  12          0.04          0.41         1.01 o
   4  -3  12          0.52          0.28         1.08 o
   5  -3  12          3.44          5.33         2.61 o
   6  -3  12          2.85          3.16         2.56 o
  -6  -2  12          2.23          2.37         1.31 o
  -5  -2  12          2.40          1.74         1.25 o
  -4  -2  12          2.99          1.13         1.15 o
  -3  -2  12          4.15          2.88         1.29 o
  -2  -2  12          2.61          3.41         0.93 o
  -1  -2  12         29.82         33.65         1.16 o
   0  -2  12          9.96         10.06         1.90 o
   1  -2  12         30.71         34.17         1.47 o
   2  -2  12          4.01          1.85         1.20 o
   3  -2  12         12.51         13.97         1.59 o
   4  -2  12         24.91         28.71         2.41 o
   5  -2  12          1.70         -0.16         1.44 o
   6  -2  12          4.15          1.01         2.16 o
  -7  -1  12          0.00         -0.92         2.71 o
  -6  -1  12          0.27          0.45         1.11 o
  -5  -1  12          1.32          0.60         1.03 o
  -4  -1  12          0.33          0.80         1.04 o
  -3  -1  12          3.09          2.02         1.08 o
  -2  -1  12          2.68          2.84         1.14 o
  -1  -1  12          4.29          5.97         1.37 o
   0  -1  12          8.59          5.04         1.59 o
   1  -1  12          0.83          0.06         1.08 o
   2  -1  12         23.55         23.10         1.56 o
   3  -1  12         21.25         24.82         1.72 o
   4  -1  12          4.63          4.13         2.25 o
   5  -1  12          9.66          3.21         1.91 o
   6  -1  12          0.00          1.11         2.15 o
  -7   0  12          0.28          2.10         2.37 o
  -6   0  12          1.18          0.52         1.06 o
  -5   0  12          0.37         -0.39         1.23 o
  -4   0  12         11.10         12.07         1.97 o
  -3   0  12          7.40          9.56         1.43 o
  -2   0  12         59.84         60.95         2.84 o
  -1   0  12          0.00         -0.53         0.90 o
   0   0  12          0.71          0.44         1.37 o
   1   0  12          8.07          5.56         1.26 o
   2   0  12         98.22        105.11         2.74 o
   3   0  12          4.17          3.43         1.63 o
   4   0  12          4.49          1.77         2.00 o
   5   0  12          0.49         -0.68         1.77 o
  -7   1  12          0.16          0.98         2.41 o
  -6   1  12          0.00          0.06         1.24 o
  -5   1  12          6.48          3.54         1.78 o
  -4   1  12         30.46         34.35         2.01 o
  -3   1  12         12.71         14.18         1.70 o
  -2   1  12         44.27         49.45         2.63 o
  -1   1  12         21.13         26.56         1.73 o
   0   1  12          7.77          7.61         1.57 o
   1   1  12         15.88         14.55         1.80 o
   2   1  12         97.83        103.23         3.24 o
   3   1  12          1.10          0.15         1.21 o
   4   1  12          2.55          0.56         1.63 o
   5   1  12          0.00         -0.09         1.83 o
  -7   2  12          7.82          4.62         3.19 o
  -6   2  12          2.52          1.11         1.06 o
  -5   2  12          8.52          4.31         3.15 o
  -4   2  12         32.17         41.18         1.75 o
  -3   2  12          1.52          0.15         1.24 o
  -2   2  12          0.91         -0.07         1.14 o
  -1   2  12         31.62         37.09         1.87 o
   0   2  12          7.16          7.23         1.52 o
   1   2  12         64.46         72.40         2.32 o
   2   2  12          1.15          1.85         1.74 o
   3   2  12          1.04          1.01         1.75 o
   4   2  12          0.15         -0.36         1.65 o
   5   2  12          0.99          0.78         1.82 o
  -7   3  12         20.45         32.71         6.71 o
  -6   3  12         29.52         35.96         3.54 o
  -5   3  12         10.26         11.55         2.51 o
  -4   3  12          0.46          0.81         1.18 o
  -3   3  12          1.95          2.10         1.51 o
  -2   3  12          5.01          5.37         1.68 o
  -1   3  12          3.09          2.51         1.57 o
   0   3  12         80.37         87.78         2.65 o
   1   3  12         22.52         17.01         2.10 o
   2   3  12          1.00         -0.54         2.08 o
   3   3  12         11.84          5.69         3.63 o
   4   3  12          0.79          1.68         2.23 o
  -7   4  12         19.59         30.97         3.37 o
  -6   4  12         45.34         65.06         7.21 o
  -5   4  12         26.96         31.53         1.76 o
  -4   4  12          0.22          0.08         1.41 o
  -3   4  12         28.77         41.82         3.35 o
  -2   4  12         15.42         14.94         2.05 o
  -1   4  12         30.27         30.07         2.18 o
   0   4  12          0.03         -0.25         1.61 o
   1   4  12          0.24         -0.27         1.80 o
   2   4  12          2.85          2.18         2.17 o
   3   4  12         11.29          9.18         3.15 o
   4   4  12         11.15          5.85         2.80 o
  -7   5  12          1.74          0.87         2.71 o
  -6   5  12          1.15          0.67         2.56 o
  -5   5  12          0.82          1.72         1.56 o
  -4   5  12         15.15         18.01         2.03 o
  -3   5  12          0.44          1.41         1.61 o
  -2   5  12          0.30          0.39         1.68 o
  -1   5  12          0.52         -0.08         1.48 o
   0   5  12          1.75          0.94         1.97 o
   1   5  12          9.13          6.99         4.10 o
   2   5  12          2.50          1.31         2.25 o
   3   5  12         21.72         20.45         2.65 o
  -6   6  12          4.89          1.82         3.22 o
  -5   6  12          0.01         -0.47         1.30 o
  -4   6  12          0.02          0.25         1.11 o
  -3   6  12          0.60          0.31         1.63 o
  -2   6  12         32.22         33.44         3.20 o
  -1   6  12          0.45          0.39         1.71 o
   0   6  12          0.04          0.03         1.89 o
   1   6  12          3.85          2.44         2.30 o
   2   6  12          4.57          2.35         2.67 o
  -6   7  12          0.22         -0.23         2.38 o
  -5   7  12         11.84          9.62         1.94 o
  -4   7  12          0.75          3.38         1.56 o
  -3   7  12          0.64          0.52         1.91 o
  -2   7  12          0.04         -0.55         1.74 o
  -1   7  12         29.21         40.44         2.63 o
   0   7  12          9.56          3.02         2.32 o
   1   7  12          2.73          0.69         2.04 o
  -4   8  12          0.64          3.44         1.92 o
  -3   8  12          2.41          1.05         1.65 o
  -2   8  12          7.29          0.42         1.76 o
  -1   8  12         30.52         37.92         7.97 o
  -1  -7  13          5.17          2.50         4.73 o
   0  -7  13         29.23         40.55         5.84 o
   1  -7  13          1.01          0.22         3.07 o
   2  -7  13          0.19          1.06         3.21 o
   3  -7  13          4.93          6.29         3.49 o
  -3  -6  13          9.13          5.36         4.65 o
  -2  -6  13          6.99          9.64         3.63 o
  -1  -6  13          8.61          7.39         4.79 o
   0  -6  13          0.12         -0.98         2.50 o
   1  -6  13          0.77          0.48         2.73 o
   2  -6  13          7.84          5.40         4.98 o
   3  -6  13         59.13         88.78         5.51 o
   4  -6  13         28.39         43.47         6.29 o
  -4  -5  13          2.57          2.69         2.36 o
  -3  -5  13          0.71         -0.15         2.55 o
  -2  -5  13         14.56         17.69         6.90 o
  -1  -5  13         13.54         12.87         2.99 o
   0  -5  13          4.55          5.98         2.67 o
   1  -5  13          2.03          1.30         3.12 o
   2  -5  13          7.97          9.58         2.96 o
   3  -5  13          5.59          5.67         3.34 o
   4  -5  13          5.22          2.17         3.42 o
   5  -5  13          0.09          0.23         2.65 o
  -5  -4  13          0.94          1.49         2.05 o
  -4  -4  13          3.37          2.06         2.23 o
  -3  -4  13          6.05          2.88         3.04 o
  -2  -4  13          0.56          0.85         3.38 o
  -1  -4  13          0.18         -1.29         2.70 o
   0  -4  13          3.03          2.32         2.01 o
   1  -4  13          1.53          1.52         2.62 o
   2  -4  13          0.41          2.41         3.22 o
   3  -4  13          0.84          1.96         3.14 o
   4  -4  13          0.55          0.49         2.81 o
   5  -4  13          0.41          1.26         3.48 o
  -5  -3  13          1.30          0.19         2.00 o
  -4  -3  13         10.93          2.73         3.50 o
  -3  -3  13          3.48          1.71         2.00 o
  -2  -3  13          2.77          3.96         3.24 o
  -1  -3  13          4.63          5.11         2.47 o
   0  -3  13          0.61          0.71         2.28 o
   1  -3  13          3.48          0.13         2.51 o
   2  -3  13          3.15          1.81         3.32 o
   3  -3  13          1.02          0.94         1.93 o
   4  -3  13          3.20          0.69         1.34 o
   5  -3  13          0.54          1.24         1.74 o
  -6  -2  13          3.67          2.89         2.79 o
  -5  -2  13          0.14          0.31         1.43 o
  -4  -2  13          1.94          0.42         1.56 o
  -3  -2  13          0.54          0.22         1.65 o
  -2  -2  13          1.47          0.71         0.87 o
  -1  -2  13          0.46          0.19         0.93 o
   0  -2  13          8.28          9.10         2.06 o
   1  -2  13          0.89          0.52         0.85 o
   2  -2  13          0.46          0.75         0.94 o
   3  -2  13          0.56          0.48         1.27 o
   4  -2  13          4.19          3.23         1.45 o
   5  -2  13          0.03          1.24         1.56 o
  -6  -1  13          1.18          2.47         1.33 o
  -5  -1  13          0.97          1.28         1.38 o
  -4  -1  13         16.87         17.72         1.58 o
  -3  -1  13         12.02         11.33         3.48 o
  -2  -1  13          0.56          0.60         1.06 o
  -1  -1  13         20.68         26.01         1.32 o
   0  -1  13          7.38          3.59         1.94 o
   1  -1  13          1.22          0.70         1.40 o
   2  -1  13          0.56          1.17         1.42 o
   3  -1  13          0.34          0.25         1.29 o
   4  -1  13          0.18          1.33         1.64 o
   5  -1  13          0.08          0.72         1.55 o
  -6   0  13          0.78          0.90         1.16 o
  -5   0  13          0.00          2.31         1.62 o
  -4   0  13          9.03          6.16         1.43 o
  -3   0  13         25.35         32.51         2.39 o
  -2   0  13          2.84          4.39         1.36 o
  -1   0  13          2.12          3.44         1.46 o
   0   0  13         13.14          4.48         2.78 o
   1   0  13         13.50         15.28         1.85 o
   2   0  13          0.08         -0.47         1.52 o
   3   0  13          8.59          2.59         2.47 o
   4   0  13          0.83          0.83         1.60 o
   5   0  13          3.18          0.44         1.74 o
  -6   1  13          3.21          1.75         3.95 o
  -5   1  13         12.23          9.38         5.14 o
  -4   1  13         14.27         18.00         1.48 o
  -3   1  13          0.11          0.14         1.39 o
  -2   1  13          1.50          1.00         1.60 o
  -1   1  13          2.76          1.60         1.61 o
   0   1  13         88.08        100.38         2.59 o
   1   1  13         81.78         79.49         2.50 o
   2   1  13          0.87         -0.50         1.78 o
   3   1  13          4.75          2.66         1.80 o
   4   1  13          1.48          0.74         1.63 o
  -7   2  13          0.01         -0.32         2.52 o
  -6   2  13          6.21          3.35         3.26 o
  -5   2  13         21.75         27.97         1.95 o
  -4   2  13         17.71         27.83         1.63 o
  -3   2  13          2.31          4.27         1.47 o
  -2   2  13          9.31          7.15         2.53 o
  -1   2  13          1.83          1.99         1.65 o
   0   2  13          0.81          0.98         1.55 o
   1   2  13          3.74          2.28         1.89 o
   2   2  13          0.53          1.53         1.78 o
   3   2  13          1.19         -0.25         1.61 o
   4   2  13          4.91          2.92         2.20 o
  -6   3  13          3.32          0.60         2.30 o
  -5   3  13          0.00          0.38         1.22 o
  -4   3  13          3.88          4.56         1.45 o
  -3   3  13          3.49          4.06         2.26 o
  -2   3  13          0.01         -0.22         1.23 o
  -1   3  13         23.63         22.66         3.36 o
   0   3  13          1.45          1.54         2.08 o
   1   3  13          4.13          3.21         1.81 o
   2   3  13          1.18          0.34         1.83 o
   3   3  13          5.08          3.22         2.54 o
  -6   4  13          1.62          1.78         2.20 o
  -5   4  13          7.41          5.95         1.92 o
  -4   4  13          5.30          8.48         2.25 o
  -3   4  13          5.46          2.52         2.40 o
  -2   4  13          0.13         -0.08         1.87 o
  -1   4  13          0.16         -0.80         1.94 o
   0   4  13          3.04          0.69         1.79 o
   1   4  13         13.48          6.55         2.48 o
   2   4  13          1.47          0.60         2.02 o
   3   4  13          0.15         -0.94         2.54 o
  -6   5  13          0.06         -0.07         2.41 o
  -5   5  13          1.46          0.23         1.18 o
  -4   5  13          5.22          4.93         1.67 o
  -3   5  13         12.83         13.83         3.80 o
  -2   5  13          0.35          0.75         1.79 o
  -1   5  13          0.01         -0.62         1.79 o
   0   5  13          1.60         -0.19         2.03 o
   1   5  13          6.09          3.83         2.06 o
   2   5  13          5.88          3.56         2.55 o
  -5   6  13          0.23         -0.77         1.32 o
  -4   6  13          5.52          8.46         1.67 o
  -3   6  13         19.34         21.38         4.84 o
  -2   6  13          0.02          0.36         2.60 o
  -1   6  13         19.43         21.33         5.05 o
   0   6  13         46.78         64.56         3.30 o
   1   6  13          1.09          1.59         2.20 o
  -4   7  13          0.10          0.26         1.28 o
  -3   7  13          0.00         -0.05         2.48 o
  -2   7  13         10.92          2.66         2.02 o
  -1   7  13          2.38          1.20         2.13 o
  -1  -6  14          0.61          0.64         2.68 o
   0  -6  14          1.11          1.68         2.78 o
   1  -6  14          3.01          3.66         3.36 o
   2  -6  14          0.02          1.33         3.29 o
  -3  -5  14         23.66         24.32         3.98 o
  -2  -5  14          3.46          3.40         3.40 o
  -1  -5  14          0.42          1.96         2.58 o
   0  -5  14          2.54          2.46         3.01 o
   1  -5  14          5.48          5.35         3.03 o
   2  -5  14         24.05         36.39         3.31 o
   3  -5  14          9.02          8.96         3.25 o
  -3  -4  14          0.55          2.60         2.73 o
  -2  -4  14          0.01         -1.69         2.84 o
  -1  -4  14          7.97          4.69         3.27 o
   0  -4  14          1.94         -0.24         3.80 o
   1  -4  14          0.32          2.05         2.55 o
   2  -4  14          0.02          1.76         2.80 o
   3  -4  14          3.07          3.29         3.55 o
   4  -4  14          0.49         -0.14         3.02 o
  -4  -3  14          3.07          1.06         2.29 o
  -3  -3  14          0.03         -0.16         1.78 o
  -2  -3  14          0.30         -1.30         3.58 o
  -1  -3  14          4.51          3.84         2.13 o
   0  -3  14          2.04          1.36         2.93 o
   1  -3  14         12.29          8.36         7.65 o
   2  -3  14          0.76          0.70         3.09 o
   3  -3  14          1.15          1.57         3.00 o
   4  -3  14          1.36          0.44         2.66 o
  -5  -2  14          1.80          2.89         1.87 o
  -4  -2  14          1.01          0.52         1.77 o
  -3  -2  14          0.02         -0.88         3.18 o
  -2  -2  14         11.21          4.07         3.21 o
  -1  -2  14          1.17         -0.13         2.08 o
   0  -2  14          5.66          3.27         3.73 o
   1  -2  14          2.64          1.03         3.01 o
   2  -2  14         21.92         22.40         5.03 o
   3  -2  14          7.68          5.20         2.03 o
   4  -2  14          5.74          6.88         1.97 o
  -5  -1  14          0.05         -0.10         1.73 o
  -4  -1  14          3.44          0.99         1.65 o
  -3  -1  14          4.67          3.83         1.23 o
  -2  -1  14         13.82         14.04         3.32 o
  -1  -1  14          1.64          0.65         1.22 o
   0  -1  14          0.11         -0.07         0.98 o
   1  -1  14          0.26          0.34         1.27 o
   2  -1  14         21.07          9.46         4.89 o
   3  -1  14          1.04         -0.72         1.99 o
   4  -1  14          1.95          1.65         1.72 o
  -5   0  14          0.16          1.09         1.43 o
  -4   0  14          0.16          0.98         1.23 o
  -3   0  14          0.02          1.10         1.20 o
  -2   0  14          5.30          3.96         1.55 o
  -1   0  14          2.21          1.67         1.17 o
   0   0  14          9.76          3.03         2.30 o
   1   0  14          8.76          6.30         2.01 o
   2   0  14          6.31          5.63         1.55 o
   3   0  14          0.19         -0.12         1.83 o
  -5   1  14          0.01          0.37         1.22 o
  -4   1  14         22.90         24.63         1.87 o
  -3   1  14          2.99          3.25         1.49 o
  -2   1  14          0.85          1.99         1.41 o
  -1   1  14         14.51         18.02         2.99 o
   0   1  14         36.40         43.96         2.32 o
   1   1  14         29.47         32.83         3.00 o
   2   1  14          8.26          3.03         1.96 o
   3   1  14          0.13          0.53         1.59 o
  -6   2  14         11.84          3.42         3.78 o
  -5   2  14         11.31          4.51         1.20 o
  -4   2  14          1.13          2.66         1.55 o
  -3   2  14          0.03         -0.13         1.20 o
  -2   2  14          7.86          1.30         2.14 o
  -1   2  14        138.83        159.78         3.67 o
   0   2  14         47.68         56.00         2.63 o
   1   2  14          2.84          1.45         1.62 o
   2   2  14          0.30          0.79         1.88 o
   3   2  14         10.94          4.84         3.85 o
  -5   3  14          5.41          5.06         1.81 o
  -4   3  14          0.52          1.96         1.44 o
  -3   3  14          1.43          0.15         1.48 o
  -2   3  14          8.92          4.37         2.41 o
  -1   3  14          1.84          1.34         1.67 o
   0   3  14         21.23         26.16         2.17 o
   1   3  14          0.38          0.51         1.76 o
   2   3  14          2.93          3.06         2.12 o
  -5   4  14          0.03          1.07         1.68 o
  -4   4  14          0.39         -0.34         1.37 o
  -3   4  14          0.02         -0.81         1.74 o
  -2   4  14          5.74          3.00         2.05 o
  -1   4  14          0.02         -0.39         2.11 o
   0   4  14          0.26          1.11         1.71 o
   1   4  14          8.31          5.96         3.61 o
  -4   5  14          1.79          3.12         1.59 o
  -3   5  14          0.01          0.21         1.70 o
  -2   5  14         12.71         17.65         4.37 o
  -1   5  14          0.22          0.89         2.10 o
   0   5  14          0.06         -0.13         2.00 o
  -3   6  14          0.14         -0.49         1.74 o
  -2   6  14          4.25          0.08         2.50 o
  -2  -4  15          0.59         -0.39         2.24 o
  -1  -4  15          1.27          1.63         3.13 o
   0  -4  15          4.74          4.89         3.69 o
   1  -4  15          0.16         -1.34         2.31 o
   2  -4  15          0.84          1.11         2.98 o
  -3  -3  15          0.21         -0.24         1.98 o
  -2  -3  15          1.29          0.79         2.79 o
  -1  -3  15         13.31          8.44         3.90 o
   0  -3  15          8.63          4.69         2.75 o
   1  -3  15          0.86         -0.06         3.11 o
   2  -3  15          2.62          2.14         3.15 o
  -3  -2  15          0.25          0.33         2.18 o
  -2  -2  15          7.75          2.79         2.66 o
  -1  -2  15          1.26          1.27         2.52 o
   0  -2  15          0.00         -1.35         3.04 o
   1  -2  15          3.50          1.55         2.82 o
   2  -2  15          0.04          0.58         2.95 o
  -4  -1  15          7.86          4.60         2.41 o
  -3  -1  15          5.82          3.57         2.13 o
  -2  -1  15          3.97         -0.34         2.24 o
  -1  -1  15          0.19          0.59         2.34 o
   0  -1  15          2.62          1.01         2.65 o
   1  -1  15         21.75         23.68         2.99 o
   2  -1  15         27.24         25.86         6.43 o
  -4   0  15         16.22         17.43         4.55 o
  -3   0  15          4.03          3.64         1.40 o
  -2   0  15          0.15          0.86         1.21 o
  -1   0  15          6.85          6.64         1.57 o
   0   0  15          0.09         -0.07         1.53 o
   1   0  15          5.99          3.55         2.23 o
   2   0  15          2.87          1.85         1.90 o
  -4   1  15          3.42          6.90         1.59 o
  -3   1  15          0.75         -0.39         1.23 o
  -2   1  15          2.32          2.89         2.26 o
  -1   1  15          2.26          4.01         2.20 o
   0   1  15         10.12         13.00         2.74 o
   1   1  15         17.97         23.66         2.12 o
   2   1  15          0.01         -0.95         2.51 o
  -4   2  15          0.29          1.95         1.70 o
  -3   2  15          2.23          2.18         1.86 o
  -2   2  15          0.00          0.00         1.43 o
  -1   2  15          8.25          2.48         1.66 o
   0   2  15          0.08          1.21         1.79 o
   1   2  15          2.59          0.16         2.25 o
  -4   3  15          4.41          5.00         2.22 o
  -3   3  15          9.75         13.82         3.12 o
  -2   3  15          7.92          1.87         2.00 o
  -1   3  15          9.28          3.99         2.23 o
   0   3  15          0.05          0.45         1.98 o
  -3   4  15          0.64         -0.83         1.54 o
  -2   4  15          1.29          0.75         1.98 o
  -1   4  15          0.02         -0.72         1.67 o
                                                
