# Supplementary material for: Role of pK a in establishing the crystal structures of six hydrogen-bonded compounds of 4-methyl­quinoline with different isomers of chloro- and nitro-substituted benzoic acids
Source: Acta Crystallogr E Crystallogr Commun. 2021 Oct 26;77(Pt 11):1144–52. doi: 10.1107/S2056989021010896 (PMC8587989; doi:10.1107/S2056989021010896)
Supplement: Supplementary file 7 [file e-77-01144-IIIsup4.hkl]

#
# h,k,l, Fc-squared, Fo-squared, sigma(Fo-squared), status flag
#
data_III
_shelx_title ' 11012612'
_shelx_refln_list_code          4
_shelx_F_calc_maximum      213.29
_exptl_crystal_F_000       712.00
_reflns_d_resolution_high  0.7100

loop_
 _space_group_symop_operation_xyz
 'x, y, z'
 '-x, y+1/2, -z+1/2'
 '-x, -y, -z'
 'x, -y-1/2, z-1/2'

_cell_length_a     6.6401
_cell_length_b    23.2126
_cell_length_c    10.3386
_cell_angle_alpha  90.000
_cell_angle_beta   99.393
_cell_angle_gamma  90.000

_shelx_F_squared_multiplier     1.000

loop_
 _refln_index_h
 _refln_index_k
 _refln_index_l
 _refln_F_squared_calc
 _refln_F_squared_meas
 _refln_F_squared_sigma
 _refln_observed_status
   1   0   0         55.71         77.68         0.72 o
   2   0   0      45491.42      49659.33       423.80 o
   3   0   0       3021.25       3094.37        20.58 o
   4   0   0       8269.68       9143.68        66.96 o
   5   0   0          0.10          0.94         1.07 o
   6   0   0        197.26        197.81         3.74 o
   7   0   0          3.25          1.66         1.62 o
   8   0   0         20.81         13.95         4.26 o
   9   0   0          5.67          9.78         2.97 o
   1   1   0       2411.82       2655.29        10.95 o
   2   1   0          3.10          4.82         0.80 o
   3   1   0        524.56        581.31         3.29 o
   4   1   0         22.94         50.53         1.98 o
   5   1   0        118.56        117.32         1.74 o
   6   1   0        156.32        142.39         2.13 o
   7   1   0          0.16          1.06         1.09 o
   8   1   0          1.88          1.67         1.34 o
   9   1   0          5.73          5.29         1.91 o
   1   2   0         14.44         12.92         0.28 o
   2   2   0      32056.78      35024.12       200.95 o
   3   2   0       1952.48       2151.83        10.26 o
   4   2   0        820.16        948.11         8.74 o
   5   2   0          0.04          0.72         0.81 o
   6   2   0        187.86        196.74         2.96 o
   7   2   0         30.25         31.86         1.57 o
   8   2   0          1.87          2.39         1.40 o
   9   2   0          0.81          1.23         1.51 o
   1   3   0         19.56         25.20         0.61 o
   2   3   0        786.73        780.45         3.87 o
   3   3   0        477.76        424.65         4.47 o
   4   3   0       1160.90       1195.70         6.39 o
   5   3   0        178.35        183.14         1.97 o
   6   3   0        228.23        228.48         2.96 o
   7   3   0          0.01          1.05         1.03 o
   8   3   0         24.98         24.35         2.12 o
   9   3   0          0.02          0.31         1.53 o
   0   4   0          5.78          4.89         0.33 o
   1   4   0       2869.14       3072.89        13.12 o
   2   4   0       4193.28       4296.77        19.62 o
   3   4   0        100.76         87.51         0.97 o
   4   4   0        211.12        267.52         3.20 o
   5   4   0          7.69          8.44         0.99 o
   6   4   0          0.25          1.02         1.10 o
   7   4   0         28.68         33.04         1.71 o
   8   4   0          0.54          0.38         1.23 o
   9   4   0          3.69          2.14         1.51 o
   1   5   0        699.29        774.80         3.33 o
   2   5   0        765.63        835.89         3.93 o
   3   5   0        366.12        362.25         2.62 o
   4   5   0        256.76        248.28         2.03 o
   5   5   0        201.46        182.20         2.03 o
   6   5   0         10.96         15.23         1.22 o
   7   5   0         34.03         34.21         1.73 o
   8   5   0         22.83         33.44         2.14 o
   9   5   0          7.19          6.39         1.92 o
   0   6   0       9730.80      10388.42       107.10 o
   1   6   0       1000.87       1036.45         7.23 o
   2   6   0       1559.26       1631.54         8.69 o
   3   6   0          9.70         11.90         0.64 o
   4   6   0        815.03        856.92         5.34 o
   5   6   0        385.89        360.26         2.91 o
   6   6   0          9.43          7.91         1.11 o
   7   6   0          2.98          3.18         1.36 o
   8   6   0          1.01          1.94         1.35 o
   9   6   0         12.61         17.17         2.06 o
   1   7   0         25.54         23.91         0.64 o
   2   7   0          5.17          8.71         0.46 o
   3   7   0        179.56        176.01         1.56 o
   4   7   0        266.82        263.62         2.14 o
   5   7   0         11.92         13.30         1.15 o
   6   7   0        137.08        142.17         2.84 o
   7   7   0          1.02          2.03         1.10 o
   8   7   0         35.12         33.14         2.04 o
   9   7   0          6.60          6.01         1.81 o
   0   8   0       4023.29       4269.91        27.04 o
   1   8   0        346.11        293.98         2.19 o
   2   8   0        439.47        414.22         3.54 o
   3   8   0         62.56         56.53         0.82 o
   4   8   0         34.73         32.39         1.48 o
   5   8   0        421.96        407.26         3.17 o
   6   8   0          6.13          4.58         1.01 o
   7   8   0         15.68         14.37         1.50 o
   8   8   0         85.51         80.90         2.52 o
   1   9   0        827.89        849.47         3.76 o
   2   9   0       3770.04       4132.12        22.91 o
   3   9   0         24.32         17.54         0.66 o
   4   9   0       1360.93       1319.18         7.05 o
   5   9   0        197.37        181.67         1.99 o
   6   9   0         68.36         60.50         1.90 o
   7   9   0          8.11          5.14         1.23 o
   8   9   0         26.05         21.03         2.02 o
   0  10   0        980.61        934.21         6.02 o
   1  10   0        795.51        904.83         5.15 o
   2  10   0       1512.76       1650.74         9.43 o
   3  10   0        156.48        112.76         1.16 o
   4  10   0        237.67        244.17         2.23 o
   5  10   0        136.46        153.36         1.97 o
   6  10   0         10.05         11.58         1.34 o
   7  10   0          3.46          3.37         1.26 o
   8  10   0          3.91          3.84         1.51 o
   1  11   0        326.47        333.41         2.01 o
   2  11   0        155.05        167.32         1.07 o
   3  11   0         72.78         59.57         0.95 o
   4  11   0         23.53         24.81         1.01 o
   5  11   0        409.75        393.59         3.13 o
   6  11   0         12.53          9.96         1.25 o
   7  11   0         20.05         20.33         1.60 o
   8  11   0          1.79          2.58         1.40 o
   0  12   0         35.70         28.31         0.93 o
   1  12   0        229.02        271.95         1.84 o
   2  12   0        339.17        350.65         2.17 o
   3  12   0        621.80        636.18         3.71 o
   4  12   0        339.48        310.05         2.49 o
   5  12   0          3.75          1.61         0.83 o
   6  12   0        129.30        130.33         2.17 o
   7  12   0         73.63         70.25         1.88 o
   8  12   0        122.20        123.79         2.98 o
   1  13   0        733.36        671.08         3.38 o
   2  13   0         68.43         63.01         1.23 o
   3  13   0          0.72          0.84         0.58 o
   4  13   0        462.06        473.02         3.27 o
   5  13   0         49.65         49.47         1.43 o
   6  13   0        131.44        126.03         2.95 o
   7  13   0         90.88         82.49         1.97 o
   8  13   0         37.05         33.76         2.26 o
   0  14   0        342.38        305.83         2.80 o
   1  14   0        331.18        341.56         2.23 o
   2  14   0        192.56        187.02         1.73 o
   3  14   0         71.01         59.16         0.97 o
   4  14   0         17.45         20.00         0.84 o
   5  14   0        446.49        424.40         3.61 o
   6  14   0          5.56          6.25         1.06 o
   7  14   0         28.85         22.14         1.64 o
   8  14   0          0.20          0.51         1.99 o
   1  15   0          3.19          9.87         0.64 o
   2  15   0        744.37        761.48         4.10 o
   3  15   0          7.22          6.31         0.58 o
   4  15   0         30.99         34.05         0.98 o
   5  15   0        110.92        100.62         1.64 o
   6  15   0        125.97        116.85         2.50 o
   7  15   0         24.15         23.23         1.74 o
   8  15   0          0.02          1.65         1.86 o
   0  16   0        367.06        358.90         4.30 o
   1  16   0         48.57         56.88         1.00 o
   2  16   0        333.51        333.10         2.30 o
   3  16   0          3.79          1.32         0.51 o
   4  16   0         14.76         10.85         0.83 o
   5  16   0          0.08          0.44         0.60 o
   6  16   0          1.16          1.91         1.17 o
   7  16   0         53.67         56.77         3.08 o
   8  16   0          9.03         11.09         2.39 o
   1  17   0         85.37         76.21         1.09 o
   2  17   0        341.81        344.64         2.44 o
   3  17   0         37.39         29.50         0.96 o
   4  17   0          7.73          9.06         0.67 o
   5  17   0        209.27        190.53         3.42 o
   6  17   0        192.11        191.34         3.99 o
   7  17   0        136.37        140.00         3.91 o
   0  18   0       1456.47       1441.18        13.17 o
   1  18   0         54.91         56.07         1.63 o
   2  18   0       1060.06       1028.95         6.42 o
   3  18   0          8.14         11.83         0.92 o
   4  18   0        851.55        873.55         7.22 o
   5  18   0         36.32         36.15         1.37 o
   6  18   0        332.91        338.05         4.67 o
   7  18   0          3.40          3.55         2.31 o
   1  19   0        440.80        397.81         2.59 o
   2  19   0         38.06         32.60         1.47 o
   3  19   0        914.47        887.08         7.36 o
   4  19   0         94.21         96.51         1.96 o
   5  19   0        248.53        258.24         3.34 o
   6  19   0         27.69         29.62         2.20 o
   7  19   0         72.38         69.15         2.81 o
   0  20   0       1112.98       1037.34        11.15 o
   1  20   0         56.90         55.44         1.15 o
   2  20   0        732.24        700.79         6.26 o
   3  20   0          5.88          6.24         0.67 o
   4  20   0        274.04        282.77         3.18 o
   5  20   0         30.52         29.34         2.64 o
   6  20   0         16.24         12.52         1.94 o
   7  20   0          5.71          4.92         1.96 o
   1  21   0       1259.98       1255.03         8.86 o
   2  21   0         54.15         42.29         1.62 o
   3  21   0        142.84        148.94         2.51 o
   4  21   0         77.38         69.60         1.97 o
   5  21   0        155.08        160.51         2.74 o
   6  21   0         33.08         36.78         2.15 o
   7  21   0         18.46         14.90         2.23 o
   0  22   0          3.85          2.60         0.84 o
   1  22   0        111.43        119.53         2.91 o
   2  22   0         21.39         20.43         0.92 o
   3  22   0          9.39          9.32         0.80 o
   4  22   0          0.60          0.37         1.16 o
   5  22   0          0.14          0.38         1.32 o
   6  22   0          9.64          7.40         1.96 o
   1  23   0        326.67        321.95         2.82 o
   2  23   0        239.23        229.32         2.92 o
   3  23   0        188.40        176.62         2.69 o
   4  23   0        237.79        233.41         3.92 o
   5  23   0          3.41          2.27         1.67 o
   6  23   0         54.77         52.76         2.42 o
   0  24   0        226.68        228.47         2.76 o
   1  24   0        116.26        119.82         1.46 o
   2  24   0         32.91         28.77         1.12 o
   3  24   0          3.68          1.27         1.37 o
   4  24   0         32.69         34.06         2.22 o
   5  24   0          0.02         -1.11         1.61 o
   6  24   0         18.27         21.64         3.02 o
   1  25   0        319.93        320.03         2.72 o
   2  25   0         72.03         73.40         1.59 o
   3  25   0         29.82         33.13         1.88 o
   4  25   0          4.29          3.37         1.40 o
   5  25   0          2.27          1.02         1.64 o
   0  26   0         27.68         19.49         1.38 o
   1  26   0         47.03         49.12         1.24 o
   2  26   0         35.22         28.80         1.33 o
   3  26   0         48.12         45.48         2.06 o
   4  26   0          5.02         23.52        14.40 o
   5  26   0         28.15         30.40         2.42 o
   1  27   0          0.53          0.08         0.59 o
   2  27   0          8.88          6.74         1.38 o
   3  27   0          6.52          4.60         1.47 o
   4  27   0         31.47         30.37         1.98 o
   5  27   0          0.48         -0.79         1.59 o
   0  28   0          0.76          1.74         1.19 o
   1  28   0          5.75          4.01         0.96 o
   2  28   0         88.14         97.40         2.42 o
   3  28   0          7.44          8.25         1.56 o
   4  28   0         72.09         79.31         2.63 o
   1  29   0         25.99         29.68         1.47 o
   2  29   0          3.95          2.42         1.18 o
   3  29   0         26.53         23.84         4.40 o
   4  29   0          1.54          0.62         1.53 o
   0  30   0         15.83         18.34         1.68 o
   1  30   0         13.02          7.88         2.33 o
   2  30   0          0.77          0.27         1.07 o
   3  30   0         25.59         28.42         3.93 o
   1  31   0          0.07          0.30         1.02 o
   2  31   0          0.75          0.15         1.04 o
   0  32   0         36.70         36.96         5.62 o
   1  32   0          4.36          3.73         1.68 o
  -9   1   1         27.52         34.07         2.40 o
  -8   1   1        630.39        639.15         5.87 o
  -7   1   1         76.79         86.97         1.97 o
  -6   1   1       2241.89       2418.73        13.73 o
  -5   1   1         23.40         23.02         1.15 o
  -4   1   1       6611.22       7858.47        40.47 o
  -3   1   1         83.40         80.62         1.01 o
  -2   1   1      16304.15      18432.87        96.75 o
  -1   1   1       1003.25       1028.87         4.11 o
   1   1   1         51.38         65.44         0.52 o
   2   1   1        425.21        338.82         1.84 o
   3   1   1        535.56        599.02         3.47 o
   4   1   1        142.78        105.71         1.41 o
   5   1   1        157.42        165.72         2.03 o
   6   1   1          9.60          7.67         1.23 o
   7   1   1         38.24         48.52         1.64 o
   8   1   1          0.22         -1.19         1.27 o
   9   1   1          2.22          2.96         1.59 o
  -9   2   1          1.28          1.16         1.53 o
  -8   2   1         28.22         31.10         2.42 o
  -7   2   1          0.67          2.15         1.33 o
  -6   2   1        852.45        841.95         7.36 o
  -5   2   1        247.80        274.36         2.76 o
  -4   2   1        719.79        659.41         4.05 o
  -3   2   1       1584.34       1552.96         7.39 o
  -2   2   1       2403.45       2393.34        10.74 o
  -1   2   1         37.88         32.48         0.54 o
   1   2   1        164.41        136.67         1.49 o
   2   2   1        595.33        577.21         2.73 o
   3   2   1        317.72        411.19         2.83 o
   4   2   1         92.50         69.02         1.13 o
   5   2   1         83.37         68.99         1.42 o
   6   2   1        150.90        135.48         2.05 o
   7   2   1          3.87          3.39         1.24 o
   8   2   1         27.72         30.52         1.94 o
   9   2   1          2.38          3.53         1.73 o
  -9   3   1          6.35          6.42         1.68 o
  -8   3   1        173.82        171.44         2.99 o
  -7   3   1          3.80          3.41         1.16 o
  -6   3   1        702.90        749.96         5.59 o
  -5   3   1         11.74         14.89         1.05 o
  -4   3   1       1475.29       1655.92         9.87 o
  -3   3   1        315.25        297.27         4.91 o
  -2   3   1       1183.55       1308.86         6.89 o
  -1   3   1       4921.07       5429.28        24.19 o
   0   3   1      24230.04      25723.23       146.46 o
   1   3   1          0.67          0.72         0.33 o
   2   3   1       2532.23       2752.58        12.32 o
   3   3   1       2139.48       2265.86        10.71 o
   4   3   1         98.92         97.26         1.20 o
   5   3   1        303.34        310.46         2.96 o
   6   3   1          2.00          1.72         0.91 o
   7   3   1         84.82         90.23         2.07 o
   8   3   1          0.33          0.18         1.15 o
   9   3   1          2.23          1.89         1.56 o
  -9   4   1          4.03          4.53         1.94 o
  -8   4   1         14.15         15.83         1.82 o
  -7   4   1          1.74          3.81         1.27 o
  -6   4   1         10.10         11.31         1.25 o
  -5   4   1         88.23         91.92         1.68 o
  -4   4   1       2524.90       2630.01        13.16 o
  -3   4   1         19.59         19.15         0.71 o
  -2   4   1        420.68        445.14         4.40 o
  -1   4   1       3606.02       3754.30        16.34 o
   0   4   1        596.50        562.58         3.84 o
   1   4   1        226.21        252.88         1.42 o
   2   4   1        654.36        671.19         3.83 o
   3   4   1        533.74        507.24         3.82 o
   4   4   1        410.26        421.87         2.78 o
   5   4   1          2.44          2.28         0.94 o
   6   4   1         76.59         81.19         1.74 o
   7   4   1          7.88         10.05         1.50 o
   8   4   1         31.14         24.82         2.04 o
   9   4   1          0.79          2.73         1.61 o
  -9   5   1          5.45         10.15         1.83 o
  -8   5   1         66.09         75.13         2.43 o
  -7   5   1        101.12        110.45         2.10 o
  -6   5   1         64.08         68.75         1.98 o
  -5   5   1        253.20        224.75         2.35 o
  -4   5   1         63.07         50.80         1.28 o
  -3   5   1        128.90        125.92         1.47 o
  -2   5   1       2378.82       2391.27        10.76 o
  -1   5   1         52.96         55.86         0.63 o
   0   5   1         20.70         15.13         0.68 o
   1   5   1        191.76        185.51         1.16 o
   2   5   1       1421.47       1363.03         6.54 o
   3   5   1         36.84         29.21         0.85 o
   4   5   1          6.50          3.68         0.72 o
   5   5   1        928.99        953.90         5.72 o
   6   5   1         14.67         19.17         1.33 o
   7   5   1        265.07        294.97         4.22 o
   8   5   1         68.56         64.62         2.28 o
  -9   6   1         18.65         15.25         2.28 o
  -8   6   1          5.02          5.73         1.49 o
  -7   6   1          8.29          8.94         1.42 o
  -6   6   1         40.96         41.10         1.46 o
  -5   6   1        496.38        477.47         3.51 o
  -4   6   1        863.77        848.57         6.46 o
  -3   6   1        420.02        467.52         2.62 o
  -2   6   1       1324.66       1465.87         6.93 o
  -1   6   1       5435.01       6180.40        28.52 o
   0   6   1        868.84        921.02         6.71 o
   1   6   1         74.35         65.25         3.35 o
   2   6   1        145.61        147.88         1.10 o
   3   6   1        156.20        168.08         1.83 o
   4   6   1        196.75        184.67         1.66 o
   5   6   1        270.11        257.05         2.38 o
   6   6   1         15.94         12.62         1.13 o
   7   6   1         38.11         42.67         1.84 o
   8   6   1          0.43          2.12         1.54 o
  -9   7   1          0.01          0.63         1.52 o
  -8   7   1         13.03         15.36         1.82 o
  -7   7   1         16.96         18.88         1.68 o
  -6   7   1          1.17          0.89         0.85 o
  -5   7   1          2.26          3.82         0.92 o
  -4   7   1        102.15         96.99         1.34 o
  -3   7   1          0.73          1.19         0.53 o
  -2   7   1       1304.09       1375.57         6.33 o
  -1   7   1        357.54        339.33         1.49 o
   0   7   1        664.80        718.14         4.27 o
   1   7   1       1371.98       1406.41         6.98 o
   2   7   1        450.26        484.13         3.51 o
   3   7   1         88.44         70.54         1.20 o
   4   7   1        144.38        164.70         1.64 o
   5   7   1        158.65        147.65         1.99 o
   6   7   1        295.13        285.62         2.76 o
   7   7   1         36.86         29.44         1.62 o
   8   7   1         37.44         35.55         2.01 o
  -9   8   1          3.56          4.40         1.77 o
  -8   8   1          3.81          4.57         1.46 o
  -7   8   1         24.93         27.18         1.61 o
  -6   8   1         70.82         79.54         1.73 o
  -5   8   1        490.22        466.85         3.41 o
  -4   8   1        240.56        238.01         2.23 o
  -3   8   1         59.74         41.69         1.12 o
  -2   8   1       3166.11       3372.51        17.44 o
  -1   8   1        241.78        251.22         1.55 o
   0   8   1         20.81         22.97         0.85 o
   1   8   1       1085.74       1157.29         4.75 o
   2   8   1        197.64        204.75         1.54 o
   3   8   1        463.59        424.06         3.28 o
   4   8   1        167.30        153.43         2.44 o
   5   8   1        118.82        115.62         2.01 o
   6   8   1          1.65          0.43         1.01 o
   7   8   1          5.26          6.71         1.29 o
   8   8   1         26.29         30.01         1.91 o
  -8   9   1          4.91          7.58         1.49 o
  -7   9   1         93.85         98.52         2.18 o
  -6   9   1         24.36         25.72         1.54 o
  -5   9   1        449.61        433.98         3.60 o
  -4   9   1         29.12         31.01         0.93 o
  -3   9   1         64.47         55.52         0.89 o
  -2   9   1        825.80        850.63         5.88 o
  -1   9   1        157.92        244.56         2.21 o
   0   9   1       1110.84       1105.04         5.24 o
   1   9   1         19.90         20.20         0.39 o
   2   9   1       2524.08       2689.03        12.31 o
   3   9   1       1857.21       1940.96         9.37 o
   4   9   1       2201.72       2226.15        11.52 o
   5   9   1       1229.69       1237.67         7.13 o
   6   9   1        307.75        309.95         2.92 o
   7   9   1        432.50        431.72         4.74 o
   8   9   1        125.07        115.79         2.85 o
  -8  10   1          1.69          2.78         1.53 o
  -7  10   1         68.76         58.60         1.76 o
  -6  10   1          4.08          5.06         1.24 o
  -5  10   1         15.63         14.05         0.98 o
  -4  10   1         46.07         49.53         1.31 o
  -3  10   1       1476.41       1533.32         7.67 o
  -2  10   1         49.80         52.83         2.21 o
  -1  10   1        409.92        407.20         2.65 o
   0  10   1       1007.54       1035.83         6.38 o
   1  10   1          5.59          6.45         0.31 o
   2  10   1        288.02        286.26         3.32 o
   3  10   1          3.85          3.17         0.64 o
   4  10   1        161.18        145.49         3.36 o
   5  10   1         61.41         57.39         1.42 o
   6  10   1         11.31         13.53         1.10 o
   7  10   1         80.82         74.07         2.94 o
   8  10   1          0.04          1.45         1.66 o
  -8  11   1          3.84          4.44         1.43 o
  -7  11   1         60.90         63.67         1.77 o
  -6  11   1         99.42        113.17         1.90 o
  -5  11   1          0.79          2.03         0.82 o
  -4  11   1         76.88         68.65         1.26 o
  -3  11   1        257.05        231.69         1.85 o
  -2  11   1        635.22        590.82         4.53 o
  -1  11   1        120.44        126.70         1.01 o
   0  11   1       1283.98       1285.55         8.40 o
   1  11   1        729.10        818.80         6.69 o
   2  11   1        253.06        252.16         2.04 o
   3  11   1        482.19        494.14         2.92 o
   4  11   1         17.82         18.46         1.01 o
   5  11   1        308.39        311.56         4.28 o
   6  11   1          7.17          4.33         0.93 o
   7  11   1         63.42         65.18         1.79 o
   8  11   1          8.71          7.58         1.64 o
  -8  12   1         30.93         34.69         1.84 o
  -7  12   1         38.29         36.38         1.59 o
  -6  12   1          8.91          9.40         1.07 o
  -5  12   1        197.58        193.93         2.22 o
  -4  12   1        303.05        306.59         3.14 o
  -3  12   1         66.10         69.75         1.21 o
  -2  12   1        324.41        337.78         3.03 o
  -1  12   1       1549.49       1684.72         8.33 o
   0  12   1         69.95         89.51         1.04 o
   1  12   1       3454.12       3646.92        18.30 o
   2  12   1        166.30        171.48         2.07 o
   3  12   1       1037.81       1052.81         5.46 o
   4  12   1        728.54        718.26         5.30 o
   5  12   1        338.11        335.55         2.96 o
   6  12   1          4.55          3.02         0.88 o
   7  12   1          0.23          0.86         1.02 o
   8  12   1         29.95         35.77         3.38 o
  -8  13   1          0.88          1.92         1.30 o
  -7  13   1         87.87         88.64         2.06 o
  -6  13   1          2.46          1.59         0.97 o
  -5  13   1          0.03          0.08         0.75 o
  -4  13   1          2.56          2.99         0.77 o
  -3  13   1        425.81        405.13         2.55 o
  -2  13   1        130.35        121.93         1.13 o
  -1  13   1         17.55         21.66         1.23 o
   0  13   1         87.60        108.10         1.01 o
   1  13   1         38.59         61.37         1.77 o
   2  13   1        351.68        378.74         2.05 o
   3  13   1        118.80        101.82         1.74 o
   4  13   1         72.33         68.18         1.66 o
   5  13   1        121.42        124.82         2.69 o
   6  13   1          0.35          0.11         0.79 o
   7  13   1          1.63          1.11         1.08 o
   8  13   1          4.34          3.84         2.22 o
  -8  14   1          6.86          4.33         1.47 o
  -7  14   1         49.75         48.23         1.77 o
  -6  14   1         94.41         97.92         2.83 o
  -5  14   1         27.57         24.99         1.21 o
  -4  14   1         32.33         39.88         1.04 o
  -3  14   1         16.57         16.30         0.99 o
  -2  14   1         92.85         94.65         1.19 o
  -1  14   1         29.28         35.57         0.83 o
   0  14   1        433.85        467.50         3.08 o
   1  14   1        186.15        176.74         1.30 o
   2  14   1        161.32        143.42         1.24 o
   3  14   1        842.52        840.89         4.59 o
   4  14   1        184.54        173.25         1.81 o
   5  14   1        128.90        133.46         2.60 o
   6  14   1        193.45        186.86         3.97 o
   7  14   1          3.34          3.11         1.75 o
   8  14   1          3.36          4.86         2.17 o
  -8  15   1          9.97          9.00         2.58 o
  -7  15   1          2.02          2.70         1.18 o
  -6  15   1          0.39          1.02         1.03 o
  -5  15   1        233.64        229.18         2.49 o
  -4  15   1         34.09         42.56         1.19 o
  -3  15   1          4.47          1.12         0.58 o
  -2  15   1        637.64        625.45         4.51 o
  -1  15   1          6.25          6.28         0.65 o
   0  15   1        466.13        445.55         2.96 o
   1  15   1        723.12        753.55         3.93 o
   2  15   1         59.94         76.28         1.02 o
   3  15   1         85.47         71.27         1.20 o
   4  15   1         42.94         42.47         0.80 o
   5  15   1         22.42         20.59         1.44 o
   6  15   1          1.25          1.39         0.89 o
   7  15   1         38.38         41.11         2.49 o
   8  15   1         11.26         11.68         2.50 o
  -8  16   1         33.86         44.28         3.30 o
  -7  16   1         94.80         82.35         2.67 o
  -6  16   1        107.34        111.96         2.16 o
  -5  16   1        532.00        534.05         5.01 o
  -4  16   1         39.91         36.73         1.03 o
  -3  16   1       1612.40       1577.58         8.04 o
  -2  16   1          0.21          0.82         0.56 o
  -1  16   1       1102.13       1040.40         6.11 o
   0  16   1        179.60        190.66         2.06 o
   1  16   1        525.21        506.04         2.91 o
   2  16   1         24.72         20.13         0.49 o
   3  16   1        508.07        506.67         4.26 o
   4  16   1         36.86         32.84         0.77 o
   5  16   1         58.22         55.46         1.64 o
   6  16   1        305.67        337.44         4.68 o
   7  16   1          6.43          6.16         2.02 o
  -7  17   1         28.53         27.71         2.05 o
  -6  17   1        161.52        149.04         2.94 o
  -5  17   1        114.00        107.02         2.54 o
  -4  17   1        562.30        558.41         4.40 o
  -3  17   1          1.55          2.49         0.72 o
  -2  17   1        680.91        634.59         7.62 o
  -1  17   1          2.15          0.97         0.62 o
   0  17   1        557.45        500.89         4.04 o
   1  17   1        137.62        133.10         2.17 o
   2  17   1         15.80         15.32         0.86 o
   3  17   1         13.82         16.68         1.34 o
   4  17   1         32.67         33.81         1.30 o
   5  17   1          5.08          5.09         0.71 o
   6  17   1         77.40         83.66         2.64 o
   7  17   1          0.52         -0.98         1.74 o
  -7  18   1         62.62         61.24         3.00 o
  -6  18   1         67.97         73.16         3.42 o
  -5  18   1        421.27        400.37         4.69 o
  -4  18   1         61.08         62.84         1.87 o
  -3  18   1        305.00        301.40         3.39 o
  -2  18   1        444.85        450.55         3.42 o
  -1  18   1       1162.38       1096.82         8.05 o
   0  18   1        131.91        138.33         1.30 o
   1  18   1       1641.46       1598.22         8.56 o
   2  18   1          3.52          5.07         0.49 o
   3  18   1        368.07        373.78         3.54 o
   4  18   1        230.03        243.23         2.91 o
   5  18   1         48.23         52.97         2.06 o
   6  18   1         18.08         26.36         2.66 o
   7  18   1         24.03         26.03         2.75 o
  -7  19   1         79.94         80.57         3.10 o
  -6  19   1        213.05        215.66         3.48 o
  -5  19   1         97.68         94.62         2.70 o
  -4  19   1        294.44        268.50         2.92 o
  -3  19   1         31.05         26.94         1.08 o
  -2  19   1        274.90        275.80         2.52 o
  -1  19   1        160.11        166.77         1.75 o
   0  19   1          9.79          7.97         0.65 o
   1  19   1        712.81        656.40         4.43 o
   2  19   1         30.96         28.99         1.04 o
   3  19   1        306.38        279.30         4.46 o
   4  19   1         18.97         22.79         1.89 o
   5  19   1         14.60         16.84         1.70 o
   6  19   1         54.00         58.90         2.67 o
   7  19   1         22.45         21.21         2.12 o
  -7  20   1        136.82        135.96         3.21 o
  -6  20   1         19.84         24.46         2.38 o
  -5  20   1         64.25         59.81         1.55 o
  -4  20   1         27.86         22.29         1.69 o
  -3  20   1        540.21        501.31         6.00 o
  -2  20   1          8.51          9.76         0.89 o
  -1  20   1        537.05        501.03         3.26 o
   0  20   1        100.57         89.72         1.15 o
   1  20   1        439.88        404.40         2.80 o
   2  20   1        290.90        282.78         2.58 o
   3  20   1        126.68        126.07         2.21 o
   4  20   1         14.55         13.87         1.79 o
   5  20   1          0.22         -0.46         1.67 o
   6  20   1          8.28          9.56         1.77 o
   7  20   1          0.45          0.28         1.48 o
  -7  21   1          0.44          0.42         1.78 o
  -6  21   1        329.26        332.84         3.96 o
  -5  21   1          0.23         -0.02         0.66 o
  -4  21   1        376.64        368.07         4.13 o
  -3  21   1         38.65         31.87         1.18 o
  -2  21   1        426.66        396.85         3.45 o
  -1  21   1         42.32         41.42         1.14 o
   0  21   1        462.91        478.70         3.11 o
   1  21   1         12.23         11.32         0.86 o
   2  21   1         73.83         67.91         1.20 o
   3  21   1          3.68          2.22         0.51 o
   4  21   1         28.04         27.30         3.74 o
   5  21   1         31.85         31.85         1.85 o
   6  21   1         33.82         38.31         2.40 o
  -6  22   1          0.62          0.59         1.58 o
  -5  22   1         44.06         45.76         2.01 o
  -4  22   1        101.04         92.71         1.94 o
  -3  22   1          0.06          0.97         0.74 o
  -2  22   1        508.88        484.89         4.04 o
  -1  22   1         37.25         34.35         1.02 o
   0  22   1        836.18        830.79         6.12 o
   1  22   1        411.76        407.83         4.13 o
   2  22   1         37.43         41.19         1.56 o
   3  22   1         38.96         47.95         1.88 o
   4  22   1          0.18          0.09         1.18 o
   5  22   1          0.17         -0.19         1.39 o
   6  22   1          7.33          8.71         1.81 o
  -6  23   1          8.50          7.61         1.78 o
  -5  23   1         61.42         61.38         2.30 o
  -4  23   1        104.48         97.19         2.68 o
  -3  23   1          0.00         -0.21         0.69 o
  -2  23   1         12.58         14.68         1.03 o
  -1  23   1          1.31          0.80         0.75 o
   0  23   1          0.02          0.78         0.56 o
   1  23   1        148.66        148.49         1.86 o
   2  23   1          3.63          2.76         0.54 o
   3  23   1         12.46         15.43         1.77 o
   4  23   1          0.02          0.32         1.18 o
   5  23   1         10.31         11.71         2.10 o
   6  23   1          4.14          4.82         1.74 o
  -6  24   1          0.07          0.33         1.64 o
  -5  24   1         19.53         15.19         4.21 o
  -4  24   1         72.42         73.82         2.20 o
  -3  24   1          1.30          0.03         0.57 o
  -2  24   1         73.07         68.98         1.59 o
  -1  24   1         15.53         18.72         1.34 o
   0  24   1          0.81          0.56         0.57 o
   1  24   1         89.16         89.95         1.16 o
   2  24   1        106.33         92.14         2.30 o
   3  24   1          0.13         -0.72         1.06 o
   4  24   1          7.09          3.25         1.59 o
   5  24   1         25.21         27.86         2.27 o
   6  24   1          4.04          4.23         1.90 o
  -6  25   1          0.39          0.63         1.58 o
  -5  25   1         23.14         24.83         3.96 o
  -4  25   1          0.03          0.93         1.23 o
  -3  25   1         22.95         22.44         1.49 o
  -2  25   1         30.19         31.40         1.54 o
  -1  25   1        124.14        122.35         1.66 o
   0  25   1         10.33          9.90         0.79 o
   1  25   1          0.87          0.80         0.65 o
   2  25   1          1.40          0.50         0.97 o
   3  25   1         39.79         40.38         2.35 o
   4  25   1          2.10          2.61         1.47 o
   5  25   1         41.26         42.39         2.40 o
  -5  26   1          2.79          1.70         1.72 o
  -4  26   1         16.02         13.58         1.95 o
  -3  26   1          1.95          0.28         1.18 o
  -2  26   1         79.06         79.78         1.66 o
  -1  26   1         77.19         75.57         1.64 o
   0  26   1         16.15         19.79         1.01 o
   1  26   1         17.02         11.83         1.03 o
   2  26   1         44.61         51.05         2.22 o
   3  26   1         57.21         55.61         1.96 o
   4  26   1          3.42          2.44         1.53 o
   5  26   1         23.25         20.59         2.29 o
  -5  27   1         12.24         10.57         1.95 o
  -4  27   1         26.92         25.48         3.41 o
  -3  27   1          0.00         -0.20         1.32 o
  -2  27   1         28.35         27.95         1.24 o
  -1  27   1        155.45        155.07         1.82 o
   0  27   1         13.67         10.42         1.11 o
   1  27   1          0.00          0.92         0.86 o
   2  27   1          8.71          5.38         1.31 o
   3  27   1          5.04          1.31         1.44 o
   4  27   1         46.06         46.19         2.28 o
   5  27   1          0.44         -0.20         1.50 o
  -4  28   1         37.76         31.24         3.66 o
  -3  28   1         24.97         20.38         2.38 o
  -2  28   1          0.26          0.49         1.10 o
  -1  28   1          2.81          1.18         0.82 o
   0  28   1         48.32         51.08         1.27 o
   1  28   1          0.15          1.46         1.15 o
   2  28   1         43.17         44.21         2.35 o
   3  28   1         42.25         46.82         2.13 o
   4  28   1         48.56         55.83         2.97 o
  -4  29   1          1.10          1.00         1.80 o
  -3  29   1          0.22         -0.02         1.30 o
  -2  29   1          0.50         -0.06         1.08 o
  -1  29   1          0.65          0.22         0.75 o
   0  29   1          2.75          1.34         1.24 o
   1  29   1         43.96         43.80         1.70 o
   2  29   1         18.19         15.27         1.52 o
   3  29   1         19.43         13.16         2.65 o
   4  29   1          5.87          7.40         2.04 o
  -3  30   1         22.08         23.53         3.66 o
  -2  30   1          4.22          1.55         1.29 o
  -1  30   1         23.41         27.20         1.76 o
   0  30   1          4.09          2.35         1.16 o
   1  30   1         62.98         71.58         1.74 o
   2  30   1          5.44          2.77         1.25 o
   3  30   1         36.66         52.38         4.81 o
  -2  31   1         69.11         79.33         1.93 o
  -1  31   1         13.28          8.73         3.25 o
   0  31   1          2.11          0.75         1.29 o
   1  31   1          0.01         -0.13         1.04 o
   2  31   1          0.10          0.87         1.11 o
  -1  32   1         98.50         98.02         3.48 o
   0  32   1          0.50         -0.07         1.75 o
   1  32   1         42.02         47.70         1.92 o
  -9   0   2         19.19         20.15         3.37 o
  -8   0   2        521.19        486.54        11.40 o
  -7   0   2        118.46        118.29         2.98 o
  -6   0   2       2909.82       3017.31        23.82 o
  -5   0   2        990.53        963.24         7.86 o
  -4   0   2       4497.24       5031.45        35.69 o
  -3   0   2       1006.38       1101.35         7.46 o
  -2   0   2       4055.29       4532.49        29.52 o
  -1   0   2       4016.90       4625.34        28.91 o
   0   0   2       7012.07       7857.70        45.01 o
   1   0   2       5809.41       6179.98        39.85 o
   2   0   2       1355.69       1344.28         9.39 o
   3   0   2        623.96        783.44         7.41 o
   4   0   2         45.55         39.79         1.58 o
   5   0   2        167.00        185.50         2.90 o
   6   0   2        104.61        100.07         2.58 o
   7   0   2         37.01         44.02         2.28 o
   8   0   2          6.00          6.35         2.55 o
  -9   1   2         16.62         14.96         1.97 o
  -8   1   2          3.80          2.89         1.85 o
  -7   1   2         14.24         14.28         1.57 o
  -6   1   2         28.46         28.30         2.46 o
  -5   1   2         54.66         54.50         1.65 o
  -4   1   2         36.80         56.15         1.75 o
  -3   1   2        456.37        451.16         2.58 o
  -2   1   2        576.41        551.94         2.85 o
  -1   1   2       3776.64       4124.94        18.05 o
   0   1   2         13.79         11.54         0.26 o
   1   1   2      11193.23      11853.32        58.03 o
   2   1   2        503.70        508.49         2.54 o
   3   1   2        143.97        182.15         1.57 o
   4   1   2        315.21        295.78         2.22 o
   5   1   2        123.48        112.01         1.74 o
   6   1   2         76.12         56.73         1.66 o
   7   1   2         73.28         61.93         2.00 o
   8   1   2          2.65          2.23         1.35 o
  -9   2   2          4.57          4.28         1.82 o
  -8   2   2        498.65        472.43         4.74 o
  -7   2   2         23.58         24.05         1.48 o
  -6   2   2        204.92        225.84         2.68 o
  -5   2   2         13.43         15.16         1.11 o
  -4   2   2        974.09       1063.43         5.69 o
  -3   2   2        346.96        384.96         2.30 o
  -2   2   2        810.96        871.30         4.06 o
  -1   2   2       1540.92       1662.52        10.18 o
   0   2   2        717.49        684.98         2.82 o
   1   2   2       1246.52       1247.97        10.20 o
   2   2   2        300.88        314.37         2.50 o
   3   2   2        110.20        159.87         2.45 o
   4   2   2          0.13          0.61         0.58 o
   5   2   2         71.68         66.32         1.60 o
   6   2   2         35.54         34.34         1.46 o
   7   2   2          4.26          5.00         1.32 o
   8   2   2          0.28          2.05         1.45 o
  -9   3   2          1.33         -0.48         1.48 o
  -8   3   2         30.91         26.74         2.05 o
  -7   3   2         33.99         30.60         1.73 o
  -6   3   2          3.02          4.58         1.24 o
  -5   3   2         56.98         61.40         1.70 o
  -4   3   2         91.11         74.14         1.39 o
  -3   3   2        220.17        247.28         1.69 o
  -2   3   2         99.20        110.30         0.94 o
  -1   3   2      21924.08      23784.26       127.33 o
   0   3   2        599.22        720.52         4.02 o
   1   3   2       1119.64       1093.28         4.60 o
   2   3   2       5104.88       5522.13        25.80 o
   3   3   2       2252.00       2118.93        10.14 o
   4   3   2         19.34         16.20         0.95 o
   5   3   2          1.63          3.16         0.86 o
   6   3   2          8.52          5.09         1.10 o
   7   3   2          5.63          8.03         1.49 o
   8   3   2         17.08         12.36         2.21 o
  -9   4   2          0.00         -0.84         1.60 o
  -8   4   2         98.32        108.62         2.56 o
  -7   4   2         94.98         93.30         2.03 o
  -6   4   2        416.77        451.25         3.74 o
  -5   4   2        148.84        126.50         1.66 o
  -4   4   2         11.49          4.02         0.76 o
  -3   4   2        633.43        593.54         4.07 o
  -2   4   2          7.49          3.17         0.45 o
  -1   4   2      19817.81      21147.16       111.68 o
   0   4   2       1007.40       1012.84         5.21 o
   1   4   2       2853.70       3133.03        13.47 o
   2   4   2       2236.72       2204.24        12.38 o
   3   4   2       1916.30       2032.38         9.82 o
   4   4   2        780.29        738.28         4.54 o
   5   4   2         47.05         54.00         1.37 o
   6   4   2         84.93         82.15         1.68 o
   7   4   2        170.98        183.45         2.53 o
   8   4   2          1.25          3.46         1.40 o
  -9   5   2          9.76          8.05         1.87 o
  -8   5   2          8.95          9.38         1.57 o
  -7   5   2          1.35          3.15         1.27 o
  -6   5   2        343.38        349.34         3.33 o
  -5   5   2        430.25        422.94         3.14 o
  -4   5   2          2.37          5.03         0.82 o
  -3   5   2        406.35        411.08         3.01 o
  -2   5   2          1.89          1.41         0.43 o
  -1   5   2       3038.75       3336.26        14.69 o
   0   5   2        133.34        110.02         1.47 o
   1   5   2        206.33        203.57         1.58 o
   2   5   2       1883.20       1924.01         9.67 o
   3   5   2          2.36          3.51         0.53 o
   4   5   2          0.50          0.90         0.61 o
   5   5   2          2.26          2.67         1.22 o
   6   5   2          2.10          4.84         1.04 o
   7   5   2          1.86          2.81         1.26 o
   8   5   2          4.45          8.47         1.43 o
  -9   6   2          4.55          5.64         1.84 o
  -8   6   2         60.90         72.49         2.45 o
  -7   6   2         16.60         16.39         1.60 o
  -6   6   2         11.53         12.77         1.33 o
  -5   6   2        359.82        354.09         3.24 o
  -4   6   2        248.70        282.97         3.64 o
  -3   6   2       1586.27       1676.98         8.06 o
  -2   6   2       5710.04       6488.93        31.03 o
  -1   6   2        987.58       1045.55         6.50 o
   0   6   2       4073.65       4326.96        18.66 o
   1   6   2       2114.91       2141.32        12.98 o
   2   6   2        381.04        357.38         3.79 o
   3   6   2        299.16        276.06         1.80 o
   4   6   2        268.96        266.84         2.59 o
   5   6   2         90.07         82.49         1.42 o
   6   6   2         18.02         20.86         1.34 o
   7   6   2         81.32         90.09         1.93 o
   8   6   2          1.10          0.50         1.34 o
  -9   7   2          1.56          2.75         1.69 o
  -8   7   2         13.40         14.22         1.67 o
  -7   7   2         10.81         12.05         1.33 o
  -6   7   2         21.81         17.83         1.24 o
  -5   7   2         41.56         44.65         1.34 o
  -4   7   2       1053.23       1052.17         6.03 o
  -3   7   2         69.76         67.95         0.97 o
  -2   7   2         92.79         97.85         2.91 o
  -1   7   2       2999.96       3099.07        12.27 o
   0   7   2        315.54        331.80         1.47 o
   1   7   2       5074.32       5331.50        28.96 o
   2   7   2       1675.71       1758.32         8.83 o
   3   7   2        669.29        679.53         4.94 o
   4   7   2        668.49        666.14         3.94 o
   5   7   2         39.73         53.97         1.66 o
   6   7   2        137.18        129.17         2.11 o
   7   7   2         12.58         16.62         1.47 o
   8   7   2          8.29          6.03         1.52 o
  -9   8   2          5.74          4.19         1.68 o
  -8   8   2         25.12         27.23         1.99 o
  -7   8   2         83.57         85.08         2.17 o
  -6   8   2          3.54          2.74         1.01 o
  -5   8   2        480.22        460.71         3.37 o
  -4   8   2         10.26          6.27         0.84 o
  -3   8   2       1064.63       1069.87         5.50 o
  -2   8   2         52.61         50.58         0.87 o
  -1   8   2         19.82         24.44         0.47 o
   0   8   2        747.44        912.27         5.51 o
   1   8   2       5142.66       5692.34        29.13 o
   2   8   2       1183.81       1359.06         7.22 o
   3   8   2        453.55        490.65         5.05 o
   4   8   2          0.04          1.26         0.65 o
   5   8   2        217.03        216.91         2.08 o
   6   8   2          7.97          6.33         1.18 o
   7   8   2          9.21          9.95         1.53 o
   8   8   2          2.85          4.08         1.32 o
  -8   9   2          6.99          5.91         1.96 o
  -7   9   2          4.84          2.32         1.20 o
  -6   9   2        161.97        165.42         2.28 o
  -5   9   2         17.38         16.20         1.16 o
  -4   9   2        199.87        203.16         1.85 o
  -3   9   2          0.55         -0.12         0.47 o
  -2   9   2          8.67         10.54         0.58 o
  -1   9   2        309.52        348.09         3.17 o
   0   9   2       1758.02       1979.58        10.00 o
   1   9   2         21.38          8.74         1.05 o
   2   9   2         99.99        107.56         1.36 o
   3   9   2        828.90        840.17         5.29 o
   4   9   2        642.67        591.38         3.69 o
   5   9   2         51.27         53.26         1.75 o
   6   9   2         46.66         41.10         1.57 o
   7   9   2         10.97         16.21         1.48 o
   8   9   2         16.93         11.71         1.73 o
  -8  10   2          7.53          7.11         1.57 o
  -7  10   2         77.71         73.79         1.94 o
  -6  10   2          7.23          6.03         1.25 o
  -5  10   2        376.64        378.84         3.05 o
  -4  10   2          3.05          0.77         0.62 o
  -3  10   2       1187.60       1238.18         6.44 o
  -2  10   2        238.78        211.59         4.07 o
  -1  10   2       7960.18       8793.58        45.95 o
   0  10   2        144.66        199.70         1.20 o
   1  10   2       2570.09       3010.56        16.21 o
   2  10   2        195.09        167.58         1.48 o
   3  10   2        603.31        690.81         4.97 o
   4  10   2         40.13         22.37         1.08 o
   5  10   2        159.70        147.58         3.81 o
   6  10   2        103.92        100.09         1.73 o
   7  10   2         11.24         11.69         1.40 o
   8  10   2          5.47          3.29         1.66 o
  -8  11   2         21.53         23.19         1.84 o
  -7  11   2          9.61          8.80         1.40 o
  -6  11   2         66.48         63.51         1.62 o
  -5  11   2         19.35         22.81         1.20 o
  -4  11   2          0.75          0.38         0.65 o
  -3  11   2        229.11        215.06         1.74 o
  -2  11   2       1543.26       1634.89         6.94 o
  -1  11   2        126.61        127.49         1.79 o
   0  11   2         49.30         46.22         0.65 o
   1  11   2          5.84          3.29         0.66 o
   2  11   2         34.62         37.91         1.52 o
   3  11   2          1.88          2.71         0.42 o
   4  11   2        230.73        234.73         2.97 o
   5  11   2        218.29        207.05         2.07 o
   6  11   2         33.82         26.33         1.21 o
   7  11   2         50.27         50.95         1.70 o
   8  11   2          1.38          0.67         1.90 o
  -8  12   2          6.81          8.94         1.63 o
  -7  12   2         15.64         16.10         1.63 o
  -6  12   2        127.24        124.15         1.96 o
  -5  12   2          0.11          0.01         0.84 o
  -4  12   2         99.16         91.66         1.40 o
  -3  12   2        749.83        819.20         7.30 o
  -2  12   2         42.48         45.26         0.68 o
  -1  12   2        181.72        234.34         1.58 o
   0  12   2        205.39        195.56         1.23 o
   1  12   2          5.09          6.30         0.44 o
   2  12   2       1097.12       1210.31         7.51 o
   3  12   2        164.63        136.62         2.12 o
   4  12   2       2226.11       2239.42        12.84 o
   5  12   2         38.68         42.23         1.11 o
   6  12   2        159.11        159.03         2.94 o
   7  12   2         18.89         16.35         1.39 o
   8  12   2         49.52         47.30         2.81 o
  -8  13   2          4.91          3.55         1.56 o
  -7  13   2         37.73         38.37         1.86 o
  -6  13   2         41.09         44.75         1.68 o
  -5  13   2          3.92          3.60         0.92 o
  -4  13   2        316.78        308.96         3.01 o
  -3  13   2        126.44        135.81         1.43 o
  -2  13   2        288.62        314.28         2.00 o
  -1  13   2         53.90         69.92         0.91 o
   0  13   2        169.27        177.29         2.04 o
   1  13   2        104.93         97.65         1.42 o
   2  13   2          4.65          5.16         0.84 o
   3  13   2        477.28        479.80         3.53 o
   4  13   2          0.05          0.35         0.71 o
   5  13   2        437.52        447.80         4.53 o
   6  13   2        187.60        174.60         2.16 o
   7  13   2         13.90         14.79         1.96 o
   8  13   2         24.39         21.37         3.10 o
  -8  14   2         16.38         12.87         1.62 o
  -7  14   2        128.38        129.51         2.45 o
  -6  14   2         37.58         29.45         1.38 o
  -5  14   2        192.08        194.09         2.17 o
  -4  14   2          0.21         -0.02         0.79 o
  -3  14   2        937.88        931.26         5.92 o
  -2  14   2        240.48        252.22         1.96 o
  -1  14   2         22.09         16.97         0.64 o
   0  14   2        672.63        635.64         4.01 o
   1  14   2         40.50         47.24         0.91 o
   2  14   2        469.44        428.63         3.78 o
   3  14   2        123.33        106.96         1.74 o
   4  14   2         24.34         18.75         0.63 o
   5  14   2         78.37         67.64         1.37 o
   6  14   2         18.54         15.91         1.25 o
   7  14   2          5.55          8.56         1.98 o
   8  14   2          3.73          3.12         2.09 o
  -8  15   2          0.26         -0.09         1.21 o
  -7  15   2         27.88         28.60         1.63 o
  -6  15   2         87.26         88.93         2.02 o
  -5  15   2         93.65         97.67         1.74 o
  -4  15   2         22.53         18.48         1.04 o
  -3  15   2        198.77        183.35         1.66 o
  -2  15   2          2.48          4.06         0.64 o
  -1  15   2        797.42        805.56         4.48 o
   0  15   2        814.06        860.43         4.91 o
   1  15   2        283.95        297.28         1.82 o
   2  15   2        245.31        242.21         2.36 o
   3  15   2         81.14         85.94         1.79 o
   4  15   2          5.31          5.47         0.36 o
   5  15   2         27.98         27.18         1.31 o
   6  15   2         13.70         18.47         2.18 o
   7  15   2          4.37          5.47         1.91 o
  -8  16   2         64.99         64.22         2.15 o
  -7  16   2          5.74          8.36         1.47 o
  -6  16   2        184.98        189.90         3.38 o
  -5  16   2         33.04         33.84         1.34 o
  -4  16   2         73.23         59.14         1.48 o
  -3  16   2         49.76         45.96         1.01 o
  -2  16   2         34.07         35.64         0.92 o
  -1  16   2        457.96        428.62         2.65 o
   0  16   2       1447.68       1468.69         7.63 o
   1  16   2         78.99         77.14         1.03 o
   2  16   2         12.24         12.50         1.11 o
   3  16   2        443.06        405.45         3.31 o
   4  16   2         29.21         28.14         1.95 o
   5  16   2          7.29          3.08         0.59 o
   6  16   2         25.40         30.11         2.09 o
   7  16   2         60.82         62.22         2.82 o
  -7  17   2        382.30        404.10         7.18 o
  -6  17   2        140.57        143.66         2.56 o
  -5  17   2         34.29         36.06         1.52 o
  -4  17   2          1.09          2.18         0.77 o
  -3  17   2         46.16         53.67         1.15 o
  -2  17   2        119.71        121.93         1.52 o
  -1  17   2          7.04         11.16         0.72 o
   0  17   2          7.83          7.62         0.66 o
   1  17   2          0.17          0.61         0.39 o
   2  17   2         94.89        100.47         1.90 o
   3  17   2         35.08         46.57         1.67 o
   4  17   2         28.60         33.99         2.32 o
   5  17   2         44.45         53.09         1.94 o
   6  17   2         88.68         89.94         2.67 o
   7  17   2          3.43          5.07         2.04 o
  -7  18   2          2.16          1.91         1.36 o
  -6  18   2        147.75        147.41         2.62 o
  -5  18   2        142.47        144.12         1.85 o
  -4  18   2         87.10         97.67         1.42 o
  -3  18   2        316.75        288.56         2.76 o
  -2  18   2         40.92         34.17         1.23 o
  -1  18   2        334.39        332.81         2.82 o
   0  18   2        919.17        897.17         5.37 o
   1  18   2          4.63          2.51         0.49 o
   2  18   2         20.50         17.81         1.30 o
   3  18   2        152.44        154.85         2.17 o
   4  18   2        184.18        192.69         2.47 o
   5  18   2         43.14         43.67         1.85 o
   6  18   2         14.39         17.15         2.19 o
   7  18   2          3.01          1.76         1.71 o
  -7  19   2        219.04        211.37         4.00 o
  -6  19   2          2.77          0.74         0.94 o
  -5  19   2        650.61        649.03         5.99 o
  -4  19   2        126.19        118.11         1.65 o
  -3  19   2       1181.24       1156.07         8.35 o
  -2  19   2         52.70         46.65         1.02 o
  -1  19   2        242.08        225.11         2.09 o
   0  19   2        361.93        368.60         2.45 o
   1  19   2         50.23         46.42         2.04 o
   2  19   2          0.55         -0.34         0.86 o
   3  19   2         90.96         99.42         2.24 o
   4  19   2         90.09         84.74         1.97 o
   5  19   2         34.53         38.63         1.81 o
   6  19   2         25.67         21.54         2.34 o
   7  19   2          2.28          1.99         1.65 o
  -7  20   2         98.23         97.49         3.14 o
  -6  20   2        122.09        119.33         2.19 o
  -5  20   2        207.79        204.16         2.55 o
  -4  20   2        145.17        141.17         1.93 o
  -3  20   2         96.90        106.64         2.11 o
  -2  20   2        213.26        213.60         1.92 o
  -1  20   2         11.22         11.67         0.75 o
   0  20   2         17.08         11.71         0.76 o
   1  20   2        290.32        272.13         1.96 o
   2  20   2        126.75        122.28         2.14 o
   3  20   2        111.08         93.47         2.16 o
   4  20   2         65.22         66.43         2.09 o
   5  20   2        132.38        130.25         2.71 o
   6  20   2          0.77          1.49         1.54 o
  -7  21   2         64.86         69.42         2.75 o
  -6  21   2          7.58          5.51         1.67 o
  -5  21   2        356.55        349.10         5.34 o
  -4  21   2         46.24         43.83         1.71 o
  -3  21   2        173.13        183.03         1.94 o
  -2  21   2        155.06        155.69         1.87 o
  -1  21   2        141.32        128.81         1.67 o
   0  21   2        317.91        312.26         2.59 o
   1  21   2        164.48        160.43         1.74 o
   2  21   2         60.80         63.97         2.05 o
   3  21   2         44.19         43.99         1.94 o
   4  21   2          1.72          1.64         1.29 o
   5  21   2         64.22         69.27         2.33 o
   6  21   2         27.74         28.34         2.36 o
  -6  22   2          0.43         -0.59         1.67 o
  -5  22   2          2.79          1.71         1.02 o
  -4  22   2          0.01         -0.14         0.78 o
  -3  22   2          0.06          0.01         0.83 o
  -2  22   2         27.17         27.43         1.03 o
  -1  22   2         68.05         74.55         1.38 o
   0  22   2         75.83         77.00         0.99 o
   1  22   2         32.67         33.94         0.97 o
   2  22   2        154.19        160.61         2.59 o
   3  22   2         16.01         17.99         2.23 o
   4  22   2         28.31         26.57         2.15 o
   5  22   2         16.56         14.13         2.06 o
   6  22   2         13.60         16.87         1.93 o
  -6  23   2         30.61         31.63         2.18 o
  -5  23   2          5.49          3.02         1.50 o
  -4  23   2         11.63         10.38         1.18 o
  -3  23   2        112.55         99.97         2.17 o
  -2  23   2         37.06         41.37         1.22 o
  -1  23   2        158.45        147.07         1.69 o
   0  23   2        117.55        106.43         1.27 o
   1  23   2         85.27         80.07         1.28 o
   2  23   2          7.44          5.35         1.19 o
   3  23   2         19.54         19.74         1.68 o
   4  23   2         29.75         32.34         2.38 o
   5  23   2         61.27         62.54         2.47 o
   6  23   2          0.02          0.42         1.79 o
  -6  24   2         21.01         13.72         3.87 o
  -5  24   2         34.12         42.22         2.26 o
  -4  24   2          3.67          1.84         0.93 o
  -3  24   2         46.40         51.32         1.44 o
  -2  24   2          3.05          2.49         0.93 o
  -1  24   2          0.65         -0.20         0.63 o
   0  24   2         17.73         19.75         1.00 o
   1  24   2         10.44         12.47         0.69 o
   2  24   2          6.65          9.66         1.52 o
   3  24   2          8.42          6.70         1.47 o
   4  24   2        107.72        127.05         2.73 o
   5  24   2         13.00         12.39         1.87 o
  -6  25   2         13.31          6.25         2.44 o
  -5  25   2         38.70         48.49         2.26 o
  -4  25   2          2.66          3.01         1.18 o
  -3  25   2        135.42        133.35         1.96 o
  -2  25   2         18.54         16.83         1.30 o
  -1  25   2         31.97         36.15         1.11 o
   0  25   2          4.12          4.88         0.71 o
   1  25   2         70.39         73.19         1.58 o
   2  25   2          2.40          1.60         1.10 o
   3  25   2         93.04         97.57         2.91 o
   4  25   2         10.29          5.20         1.84 o
   5  25   2         41.91         43.04         2.45 o
  -5  26   2          0.32          0.53         1.36 o
  -4  26   2          1.71          2.24         1.38 o
  -3  26   2          0.03         -0.25         0.88 o
  -2  26   2         44.84         35.78         1.42 o
  -1  26   2         54.16         60.84         1.34 o
   0  26   2          8.12          7.24         0.89 o
   1  26   2         81.56         87.25         1.82 o
   2  26   2         58.41         65.04         2.07 o
   3  26   2         23.72         21.99         1.81 o
   4  26   2         14.10          9.67         2.52 o
   5  26   2         11.96          6.92         1.93 o
  -5  27   2         28.27         31.17         2.67 o
  -4  27   2         16.67         13.79         1.88 o
  -3  27   2          2.19          0.67         0.94 o
  -2  27   2          0.51          0.58         0.94 o
  -1  27   2         62.01         66.87         1.63 o
   0  27   2          3.60          2.52         0.81 o
   1  27   2         31.86         35.27         1.96 o
   2  27   2          8.73         10.01         1.32 o
   3  27   2         56.47         59.10         2.27 o
   4  27   2         51.74         53.82         2.66 o
  -4  28   2         46.51         51.09         2.26 o
  -3  28   2         46.44         56.79         1.98 o
  -2  28   2        146.23        150.30         2.29 o
  -1  28   2         22.34         14.44         1.07 o
   0  28   2          3.43          3.34         1.21 o
   1  28   2         20.35         13.02         1.38 o
   2  28   2          1.63          2.09         1.08 o
   3  28   2          0.02          0.95         1.24 o
   4  28   2          4.35          6.63         1.97 o
  -4  29   2         10.11          6.55         2.36 o
  -3  29   2         78.51         84.88         2.89 o
  -2  29   2         20.27         23.07         1.98 o
  -1  29   2         71.33         74.28         1.98 o
   0  29   2         93.18         97.87         2.46 o
   1  29   2         77.04         87.70         1.85 o
   2  29   2         98.13         99.33         2.26 o
   3  29   2         11.18         16.03         2.24 o
  -3  30   2          1.39          1.14         1.35 o
  -2  30   2         59.65         65.52         1.95 o
  -1  30   2         27.89         39.27         1.79 o
   0  30   2          9.14          6.87         2.08 o
   1  30   2          3.38          3.04         1.32 o
   2  30   2          2.60          0.86         1.20 o
   3  30   2          5.61          1.38         1.89 o
  -2  31   2          1.05          0.47         1.21 o
  -1  31   2          1.22          4.28         1.23 o
   0  31   2          1.12          0.09         1.10 o
   1  31   2          6.25          6.02         1.99 o
   2  31   2         11.26         12.19         1.53 o
  -1  32   2          2.95          3.62         2.27 o
   0  32   2          0.00          0.82         1.75 o
   1  32   2          0.71          2.91         1.68 o
  -9   1   3         20.99         19.06         2.05 o
  -8   1   3        275.71        296.61         3.83 o
  -7   1   3          5.82          7.48         1.43 o
  -6   1   3         94.77        107.83         2.23 o
  -5   1   3        404.25        368.36         2.88 o
  -4   1   3        151.20        136.53         2.06 o
  -3   1   3       1178.06       1131.78         5.53 o
  -2   1   3       1874.49       1895.44         8.43 o
  -1   1   3       4484.72       4878.84        21.89 o
   0   1   3       1305.59       1346.60         5.03 o
   1   1   3        161.38        149.14         1.73 o
   2   1   3        393.55        373.88         2.35 o
   3   1   3        173.46        206.61         2.82 o
   4   1   3         29.81         29.16         0.99 o
   5   1   3        440.68        498.51         5.07 o
   6   1   3        105.50        119.35         2.39 o
   7   1   3        366.19        379.98         4.20 o
   8   1   3          8.21          8.59         1.63 o
  -9   2   3         22.19         20.44         2.14 o
  -8   2   3        154.84        170.52         3.22 o
  -7   2   3        176.88        164.31         2.58 o
  -6   2   3        619.25        648.63         4.73 o
  -5   2   3         77.19         76.94         1.62 o
  -4   2   3         98.84         94.22         1.36 o
  -3   2   3         84.59         79.80         1.50 o
  -2   2   3        101.21        112.66         1.31 o
  -1   2   3          8.71          3.30         0.46 o
   0   2   3          4.25          6.05         0.23 o
   1   2   3       6945.79       7252.17        32.06 o
   2   2   3        438.23        468.66         2.81 o
   3   2   3       3073.50       2944.63        14.34 o
   4   2   3        246.77        267.78         2.24 o
   5   2   3        487.05        443.57         3.17 o
   6   2   3        246.41        225.73         2.84 o
   7   2   3          8.05          6.93         1.45 o
   8   2   3         12.70          9.68         2.13 o
  -9   3   3          0.27          0.07         1.53 o
  -8   3   3         18.24         18.69         1.89 o
  -7   3   3         11.62         12.95         1.57 o
  -6   3   3         20.58         23.97         1.58 o
  -5   3   3         67.01         64.17         1.96 o
  -4   3   3          5.95          4.87         0.76 o
  -3   3   3       1174.11       1253.64         6.21 o
  -2   3   3        145.65        148.05         1.09 o
  -1   3   3         19.23         15.28         0.57 o
   0   3   3          1.88          0.68         0.17 o
   1   3   3        460.53        456.07         1.97 o
   2   3   3        646.58        663.45         3.75 o
   3   3   3        108.59         93.81         1.60 o
   4   3   3          2.82          2.73         0.70 o
   5   3   3        161.70        145.83         1.91 o
   6   3   3        154.14        148.92         2.17 o
   7   3   3         62.10         57.22         1.69 o
   8   3   3          0.93          0.38         1.23 o
  -9   4   3          0.79          0.82         1.39 o
  -8   4   3         68.12         68.87         2.26 o
  -7   4   3          1.12          1.89         1.18 o
  -6   4   3          1.96          3.88         1.15 o
  -5   4   3        285.57        302.48         2.49 o
  -4   4   3        136.83        131.80         1.51 o
  -3   4   3        179.97        183.05         1.75 o
  -2   4   3         55.45         56.97         0.71 o
  -1   4   3       4406.52       5047.26        22.73 o
   0   4   3        641.85        664.06        50.29 o
   1   4   3       3819.68       4076.08        17.26 o
   2   4   3        476.12        578.51         3.30 o
   3   4   3        950.84        971.92         4.93 o
   4   4   3        126.48        111.81         1.40 o
   5   4   3        122.88        123.25         1.74 o
   6   4   3         41.32         38.28         1.59 o
   7   4   3          8.45          4.08         1.24 o
   8   4   3          1.63          1.12         1.24 o
  -9   5   3          8.17          8.09         2.04 o
  -8   5   3         12.39         16.44         1.67 o
  -7   5   3          6.61          6.61         1.36 o
  -6   5   3        318.25        326.39         3.52 o
  -5   5   3          5.68          4.24         1.25 o
  -4   5   3         16.61         11.82         1.01 o
  -3   5   3       2553.09       2595.15        12.46 o
  -2   5   3        121.64        118.85         0.98 o
  -1   5   3         23.95         21.03         0.51 o
   0   5   3       1011.61       1034.06         4.62 o
   1   5   3        458.68        444.47         1.97 o
   2   5   3        256.29        328.20         3.53 o
   3   5   3          0.03          1.66         0.52 o
   4   5   3        101.81         87.88         1.32 o
   5   5   3          2.46          4.86         0.89 o
   6   5   3         20.86         27.06         1.52 o
   7   5   3          2.89          4.27         1.14 o
   8   5   3         10.16         12.76         1.82 o
  -9   6   3          0.01          0.95         1.57 o
  -8   6   3          4.78          7.06         1.99 o
  -7   6   3         14.99         13.34         1.54 o
  -6   6   3         44.60         46.74         1.66 o
  -5   6   3          9.18          8.99         0.99 o
  -4   6   3        398.92        398.63         2.77 o
  -3   6   3          4.66          5.24         0.58 o
  -2   6   3       1437.34       1427.70         7.90 o
  -1   6   3       1976.91       2057.65        11.08 o
   0   6   3       1184.51       1261.50         6.94 o
   1   6   3       4412.98       4639.66        35.54 o
   2   6   3        312.09        351.75         2.43 o
   3   6   3        690.33        638.65         4.51 o
   4   6   3        421.61        418.50         4.25 o
   5   6   3        204.51        183.53         2.90 o
   6   6   3         53.96         58.20         1.49 o
   7   6   3          4.50          2.11         1.24 o
   8   6   3         29.91         33.00         2.60 o
  -9   7   3          2.34          3.38         1.80 o
  -8   7   3         11.20         16.80         2.21 o
  -7   7   3          3.76          2.63         1.26 o
  -6   7   3         71.45         66.19         1.69 o
  -5   7   3        244.70        261.62         3.15 o
  -4   7   3        324.52        351.56         2.63 o
  -3   7   3        156.44        180.54         2.36 o
  -2   7   3        185.19        169.92         1.99 o
  -1   7   3       2850.92       3128.92        12.46 o
   0   7   3       1614.94       1757.71        10.74 o
   1   7   3       1119.18       1254.68         9.26 o
   2   7   3        116.17        105.97         0.85 o
   3   7   3          0.84          0.48         0.42 o
   4   7   3         51.87         44.22         1.37 o
   5   7   3        247.89        253.00         2.79 o
   6   7   3         20.55         18.36         1.20 o
   7   7   3         26.54         25.70         1.54 o
   8   7   3          6.31          1.55         1.25 o
  -9   8   3         33.94         28.24         2.54 o
  -8   8   3         88.09         95.83         2.56 o
  -7   8   3        104.42        101.60         2.33 o
  -6   8   3        128.29        136.51         2.07 o
  -5   8   3        516.46        529.00         3.80 o
  -4   8   3        826.47        830.18         4.99 o
  -3   8   3        373.89        423.45         2.52 o
  -2   8   3       1204.16       1339.23         6.38 o
  -1   8   3         19.65         13.77         0.73 o
   0   8   3          0.53          1.67         0.34 o
   1   8   3        282.45        210.98         2.76 o
   2   8   3         46.37         52.49         0.51 o
   3   8   3        774.96        701.98         3.98 o
   4   8   3         91.73         80.86         1.46 o
   5   8   3          0.60          0.84         0.65 o
   6   8   3         35.92         28.90         1.39 o
   7   8   3          0.18          0.63         1.18 o
   8   8   3          0.21          1.91         1.15 o
  -8   9   3         14.59         13.75         1.93 o
  -7   9   3         40.61         44.51         1.77 o
  -6   9   3        163.05        174.24         2.28 o
  -5   9   3          0.07          0.27         0.79 o
  -4   9   3        242.12        273.81         2.22 o
  -3   9   3        488.30        588.01         3.49 o
  -2   9   3       6874.06       7878.12        39.04 o
  -1   9   3       1229.09       1533.92         6.50 o
   0   9   3       1970.38       2058.06        10.69 o
   1   9   3         20.99         21.94         0.70 o
   2   9   3       1686.32       1768.89         9.19 o
   3   9   3          2.72          4.81         0.49 o
   4   9   3       1439.11       1399.05         7.75 o
   5   9   3         17.59         24.00         1.19 o
   6   9   3         97.36         99.13         2.14 o
   7   9   3         38.36         43.61         2.18 o
   8   9   3         13.47         12.80         2.43 o
  -8  10   3         20.03         21.54         1.95 o
  -7  10   3         86.67         87.53         2.11 o
  -6  10   3         62.51         69.02         1.68 o
  -5  10   3         71.90         69.83         1.61 o
  -4  10   3         12.96         15.52         1.34 o
  -3  10   3         44.07         44.08         0.99 o
  -2  10   3        215.95        253.30         4.44 o
  -1  10   3        287.23        315.14         1.91 o
   0  10   3          0.18          0.03         0.25 o
   1  10   3        299.88        369.10         3.33 o
   2  10   3        168.01        170.12         3.82 o
   3  10   3         89.00         97.49         0.99 o
   4  10   3        415.15        434.12         4.54 o
   5  10   3         69.97         60.84         1.80 o
   6  10   3         32.33         36.90         1.37 o
   7  10   3          0.25          2.44         1.14 o
   8  10   3          2.70          3.72         2.16 o
  -8  11   3          5.82          1.98         1.51 o
  -7  11   3         28.97         27.33         1.87 o
  -6  11   3          2.64          2.27         1.10 o
  -5  11   3        229.10        225.46         2.33 o
  -4  11   3        448.45        489.20         3.41 o
  -3  11   3          4.90          4.06         0.70 o
  -2  11   3        221.39        232.61         1.87 o
  -1  11   3        276.27        246.79         1.50 o
   0  11   3       1679.00       1876.06         9.34 o
   1  11   3         56.40         84.37         1.31 o
   2  11   3       1185.92       1219.70         6.78 o
   3  11   3         90.19         93.21         1.99 o
   4  11   3          1.04          0.90         0.59 o
   5  11   3        591.37        571.15         4.30 o
   6  11   3         15.19         12.61         1.11 o
   7  11   3         15.98         14.20         1.91 o
   8  11   3         56.62         51.22         2.71 o
  -8  12   3         13.69         12.67         1.80 o
  -7  12   3          1.01          0.98         1.23 o
  -6  12   3        159.27        161.78         2.48 o
  -5  12   3         37.78         38.90         2.11 o
  -4  12   3        364.06        329.94         4.49 o
  -3  12   3        285.88        286.06         2.47 o
  -2  12   3         75.73         62.43         0.81 o
  -1  12   3        779.23        774.28         6.41 o
   0  12   3          0.04          0.73         0.26 o
   1  12   3        339.08        316.32         2.56 o
   2  12   3         11.33         12.08         1.04 o
   3  12   3        401.83        430.34         3.83 o
   4  12   3        149.48        144.62         2.63 o
   5  12   3        202.93        207.81         3.35 o
   6  12   3        104.71        109.37         3.16 o
   7  12   3          0.90          0.78         1.81 o
   8  12   3         16.86         16.18         2.99 o
  -8  13   3         32.88         30.10         1.95 o
  -7  13   3         57.14         65.61         2.14 o
  -6  13   3        101.69         98.23         2.75 o
  -5  13   3         34.24         34.98         1.36 o
  -4  13   3         11.68         10.28         0.96 o
  -3  13   3         24.70         25.59         1.01 o
  -2  13   3         69.03         75.88         1.06 o
  -1  13   3        123.60        103.69         0.95 o
   0  13   3        142.90        164.39         1.20 o
   1  13   3         18.92         11.55         0.69 o
   2  13   3        250.99        233.88         2.24 o
   3  13   3        720.04        725.00         4.93 o
   4  13   3        291.13        283.25         3.30 o
   5  13   3         35.59         32.40         1.68 o
   6  13   3        185.85        178.31         3.35 o
   7  13   3         20.43         18.74         2.15 o
  -8  14   3         15.92         14.70         1.84 o
  -7  14   3         63.65         67.00         2.10 o
  -6  14   3         60.63         65.89         1.74 o
  -5  14   3         30.35         33.72         1.38 o
  -4  14   3        124.35        135.74         2.45 o
  -3  14   3          8.66          9.98         0.64 o
  -2  14   3         48.25         42.64         1.00 o
  -1  14   3         10.90         20.06         0.83 o
   0  14   3         36.60         37.32         0.99 o
   1  14   3          9.12          6.52         0.73 o
   2  14   3         20.65         20.35         1.18 o
   3  14   3         16.69         17.95         1.18 o
   4  14   3         36.49         40.40         1.61 o
   5  14   3          0.00          0.34         0.38 o
   6  14   3          4.21          2.01         1.75 o
   7  14   3          9.85          8.44         2.43 o
  -8  15   3          0.41          1.27         1.48 o
  -7  15   3          5.43          3.52         1.77 o
  -6  15   3         12.00         12.10         1.24 o
  -5  15   3          0.07          0.03         0.84 o
  -4  15   3        236.34        210.31         2.20 o
  -3  15   3        132.13        126.21         1.32 o
  -2  15   3          0.12         -0.26         0.47 o
  -1  15   3        675.68        659.08         3.64 o
   0  15   3       1185.40       1226.38         6.71 o
   1  15   3        109.12        118.41         1.87 o
   2  15   3        602.44        585.91         4.22 o
   3  15   3        780.81        759.20         5.13 o
   4  15   3         77.60         82.40         2.38 o
   5  15   3          3.14          4.23         1.40 o
   6  15   3          7.00          7.73         1.88 o
   7  15   3         18.48         18.52         2.19 o
  -8  16   3         21.27         16.95         1.90 o
  -7  16   3          2.13          0.02         1.27 o
  -6  16   3        113.60        110.66         2.36 o
  -5  16   3         45.18         39.59         1.30 o
  -4  16   3         50.72         47.71         1.61 o
  -3  16   3        425.53        391.01         3.27 o
  -2  16   3         48.54         48.05         0.96 o
  -1  16   3        213.79        183.33         1.55 o
   0  16   3         14.92          5.01         0.44 o
   1  16   3         74.96         73.85         1.31 o
   2  16   3          7.12          9.33         1.26 o
   3  16   3         41.32         47.04         1.35 o
   4  16   3         34.25         29.01         1.49 o
   5  16   3         44.58         54.09         1.89 o
   6  16   3          0.71         -0.96         1.39 o
   7  16   3         91.78        103.00         3.86 o
  -7  17   3          2.50          4.49         1.46 o
  -6  17   3          5.36          4.71         1.23 o
  -5  17   3          1.91          2.10         0.90 o
  -4  17   3        166.36        139.36         1.61 o
  -3  17   3          2.10          1.06         0.86 o
  -2  17   3          0.01          0.81         0.57 o
  -1  17   3         42.03         43.92         0.89 o
   0  17   3          0.14          0.00         0.59 o
   1  17   3         10.44         13.83         0.91 o
   2  17   3          0.18          0.17         0.81 o
   3  17   3         19.68         21.15         1.26 o
   4  17   3         12.93         12.91         1.83 o
   5  17   3         74.20         74.83         2.36 o
   6  17   3          3.61          3.71         1.57 o
   7  17   3          2.74          4.19         1.92 o
  -7  18   3         12.31         13.23         1.73 o
  -6  18   3         27.53         28.24         1.69 o
  -5  18   3          0.11          0.43         0.69 o
  -4  18   3        169.59        175.04         2.01 o
  -3  18   3         15.69         14.43         1.00 o
  -2  18   3         21.16         15.82         0.99 o
  -1  18   3         23.61         32.60         1.02 o
   0  18   3        178.62        162.56         1.64 o
   1  18   3          8.09         14.33         1.11 o
   2  18   3         58.89         57.23         1.66 o
   3  18   3         70.86         68.43         2.12 o
   4  18   3         93.38         95.97         2.07 o
   5  18   3          5.66          8.30         1.52 o
   6  18   3         14.12         15.08         2.05 o
   7  18   3         18.35         14.57         2.14 o
  -7  19   3          0.96          2.88         1.42 o
  -6  19   3         16.44         11.27         1.22 o
  -5  19   3          7.56          7.59         1.06 o
  -4  19   3         51.36         45.83         1.11 o
  -3  19   3          2.84          2.36         0.72 o
  -2  19   3          0.15          0.35         0.66 o
  -1  19   3        178.44        188.37         1.72 o
   0  19   3       1007.48       1008.76         7.17 o
   1  19   3         32.05         23.62         1.13 o
   2  19   3        697.26        692.78         5.44 o
   3  19   3        120.03         96.93         2.13 o
   4  19   3         94.48         98.30         2.41 o
   5  19   3        170.63        176.50         3.17 o
   6  19   3         24.65         25.11         1.98 o
  -7  20   3        173.79        171.41         4.05 o
  -6  20   3        107.12         99.38         2.17 o
  -5  20   3          0.23         -0.10         0.83 o
  -4  20   3         77.32         78.95         1.65 o
  -3  20   3         18.73         22.81         1.00 o
  -2  20   3         23.09         23.13         1.04 o
  -1  20   3          0.64          0.91         0.55 o
   0  20   3          2.05          0.32         0.40 o
   1  20   3          7.43          9.01         1.09 o
   2  20   3         31.52         23.86         1.62 o
   3  20   3         10.45          7.60         1.26 o
   4  20   3          1.37          1.68         1.30 o
   5  20   3        147.49        159.03         2.94 o
   6  20   3         29.30         27.18         2.63 o
  -7  21   3          1.48          2.60         1.79 o
  -6  21   3         16.02         17.81         1.45 o
  -5  21   3          7.04          7.24         1.08 o
  -4  21   3          9.97         10.84         1.06 o
  -3  21   3         21.15         23.16         1.19 o
  -2  21   3         93.16         86.68         2.06 o
  -1  21   3          0.86          1.37         0.66 o
   0  21   3         98.44        104.25         1.38 o
   1  21   3          7.30          8.15         1.02 o
   2  21   3          0.05          0.09         0.97 o
   3  21   3         38.40         38.98         2.44 o
   4  21   3          0.93         -0.08         1.07 o
   5  21   3        147.23        147.97         3.05 o
   6  21   3         23.30         26.31         2.50 o
  -6  22   3         94.46         86.61         2.41 o
  -5  22   3         32.79         30.42         1.57 o
  -4  22   3        149.96        136.99         2.16 o
  -3  22   3         12.32         10.44         0.99 o
  -2  22   3        146.07        148.88         2.52 o
  -1  22   3        118.97        108.27         1.41 o
   0  22   3         43.49         54.67         0.97 o
   1  22   3         56.36         46.46         1.68 o
   2  22   3          2.54          4.87         1.26 o
   3  22   3        201.43        202.14         2.98 o
   4  22   3          7.60          4.40         1.46 o
   5  22   3         42.49         45.33         2.63 o
   6  22   3         20.36         18.89         2.35 o
  -6  23   3          2.26         -0.06         1.55 o
  -5  23   3         13.35         12.38         1.81 o
  -4  23   3          7.29          6.49         1.13 o
  -3  23   3         10.58          7.07         0.97 o
  -2  23   3          0.63         -0.09         0.66 o
  -1  23   3          0.79         -0.43         0.70 o
   0  23   3         13.48         16.02         0.66 o
   1  23   3         15.69         19.17         1.10 o
   2  23   3        176.94        189.57         3.10 o
   3  23   3          2.86          2.56         1.21 o
   4  23   3         26.93         40.67         2.53 o
   5  23   3          0.43          1.70         1.70 o
  -6  24   3          0.83          2.90         1.95 o
  -5  24   3         52.63         51.09         1.61 o
  -4  24   3         26.29         25.77         1.65 o
  -3  24   3         52.37         52.59         1.38 o
  -2  24   3        143.20        140.77         1.82 o
  -1  24   3          0.18          0.82         0.76 o
   0  24   3         16.17         15.83         0.68 o
   1  24   3         66.71         59.13         1.71 o
   2  24   3          4.04          7.08         1.31 o
   3  24   3          2.53          1.37         1.34 o
   4  24   3         15.01         14.45         1.88 o
   5  24   3          2.37          4.98         1.94 o
  -5  25   3         24.95         27.48         2.61 o
  -4  25   3          3.21          2.57         1.11 o
  -3  25   3         19.86         24.58         1.28 o
  -2  25   3         13.53          9.62         1.00 o
  -1  25   3         11.67          8.49         0.93 o
   0  25   3         69.89         63.93         1.20 o
   1  25   3         29.67         25.04         1.25 o
   2  25   3          1.71          2.39         1.25 o
   3  25   3         11.16          5.62         2.01 o
   4  25   3         28.70         32.51         2.70 o
   5  25   3         16.15         17.29         2.28 o
  -5  26   3         51.67         58.51         2.38 o
  -4  26   3         51.37         53.79         1.58 o
  -3  26   3         20.70         21.88         1.53 o
  -2  26   3        218.77        219.84         2.47 o
  -1  26   3         24.44         30.03         1.18 o
   0  26   3         37.10         42.65         1.53 o
   1  26   3          7.28          8.31         1.18 o
   2  26   3         39.48         47.32         1.90 o
   3  26   3         31.30         34.73         1.99 o
   4  26   3          7.67          7.05         2.03 o
  -5  27   3          2.21          1.81         1.56 o
  -4  27   3         32.32         36.43         1.94 o
  -3  27   3         10.37          7.53         1.10 o
  -2  27   3         12.23         12.23         1.49 o
  -1  27   3          0.34          0.79         0.79 o
   0  27   3         80.33         92.52         2.26 o
   1  27   3          4.67          6.39         1.11 o
   2  27   3         10.21         14.30         1.74 o
   3  27   3         10.67          9.50         2.03 o
   4  27   3         76.63         83.51         2.76 o
  -4  28   3         82.16         77.36         2.31 o
  -3  28   3         70.50         77.94         2.42 o
  -2  28   3        111.12        120.06         1.88 o
  -1  28   3         29.03         33.38         1.54 o
   0  28   3        236.24        259.30         3.43 o
   1  28   3         83.36         93.16         1.95 o
   2  28   3        101.59        114.54         2.14 o
   3  28   3          0.04          0.99         1.56 o
   4  28   3          1.03          1.29         2.00 o
  -4  29   3          7.78          6.01         1.62 o
  -3  29   3         22.49         19.71         1.86 o
  -2  29   3        110.09        103.15         1.99 o
  -1  29   3          6.97          4.30         1.31 o
   0  29   3         54.33         56.31         1.90 o
   1  29   3          2.01          0.93         1.27 o
   2  29   3        118.87        124.71         2.70 o
   3  29   3          2.66          2.19         1.39 o
  -3  30   3          4.24          3.96         1.63 o
  -2  30   3         25.58         19.11         2.38 o
  -1  30   3         38.06         48.71         1.93 o
   0  30   3         29.69         29.87         1.89 o
   1  30   3         12.50         10.61         1.72 o
   2  30   3          3.08          3.99         1.34 o
  -2  31   3          5.25          3.90         1.60 o
  -1  31   3          2.83          1.62         1.14 o
   0  31   3          2.66          2.52         1.52 o
   1  31   3          5.53          6.93         1.69 o
  -9   0   4          4.46          4.56         2.39 o
  -8   0   4          0.07          1.52         2.01 o
  -7   0   4         76.98         84.16         2.95 o
  -6   0   4          1.10          2.02         1.59 o
  -5   0   4        328.50        300.38         3.55 o
  -4   0   4         10.66         12.23         1.29 o
  -3   0   4       1173.04       1131.87         8.11 o
  -2   0   4        332.92        317.40         3.54 o
  -1   0   4       7173.37       7853.61        52.94 o
   0   0   4        445.69        443.45         2.71 o
   1   0   4       2043.79       2125.69        11.93 o
   2   0   4        108.13         96.43         1.84 o
   3   0   4        679.88        704.80         5.34 o
   4   0   4         25.80         22.81         1.70 o
   5   0   4        393.08        346.34         3.83 o
   6   0   4         46.52         50.27         2.27 o
   7   0   4         53.89         51.52         2.38 o
   8   0   4          3.41          3.72         2.60 o
  -9   1   4          0.79          2.09         2.00 o
  -8   1   4          9.01         13.83         1.87 o
  -7   1   4        263.14        276.65         3.28 o
  -6   1   4        330.26        355.48         3.18 o
  -5   1   4         93.73         91.42         1.72 o
  -4   1   4        603.01        616.03         3.89 o
  -3   1   4          0.01          0.41         0.54 o
  -2   1   4         82.79         73.36         1.64 o
  -1   1   4         19.02         29.15         1.18 o
   0   1   4        111.08        120.35         2.14 o
   1   1   4        171.85        118.02         1.34 o
   2   1   4        942.05        936.63         4.56 o
   3   1   4        223.64        211.84         1.65 o
   4   1   4         42.15         45.99         1.13 o
   5   1   4         66.09         60.27         1.58 o
   6   1   4        240.47        234.13         2.64 o
   7   1   4         15.83         21.11         1.85 o
   8   1   4         75.82         81.00         2.44 o
  -9   2   4          3.98          1.51         1.65 o
  -8   2   4          5.15          5.31         1.53 o
  -7   2   4          0.00          0.60         1.14 o
  -6   2   4        148.58        148.93         2.16 o
  -5   2   4         21.01         17.59         1.13 o
  -4   2   4         31.87         39.94         1.05 o
  -3   2   4        979.72       1051.31         5.34 o
  -2   2   4        138.32        159.09         1.33 o
  -1   2   4       2422.52       2638.07        15.07 o
   0   2   4          1.64          5.18         0.40 o
   1   2   4       2174.41       2411.83         9.60 o
   2   2   4          4.49         10.38         0.56 o
   3   2   4        371.26        440.65         3.34 o
   4   2   4          9.36         13.95         0.82 o
   5   2   4        108.66        134.13         2.22 o
   6   2   4         70.86         58.54         1.56 o
   7   2   4         48.76         45.03         1.95 o
   8   2   4         19.13         17.44         2.88 o
  -9   3   4          0.63          0.38         1.47 o
  -8   3   4         26.52         30.82         2.05 o
  -7   3   4         31.83         33.08         1.84 o
  -6   3   4        250.85        257.02         2.80 o
  -5   3   4         55.32         53.28         1.91 o
  -4   3   4        122.22        115.15         1.50 o
  -3   3   4        205.62        224.71         1.73 o
  -2   3   4         24.55         33.85         0.90 o
  -1   3   4         77.45         76.44         0.85 o
   0   3   4       1698.37       1682.57        10.80 o
   1   3   4       1032.54       1019.07         4.18 o
   2   3   4        375.99        451.69         2.51 o
   3   3   4       1177.40       1055.83         5.47 o
   4   3   4          5.21          6.63         0.84 o
   5   3   4        264.65        222.03         3.82 o
   6   3   4        171.55        165.49         2.22 o
   7   3   4          0.29          1.97         1.14 o
   8   3   4         77.79         88.57         2.66 o
  -9   4   4          0.55          2.49         1.84 o
  -8   4   4          2.28          2.91         1.44 o
  -7   4   4          7.15          6.81         1.31 o
  -6   4   4        139.25        127.57         2.18 o
  -5   4   4        267.94        255.09         2.85 o
  -4   4   4          2.50          2.98         0.75 o
  -3   4   4       2094.27       2112.72        10.21 o
  -2   4   4         12.09          9.04         0.53 o
  -1   4   4       3107.26       3343.31        15.46 o
   0   4   4        868.30        996.16         6.86 o
   1   4   4        251.60        261.35         4.44 o
   2   4   4        521.23        502.46         2.75 o
   3   4   4       1153.77       1192.92         8.99 o
   4   4   4         15.28         13.47         0.85 o
   5   4   4         91.53        101.01         1.66 o
   6   4   4          4.50          5.90         1.13 o
   7   4   4         20.62         28.37         1.84 o
   8   4   4          2.58          1.97         1.57 o
  -9   5   4          0.03          0.98         1.45 o
  -8   5   4          3.11          1.68         1.60 o
  -7   5   4         56.99         57.07         1.85 o
  -6   5   4        102.35         95.76         1.84 o
  -5   5   4        297.04        305.62         2.69 o
  -4   5   4          0.94          4.66         0.79 o
  -3   5   4       1338.64       1481.50         9.73 o
  -2   5   4       1087.13       1242.17         5.74 o
  -1   5   4        596.99        676.22         5.23 o
   0   5   4       2473.00       2653.05        12.82 o
   1   5   4        946.03        929.95         4.01 o
   2   5   4         25.96         27.33         0.63 o
   3   5   4          2.78          6.90         0.66 o
   4   5   4        486.53        431.22         3.94 o
   5   5   4         98.54         97.07         1.83 o
   6   5   4         45.77         48.03         1.37 o
   7   5   4         21.23         25.03         2.64 o
   8   5   4         50.34         57.97         3.01 o
  -9   6   4          4.01          4.78         1.93 o
  -8   6   4          0.01         -0.77         1.36 o
  -7   6   4          7.14          5.92         1.37 o
  -6   6   4        202.84        208.96         2.38 o
  -5   6   4         26.49         27.47         1.24 o
  -4   6   4        118.80        131.10         1.54 o
  -3   6   4        631.48        661.77         4.07 o
  -2   6   4         32.84         41.34         0.83 o
  -1   6   4          4.19          0.91         0.24 o
   0   6   4        136.85        163.19         1.23 o
   1   6   4        323.13        320.95         1.80 o
   2   6   4        224.09        262.05         1.55 o
   3   6   4         14.70         14.00         0.70 o
   4   6   4        193.82        168.92         2.48 o
   5   6   4        166.67        160.03         2.22 o
   6   6   4         10.85         11.54         1.09 o
   7   6   4          9.41          7.06         1.45 o
   8   6   4          4.45          5.14         1.62 o
  -9   7   4          0.55          0.76         1.58 o
  -8   7   4         15.90         15.05         2.05 o
  -7   7   4          4.97          3.90         1.33 o
  -6   7   4         17.39         16.38         1.51 o
  -5   7   4         33.69         42.67         1.38 o
  -4   7   4        174.36        158.56         1.78 o
  -3   7   4         16.23         18.00         0.81 o
  -2   7   4       3216.22       3449.87        16.15 o
  -1   7   4        901.51       1024.30         6.23 o
   0   7   4          1.76          3.94         0.64 o
   1   7   4       3016.08       3311.16        25.40 o
   2   7   4        799.31        751.57         3.53 o
   3   7   4        375.06        372.84         2.38 o
   4   7   4        943.41        935.77         8.11 o
   5   7   4         15.78         17.04         0.92 o
   6   7   4         91.23        101.85         1.95 o
   7   7   4          0.21          1.37         1.17 o
   8   7   4         42.89         45.55         2.08 o
  -8   8   4         62.46         52.10         2.16 o
  -7   8   4         97.72         97.48         2.03 o
  -6   8   4        151.95        152.54         2.57 o
  -5   8   4         91.46         85.19         1.65 o
  -4   8   4        406.57        414.72         3.57 o
  -3   8   4        506.01        493.57         2.91 o
  -2   8   4        304.45        290.87         1.83 o
  -1   8   4         14.75         16.77         0.81 o
   0   8   4        360.94        280.93         1.81 o
   1   8   4         23.89         27.45         0.55 o
   2   8   4          4.36          1.83         0.32 o
   3   8   4          4.75          3.28         0.75 o
   4   8   4         16.97         15.21         0.85 o
   5   8   4         25.41         23.51         1.03 o
   6   8   4         13.94         13.21         1.09 o
   7   8   4          6.02          4.82         1.15 o
   8   8   4         10.27          7.68         3.17 o
  -8   9   4         22.90         14.49         1.99 o
  -7   9   4          4.01          2.14         1.26 o
  -6   9   4         70.99         67.22         1.84 o
  -5   9   4        177.17        165.76         2.11 o
  -4   9   4          5.57          4.62         0.98 o
  -3   9   4          5.38         16.64         0.77 o
  -2   9   4        751.22        787.17         4.08 o
  -1   9   4        377.67        398.72         3.23 o
   0   9   4          0.85          8.43         0.35 o
   1   9   4         50.91         56.75         0.97 o
   2   9   4        494.07        479.73         3.14 o
   3   9   4         61.79         56.61         0.81 o
   4   9   4        256.79        262.24         3.55 o
   5   9   4          1.47          4.23         0.81 o
   6   9   4          6.82          5.37         0.93 o
   7   9   4          0.65          1.40         1.16 o
   8   9   4          4.71          4.76         2.11 o
  -8  10   4        186.37        195.07         3.19 o
  -7  10   4        222.19        235.32         3.15 o
  -6  10   4        317.85        311.11         2.95 o
  -5  10   4        734.03        798.92         5.09 o
  -4  10   4        228.55        242.35         2.27 o
  -3  10   4        942.49       1014.71         6.32 o
  -2  10   4        212.12        185.64         3.47 o
  -1  10   4        742.29        715.23         3.50 o
   0  10   4          1.21          5.16         0.26 o
   1  10   4          6.39          4.24         0.44 o
   2  10   4        666.16        603.06         3.83 o
   3  10   4         11.13         11.00         0.38 o
   4  10   4       1013.88        964.50        10.14 o
   5  10   4        187.83        188.07         2.11 o
   6  10   4         89.50         94.49         1.85 o
   7  10   4        119.51        134.87         3.35 o
  -8  11   4        127.68        132.63         2.81 o
  -7  11   4          1.55          1.93         1.31 o
  -6  11   4        139.88        133.15         2.49 o
  -5  11   4          1.43          0.51         0.87 o
  -4  11   4        772.41        728.73         4.53 o
  -3  11   4         44.64         38.07         0.96 o
  -2  11   4        618.81        635.35         3.00 o
  -1  11   4         10.64          5.40         0.42 o
   0  11   4       1146.30       1209.03         6.54 o
   1  11   4        261.90        281.32         3.57 o
   2  11   4          8.02         14.77         0.76 o
   3  11   4         82.14         96.35         1.63 o
   4  11   4          4.08          5.28         0.46 o
   5  11   4         18.29         18.89         0.85 o
   6  11   4        251.56        260.39         3.81 o
   7  11   4          0.01          0.46         1.70 o
  -8  12   4         52.93         53.27         2.71 o
  -7  12   4         12.74          8.91         1.50 o
  -6  12   4         78.75         84.04         1.80 o
  -5  12   4         10.90         21.80         1.16 o
  -4  12   4        124.65        132.05         1.74 o
  -3  12   4         78.22        100.41         1.24 o
  -2  12   4       1222.32       1288.64         5.67 o
  -1  12   4        298.18        323.37         1.99 o
   0  12   4         19.14         20.08         0.44 o
   1  12   4        260.86        258.90         3.02 o
   2  12   4         38.25         38.70         1.15 o
   3  12   4         95.51         89.69         1.53 o
   4  12   4         17.72         15.53         1.05 o
   5  12   4         29.23         24.78         1.31 o
   6  12   4          2.91          4.14         1.53 o
   7  12   4          6.96          5.01         1.77 o
  -8  13   4         22.05         23.27         1.95 o
  -7  13   4         61.29         66.13         2.18 o
  -6  13   4         61.31         59.39         1.87 o
  -5  13   4         24.48         27.89         1.75 o
  -4  13   4        263.06        268.88         2.42 o
  -3  13   4          0.60          1.40         0.68 o
  -2  13   4        742.67        730.40         3.76 o
  -1  13   4        961.23        934.78         4.98 o
   0  13   4         58.38         73.25         0.69 o
   1  13   4        957.66        972.11         6.12 o
   2  13   4          4.89         14.09         1.20 o
   3  13   4        192.59        192.29         2.43 o
   4  13   4        132.42        123.62         2.04 o
   5  13   4          7.27          6.23         0.79 o
   6  13   4         61.91         57.82         2.75 o
   7  13   4         23.70         20.03         2.74 o
  -8  14   4          2.15          1.39         1.44 o
  -7  14   4         26.58         29.05         1.66 o
  -6  14   4          4.23          5.61         1.23 o
  -5  14   4          3.36          6.79         1.16 o
  -4  14   4          0.11          1.29         0.80 o
  -3  14   4         22.06         23.34         0.79 o
  -2  14   4         92.99         97.01         1.28 o
  -1  14   4          4.72          9.23         0.58 o
   0  14   4          2.39          6.26         0.32 o
   1  14   4         35.55         40.03         0.87 o
   2  14   4         27.24         25.92         1.15 o
   3  14   4         13.92         14.21         1.12 o
   4  14   4         16.14         15.90         1.74 o
   5  14   4         11.27         12.11         1.54 o
   6  14   4         44.60         38.86         2.11 o
   7  14   4          0.04         -0.73         1.57 o
  -8  15   4         14.13         12.97         1.91 o
  -7  15   4         29.23         33.72         2.07 o
  -6  15   4        129.34        129.33         2.31 o
  -5  15   4        179.33        197.52         2.49 o
  -4  15   4        235.31        204.47         1.96 o
  -3  15   4         41.79         34.68         0.93 o
  -2  15   4        206.53        182.75         1.67 o
  -1  15   4        461.19        437.73         3.02 o
   0  15   4          3.58          2.01         0.38 o
   1  15   4         10.46          8.87         0.78 o
   2  15   4         25.85         21.59         1.30 o
   3  15   4        212.56        225.89         2.51 o
   4  15   4        157.13        166.11         2.33 o
   5  15   4          2.44          3.62         1.61 o
   6  15   4         64.92         74.56         2.35 o
   7  15   4         10.94         11.01         1.94 o
  -8  16   4          1.61          4.59         1.88 o
  -7  16   4          1.49          2.15         1.31 o
  -6  16   4         14.89         13.85         1.35 o
  -5  16   4         55.05         59.74         2.46 o
  -4  16   4          1.11          0.70         0.60 o
  -3  16   4          9.73         12.55         0.75 o
  -2  16   4          3.13          1.63         0.58 o
  -1  16   4        375.59        401.46         3.64 o
   0  16   4        221.56        213.70         1.41 o
   1  16   4          2.22          0.50         0.56 o
   2  16   4        498.40        452.35         3.86 o
   3  16   4        587.03        531.82         4.24 o
   4  16   4        196.29        184.25         2.59 o
   5  16   4        130.98        133.77         3.47 o
   6  16   4         17.55         17.50         1.94 o
   7  16   4         62.43         72.76         2.95 o
  -7  17   4         20.61         18.50         1.70 o
  -6  17   4         55.30         53.43         1.66 o
  -5  17   4         23.56         24.70         1.23 o
  -4  17   4         99.12        114.88         1.68 o
  -3  17   4        106.66        116.83         1.38 o
  -2  17   4        138.95        142.91         1.62 o
  -1  17   4        113.36        108.05         1.31 o
   0  17   4          0.18          0.42         0.38 o
   1  17   4        255.29        276.00         3.02 o
   2  17   4        110.50         79.21         2.00 o
   3  17   4        116.64         98.82         1.98 o
   4  17   4        111.75        106.42         2.15 o
   5  17   4         21.03         24.76         1.72 o
   6  17   4         53.19         50.05         2.97 o
   7  17   4          0.57          1.31         1.65 o
  -7  18   4          6.85         12.49         1.67 o
  -6  18   4          0.57          0.45         1.09 o
  -5  18   4          8.14          6.61         0.90 o
  -4  18   4          5.33          3.67         0.81 o
  -3  18   4          0.02          0.24         0.60 o
  -2  18   4          6.56          5.05         0.82 o
  -1  18   4        470.08        427.06         3.51 o
   0  18   4        313.49        295.25         1.85 o
   1  18   4        180.56        150.21         1.82 o
   2  18   4        327.64        318.77         3.13 o
   3  18   4          2.10          2.55         1.28 o
   4  18   4         33.38         37.23         2.52 o
   5  18   4         86.47         81.82         2.23 o
   6  18   4          2.47          1.79         1.53 o
  -7  19   4         29.91         32.74         1.80 o
  -6  19   4         28.84         24.54         1.46 o
  -5  19   4         35.47         35.22         1.25 o
  -4  19   4          0.27          0.14         0.62 o
  -3  19   4        135.20        131.38         1.59 o
  -2  19   4         53.57         38.15         1.01 o
  -1  19   4        482.68        479.44         3.14 o
   0  19   4          8.06          2.83         0.53 o
   1  19   4          9.05          6.42         0.98 o
   2  19   4        213.73        190.87         2.85 o
   3  19   4        208.23        199.53         3.27 o
   4  19   4         82.91         72.74         2.16 o
   5  19   4         17.04         18.51         1.94 o
   6  19   4         76.20         71.84         3.13 o
  -7  20   4         16.40         15.22         1.51 o
  -6  20   4         29.18         27.59         1.66 o
  -5  20   4         30.50         33.53         1.46 o
  -4  20   4         44.79         37.35         1.28 o
  -3  20   4         10.02          8.88         1.06 o
  -2  20   4          5.24          2.84         0.73 o
  -1  20   4          5.25          7.23         0.72 o
   0  20   4         23.25         19.37         0.93 o
   1  20   4        217.15        213.05         2.29 o
   2  20   4        137.14        133.45         2.81 o
   3  20   4        265.38        265.80         3.11 o
   4  20   4         90.91         95.43         2.45 o
   5  20   4          7.39          6.97         1.93 o
   6  20   4         60.14         62.26         2.65 o
  -7  21   4          4.23          5.98         1.51 o
  -6  21   4         29.16         30.59         1.49 o
  -5  21   4          0.10          1.32         0.81 o
  -4  21   4        372.63        358.73         6.13 o
  -3  21   4         41.46         38.93         1.17 o
  -2  21   4        165.34        153.94         1.74 o
  -1  21   4         65.68         76.04         1.11 o
   0  21   4        284.30        265.38         2.23 o
   1  21   4         78.74         66.47         1.30 o
   2  21   4         20.02         22.25         1.77 o
   3  21   4          1.38          2.16         1.10 o
   4  21   4          5.50          4.23         1.55 o
   5  21   4          8.09         10.25         1.70 o
   6  21   4          0.10          1.66         1.75 o
  -6  22   4         22.53         21.58         1.41 o
  -5  22   4          0.85          1.23         0.97 o
  -4  22   4        100.41         92.88         2.04 o
  -3  22   4         29.64         28.39         1.16 o
  -2  22   4         51.41         50.81         1.21 o
  -1  22   4         98.66         91.00         1.35 o
   0  22   4         21.97         20.19         0.64 o
   1  22   4          0.05          1.98         0.86 o
   2  22   4          0.68          2.97         1.12 o
   3  22   4          0.43          1.77         1.53 o
   4  22   4          9.61          7.16         1.69 o
   5  22   4          1.62          2.16         1.66 o
  -6  23   4         28.33         33.21         1.83 o
  -5  23   4         53.48         62.25         1.78 o
  -4  23   4         10.48          9.46         1.11 o
  -3  23   4         34.94         34.64         1.38 o
  -2  23   4         89.78         86.19         1.50 o
  -1  23   4        142.60        132.66         2.06 o
   0  23   4          2.13          1.75         0.50 o
   1  23   4          2.07          4.63         0.93 o
   2  23   4         22.38         28.69         1.33 o
   3  23   4         19.80         11.01         1.71 o
   4  23   4          3.11          2.63         1.55 o
   5  23   4          2.78          4.28         1.69 o
  -6  24   4         11.67         12.32         1.88 o
  -5  24   4         88.18         89.17         2.79 o
  -4  24   4          1.12          1.12         0.88 o
  -3  24   4          7.69          9.18         0.99 o
  -2  24   4         91.21         79.87         1.89 o
  -1  24   4          7.35         11.98         0.96 o
   0  24   4         23.24         16.36         2.91 o
   1  24   4          0.44          3.59         0.90 o
   2  24   4         54.08         54.63         1.71 o
   3  24   4          0.19          0.75         1.12 o
   4  24   4        131.55        141.61         2.97 o
   5  24   4         17.23         17.94         2.22 o
  -5  25   4         42.05         41.39         1.84 o
  -4  25   4          0.44          0.07         0.99 o
  -3  25   4        152.84        151.42         2.25 o
  -2  25   4         12.70         10.01         1.32 o
  -1  25   4         27.97         28.41         1.23 o
   0  25   4         19.78         20.50         1.31 o
   1  25   4         73.59         71.33         1.54 o
   2  25   4         14.86         14.97         1.44 o
   3  25   4         10.01         10.79         1.73 o
   4  25   4          0.48         -0.12         1.39 o
  -5  26   4         18.49         19.45         1.72 o
  -4  26   4          0.96          0.90         1.05 o
  -3  26   4         15.02         10.77         1.26 o
  -2  26   4         29.65         26.71         1.24 o
  -1  26   4          0.53          0.32         0.77 o
   0  26   4        158.78        155.20         2.25 o
   1  26   4          2.94          0.69         0.87 o
   2  26   4         82.29         80.24         2.10 o
   3  26   4          6.25          3.77         1.58 o
   4  26   4          1.44          1.97         1.68 o
  -4  27   4          4.68          7.79         1.20 o
  -3  27   4          6.08          6.85         1.08 o
  -2  27   4          6.67          5.92         1.05 o
  -1  27   4         18.16         13.58         1.34 o
   0  27   4          0.01          0.06         1.08 o
   1  27   4          7.08          5.34         1.35 o
   2  27   4          2.77          2.78         1.03 o
   3  27   4          4.64          4.68         1.42 o
   4  27   4         20.47         18.74         2.10 o
  -4  28   4          1.46          3.51         1.37 o
  -3  28   4          0.37         -0.17         1.00 o
  -2  28   4          2.66          0.55         0.90 o
  -1  28   4         24.23         17.45         1.68 o
   0  28   4          2.54          2.42         1.25 o
   1  28   4          2.16          2.48         1.12 o
   2  28   4         24.54         30.78         1.73 o
   3  28   4          7.87          9.11         1.72 o
  -3  29   4         50.50         51.49         1.77 o
  -2  29   4        158.12        178.96         3.78 o
  -1  29   4          7.15          3.58         1.25 o
   0  29   4         16.03         19.07         1.78 o
   1  29   4          1.99          1.11         1.37 o
   2  29   4          3.79          3.15         1.31 o
   3  29   4          2.27          1.92         1.76 o
  -3  30   4         23.09         23.20         1.98 o
  -2  30   4          0.02          1.86         1.75 o
  -1  30   4         19.42         26.40         2.58 o
   0  30   4         73.25         73.02         3.60 o
   1  30   4          5.88          3.68         2.28 o
   2  30   4         32.92         26.70         3.93 o
  -1  31   4          4.93          4.78         1.84 o
   0  31   4          0.12          1.13         1.75 o
   1  31   4         27.12         31.59         2.79 o
  -9   1   5          0.54          1.59         1.74 o
  -8   1   5         12.22         11.64         1.67 o
  -7   1   5         31.36         34.33         1.96 o
  -6   1   5          1.66         -0.26         1.13 o
  -5   1   5         54.64         63.15         1.46 o
  -4   1   5         22.68         28.51         2.11 o
  -3   1   5        205.74        256.15         1.86 o
  -2   1   5          6.21          9.37         0.56 o
  -1   1   5        248.82        303.67         2.53 o
   0   1   5        927.42        992.75         4.17 o
   1   1   5       1247.41       1480.67         6.13 o
   2   1   5       1385.80       1367.38         6.63 o
   3   1   5       1848.32       1940.34        11.34 o
   4   1   5        374.00        373.07         3.88 o
   5   1   5        237.18        248.90         2.44 o
   6   1   5         39.61         44.74         1.57 o
   7   1   5         61.11         60.93         1.95 o
   8   1   5          3.34          4.75         1.51 o
  -9   2   5         26.64         23.21         2.35 o
  -8   2   5          4.36          3.27         1.82 o
  -7   2   5        267.59        290.28         3.31 o
  -6   2   5        166.27        167.06         2.37 o
  -5   2   5          6.22          5.11         0.97 o
  -4   2   5        981.20        988.67         5.57 o
  -3   2   5        949.16       1048.27         5.84 o
  -2   2   5         52.51         35.35         1.00 o
  -1   2   5       2137.84       2220.91        11.83 o
   0   2   5       1166.99       1053.18         4.27 o
   1   2   5        631.09        609.68         6.85 o
   2   2   5        616.78        578.83         3.23 o
   3   2   5        440.83        419.13         3.24 o
   4   2   5        502.05        472.18         3.90 o
   5   2   5        280.26        262.21         3.02 o
   6   2   5          3.16          5.36         1.15 o
   7   2   5        118.29        120.71         2.24 o
   8   2   5         57.32         68.62         2.25 o
  -9   3   5          0.25         -1.19         1.55 o
  -8   3   5         28.10         29.22         1.98 o
  -7   3   5         20.73         20.45         1.77 o
  -6   3   5          0.62          0.31         0.95 o
  -5   3   5         40.33         45.53         1.43 o
  -4   3   5          3.04          4.42         0.81 o
  -3   3   5        281.54        279.44         2.06 o
  -2   3   5          1.79          4.54         0.54 o
  -1   3   5       2347.84       2626.65        19.54 o
   0   3   5        701.31        708.48         5.22 o
   1   3   5        868.00        931.11         4.04 o
   2   3   5        236.75        224.68         1.59 o
   3   3   5         82.91         64.48         1.38 o
   4   3   5         18.42         20.53         0.98 o
   5   3   5         75.24         61.17         1.65 o
   6   3   5          0.02         -0.51         0.85 o
   7   3   5         12.79          9.07         1.85 o
   8   3   5         21.62         23.13         2.21 o
  -9   4   5          1.11          0.99         1.78 o
  -8   4   5          0.03         -0.88         1.32 o
  -7   4   5         43.40         44.38         2.22 o
  -6   4   5          8.61          8.79         1.21 o
  -5   4   5         17.63         15.27         1.04 o
  -4   4   5        103.67        103.62         1.40 o
  -3   4   5          0.04          0.21         0.50 o
  -2   4   5        934.88       1014.85         5.91 o
  -1   4   5        270.53        310.46         2.99 o
   0   4   5        455.54        482.15         2.49 o
   1   4   5       2015.72       2131.61         8.75 o
   2   4   5        329.35        276.92         2.27 o
   3   4   5        512.19        471.82         2.93 o
   4   4   5        155.46        163.09         2.00 o
   5   4   5         72.87         67.10         1.67 o
   6   4   5         14.04         18.17         1.40 o
   7   4   5          0.40          2.46         1.24 o
   8   4   5          0.01         -0.29         1.43 o
  -9   5   5          2.70          0.71         1.61 o
  -8   5   5         45.48         40.91         2.04 o
  -7   5   5         33.36         36.48         1.84 o
  -6   5   5         10.05         10.42         1.43 o
  -5   5   5         66.75         53.48         1.47 o
  -4   5   5         44.73         45.15         1.36 o
  -3   5   5        830.28        875.02         4.97 o
  -2   5   5        234.61        277.72         1.87 o
  -1   5   5       1534.66       1558.22         9.09 o
   0   5   5         38.09         63.59         0.65 o
   1   5   5        324.06        339.79         1.78 o
   2   5   5        811.10        732.78         3.87 o
   3   5   5          2.42          5.38         0.65 o
   4   5   5         51.92         48.23         1.71 o
   5   5   5        503.70        470.11         3.37 o
   6   5   5         30.09         41.32         2.17 o
   7   5   5         47.83         43.00         2.29 o
   8   5   5         15.81         13.92         5.40 o
  -9   6   5         54.57         52.51         2.55 o
  -8   6   5          4.61          3.06         1.49 o
  -7   6   5         25.24         29.89         1.80 o
  -6   6   5        157.64        149.10         2.17 o
  -5   6   5          0.03          1.32         0.83 o
  -4   6   5         60.98         48.47         1.20 o
  -3   6   5       1206.15       1202.16         6.10 o
  -2   6   5        169.77        142.73         1.24 o
  -1   6   5        751.57        718.63         3.95 o
   0   6   5        209.29        208.09         2.72 o
   1   6   5       1821.24       1927.01         8.61 o
   2   6   5        299.88        249.07         1.56 o
   3   6   5        505.64        499.97         3.68 o
   4   6   5          8.34          4.42         0.97 o
   5   6   5        153.26        148.06         1.91 o
   6   6   5          3.22          2.79         1.09 o
   7   6   5          1.34          1.97         1.37 o
  -8   7   5         59.08         65.20         2.44 o
  -7   7   5         28.86         27.53         1.81 o
  -6   7   5         24.00         27.54         1.46 o
  -5   7   5        247.59        260.94         2.62 o
  -4   7   5          5.14          3.15         0.73 o
  -3   7   5        289.29        263.30         1.95 o
  -2   7   5        676.71        715.84         3.65 o
  -1   7   5         24.77         36.46         1.14 o
   0   7   5         87.40         84.18         0.94 o
   1   7   5        229.76        270.33         5.88 o
   2   7   5        313.55        315.29         2.49 o
   3   7   5         39.97         37.00         1.09 o
   4   7   5        298.67        287.70         3.16 o
   5   7   5         69.83         63.70         1.36 o
   6   7   5          1.12          1.05         0.84 o
   7   7   5        296.01        284.34         4.94 o
  -8   8   5         22.03         28.43         2.56 o
  -7   8   5        115.53        127.85         2.26 o
  -6   8   5          3.02          3.04         1.13 o
  -5   8   5        136.68        134.94         1.82 o
  -4   8   5        107.56        117.21         1.76 o
  -3   8   5        227.77        242.47         1.86 o
  -2   8   5        988.69       1078.99         5.56 o
  -1   8   5       1523.98       1494.26         8.20 o
   0   8   5        478.77        404.32         2.90 o
   1   8   5        711.56        675.67         3.77 o
   2   8   5        290.76        300.74         2.10 o
   3   8   5        209.83        212.68         1.92 o
   4   8   5          0.04          1.68         0.62 o
   5   8   5          6.68          8.62         0.88 o
   6   8   5         38.51         46.68         1.50 o
   7   8   5         73.41         80.73         2.85 o
  -8   9   5         35.02         28.85         2.82 o
  -7   9   5          0.51         -0.09         1.18 o
  -6   9   5        100.70        110.94         1.99 o
  -5   9   5          9.49         10.42         1.03 o
  -4   9   5          2.72          4.61         0.84 o
  -3   9   5         17.81         14.79         0.85 o
  -2   9   5        276.70        303.32         1.88 o
  -1   9   5        116.59        114.44         1.36 o
   0   9   5        211.58        193.97         1.62 o
   1   9   5         10.37          8.45         0.37 o
   2   9   5         74.03         58.37         0.74 o
   3   9   5         83.87         70.98         0.98 o
   4   9   5       1200.52       1146.15         7.90 o
   5   9   5         20.32         14.94         1.02 o
   6   9   5        137.43        133.97         2.85 o
   7   9   5         11.19          4.55         1.95 o
  -8  10   5          1.60          3.33         1.53 o
  -7  10   5          0.19          1.06         1.19 o
  -6  10   5          1.84          0.71         1.11 o
  -5  10   5         20.10         22.82         1.21 o
  -4  10   5         94.58         80.64         1.37 o
  -3  10   5          4.55          8.93         0.73 o
  -2  10   5        289.79        281.31         1.95 o
  -1  10   5         26.94         24.46         0.99 o
   0  10   5          1.37          1.18         0.54 o
   1  10   5         10.38         10.91         0.34 o
   2  10   5        286.01        282.71         2.26 o
   3  10   5          0.01          0.75         0.32 o
   4  10   5         96.98         91.49         1.42 o
   5  10   5         58.14         67.98         1.29 o
   6  10   5         75.76         69.09         2.46 o
   7  10   5         15.18         18.45         2.34 o
  -8  11   5          1.08          1.42         1.43 o
  -7  11   5          0.18         -0.72         1.15 o
  -6  11   5         19.68         22.74         1.56 o
  -5  11   5         71.62         79.57         1.48 o
  -4  11   5          3.74          2.96         1.05 o
  -3  11   5        897.53        932.01         5.49 o
  -2  11   5        168.97        158.35         1.41 o
  -1  11   5         14.61         15.91         0.95 o
   0  11   5         92.12         96.28         1.00 o
   1  11   5         12.58         15.23         0.51 o
   2  11   5          7.59          4.03         0.98 o
   3  11   5          0.53          0.37         0.68 o
   4  11   5         39.41         39.66         0.65 o
   5  11   5          1.78          3.10         0.49 o
   6  11   5        276.20        286.94         4.33 o
   7  11   5         18.52         22.02         2.57 o
  -8  12   5          5.27          3.73         1.81 o
  -7  12   5          8.70          6.28         1.89 o
  -6  12   5          0.54          1.69         1.08 o
  -5  12   5         53.98         51.51         1.50 o
  -4  12   5         63.87         51.61         1.34 o
  -3  12   5         20.68         20.01         0.87 o
  -2  12   5        341.95        289.27         1.92 o
  -1  12   5        705.23        617.82         3.08 o
   0  12   5        703.83        690.78         3.16 o
   1  12   5        305.67        266.73         2.00 o
   2  12   5        173.45        183.37         2.00 o
   3  12   5        401.81        409.28         3.55 o
   4  12   5        217.44        238.23         3.12 o
   5  12   5         14.95         16.35         1.56 o
   6  12   5         19.23         19.18         1.97 o
   7  12   5          0.01          0.69         1.67 o
  -8  13   5         29.55         29.94         2.02 o
  -7  13   5         23.22         29.17         1.68 o
  -6  13   5          2.13          2.38         1.10 o
  -5  13   5         19.81         17.21         1.34 o
  -4  13   5        117.18        116.52         1.62 o
  -3  13   5        153.82        157.45         1.89 o
  -2  13   5        399.29        401.91         3.17 o
  -1  13   5        166.45        172.04         1.16 o
   0  13   5        567.57        572.53         2.79 o
   1  13   5         57.99         55.98         1.07 o
   2  13   5         21.15         28.51         1.07 o
   3  13   5         70.10         58.17         1.47 o
   4  13   5          0.14          0.97         0.95 o
   5  13   5          2.99          4.26         1.24 o
   6  13   5          0.08          0.55         1.45 o
   7  13   5         27.37         27.92         2.41 o
  -8  14   5         14.83         10.96         2.14 o
  -7  14   5         24.59         23.90         1.73 o
  -6  14   5         25.05         25.47         1.40 o
  -5  14   5         10.07         16.05         1.28 o
  -4  14   5        183.00        158.09         1.80 o
  -3  14   5         47.38         39.94         0.89 o
  -2  14   5         76.29         65.35         1.10 o
  -1  14   5        131.51        124.41         1.11 o
   0  14   5         68.12         62.60         0.92 o
   1  14   5        171.09        164.32         1.57 o
   2  14   5        122.49        144.79         2.12 o
   3  14   5         22.25         21.11         1.28 o
   4  14   5          8.77          4.78         1.17 o
   5  14   5         59.96         63.33         2.28 o
   6  14   5          4.82          4.82         1.69 o
   7  14   5         98.16         97.43         3.10 o
  -8  15   5         18.66         21.96         1.93 o
  -7  15   5          3.35          3.88         1.43 o
  -6  15   5         14.30         15.45         1.57 o
  -5  15   5        301.44        323.68         3.12 o
  -4  15   5          9.37          7.89         1.01 o
  -3  15   5         35.15         33.42         0.80 o
  -2  15   5         82.65         77.60         1.12 o
  -1  15   5       1022.57        968.97         4.97 o
   0  15   5         89.98         78.45         1.05 o
   1  15   5         18.66         12.59         0.76 o
   2  15   5        266.33        246.81         2.68 o
   3  15   5         24.17         21.16         1.18 o
   4  15   5         34.03         35.93         1.55 o
   5  15   5         53.48         56.47         1.97 o
   6  15   5          3.77          4.75         1.53 o
   7  15   5         48.08         50.68         2.62 o
  -7  16   5          2.78          1.37         1.32 o
  -6  16   5        133.76        128.64         2.52 o
  -5  16   5         32.33         31.31         1.61 o
  -4  16   5        202.94        199.97         2.07 o
  -3  16   5          6.54          8.48         0.82 o
  -2  16   5        412.18        390.82         4.67 o
  -1  16   5          2.54          0.39         0.48 o
   0  16   5        417.56        400.45         2.82 o
   1  16   5        202.02        183.04         1.90 o
   2  16   5        227.31        255.46         2.51 o
   3  16   5        221.09        233.73         2.82 o
   4  16   5          0.51          0.23         0.89 o
   5  16   5        202.74        228.80         3.38 o
   6  16   5          0.52          0.07         1.38 o
  -7  17   5          1.13          1.36         1.34 o
  -6  17   5         18.43         20.04         1.72 o
  -5  17   5         35.53         37.88         1.39 o
  -4  17   5         15.50         12.95         0.91 o
  -3  17   5        593.30        565.93         4.65 o
  -2  17   5         35.98         34.00         1.08 o
  -1  17   5          0.34          0.42         0.48 o
   0  17   5         17.06         14.19         0.48 o
   1  17   5         90.89         81.33         1.49 o
   2  17   5          9.25          8.93         1.07 o
   3  17   5          7.57          8.02         1.09 o
   4  17   5          2.68          2.88         1.38 o
   5  17   5          8.98          7.53         1.44 o
   6  17   5         23.79         25.91         2.16 o
  -7  18   5         25.98         34.36         2.22 o
  -6  18   5         13.05         16.06         1.44 o
  -5  18   5        176.24        159.40         2.38 o
  -4  18   5        155.58        156.99         2.32 o
  -3  18   5        107.95        105.31         1.53 o
  -2  18   5        321.84        299.70         2.36 o
  -1  18   5        190.58        198.09         1.63 o
   0  18   5        616.23        543.88         3.92 o
   1  18   5          3.01          4.13         0.85 o
   2  18   5         80.70         63.99         2.21 o
   3  18   5          3.46          2.63         1.13 o
   4  18   5         19.53         22.89         1.59 o
   5  18   5         19.56         22.40         1.80 o
   6  18   5          1.49          3.60         1.91 o
  -7  19   5          0.04          0.97         1.18 o
  -6  19   5         30.45         33.19         1.57 o
  -5  19   5          2.00          1.45         0.79 o
  -4  19   5         82.37         76.67         1.38 o
  -3  19   5          0.33          0.84         0.68 o
  -2  19   5        116.53        104.95         1.50 o
  -1  19   5        248.01        191.59         1.68 o
   0  19   5        338.30        300.69         3.51 o
   1  19   5          4.85         -0.05         0.48 o
   2  19   5        437.82        409.02         3.91 o
   3  19   5         76.66         55.63         2.28 o
   4  19   5         57.35         55.17         1.89 o
   5  19   5          1.30          1.04         1.50 o
   6  19   5        141.95        149.29         3.72 o
  -7  20   5          0.83          0.94         0.99 o
  -6  20   5          1.83          3.29         1.45 o
  -5  20   5         22.64         28.97         1.30 o
  -4  20   5          2.03          2.60         0.99 o
  -3  20   5        133.68        125.48         1.77 o
  -2  20   5         11.09          5.96         0.79 o
  -1  20   5         21.81         25.91         0.87 o
   0  20   5          0.01          1.89         0.39 o
   1  20   5         57.05         56.16         1.40 o
   2  20   5         20.49         13.37         1.22 o
   3  20   5         15.80         18.44         1.56 o
   4  20   5         19.37         18.05         1.81 o
   5  20   5         13.85         14.65         1.81 o
   6  20   5          8.75         10.67         2.33 o
  -6  21   5         61.11         66.98         2.40 o
  -5  21   5         16.11         19.60         1.37 o
  -4  21   5         60.43         64.91         1.71 o
  -3  21   5          0.39         -0.34         0.84 o
  -2  21   5          0.17          1.14         0.63 o
  -1  21   5          8.38          2.85         0.63 o
   0  21   5          0.32          0.12         0.20 o
   1  21   5        133.11        100.35         1.54 o
   2  21   5          7.23          9.32         1.00 o
   3  21   5          3.55          3.19         1.09 o
   4  21   5        103.16        104.28         2.79 o
   5  21   5         52.44         49.96         2.31 o
  -6  22   5          2.02          2.36         1.07 o
  -5  22   5         17.60         11.51         1.43 o
  -4  22   5          2.03          2.86         1.03 o
  -3  22   5          4.31          5.29         0.89 o
  -2  22   5         32.03         37.82         1.08 o
  -1  22   5         84.36         64.45         1.13 o
   0  22   5          7.77         13.38         1.05 o
   1  22   5         12.08          9.20         0.93 o
   2  22   5         81.20         68.09         1.62 o
   3  22   5         14.30         12.16         1.71 o
   4  22   5         50.46         42.18         2.09 o
   5  22   5          0.25          2.91         1.57 o
  -6  23   5         47.92         54.57         1.98 o
  -5  23   5        115.93        111.20         3.02 o
  -4  23   5         18.21         15.94         1.14 o
  -3  23   5         27.07         29.40         1.18 o
  -2  23   5         42.84         36.08         1.09 o
  -1  23   5         11.43         11.14         0.73 o
   0  23   5         25.50         24.33         1.06 o
   1  23   5         16.91         16.95         0.92 o
   2  23   5         34.48         35.70         1.72 o
   3  23   5        107.32        106.25         2.48 o
   4  23   5          8.53          7.40         1.68 o
   5  23   5         17.13         19.23         2.54 o
  -5  24   5          4.26          4.79         1.29 o
  -4  24   5          0.03         -0.30         0.91 o
  -3  24   5         11.88         20.64         1.27 o
  -2  24   5          2.52          3.02         0.79 o
  -1  24   5         85.05         96.65         1.37 o
   0  24   5         22.09         22.82         1.85 o
   1  24   5         50.16         57.60         1.57 o
   2  24   5          0.39         -0.03         0.99 o
   3  24   5         64.30         62.08         2.27 o
   4  24   5         24.81         16.28         2.90 o
  -5  25   5          1.58          3.51         1.31 o
  -4  25   5         31.24         32.54         1.66 o
  -3  25   5         19.47         16.87         1.13 o
  -2  25   5         29.32         27.58         1.12 o
  -1  25   5         10.72         12.63         1.50 o
   0  25   5          4.49          2.87         1.10 o
   1  25   5         19.00         28.11         1.36 o
   2  25   5        114.04        115.82         3.41 o
   3  25   5          0.00          0.67         1.07 o
   4  25   5         62.17         64.85         3.56 o
  -5  26   5          2.91          0.51         1.29 o
  -4  26   5         12.65         13.63         1.69 o
  -3  26   5         15.56         18.36         1.49 o
  -2  26   5         83.84         90.96         2.68 o
  -1  26   5          2.70          2.25         1.74 o
   0  26   5         10.50         16.36         2.45 o
   1  26   5         42.79         42.89         2.58 o
   2  26   5          0.03          0.08         1.98 o
   3  26   5          0.37          0.58         2.10 o
   4  26   5         41.26         41.64         3.78 o
  -4  27   5         14.73         13.49         2.08 o
  -3  27   5          0.88          0.96         1.43 o
  -2  27   5         87.59         86.17         2.85 o
  -1  27   5         15.01         17.48         2.23 o
   0  27   5         34.53         46.05         3.57 o
   1  27   5          4.25          3.15         1.94 o
   2  27   5          4.28          4.73         2.08 o
   3  27   5         29.38         36.18         2.92 o
  -4  28   5         28.31         30.23         1.86 o
  -3  28   5          3.05          2.52         1.32 o
  -2  28   5          2.00          3.48         2.40 o
  -1  28   5          4.85          5.82         1.76 o
   0  28   5         12.68         10.27         3.08 o
   1  28   5        129.97        149.52         4.93 o
   2  28   5         16.19         16.35         2.27 o
   3  28   5         12.44         10.57         2.40 o
  -3  29   5         33.08         30.50         3.19 o
  -2  29   5          1.87          5.09         1.75 o
  -1  29   5         23.11         27.15         2.42 o
   0  29   5         82.01         72.68         4.14 o
   1  29   5          0.40          1.13         1.90 o
   2  29   5         21.99         24.97         2.62 o
  -2  30   5          3.25          5.09         1.97 o
  -1  30   5          4.82          5.42         2.04 o
   0  30   5          7.19          6.53         2.20 o
   1  30   5         10.12         10.32         2.36 o
  -9   0   6        146.02        122.29         4.80 o
  -8   0   6         45.23         39.86         3.02 o
  -7   0   6        236.47        238.16         4.83 o
  -6   0   6         31.66         37.37         2.39 o
  -5   0   6       1347.35       1363.84        11.01 o
  -4   0   6        162.85        161.55         2.43 o
  -3   0   6       2078.92       2093.14        14.72 o
  -2   0   6       1968.08       2099.74        14.66 o
  -1   0   6       3969.36       4537.88        30.87 o
   0   0   6          0.72          3.72         0.61 o
   1   0   6       1018.01       1025.26         8.12 o
   2   0   6        631.47        559.55         4.38 o
   3   0   6         26.00         26.74         1.24 o
   4   0   6        422.25        406.70         3.98 o
   5   0   6          8.03          8.58         1.60 o
   6   0   6         71.37         74.12         2.80 o
   7   0   6         38.23         43.75         3.30 o
  -9   1   6          9.85          8.70         1.94 o
  -8   1   6          2.36          2.22         1.37 o
  -7   1   6        221.84        223.47         3.33 o
  -6   1   6          0.23          1.34         0.97 o
  -5   1   6        170.15        162.92         4.02 o
  -4   1   6        920.77        976.14         5.54 o
  -3   1   6         99.74        120.91         3.80 o
  -2   1   6        181.87        173.85         1.48 o
  -1   1   6         92.34        101.37         2.28 o
   0   1   6          1.97          6.34         0.44 o
   1   1   6       1356.49       1341.05         5.66 o
   2   1   6         21.80         16.51         0.58 o
   3   1   6        311.19        289.81         2.32 o
   4   1   6          1.07          0.03         0.72 o
   5   1   6         50.24         48.07         1.32 o
   6   1   6         19.86         13.33         1.72 o
   7   1   6         23.96         26.13         2.07 o
  -9   2   6         24.17         19.48         2.22 o
  -8   2   6         55.70         55.12         2.26 o
  -7   2   6        385.83        384.07         4.10 o
  -6   2   6         19.92         17.91         1.37 o
  -5   2   6        705.77        737.69         4.77 o
  -4   2   6        189.79        195.10         3.13 o
  -3   2   6       1267.57       1408.20         7.10 o
  -2   2   6         80.18         83.97         1.21 o
  -1   2   6        169.77        186.80         2.03 o
   0   2   6        619.34        666.49         2.95 o
   1   2   6        125.09        145.68         1.30 o
   2   2   6         21.42         21.38         0.70 o
   3   2   6          1.45          2.06         0.65 o
   4   2   6          6.92          7.87         0.88 o
   5   2   6         21.12         18.96         1.09 o
   6   2   6         20.26         21.82         1.80 o
   7   2   6          0.35          2.48         1.59 o
  -8   3   6         24.08         23.32         1.95 o
  -7   3   6         29.79         37.62         1.96 o
  -6   3   6          0.70          0.85         0.94 o
  -5   3   6         99.85        106.59         2.06 o
  -4   3   6          0.24          0.21         0.70 o
  -3   3   6         43.63         45.09         0.93 o
  -2   3   6        526.24        536.43         4.48 o
  -1   3   6       1636.52       1668.78        11.03 o
   0   3   6       1606.06       1556.39         7.41 o
   1   3   6        290.35        291.61         1.77 o
   2   3   6         93.50         78.59         1.23 o
   3   3   6       1453.84       1371.25         7.33 o
   4   3   6          8.42          4.44         0.87 o
   5   3   6         70.03         64.00         1.63 o
   6   3   6         45.14         47.82         1.61 o
   7   3   6         55.70         64.92         1.90 o
  -8   4   6          3.85          4.42         1.64 o
  -7   4   6         17.40         26.04         1.88 o
  -6   4   6          0.03          1.25         1.17 o
  -5   4   6         13.75         12.73         1.20 o
  -4   4   6          2.09          2.81         0.82 o
  -3   4   6         14.91          9.67         0.75 o
  -2   4   6         43.40         39.34         0.68 o
  -1   4   6          5.52         14.82         0.60 o
   0   4   6         79.10         91.90         0.72 o
   1   4   6        485.82        439.42         2.95 o
   2   4   6        200.78        190.79         1.40 o
   3   4   6         59.88         66.26         1.15 o
   4   4   6         10.86         16.36         0.93 o
   5   4   6          5.20          3.19         0.99 o
   6   4   6          0.06          0.99         0.97 o
   7   4   6          1.41          1.22         1.26 o
  -8   5   6          5.17          5.62         1.75 o
  -7   5   6         31.73         36.65         2.47 o
  -6   5   6         78.57         70.10         1.66 o
  -5   5   6        252.18        254.42         2.89 o
  -4   5   6         97.22         85.58         1.40 o
  -3   5   6         28.70         20.30         0.70 o
  -2   5   6          3.66          2.26         0.46 o
  -1   5   6         10.16          6.30         0.64 o
   0   5   6         36.16         43.10         0.58 o
   1   5   6         47.26         47.36         0.71 o
   2   5   6        135.91        126.93         1.08 o
   3   5   6        544.21        539.99         3.26 o
   4   5   6         16.53         11.83         0.96 o
   5   5   6        128.58        131.32         1.86 o
   6   5   6         19.69         26.53         1.97 o
   7   5   6        233.73        247.76         3.25 o
  -8   6   6         19.36         17.79         2.14 o
  -7   6   6          3.25          2.35         1.28 o
  -6   6   6         59.90         65.83         1.81 o
  -5   6   6        141.04        147.11         3.13 o
  -4   6   6        205.07        205.51         2.06 o
  -3   6   6        206.48        198.93         1.67 o
  -2   6   6        244.35        233.35         2.35 o
  -1   6   6        592.29        567.58         3.92 o
   0   6   6          9.04         11.93         0.64 o
   1   6   6          9.76          5.69         0.42 o
   2   6   6        141.12        122.18         1.08 o
   3   6   6       1039.33        989.66         5.69 o
   4   6   6        526.18        491.74         3.05 o
   5   6   6          3.18          5.64         1.10 o
   6   6   6         97.73        106.56         2.16 o
   7   6   6         21.52         12.84         3.46 o
  -8   7   6         12.52          9.71         2.13 o
  -7   7   6        106.10        105.27         2.57 o
  -6   7   6          2.27          1.59         0.97 o
  -5   7   6        164.30        163.27         2.35 o
  -4   7   6        234.66        228.47         2.19 o
  -3   7   6         94.11         90.29         1.17 o
  -2   7   6        526.11        553.10         3.25 o
  -1   7   6        331.61        322.17         3.30 o
   0   7   6         84.96         92.56         1.06 o
   1   7   6       2320.15       2298.57        10.31 o
   2   7   6         55.50         53.62         0.91 o
   3   7   6        603.41        608.65         3.45 o
   4   7   6         10.11         11.00         0.74 o
   5   7   6        635.52        643.53         7.66 o
   6   7   6         21.19         29.77         1.47 o
   7   7   6        130.91        127.86         3.43 o
  -8   8   6          2.26          2.78         1.60 o
  -7   8   6         25.81         26.10         1.70 o
  -6   8   6         65.98         71.13         1.82 o
  -5   8   6         33.57         27.79         1.28 o
  -4   8   6        233.91        253.30         2.19 o
  -3   8   6        254.60        278.51         2.11 o
  -2   8   6         31.59         39.02         0.66 o
  -1   8   6          0.31          0.59         0.61 o
   0   8   6        497.24        525.73         3.24 o
   1   8   6         36.92         36.34         0.91 o
   2   8   6         30.92         28.24         0.91 o
   3   8   6         13.57         10.07         0.64 o
   4   8   6         14.40         16.16         0.72 o
   5   8   6        838.55        842.63         8.69 o
   6   8   6         13.52          6.74         1.34 o
   7   8   6        278.64        304.63         5.32 o
  -8   9   6          8.61          6.28         1.84 o
  -7   9   6          0.15          1.13         1.19 o
  -6   9   6         19.14         17.97         1.50 o
  -5   9   6         31.80         35.92         1.35 o
  -4   9   6        162.46        151.41         1.81 o
  -3   9   6         33.39         34.57         1.00 o
  -2   9   6        255.60        257.36         1.60 o
  -1   9   6        130.82        119.95         1.52 o
   0   9   6        704.54        679.97         4.29 o
   1   9   6         25.88         21.06         0.68 o
   2   9   6        593.31        595.68         3.25 o
   3   9   6        354.42        325.84         3.76 o
   4   9   6         80.72         89.75         1.25 o
   5   9   6         83.75         70.34         1.68 o
   6   9   6         22.58         22.82         2.69 o
   7   9   6         17.54         11.78         2.96 o
  -8  10   6         12.51          9.60         1.95 o
  -7  10   6         47.11         55.52         2.33 o
  -6  10   6          0.41          0.19         0.87 o
  -5  10   6         83.58         89.73         1.84 o
  -4  10   6         10.85         10.82         0.95 o
  -3  10   6        867.39        864.47         5.14 o
  -2  10   6        201.94        235.69         2.51 o
  -1  10   6          2.69          3.14         0.84 o
   0  10   6        109.86        134.99         1.54 o
   1  10   6        277.38        257.31         1.49 o
   2  10   6        196.38        190.22         1.69 o
   3  10   6        922.94        949.54         4.88 o
   4  10   6         17.25         18.77         0.87 o
   5  10   6        271.90        266.09         4.43 o
   6  10   6         66.46         69.35         2.75 o
   7  10   6        346.96        338.63         5.93 o
  -8  11   6         21.86         17.05         2.06 o
  -7  11   6         21.79         22.26         1.82 o
  -6  11   6         17.47         18.95         1.46 o
  -5  11   6        369.91        344.57         3.51 o
  -4  11   6          0.76          0.83         0.65 o
  -3  11   6        682.37        661.99         8.31 o
  -2  11   6        599.45        574.56         3.78 o
  -1  11   6         23.36         17.33         0.90 o
   0  11   6         99.21         84.32         1.16 o
   1  11   6         57.57         50.82         0.93 o
   2  11   6        176.36        153.21         1.72 o
   3  11   6        179.52        177.59         3.23 o
   4  11   6        236.93        217.15         2.58 o
   5  11   6        117.78        124.68         3.87 o
   6  11   6         33.54         32.87         2.04 o
   7  11   6         27.97         21.40         3.64 o
  -8  12   6          0.18          0.39         1.33 o
  -7  12   6         62.62         65.95         1.92 o
  -6  12   6         62.84         65.03         1.72 o
  -5  12   6         13.27         16.58         1.15 o
  -4  12   6        150.27        148.26         1.81 o
  -3  12   6         40.31         45.32         0.96 o
  -2  12   6        858.40        813.28         8.35 o
  -1  12   6        170.00        162.32         1.99 o
   0  12   6        176.15        169.25         1.71 o
   1  12   6         76.00         71.09         1.27 o
   2  12   6         19.80         25.91         0.98 o
   3  12   6        297.25        271.18         4.71 o
   4  12   6        233.28        238.49         3.62 o
   5  12   6        370.79        354.70         3.80 o
   6  12   6         78.76         76.78         2.53 o
   7  12   6         53.20         43.13         3.38 o
  -8  13   6          8.50          7.31         1.99 o
  -7  13   6         22.54         20.93         1.79 o
  -6  13   6         21.81         23.91         1.42 o
  -5  13   6         24.95         21.97         1.13 o
  -4  13   6          8.16          8.99         0.98 o
  -3  13   6        169.68        160.08         1.88 o
  -2  13   6        502.18        485.26         4.06 o
  -1  13   6        133.74        130.15         1.80 o
   0  13   6         10.15          7.94         0.77 o
   1  13   6        390.26        340.45         3.40 o
   2  13   6        105.25         80.83         1.76 o
   3  13   6        580.17        555.28         4.95 o
   4  13   6         71.81         63.43         1.79 o
   5  13   6        243.37        237.56         3.43 o
   6  13   6        197.14        204.17         3.56 o
  -8  14   6         24.28         26.53         2.20 o
  -7  14   6          4.82          3.30         1.46 o
  -6  14   6        102.14         99.60         2.02 o
  -5  14   6         13.01         18.34         1.14 o
  -4  14   6         65.54         61.91         1.45 o
  -3  14   6        217.51        220.08         2.00 o
  -2  14   6        149.00        140.16         1.86 o
  -1  14   6        452.56        445.11         3.92 o
   0  14   6        320.65        312.64         2.90 o
   1  14   6        407.05        384.93         3.11 o
   2  14   6        116.61        118.43         1.49 o
   3  14   6        252.77        252.59         3.71 o
   4  14   6         91.17         93.06         1.84 o
   5  14   6         18.32         17.43         1.93 o
   6  14   6         13.31         17.37         2.02 o
  -7  15   6          0.25         -0.47         1.40 o
  -6  15   6         11.86          8.82         1.34 o
  -5  15   6          3.20          4.96         1.23 o
  -4  15   6        128.46        113.09         1.32 o
  -3  15   6          6.40          6.09         0.82 o
  -2  15   6         12.78         11.65         0.55 o
  -1  15   6         35.70         28.20         1.02 o
   0  15   6          7.25          5.61         0.57 o
   1  15   6          5.31          9.23         0.53 o
   2  15   6        103.28         77.18         1.24 o
   3  15   6          0.00          0.52         0.99 o
   4  15   6         16.78         18.44         1.42 o
   5  15   6          6.33          9.08         1.90 o
   6  15   6          0.19          0.91         1.42 o
  -7  16   6         53.50         52.65         1.99 o
  -6  16   6         47.08         51.30         1.83 o
  -5  16   6          1.77          2.82         0.99 o
  -4  16   6         81.50         84.46         1.30 o
  -3  16   6         14.10         20.36         1.07 o
  -2  16   6        160.25        150.71         2.29 o
  -1  16   6        186.00        212.70         3.85 o
   0  16   6          8.24          4.73         0.61 o
   1  16   6          3.03          6.91         0.65 o
   2  16   6        497.29        448.50         3.72 o
   3  16   6         18.18         16.49         1.11 o
   4  16   6          2.53          1.36         1.06 o
   5  16   6         11.43         11.37         1.59 o
   6  16   6         11.09         10.03         1.96 o
  -7  17   6         20.12         17.49         1.75 o
  -6  17   6          0.93          1.20         1.23 o
  -5  17   6          0.81          2.13         0.82 o
  -4  17   6         25.71         22.83         0.88 o
  -3  17   6          0.00          0.12         0.54 o
  -2  17   6        115.51         95.39         2.17 o
  -1  17   6        281.03        299.30         2.81 o
   0  17   6          0.46          1.29         0.36 o
   1  17   6          1.18          1.54         0.45 o
   2  17   6         65.58         82.92         1.58 o
   3  17   6        111.58        118.48         1.92 o
   4  17   6         59.31         54.68         4.48 o
   5  17   6        112.25        116.96         2.60 o
   6  17   6         27.60         23.76         2.42 o
  -7  18   6         82.56         88.99         3.47 o
  -6  18   6          0.11          1.08         1.04 o
  -5  18   6        219.49        201.46         2.89 o
  -4  18   6          0.71          0.11         0.79 o
  -3  18   6         65.85         49.61         1.09 o
  -2  18   6        297.00        292.10         3.80 o
  -1  18   6        327.70        284.74         3.88 o
   0  18   6          0.56          0.24         0.35 o
   1  18   6          6.35          4.42         0.44 o
   2  18   6        191.26        196.52         2.77 o
   3  18   6         12.51          9.05         1.30 o
   4  18   6         29.13         23.50         2.38 o
   5  18   6          0.15          0.57         1.19 o
   6  18   6          0.11          0.64         1.46 o
  -7  19   6         24.64         21.41         1.97 o
  -6  19   6        111.02        109.24         1.84 o
  -5  19   6          0.43          1.44         0.96 o
  -4  19   6        119.22        109.25         1.63 o
  -3  19   6         19.74         16.32         1.14 o
  -2  19   6         56.21         40.29         1.06 o
  -1  19   6        158.07        144.79         1.64 o
   0  19   6         65.43         44.65         1.69 o
   1  19   6         71.08         77.37         2.39 o
   2  19   6        308.99        278.42         3.37 o
   3  19   6          2.53          4.28         1.00 o
   4  19   6         49.65         46.34         2.57 o
   5  19   6         53.20         60.49         2.99 o
  -6  20   6        115.19        124.99         1.98 o
  -5  20   6         96.40         97.26         2.29 o
  -4  20   6         31.67         38.95         1.25 o
  -3  20   6        661.89        622.28         7.07 o
  -2  20   6        135.56        128.71         1.54 o
  -1  20   6        248.45        228.49         3.55 o
   0  20   6        141.89        137.72         1.50 o
   1  20   6        312.54        324.18         4.80 o
   2  20   6          5.51          4.26         1.11 o
   3  20   6         39.89         43.08         1.44 o
   4  20   6         25.29         28.08         1.61 o
   5  20   6         10.29          8.64         1.98 o
  -6  21   6        125.30        123.00         2.85 o
  -5  21   6          5.92          3.93         1.09 o
  -4  21   6        141.39        136.10         2.75 o
  -3  21   6         15.48         14.61         0.95 o
  -2  21   6         28.11         25.41         1.06 o
  -1  21   6          2.98          4.28         0.55 o
   0  21   6         47.54         48.66         1.23 o
   1  21   6         30.48         28.21         1.07 o
   2  21   6          1.95          2.03         0.83 o
   3  21   6         56.54         56.10         2.23 o
   4  21   6          8.50          7.15         1.59 o
   5  21   6         24.52         22.21         2.11 o
  -6  22   6          0.94          1.82         1.26 o
  -5  22   6         16.53         11.36         1.31 o
  -4  22   6         27.35         20.68         1.48 o
  -3  22   6          1.47          0.72         0.65 o
  -2  22   6          4.91          4.02         0.73 o
  -1  22   6         38.61         30.20         1.70 o
   0  22   6        179.71        172.38         3.57 o
   1  22   6          1.93          3.05         1.79 o
   2  22   6          0.02          0.26         1.74 o
   3  22   6         18.31         14.14         2.17 o
   4  22   6          3.49          5.11         2.65 o
   5  22   6          9.67         11.45         3.43 o
  -5  23   6          2.29          3.76         1.72 o
  -4  23   6          0.00          1.49         1.38 o
  -3  23   6         19.21         23.60         1.49 o
  -2  23   6         61.34         62.11         1.81 o
  -1  23   6         51.65         47.13         2.15 o
   0  23   6         21.71         27.22         2.71 o
   1  23   6         79.13         64.76         2.72 o
   2  23   6          6.27          5.29         2.15 o
   3  23   6         49.63         43.82         3.38 o
   4  23   6         39.89         41.49         3.08 o
  -5  24   6         24.08         19.36         2.08 o
  -4  24   6         13.25         17.93         1.72 o
  -3  24   6         43.92         49.58         2.17 o
  -2  24   6        109.28         90.19         1.95 o
  -1  24   6         52.02         57.38         2.64 o
   0  24   6          1.69          3.41         1.79 o
   1  24   6          8.39         16.90         3.00 o
   2  24   6          0.68          2.29         1.75 o
   3  24   6         82.96        106.89         5.29 o
   4  24   6          8.64          5.96         2.35 o
  -5  25   6         12.95         10.50         1.82 o
  -4  25   6          2.77          2.91         1.55 o
  -3  25   6         17.07         13.77         1.74 o
  -2  25   6          0.34          0.20         1.21 o
  -1  25   6          4.28          1.70         1.58 o
   0  25   6          8.40          8.75         2.99 o
   1  25   6         44.23         54.46         2.86 o
   2  25   6         15.56         22.06         2.47 o
   3  25   6         92.84        118.89         3.58 o
  -4  26   6          0.45          1.64         1.66 o
  -3  26   6          1.34          3.99         1.46 o
  -2  26   6         29.32         32.26         2.21 o
  -1  26   6         30.43         32.29         2.32 o
   0  26   6         14.26         15.98         2.95 o
   1  26   6        119.47        127.69         4.28 o
   2  26   6         13.07         18.23         2.50 o
   3  26   6         75.60         97.03         5.63 o
  -4  27   6         11.01         14.30         1.66 o
  -3  27   6          0.36          0.07         1.45 o
  -2  27   6         22.73         25.39         3.48 o
  -1  27   6         17.75         17.14         2.44 o
   0  27   6          1.04          1.16         2.00 o
   1  27   6          7.28          6.14         2.99 o
   2  27   6          5.56          8.39         2.58 o
  -3  28   6          8.54          8.30         2.29 o
  -2  28   6          0.02          0.92         1.83 o
  -1  28   6         13.26         18.20         2.97 o
   0  28   6          3.27          1.70         2.48 o
   1  28   6         11.27         12.84         3.57 o
   2  28   6          2.78          6.45         2.98 o
  -2  29   6         44.88         58.65         2.98 o
  -1  29   6          7.46          4.25         2.03 o
   0  29   6         70.93         94.34         3.73 o
   1  29   6         24.70         25.59         3.67 o
  -8   1   7         15.77         13.92         1.90 o
  -7   1   7         88.15         88.23         2.10 o
  -6   1   7          8.25          8.50         1.21 o
  -5   1   7          4.89          7.88         1.04 o
  -4   1   7         31.94         34.60         1.15 o
  -3   1   7          0.06          2.02         0.71 o
  -2   1   7         45.75         50.04         0.80 o
  -1   1   7          1.81          4.14         0.49 o
   0   1   7         69.38         65.75         0.79 o
   1   1   7          4.81          5.99         0.55 o
   2   1   7        272.55        254.34         2.63 o
   3   1   7         27.96         30.57         1.03 o
   4   1   7         43.05         48.49         1.22 o
   5   1   7          1.66          2.12         0.98 o
   6   1   7          1.04         -0.01         1.02 o
   7   1   7          8.44          7.14         1.44 o
  -8   2   7          9.87         11.52         1.67 o
  -7   2   7         71.37         73.80         2.13 o
  -6   2   7          9.57         11.04         1.26 o
  -5   2   7        266.58        256.24         2.62 o
  -4   2   7        216.62        231.46         2.12 o
  -3   2   7         83.06         83.95         1.21 o
  -2   2   7       1049.79       1044.24         5.75 o
  -1   2   7        115.73        104.97         0.92 o
   0   2   7       2165.36       2162.37         9.72 o
   1   2   7        275.51        304.88         2.19 o
   2   2   7        663.88        599.52         3.43 o
   3   2   7         23.12         21.81         0.80 o
   4   2   7          6.36         10.92         0.81 o
   5   2   7         18.49         16.10         1.29 o
   6   2   7          0.48         -0.67         1.00 o
   7   2   7          5.22          7.96         1.54 o
  -8   3   7         12.96          8.22         2.30 o
  -7   3   7         52.49         56.20         3.25 o
  -6   3   7          1.88          2.69         1.36 o
  -5   3   7        124.96        119.56         2.41 o
  -4   3   7         46.83         47.19         1.38 o
  -3   3   7         55.81         46.62         1.01 o
  -2   3   7        198.55        194.36         1.76 o
  -1   3   7         35.24         40.00         1.45 o
   0   3   7        326.02        330.57         3.84 o
   1   3   7         25.56         22.50         0.73 o
   2   3   7        669.53        662.30         4.55 o
   3   3   7        162.97        166.38         1.45 o
   4   3   7         44.88         49.87         1.37 o
   5   3   7          3.72          1.79         0.93 o
   6   3   7         18.74         17.55         1.51 o
   7   3   7          1.29          1.31         1.25 o
  -8   4   7          2.29          0.86         1.35 o
  -7   4   7         18.19         17.45         1.78 o
  -6   4   7          3.28          2.99         1.11 o
  -5   4   7          0.02          0.32         0.80 o
  -4   4   7         12.21         14.58         0.88 o
  -3   4   7          5.77          4.87         0.61 o
  -2   4   7        273.16        288.55         2.41 o
  -1   4   7        485.09        504.37         2.49 o
   0   4   7        391.25        353.98         2.01 o
   1   4   7         26.02         28.13         0.74 o
   2   4   7         47.75         42.31         0.88 o
   3   4   7        381.58        372.45         2.42 o
   4   4   7         47.30         36.30         1.27 o
   5   4   7         21.94         23.51         1.26 o
   6   4   7        152.82        174.94         2.58 o
   7   4   7         12.68         11.26         1.46 o
  -8   5   7         28.06         24.70         2.06 o
  -7   5   7         69.02         74.59         2.33 o
  -6   5   7         29.39         31.18         1.50 o
  -5   5   7        255.68        254.70         2.78 o
  -4   5   7          4.34          5.91         0.96 o
  -3   5   7        140.95        127.04         1.58 o
  -2   5   7         15.47         17.22         0.94 o
  -1   5   7        152.66        164.70         1.72 o
   0   5   7         35.44         34.40         0.50 o
   1   5   7         63.97         60.59         0.81 o
   2   5   7         79.93         84.07         1.06 o
   3   5   7         36.71         32.04         0.95 o
   4   5   7        380.65        389.92         2.86 o
   5   5   7         52.50         50.38         1.71 o
   6   5   7        152.24        159.65         2.39 o
   7   5   7         29.42         28.68         2.77 o
  -8   6   7          1.86          0.39         1.64 o
  -7   6   7          2.20          3.91         1.37 o
  -6   6   7          5.92          4.15         1.10 o
  -5   6   7         31.50         31.63         1.25 o
  -4   6   7         40.66         33.32         1.24 o
  -3   6   7        115.03        102.79         1.40 o
  -2   6   7        268.83        247.09         1.91 o
  -1   6   7        117.72         99.91         1.82 o
   0   6   7        419.18        411.20         2.84 o
   1   6   7        162.05        154.15         1.41 o
   2   6   7          0.50          0.58         0.49 o
   3   6   7        118.81        121.48         1.38 o
   4   6   7          9.08          6.39         0.83 o
   5   6   7         10.02         11.07         0.91 o
   6   6   7         57.58         58.79         1.80 o
   7   6   7         15.08         17.48         3.22 o
  -8   7   7          5.87          3.17         1.57 o
  -7   7   7         10.05         10.11         1.50 o
  -6   7   7          3.88          3.65         1.12 o
  -5   7   7        123.29        116.79         2.05 o
  -4   7   7        589.43        593.39         3.94 o
  -3   7   7        271.13        241.45         1.98 o
  -2   7   7        532.81        457.52         2.78 o
  -1   7   7        172.61        135.75         1.54 o
   0   7   7         80.99         60.96         1.11 o
   1   7   7       1317.37       1275.49         9.02 o
   2   7   7         10.95         10.52         0.72 o
   3   7   7        811.45        803.16         5.53 o
   4   7   7         25.49         18.64         0.93 o
   5   7   7        239.64        213.67         2.17 o
   6   7   7          0.36          0.65         1.40 o
   7   7   7         65.10         60.48         2.85 o
  -8   8   7          1.12          0.61         1.46 o
  -7   8   7         16.07         18.12         1.62 o
  -6   8   7          7.39          8.47         1.39 o
  -5   8   7         60.74         60.64         2.00 o
  -4   8   7         12.43         17.93         1.11 o
  -3   8   7        579.14        603.51         4.12 o
  -2   8   7        437.05        437.16         5.84 o
  -1   8   7        190.83        181.05         2.68 o
   0   8   7        248.40        239.13         2.15 o
   1   8   7         33.94         27.19         0.90 o
   2   8   7         20.68         20.25         0.92 o
   3   8   7        341.56        337.71         2.94 o
   4   8   7        137.12        136.63         1.58 o
   5   8   7          5.09          3.09         0.78 o
   6   8   7         33.81         39.27         2.21 o
  -8   9   7          6.91          4.81         1.70 o
  -7   9   7         60.89         57.07         2.00 o
  -6   9   7         50.86         48.67         1.67 o
  -5   9   7        357.25        355.10         3.29 o
  -4   9   7        433.83        419.14         3.06 o
  -3   9   7        698.24        652.01         5.28 o
  -2   9   7       2417.19       2395.63        13.45 o
  -1   9   7       1773.67       1692.74        10.76 o
   0   9   7       1528.77       1464.42         9.24 o
   1   9   7       1139.20       1061.52         9.26 o
   2   9   7        997.53       1002.43         7.03 o
   3   9   7       1678.23       1609.34         7.79 o
   4   9   7        655.10        651.54         4.03 o
   5   9   7        392.13        382.93         4.78 o
   6   9   7        153.35        159.89         3.09 o
  -8  10   7         26.66         28.22         2.00 o
  -7  10   7          3.33          6.34         1.51 o
  -6  10   7          9.20          8.47         1.37 o
  -5  10   7         10.80          6.96         1.00 o
  -4  10   7        219.74        199.12         2.13 o
  -3  10   7        490.38        476.80         7.70 o
  -2  10   7        598.40        559.35         4.06 o
  -1  10   7         22.37         27.70         1.21 o
   0  10   7        934.24        957.74         8.43 o
   1  10   7        173.54        182.84         1.75 o
   2  10   7        261.74        254.54         4.36 o
   3  10   7         20.62         26.17         1.02 o
   4  10   7         64.18         62.73         2.02 o
   5  10   7         60.54         71.74         2.12 o
   6  10   7         73.84         73.75         2.59 o
  -8  11   7          0.88         -0.78         1.40 o
  -7  11   7          2.69          1.42         1.44 o
  -6  11   7         13.84         19.91         1.70 o
  -5  11   7          2.33          3.58         1.00 o
  -4  11   7         65.17         60.92         1.28 o
  -3  11   7        821.78        846.38         6.10 o
  -2  11   7         72.36         62.35         1.54 o
  -1  11   7       1710.14       1682.15         9.76 o
   0  11   7       1194.24       1129.61       109.60 o
   1  11   7       1907.62       1869.26        11.08 o
   2  11   7        962.07        957.16         6.47 o
   3  11   7        433.85        435.34         4.21 o
   4  11   7        343.18        348.08         3.68 o
   5  11   7         94.84         93.14         2.16 o
   6  11   7         23.67         22.13         2.04 o
  -8  12   7         10.90         11.06         2.02 o
  -7  12   7         12.32         12.94         1.68 o
  -6  12   7        214.82        209.60         2.97 o
  -5  12   7         72.38         71.56         1.73 o
  -4  12   7        194.87        194.73         2.23 o
  -3  12   7         46.67         45.03         1.10 o
  -2  12   7       1635.75       1595.36         9.59 o
  -1  12   7         37.38         41.25         1.13 o
   0  12   7        327.96        301.45         2.78 o
   1  12   7          0.60          3.16         0.65 o
   2  12   7        213.31        234.25         4.12 o
   3  12   7         35.49         33.66         1.27 o
   4  12   7         19.43         24.91         1.79 o
   5  12   7         24.54         25.10         1.66 o
   6  12   7          0.87          3.11         1.58 o
  -7  13   7         10.83         11.33         1.62 o
  -6  13   7         25.32         22.23         1.38 o
  -5  13   7          1.69          1.74         0.96 o
  -4  13   7         77.47         84.30         1.39 o
  -3  13   7         14.95         11.24         0.68 o
  -2  13   7          5.39          4.97         0.97 o
  -1  13   7         58.96         58.14         1.28 o
   0  13   7        107.40        106.46        13.38 o
   1  13   7        102.47         92.67         2.37 o
   2  13   7        126.73        103.22         1.77 o
   3  13   7         18.32         21.27         1.21 o
   4  13   7          0.01          1.91         1.21 o
   5  13   7         50.55         63.72         2.54 o
   6  13   7          0.64          0.53         1.38 o
  -7  14   7         53.72         65.65         1.98 o
  -6  14   7         12.48         14.56         1.52 o
  -5  14   7          2.39          4.26         0.96 o
  -4  14   7        383.23        411.69         3.60 o
  -3  14   7         34.37         27.35         1.31 o
  -2  14   7        187.27        175.99         2.26 o
  -1  14   7         15.35         13.63         0.86 o
   0  14   7         63.64         61.44         5.09 o
   1  14   7        244.66        217.76         3.27 o
   2  14   7          2.77          3.32         0.65 o
   3  14   7         13.24         13.83         0.98 o
   4  14   7          0.56          1.22         1.16 o
   5  14   7         20.74         18.55         1.61 o
   6  14   7         20.80         16.45         1.90 o
  -7  15   7          4.78          4.94         1.74 o
  -6  15   7         18.77         15.27         1.34 o
  -5  15   7          1.42          2.32         0.98 o
  -4  15   7         99.63        103.35         1.47 o
  -3  15   7         12.10         13.87         0.75 o
  -2  15   7         20.61         20.01         1.27 o
  -1  15   7        230.80        238.08         2.36 o
   0  15   7          0.55          0.86         0.40 o
   1  15   7        138.29        123.16         2.94 o
   2  15   7        419.79        396.55         5.43 o
   3  15   7         13.16         12.36         1.30 o
   4  15   7         33.17         32.89         1.90 o
   5  15   7          0.53          1.17         1.30 o
   6  15   7          2.10          2.45         1.65 o
  -7  16   7         35.64         34.84         3.02 o
  -6  16   7         90.57         89.96         2.54 o
  -5  16   7          0.41          0.93         0.82 o
  -4  16   7        444.50        403.86         4.07 o
  -3  16   7         22.13         17.70         0.88 o
  -2  16   7         42.66         46.17         1.37 o
  -1  16   7         27.04         16.81         1.01 o
   0  16   7         73.48         70.91         1.68 o
   1  16   7          9.48         13.35         1.80 o
   2  16   7         18.70         27.13         1.30 o
   3  16   7         29.95         30.00         1.39 o
   4  16   7         53.87         73.51         3.63 o
   5  16   7         98.44        116.51         3.00 o
  -7  17   7          0.05          0.59         1.19 o
  -6  17   7         11.59         17.54         1.47 o
  -5  17   7          0.78          2.18         1.05 o
  -4  17   7         93.60         93.11         1.63 o
  -3  17   7          1.39          0.86         0.43 o
  -2  17   7        133.12        123.82         2.09 o
  -1  17   7         14.94         13.22         1.02 o
   0  17   7          0.17          0.42         0.39 o
   1  17   7         19.33         14.99         1.89 o
   2  17   7         12.98         13.34         0.82 o
   3  17   7          0.03          1.06         0.78 o
   4  17   7         18.95         16.49         1.72 o
   5  17   7          0.07          0.02         1.80 o
  -7  18   7         60.22         65.63         3.58 o
  -6  18   7        128.48        130.55         3.99 o
  -5  18   7         86.97         90.05         2.32 o
  -4  18   7         97.45        108.61         2.19 o
  -3  18   7          0.15          0.63         0.52 o
  -2  18   7        223.81        206.58         3.21 o
  -1  18   7         37.60         40.43         1.77 o
   0  18   7          0.03          0.20         0.31 o
   1  18   7          0.34          1.13         1.54 o
   2  18   7         14.14         16.09         1.42 o
   3  18   7          3.60          3.60         1.50 o
   4  18   7         31.27         25.29         1.82 o
   5  18   7          0.43          0.20         1.53 o
  -6  19   7          8.68          4.60         1.79 o
  -5  19   7         35.89         35.42         1.85 o
  -4  19   7          7.76          6.38         1.52 o
  -3  19   7          6.57          6.63         1.23 o
  -2  19   7         28.60         23.26         1.38 o
  -1  19   7        239.19        235.82         3.97 o
   0  19   7        133.00        123.39         2.99 o
   1  19   7        142.13        160.55         6.21 o
   2  19   7        240.25        237.62         3.71 o
   3  19   7          0.61          2.82         2.06 o
   4  19   7         15.76         17.73         2.53 o
   5  19   7          5.89          4.28         2.74 o
  -6  20   7         14.60         16.41         1.92 o
  -5  20   7          0.65          0.21         1.15 o
  -4  20   7          5.70          9.44         1.70 o
  -3  20   7         29.60         33.31         1.72 o
  -2  20   7         17.14         13.78         1.30 o
  -1  20   7         41.84         39.97         1.77 o
   0  20   7        105.10         88.38         3.59 o
   1  20   7        104.25        113.25         4.21 o
   2  20   7         34.58         32.86         2.40 o
   3  20   7         21.06         25.55         2.34 o
   4  20   7         27.71         34.70         2.77 o
   5  20   7          9.86         10.18         3.44 o
  -6  21   7         13.18         12.93         2.20 o
  -5  21   7         14.69         14.01         1.85 o
  -4  21   7         22.32         30.63         1.97 o
  -3  21   7          4.16          5.05         1.35 o
  -2  21   7         21.82         27.71         1.46 o
  -1  21   7          1.00          1.28         0.73 o
   0  21   7          4.31          8.43         2.28 o
   1  21   7         32.24         36.35         2.52 o
   2  21   7         20.29         22.89         2.35 o
   3  21   7         25.21         24.04         2.55 o
   4  21   7          1.05          0.99         2.04 o
  -5  22   7         45.42         43.84         2.20 o
  -4  22   7          0.13          0.46         1.27 o
  -3  22   7         20.02         20.77         1.57 o
  -2  22   7          5.88          2.58         1.03 o
  -1  22   7          2.52          4.57         1.89 o
   0  22   7          0.01          0.83         1.64 o
   1  22   7         43.05         52.11         3.36 o
   2  22   7         75.46         58.59         2.69 o
   3  22   7          8.96         11.14         2.43 o
   4  22   7         32.95         34.90         3.07 o
  -5  23   7          3.19          1.52         1.41 o
  -4  23   7          6.02          7.37         1.71 o
  -3  23   7         42.81         39.58         2.21 o
  -2  23   7          0.78          1.34         0.98 o
  -1  23   7         38.63         39.83         2.24 o
   0  23   7         15.02          9.92         2.26 o
   1  23   7         50.24         51.41         3.56 o
   2  23   7         25.10         25.04         2.54 o
   3  23   7         19.40         15.79         2.41 o
   4  23   7          0.69         -1.84         2.73 o
  -5  24   7         13.99         16.47         1.89 o
  -4  24   7         13.92          8.45         1.70 o
  -3  24   7        121.88        122.89         3.11 o
  -2  24   7          6.69          8.09         1.87 o
  -1  24   7          0.70          2.61         1.68 o
   0  24   7          3.94          2.23         2.32 o
   1  24   7          1.57          1.44         2.05 o
   2  24   7          1.48          1.17         2.27 o
   3  24   7         15.55         17.10         2.98 o
  -4  25   7          1.59          0.92         1.38 o
  -3  25   7          0.14          0.57         1.27 o
  -2  25   7          2.14         -1.02         1.86 o
  -1  25   7          1.34          1.26         1.78 o
   0  25   7          1.62         -0.26         1.78 o
   1  25   7          9.77          5.68         2.49 o
   2  25   7          0.97          1.00         2.21 o
   3  25   7         20.93         20.78         3.15 o
  -4  26   7          2.91          2.52         1.64 o
  -3  26   7         53.72         66.50         4.38 o
  -2  26   7          1.19          0.73         1.65 o
  -1  26   7          0.39          1.29         2.03 o
   0  26   7         99.07        108.46         5.66 o
   1  26   7         48.19         62.46         3.53 o
   2  26   7         43.72         45.26         3.56 o
  -3  27   7          7.10          7.33         2.35 o
  -2  27   7          9.27          9.90         2.49 o
  -1  27   7         30.93         24.05         4.59 o
   0  27   7          0.03          0.30         1.84 o
   1  27   7         14.39         24.39         3.24 o
  -2  28   7         80.13         90.60         4.09 o
  -1  28   7        102.14        117.79         3.86 o
   0  28   7        107.16        114.33         8.37 o
   1  28   7         21.48         40.65         6.63 o
  -8   0   8         25.49         20.50         3.09 o
  -7   0   8         29.39         33.23         4.89 o
  -6   0   8        176.12        186.13         3.59 o
  -5   0   8         39.82         38.16         2.50 o
  -4   0   8        369.27        359.72         4.82 o
  -3   0   8        367.86        362.41         3.47 o
  -2   0   8        291.70        314.76         5.18 o
  -1   0   8        419.77        404.83         3.15 o
   0   0   8        586.22        580.51         4.57 o
   1   0   8         10.47          7.45         1.02 o
   2   0   8       4981.75       4878.71        37.23 o
   3   0   8         63.95         67.07         1.78 o
   4   0   8        221.05        215.24         2.62 o
   5   0   8        106.29        111.07         3.29 o
   6   0   8        263.23        257.52         4.06 o
  -8   1   8          5.05          4.21         1.75 o
  -7   1   8          0.61         -0.62         1.24 o
  -6   1   8          6.56          6.49         1.26 o
  -5   1   8         14.01         12.95         1.19 o
  -4   1   8         51.35         56.37         1.34 o
  -3   1   8          6.96          9.00         1.03 o
  -2   1   8         27.83         29.13         1.02 o
  -1   1   8        461.93        494.48         3.61 o
   0   1   8        341.96        337.03         2.23 o
   1   1   8         22.06         21.59         0.71 o
   2   1   8        776.58        713.91         5.80 o
   3   1   8          0.04          0.23         0.52 o
   4   1   8         10.59          6.90         0.96 o
   5   1   8         25.53         23.43         1.35 o
   6   1   8         75.84         82.62         2.20 o
  -8   2   8         21.53         18.31         1.84 o
  -7   2   8         18.82         18.08         1.67 o
  -6   2   8         41.82         46.03         1.85 o
  -5   2   8         66.39         69.54         1.44 o
  -4   2   8          0.55          1.95         0.81 o
  -3   2   8          1.71          2.18         0.67 o
  -2   2   8         23.35         21.12         0.71 o
  -1   2   8         57.85         65.92         0.91 o
   0   2   8        293.72        289.30         2.64 o
   1   2   8         11.87         10.87         0.65 o
   2   2   8        298.39        306.81         2.02 o
   3   2   8         40.51         41.35         1.06 o
   4   2   8        334.89        318.16         2.78 o
   5   2   8         93.05        100.71         1.77 o
   6   2   8         26.31         27.38         1.83 o
  -8   3   8         14.21         11.19         2.06 o
  -7   3   8          3.89          2.92         1.46 o
  -6   3   8          0.51          1.33         1.12 o
  -5   3   8         10.42         11.40         1.13 o
  -4   3   8          0.18          1.63         0.73 o
  -3   3   8         25.46         21.04         0.89 o
  -2   3   8        516.30        534.69         4.13 o
  -1   3   8         12.45         11.21         0.52 o
   0   3   8        876.10        837.87         5.05 o
   1   3   8         32.28         39.15         0.77 o
   2   3   8        306.11        285.85         2.12 o
   3   3   8        392.57        383.79         2.70 o
   4   3   8        146.55        132.90         1.69 o
   5   3   8         90.43         97.91         2.20 o
   6   3   8          0.33         -0.80         1.06 o
  -8   4   8         17.53         15.18         1.85 o
  -7   4   8          1.44          1.87         1.33 o
  -6   4   8        204.14        212.77         2.71 o
  -5   4   8        249.06        246.29         2.44 o
  -4   4   8        156.96        146.54         1.68 o
  -3   4   8        284.22        262.12         2.14 o
  -2   4   8         50.14         52.89         0.91 o
  -1   4   8        106.91         90.69         1.18 o
   0   4   8        298.48        292.49         2.60 o
   1   4   8         60.38         51.82         0.83 o
   2   4   8         10.06          6.86         0.78 o
   3   4   8         48.64         46.24         1.11 o
   4   4   8        104.34        109.45         1.58 o
   5   4   8          0.23          0.76         0.93 o
   6   4   8          1.37          1.01         1.11 o
  -8   5   8          2.15          1.47         1.50 o
  -7   5   8          0.90          1.88         1.19 o
  -6   5   8         11.97         13.55         1.34 o
  -5   5   8          1.27          0.72         0.95 o
  -4   5   8          0.27          1.37         0.83 o
  -3   5   8        202.40        202.93         2.30 o
  -2   5   8          6.91          8.34         0.47 o
  -1   5   8          0.37          1.52         0.68 o
   0   5   8         15.32         16.29         0.78 o
   1   5   8          9.08          9.57         0.51 o
   2   5   8         31.59         34.39         0.79 o
   3   5   8        179.92        171.03         1.83 o
   4   5   8          3.16          3.44         0.87 o
   5   5   8         25.76         27.46         1.26 o
   6   5   8          9.90         11.71         1.74 o
  -8   6   8         24.24         26.82         2.19 o
  -7   6   8         91.70         97.09         2.43 o
  -6   6   8         29.68         34.37         1.43 o
  -5   6   8        176.18        181.73         2.12 o
  -4   6   8         58.52         62.20         1.23 o
  -3   6   8        702.70        717.98         5.08 o
  -2   6   8         20.55         20.61         0.96 o
  -1   6   8        319.29        313.52         2.44 o
   0   6   8         42.10         39.27         1.29 o
   1   6   8         77.28         80.36         1.02 o
   2   6   8        286.67        278.67         2.08 o
   3   6   8        149.17        153.21         1.46 o
   4   6   8         86.60         81.44         1.36 o
   5   6   8          2.89          1.80         1.19 o
   6   6   8        101.60        100.51         2.65 o
  -8   7   8          4.11          1.38         1.55 o
  -7   7   8         15.81         15.74         1.93 o
  -6   7   8          0.19         -0.18         1.07 o
  -5   7   8        147.08        143.86         2.45 o
  -4   7   8         96.64         94.21         1.69 o
  -3   7   8          5.90          6.05         0.72 o
  -2   7   8        450.72        436.16         5.24 o
  -1   7   8        146.72        141.83         1.66 o
   0   7   8        960.57        934.85         5.65 o
   1   7   8        151.75        147.51         1.75 o
   2   7   8        359.72        340.89         3.69 o
   3   7   8        171.28        170.44         1.73 o
   4   7   8        104.23         95.53         1.48 o
   5   7   8        145.86        141.34         2.40 o
   6   7   8          1.49          5.37         1.61 o
  -8   8   8        148.99        148.04         3.28 o
  -7   8   8         56.28         54.87         1.90 o
  -6   8   8        462.76        449.40         4.13 o
  -5   8   8        101.16        103.69         2.28 o
  -4   8   8        341.92        330.37         3.55 o
  -3   8   8          0.07         -0.01         0.40 o
  -2   8   8          3.36          3.05         1.19 o
  -1   8   8        730.65        743.69         4.74 o
   0   8   8         13.56          9.59         0.99 o
   1   8   8        558.47        538.98         4.09 o
   2   8   8         11.47         13.76         0.61 o
   3   8   8        148.58        147.63         1.75 o
   4   8   8          0.30          0.23         0.67 o
   5   8   8          1.48          1.19         1.34 o
   6   8   8         30.42         40.49         2.00 o
  -8   9   8          1.90          4.06         1.70 o
  -7   9   8          0.07         -0.39         1.14 o
  -6   9   8         99.56        105.18         2.81 o
  -5   9   8          0.51          1.23         0.83 o
  -4   9   8        317.47        343.46         5.02 o
  -3   9   8         49.63         47.19         1.60 o
  -2   9   8       1831.64       1878.75        11.03 o
  -1   9   8        300.17        299.50         3.24 o
   0   9   8        839.34        806.40         4.99 o
   1   9   8        392.54        360.81         4.07 o
   2   9   8         97.87         97.83         1.95 o
   3   9   8         76.29         66.22         1.12 o
   4   9   8         15.43         14.89         1.36 o
   5   9   8         23.29         28.93         2.04 o
   6   9   8          4.89          9.55         1.72 o
  -8  10   8        117.34        114.46         2.65 o
  -7  10   8         78.74         77.06         2.37 o
  -6  10   8        233.91        253.72         3.82 o
  -5  10   8        337.56        324.09         3.65 o
  -4  10   8        586.39        607.26         7.26 o
  -3  10   8       1839.08       1782.69        13.62 o
  -2  10   8        594.84        592.46         4.42 o
  -1  10   8        472.50        408.19         3.58 o
   0  10   8         45.89         46.79         1.11 o
   1  10   8        736.76        678.30         4.64 o
   2  10   8         10.38         11.06         0.63 o
   3  10   8          1.12          0.93         0.55 o
   4  10   8        175.04        177.40         3.00 o
   5  10   8         53.13         47.93         2.16 o
   6  10   8         25.11         26.48         2.17 o
  -7  11   8          9.04          7.70         1.75 o
  -6  11   8         38.79         38.06         2.05 o
  -5  11   8         24.13         21.26         1.26 o
  -4  11   8        271.30        277.84         5.64 o
  -3  11   8        393.99        396.51         4.17 o
  -2  11   8         37.06         29.67         1.30 o
  -1  11   8         53.06         59.53         1.61 o
   0  11   8        103.35         90.05         1.26 o
   1  11   8         32.06         23.60         1.07 o
   2  11   8         12.94         15.68         0.60 o
   3  11   8         17.84         18.80         1.34 o
   4  11   8          7.35          5.18         1.24 o
   5  11   8          8.30          8.61         1.62 o
   6  11   8          0.05          2.32         1.59 o
  -7  12   8        150.52        129.09         3.52 o
  -6  12   8        149.84        152.21         2.42 o
  -5  12   8        647.72        625.83         9.07 o
  -4  12   8        549.08        548.18         6.90 o
  -3  12   8        433.41        400.97         3.68 o
  -2  12   8       1044.39       1040.33         6.80 o
  -1  12   8       1010.83        971.86         6.19 o
   0  12   8        305.83        285.20         3.49 o
   1  12   8         11.29          6.98         0.85 o
   2  12   8          0.91          0.76         0.42 o
   3  12   8        111.81        101.80         3.02 o
   4  12   8         11.45         15.53         1.34 o
   5  12   8          9.57          9.27         1.48 o
   6  12   8         30.76         36.29         2.20 o
  -7  13   8          0.56          0.87         1.28 o
  -6  13   8         16.45         16.34         1.68 o
  -5  13   8          0.29         -0.85         0.85 o
  -4  13   8         74.66         69.92         1.80 o
  -3  13   8        285.09        268.49         3.92 o
  -2  13   8         40.14         41.39         1.59 o
  -1  13   8        102.10         90.04         1.67 o
   0  13   8          0.05         -0.25         0.54 o
   1  13   8          8.85          7.15         0.72 o
   2  13   8          2.30          5.03         0.85 o
   3  13   8          1.05          0.13         0.92 o
   4  13   8          4.94          5.82         1.19 o
   5  13   8         16.72         16.73         1.73 o
  -7  14   8         34.39         42.71         2.67 o
  -6  14   8         16.83         15.98         1.47 o
  -5  14   8         75.65         79.89         3.12 o
  -4  14   8         30.34         27.04         1.07 o
  -3  14   8        651.86        672.74         6.08 o
  -2  14   8         68.25         72.91         1.81 o
  -1  14   8        243.80        262.24         2.40 o
   0  14   8         41.38         37.69         0.98 o
   1  14   8        526.51        529.44         5.69 o
   2  14   8         71.70         70.66         3.66 o
   3  14   8         19.34         15.59         1.53 o
   4  14   8         59.58         61.47         2.60 o
   5  14   8         21.37         20.71         2.51 o
  -7  15   8          0.26          0.66         1.45 o
  -6  15   8          5.95          5.09         1.65 o
  -5  15   8          0.02          0.18         0.75 o
  -4  15   8         77.73         93.36         2.21 o
  -3  15   8          1.17          1.50         1.26 o
  -2  15   8         62.99         75.34         3.81 o
  -1  15   8          1.79          2.66         0.78 o
   0  15   8         88.63         91.91         1.80 o
   1  15   8         73.22         69.38         2.50 o
   2  15   8         11.30         14.73         1.81 o
   3  15   8         28.28         26.76         2.12 o
   4  15   8         89.20        100.20         3.44 o
   5  15   8         20.00         19.97         2.77 o
  -7  16   8          7.49          6.32         2.25 o
  -6  16   8          2.73          4.63         1.68 o
  -5  16   8          6.35          5.02         1.60 o
  -4  16   8         17.75         22.70         1.61 o
  -3  16   8        122.91        110.29         2.69 o
  -2  16   8         37.38         40.06         1.61 o
  -1  16   8          7.53         11.46         1.01 o
   0  16   8        123.89        129.54         2.92 o
   1  16   8          1.28          1.21         1.82 o
   2  16   8         27.88         23.44         2.26 o
   3  16   8          3.22          5.81         1.93 o
   4  16   8          5.67          5.05         2.29 o
   5  16   8         28.46         19.44         2.87 o
  -6  17   8          0.02          0.38         1.35 o
  -5  17   8        113.24        118.32         3.02 o
  -4  17   8        277.34        278.95         3.71 o
  -3  17   8          0.03          0.69         1.04 o
  -2  17   8         34.83         30.89         1.92 o
  -1  17   8        177.55        160.13         2.20 o
   0  17   8         49.43         55.71         2.62 o
   1  17   8          6.84          5.03         1.99 o
   2  17   8         14.07         18.63         2.14 o
   3  17   8         20.28         20.81         2.53 o
   4  17   8         16.27         19.10         3.03 o
   5  17   8          1.93          0.40         2.51 o
  -6  18   8          0.32          0.29         1.44 o
  -5  18   8          3.35          4.62         1.52 o
  -4  18   8         22.82         22.71         1.68 o
  -3  18   8          2.80          2.75         1.26 o
  -2  18   8         21.31         17.44         1.46 o
  -1  18   8         81.25         82.39         2.33 o
   0  18   8          0.65          1.96         2.26 o
   1  18   8          9.22         13.70         2.53 o
   2  18   8         44.07         37.16         2.43 o
   3  18   8         28.58         37.37         3.73 o
   4  18   8         37.93         43.71         2.91 o
  -6  19   8         28.40         31.18         2.19 o
  -5  19   8          0.01          0.10         1.34 o
  -4  19   8         68.31         58.40         2.27 o
  -3  19   8          1.14          2.76         1.15 o
  -2  19   8         34.17         33.01         1.59 o
  -1  19   8         80.06         87.80         2.52 o
   0  19   8         12.59         16.61         2.87 o
   1  19   8          4.15          0.64         1.92 o
   2  19   8          0.01          0.53         1.63 o
   3  19   8          8.16          9.60         2.50 o
   4  19   8         23.12         25.56         3.02 o
  -6  20   8          3.94          2.93         1.59 o
  -5  20   8          0.03         -0.28         1.43 o
  -4  20   8         47.83         54.88         2.17 o
  -3  20   8          9.36         10.13         1.42 o
  -2  20   8         42.47         45.57         1.56 o
  -1  20   8          7.46          9.90         1.95 o
   0  20   8          2.55          7.77         2.22 o
   1  20   8        181.84        200.19         4.49 o
   2  20   8         49.49         50.56         3.64 o
   3  20   8          0.37          1.29         2.19 o
   4  20   8         30.72         35.36         3.32 o
  -5  21   8          9.18          7.50         2.05 o
  -4  21   8         73.62         71.33         2.47 o
  -3  21   8         66.01         60.52         1.94 o
  -2  21   8         42.01         41.32         1.94 o
  -1  21   8         26.69         24.54         2.28 o
   0  21   8          3.02          7.35         2.54 o
   1  21   8        181.07        190.41         5.10 o
   2  21   8         16.52         31.79         2.85 o
   3  21   8         70.14         77.43         4.10 o
   4  21   8         29.32         48.48         4.39 o
  -5  22   8          2.87          0.62         1.49 o
  -4  22   8          0.12         -0.18         1.34 o
  -3  22   8          7.65          5.51         1.59 o
  -2  22   8          0.01         -0.13         1.58 o
  -1  22   8          5.07          4.62         1.95 o
   0  22   8          1.18          1.73         1.99 o
   1  22   8         93.73         85.65         3.64 o
   2  22   8         24.65         26.49         2.85 o
   3  22   8         28.06         35.56         5.32 o
  -4  23   8          5.13          2.73         1.48 o
  -3  23   8         28.07         30.12         2.11 o
  -2  23   8         73.24         80.07         3.53 o
  -1  23   8         63.72         56.10         2.80 o
   0  23   8         46.92         52.32         3.20 o
   1  23   8         77.92         83.05         3.75 o
   2  23   8          0.31          5.14         2.61 o
   3  23   8         66.18         69.83         3.59 o
  -4  24   8          1.20          2.35         1.48 o
  -3  24   8          2.46          2.37         2.51 o
  -2  24   8         32.19         42.33         2.93 o
  -1  24   8         29.61         31.73         2.91 o
   0  24   8        141.66        162.03         4.42 o
   1  24   8         13.55         16.42         2.96 o
   2  24   8        129.21        158.73         4.75 o
  -3  25   8         19.08         25.51         3.23 o
  -2  25   8        115.66        138.87         4.88 o
  -1  25   8        209.13        201.88        25.80 o
   0  25   8         53.88         57.84         3.27 o
   1  25   8        201.52        223.48         5.31 o
   2  25   8          4.85          7.71         3.03 o
  -3  26   8         61.76         71.27         3.29 o
  -2  26   8          0.01          0.80         2.05 o
  -1  26   8         59.11         76.01         3.49 o
   0  26   8         12.22         11.62         2.84 o
   1  26   8         20.50         21.32         3.29 o
  -2  27   8        163.01        192.49         5.38 o
  -1  27   8         54.63         58.79         6.26 o
   0  27   8        107.34        118.69         5.46 o
  -8   1   9          2.42          1.18         1.46 o
  -7   1   9          0.06          0.79         1.13 o
  -6   1   9         97.96         94.62         2.11 o
  -5   1   9          0.31          0.95         0.85 o
  -4   1   9        412.11        387.90         3.28 o
  -3   1   9         79.85         81.81         1.42 o
  -2   1   9        242.95        207.08         1.53 o
  -1   1   9        335.04        338.59         2.13 o
   0   1   9         20.22          9.90         0.65 o
   1   1   9        301.37        296.24         2.36 o
   2   1   9        106.07        129.55         1.49 o
   3   1   9          5.40          5.64         0.82 o
   4   1   9          0.48          1.25         0.80 o
   5   1   9         35.60         37.92         1.61 o
   6   1   9         11.03          9.27         1.30 o
  -8   2   9          0.85          1.29         1.42 o
  -7   2   9         22.96         24.87         1.63 o
  -6   2   9         11.60          9.88         1.43 o
  -5   2   9          5.86          6.71         0.99 o
  -4   2   9        194.62        194.08         2.66 o
  -3   2   9          7.26          5.57         0.86 o
  -2   2   9         25.23         23.72         0.77 o
  -1   2   9        103.31        106.81         1.05 o
   0   2   9          0.47          0.56         0.45 o
   1   2   9        322.68        310.93         2.46 o
   2   2   9         52.52         50.07         1.10 o
   3   2   9         22.32         26.02         0.98 o
   4   2   9          0.63          1.59         0.88 o
   5   2   9         49.55         60.99         2.01 o
   6   2   9          1.52          1.67         1.19 o
  -8   3   9         19.09         18.03         2.04 o
  -7   3   9          0.05          0.33         1.20 o
  -6   3   9         10.68         11.90         1.35 o
  -5   3   9          0.15          1.19         0.92 o
  -4   3   9          2.65          1.63         0.71 o
  -3   3   9         90.19         80.65         1.45 o
  -2   3   9         15.57         13.02         0.69 o
  -1   3   9        454.99        429.37         2.51 o
   0   3   9         41.80         26.63         0.99 o
   1   3   9        393.06        367.95         2.51 o
   2   3   9        976.55        932.29         7.82 o
   3   3   9         18.93         15.81         0.91 o
   4   3   9        108.01        111.78         1.95 o
   5   3   9         31.82         38.69         1.65 o
   6   3   9         22.52         22.47         1.53 o
  -8   4   9          0.79          3.22         1.53 o
  -7   4   9         10.77         10.52         1.55 o
  -6   4   9          0.11          0.68         0.85 o
  -5   4   9          2.62          4.56         0.96 o
  -4   4   9          3.18          3.11         0.89 o
  -3   4   9         31.57         33.99         0.91 o
  -2   4   9        347.99        374.59         2.42 o
  -1   4   9         18.12         18.37         0.75 o
   0   4   9          1.96          4.65         0.45 o
   1   4   9        155.36        153.02         1.92 o
   2   4   9        131.80        122.97         1.58 o
   3   4   9         14.45         15.27         0.78 o
   4   4   9         47.88         49.85         1.33 o
   5   4   9         57.02         62.09         1.64 o
   6   4   9         32.62         34.10         2.10 o
  -8   5   9         35.16         37.55         2.54 o
  -7   5   9         16.30         14.62         1.57 o
  -6   5   9        155.12        157.28         2.41 o
  -5   5   9         11.66         11.10         1.04 o
  -4   5   9        278.31        272.42         3.00 o
  -3   5   9        289.13        287.26         2.82 o
  -2   5   9         61.27         52.95         1.39 o
  -1   5   9        517.94        490.91         3.70 o
   0   5   9        291.54        291.92         2.93 o
   1   5   9        589.55        538.12         3.37 o
   2   5   9         10.35         10.70         0.89 o
   3   5   9        124.98        114.52         1.37 o
   4   5   9         98.63         97.60         1.63 o
   5   5   9        135.58        137.47         3.25 o
   6   5   9         18.28         16.64         1.84 o
  -7   6   9          5.44          4.44         1.50 o
  -6   6   9         21.51         21.95         1.39 o
  -5   6   9         31.98         32.92         1.49 o
  -4   6   9         33.07         40.58         2.11 o
  -3   6   9        102.70        108.36         1.39 o
  -2   6   9          0.08         -0.05         0.75 o
  -1   6   9         20.90         23.13         1.02 o
   0   6   9         46.36         44.18         1.58 o
   1   6   9          0.07          0.72         0.42 o
   2   6   9         50.01         44.48         1.12 o
   3   6   9         17.74         12.36         1.11 o
   4   6   9         82.59         76.00         1.48 o
   5   6   9          5.38          4.79         1.24 o
   6   6   9          9.10          4.91         1.67 o
  -7   7   9        127.86        132.34         3.28 o
  -6   7   9         41.99         48.07         1.65 o
  -5   7   9        398.45        392.41         5.64 o
  -4   7   9          3.30          1.81         0.75 o
  -3   7   9        814.25        756.21         7.14 o
  -2   7   9         15.27         15.32         1.08 o
  -1   7   9        308.64        287.52         2.87 o
   0   7   9          9.13          9.45         1.18 o
   1   7   9         62.55         62.58         1.59 o
   2   7   9          6.57          5.82         0.78 o
   3   7   9        233.93        225.50         2.40 o
   4   7   9          1.14          1.17         0.75 o
   5   7   9          0.88          1.20         1.14 o
  -7   8   9         67.83         68.58         2.23 o
  -6   8   9         95.24         90.31         2.74 o
  -5   8   9         43.21         47.03         1.69 o
  -4   8   9         36.45         29.59         1.78 o
  -3   8   9        989.41       1013.85         8.74 o
  -2   8   9         44.47         48.10         1.44 o
  -1   8   9         91.84         81.41         1.67 o
   0   8   9        457.34        451.34         3.83 o
   1   8   9         47.95         49.23         1.39 o
   2   8   9         19.64         20.64         1.26 o
   3   8   9         16.14         16.21         0.95 o
   4   8   9          0.61          1.87         1.26 o
   5   8   9         13.29         16.89         1.57 o
  -7   9   9        595.94        568.58         6.00 o
  -6   9   9         31.74         30.91         1.75 o
  -5   9   9       1038.37       1020.81         8.40 o
  -4   9   9         33.96         35.67         1.79 o
  -3   9   9       1435.25       1414.59        10.70 o
  -2   9   9         27.47         27.70         1.43 o
  -1   9   9       1029.02        996.97         6.68 o
   0   9   9         83.89         69.95         1.57 o
   1   9   9         54.22         59.78         1.26 o
   2   9   9        109.08        103.76         2.32 o
   3   9   9         62.96         63.19         1.65 o
   4   9   9         99.57        103.94         5.76 o
   5   9   9         16.71         13.66         1.55 o
  -7  10   9          4.86          5.80         1.73 o
  -6  10   9         94.87         88.05         2.13 o
  -5  10   9        108.01        117.87         2.80 o
  -4  10   9         37.04         31.53         0.97 o
  -3  10   9          0.31         -0.28         0.96 o
  -2  10   9         14.02         23.20         1.24 o
  -1  10   9        224.25        214.42         2.43 o
   0  10   9         14.13         12.12         1.07 o
   1  10   9          2.78          2.23         1.00 o
   2  10   9          4.95          4.31         0.70 o
   3  10   9          0.50          0.17         0.98 o
   4  10   9         11.64          5.80         1.17 o
   5  10   9          2.20          0.80         1.03 o
  -7  11   9        259.74        261.02         3.87 o
  -6  11   9         28.46         20.49         1.46 o
  -5  11   9        520.64        532.64         5.32 o
  -4  11   9          2.62          1.37         0.84 o
  -3  11   9        130.13        144.20         2.28 o
  -2  11   9          1.32          1.66         0.97 o
  -1  11   9         79.11         86.86         1.65 o
   0  11   9          0.06         -0.34         0.78 o
   1  11   9         65.32         58.89         1.83 o
   2  11   9         14.56         15.57         0.92 o
   3  11   9          1.05          1.26         1.46 o
   4  11   9         54.15         57.78         2.78 o
   5  11   9          4.72          4.44         2.37 o
  -7  12   9          3.05          0.78         1.77 o
  -6  12   9          4.44          5.04         1.79 o
  -5  12   9          1.20          1.24         1.65 o
  -4  12   9          0.55          0.65         1.38 o
  -3  12   9         27.20         26.85         1.49 o
  -2  12   9        153.98        148.60         2.26 o
  -1  12   9          0.88          2.13         0.97 o
   0  12   9         95.58         96.08         1.89 o
   1  12   9        267.07        221.30         4.36 o
   2  12   9         29.48         35.93         2.17 o
   3  12   9         83.93         70.47         2.66 o
   4  12   9         10.13         17.27         2.59 o
   5  12   9         31.34         36.46         2.84 o
  -7  13   9         24.69         23.36         2.44 o
  -6  13   9          8.15          5.01         1.83 o
  -5  13   9         14.34          8.44         2.40 o
  -4  13   9         11.71         11.04         1.39 o
  -3  13   9         15.77         13.48         1.59 o
  -2  13   9         30.90         32.89         1.59 o
  -1  13   9        392.04        391.39         4.20 o
   0  13   9         10.22         11.08         1.06 o
   1  13   9        159.14        158.89         2.96 o
   2  13   9         14.50         10.03         2.71 o
   3  13   9        143.08        154.76         3.18 o
   4  13   9          5.61          8.08         2.26 o
   5  13   9          9.54          6.95         2.41 o
  -7  14   9          0.58          3.18         1.96 o
  -6  14   9         33.27         26.66         3.95 o
  -5  14   9         25.91         30.59         2.18 o
  -4  14   9         57.32         62.96         1.97 o
  -3  14   9          2.74          4.80         1.33 o
  -2  14   9         70.71         79.17         2.28 o
  -1  14   9        110.22        103.14         3.07 o
   0  14   9         62.25         77.54         2.51 o
   1  14   9          3.03          0.56         1.61 o
   2  14   9         18.83         27.62         3.08 o
   3  14   9         20.81         20.24         2.36 o
   4  14   9         28.42         30.82         2.97 o
   5  14   9          0.02         -0.64         2.40 o
  -6  15   9         10.04         12.52         2.06 o
  -5  15   9          0.02          0.43         1.15 o
  -4  15   9         15.92         14.49         1.70 o
  -3  15   9        132.77        134.17         2.42 o
  -2  15   9         19.60         27.02         2.03 o
  -1  15   9         53.01         65.05         1.78 o
   0  15   9         14.81         13.83         1.18 o
   1  15   9        296.33        318.14         5.22 o
   2  15   9          0.02          1.08         1.77 o
   3  15   9         68.57         87.50         3.29 o
   4  15   9          1.30          0.97         2.74 o
  -6  16   9          2.04          1.46         1.64 o
  -5  16   9         56.03         56.45         2.30 o
  -4  16   9         17.85         14.18         1.99 o
  -3  16   9         13.00         13.58         1.43 o
  -2  16   9          0.68          0.03         1.05 o
  -1  16   9        102.19         96.74         1.79 o
   0  16   9         18.82         18.60         2.24 o
   1  16   9         49.18         55.33         3.04 o
   2  16   9          0.99          2.04         1.91 o
   3  16   9         89.83        102.48         3.10 o
   4  16   9          2.26          2.97         2.39 o
  -6  17   9          0.25          1.05         1.52 o
  -5  17   9         12.04         13.91         1.97 o
  -4  17   9          1.70         -0.01         1.24 o
  -3  17   9        113.54         99.29         2.43 o
  -2  17   9         21.77         26.60         1.66 o
  -1  17   9         19.67         20.98         1.09 o
   0  17   9          3.91          7.32         1.93 o
   1  17   9          0.01         -0.80         1.79 o
   2  17   9         47.44         55.35         2.81 o
   3  17   9         24.16         25.11         2.62 o
   4  17   9         24.56         30.06         3.07 o
  -6  18   9         13.52         10.57         2.22 o
  -5  18   9         56.89         59.89         2.52 o
  -4  18   9         13.46         15.22         1.88 o
  -3  18   9          8.27          8.55         1.63 o
  -2  18   9         21.68         22.71         1.66 o
  -1  18   9          0.38          1.40         1.06 o
   0  18   9         95.08        114.11         3.46 o
   1  18   9        165.04        160.79         5.15 o
   2  18   9          1.19          2.94         2.47 o
   3  18   9        203.26        217.57         4.72 o
   4  18   9          0.09         -0.50         2.02 o
  -5  19   9         37.84         29.30         2.15 o
  -4  19   9          0.65         -0.14         1.66 o
  -3  19   9         24.56         24.00         1.84 o
  -2  19   9          1.37          3.47         1.34 o
  -1  19   9         16.48         18.22         2.29 o
   0  19   9         86.51        106.97         3.87 o
   1  19   9         14.37         25.83         3.44 o
   2  19   9          6.92         10.47         2.66 o
   3  19   9          0.62          2.48         2.25 o
  -5  20   9         84.35         83.65         3.48 o
  -4  20   9         34.92         30.28         2.48 o
  -3  20   9         20.59         24.96         1.73 o
  -2  20   9          9.01         13.45         2.07 o
  -1  20   9         70.67         90.91         3.44 o
   0  20   9          0.03          0.14         1.92 o
   1  20   9         48.49         64.84         4.12 o
   2  20   9          2.80          2.78         2.44 o
   3  20   9         53.84         55.56         8.81 o
  -5  21   9          1.32          5.43         1.91 o
  -4  21   9         35.94         38.53         2.32 o
  -3  21   9          0.05         -0.94         1.23 o
  -2  21   9         46.64         58.06         3.55 o
  -1  21   9          3.90          3.22         2.03 o
   0  21   9         92.53        121.14         4.67 o
   1  21   9          1.46          2.12         2.43 o
   2  21   9        112.04        131.39         4.77 o
   3  21   9         13.80         20.40         3.05 o
  -4  22   9         36.49         40.86         2.27 o
  -3  22   9         87.85        105.05         3.20 o
  -2  22   9          8.56          3.15         2.07 o
  -1  22   9          0.03          1.59         2.25 o
   0  22   9          2.28          2.07         2.64 o
   1  22   9         54.00         39.85         3.54 o
   2  22   9          0.01          0.23         1.95 o
  -4  23   9         10.48         11.77         2.05 o
  -3  23   9          9.42          7.70         2.60 o
  -2  23   9         28.82         35.12         3.20 o
  -1  23   9          5.10          2.80         2.44 o
   0  23   9         26.10         33.42         4.16 o
   1  23   9         14.17         12.72         3.49 o
   2  23   9          7.58          9.21         2.75 o
  -3  24   9          0.02          0.27         2.64 o
  -2  24   9          0.80          3.37         2.42 o
  -1  24   9          0.03         -2.60         2.71 o
   0  24   9          0.80          6.95         3.68 o
   1  24   9          3.33          1.66         2.93 o
  -2  25   9          0.12         -0.20         1.70 o
  -1  25   9          5.49          9.10         2.82 o
   0  25   9         20.97         17.89         2.84 o
  -7   0  10          1.83          1.05         2.08 o
  -6   0  10         12.73         12.37         1.79 o
  -5   0  10         87.24         87.20         4.36 o
  -4   0  10        208.13        197.02         3.82 o
  -3   0  10          6.54          6.07         1.38 o
  -2   0  10        164.82        133.74         1.59 o
  -1   0  10        162.72        144.71         1.88 o
   0   0  10        414.95        360.19         3.65 o
   1   0  10        726.33        671.40         5.61 o
   2   0  10       1225.23       1136.57         9.84 o
   3   0  10        480.73        445.96         7.65 o
   4   0  10        459.64        417.13         6.53 o
   5   0  10         15.82         20.63         4.78 o
  -7   1  10         17.97         19.06         1.66 o
  -6   1  10         16.90         15.93         1.48 o
  -5   1  10         13.22         15.25         1.29 o
  -4   1  10        305.83        294.41         2.84 o
  -3   1  10         31.64         34.26         1.17 o
  -2   1  10         32.28         25.51         0.95 o
  -1   1  10         10.98         10.04         0.67 o
   0   1  10         27.27         24.97         0.92 o
   1   1  10        494.15        479.96         3.60 o
   2   1  10         76.00         69.55         1.85 o
   3   1  10         34.92         38.50         1.66 o
   4   1  10         57.08         56.14         1.57 o
   5   1  10          0.94          0.41         0.92 o
  -7   2  10          3.72          4.65         1.47 o
  -6   2  10         22.35         19.34         1.37 o
  -5   2  10          5.74          3.21         0.95 o
  -4   2  10          2.73          4.30         0.93 o
  -3   2  10          0.37          1.06         0.74 o
  -2   2  10        109.79         91.00         1.59 o
  -1   2  10        143.29        129.44         1.32 o
   0   2  10        145.77        114.30         1.30 o
   1   2  10        222.85        201.54         2.04 o
   2   2  10         41.05         31.80         1.06 o
   3   2  10         12.23         10.76         1.17 o
   4   2  10         35.09         26.53         1.25 o
   5   2  10         89.44         89.14         1.92 o
  -7   3  10          3.88          2.85         1.52 o
  -6   3  10         21.44         18.13         2.36 o
  -5   3  10         30.96         37.12         1.77 o
  -4   3  10        266.40        265.32         3.00 o
  -3   3  10         14.51         12.79         1.06 o
  -2   3  10        481.59        459.92         2.83 o
  -1   3  10         46.94         39.10         0.89 o
   0   3  10         47.22         47.21         1.01 o
   1   3  10         77.95         89.71         1.73 o
   2   3  10          0.06          0.80         0.61 o
   3   3  10         14.85         10.23         0.94 o
   4   3  10         11.57         14.71         1.36 o
   5   3  10         29.58         32.59         1.83 o
  -7   4  10         17.52         17.45         1.75 o
  -6   4  10          6.81          7.40         1.29 o
  -5   4  10         66.02         65.46         2.34 o
  -4   4  10        331.94        330.98         3.11 o
  -3   4  10         51.71         44.32         2.51 o
  -2   4  10        152.89        142.77         1.89 o
  -1   4  10        110.02        111.92         1.06 o
   0   4  10        125.78        111.36         1.26 o
   1   4  10        807.08        798.08         7.95 o
   2   4  10         67.12         69.57         1.48 o
   3   4  10         55.49         53.49         1.34 o
   4   4  10         79.96         76.39         1.71 o
   5   4  10         34.75         34.49         1.92 o
  -7   5  10          3.68          1.82         1.31 o
  -6   5  10          0.15          0.84         1.24 o
  -5   5  10         23.14         16.74         1.47 o
  -4   5  10         41.72         34.73         1.13 o
  -3   5  10        521.55        509.18        10.19 o
  -2   5  10         94.47        105.67         1.69 o
  -1   5  10        284.81        268.13         3.16 o
   0   5  10        343.12        326.51         3.24 o
   1   5  10        119.17        118.78         2.15 o
   2   5  10         44.36         41.08         1.49 o
   3   5  10          7.95          4.94         0.80 o
   4   5  10          0.50          0.02         0.85 o
   5   5  10          1.88          2.81         1.20 o
  -7   6  10          3.71          2.15         1.57 o
  -6   6  10         49.38         50.23         2.85 o
  -5   6  10          0.00          0.61         0.90 o
  -4   6  10         19.70         16.37         1.19 o
  -3   6  10          2.05          1.05         0.41 o
  -2   6  10         21.75         18.33         1.20 o
  -1   6  10          0.05         -0.04         0.62 o
   0   6  10        355.37        352.32         3.92 o
   1   6  10         52.11         47.95         1.38 o
   2   6  10         12.84         10.70         0.81 o
   3   6  10         77.90         76.52         2.33 o
   4   6  10          1.11         -0.77         0.95 o
   5   6  10         10.78          8.52         1.36 o
  -7   7  10          1.93          2.07         1.23 o
  -6   7  10         17.26         13.53         1.49 o
  -5   7  10          2.28          1.72         0.81 o
  -4   7  10          0.29          0.57         0.56 o
  -3   7  10        134.23        135.96         2.34 o
  -2   7  10        187.09        186.62         2.45 o
  -1   7  10          1.83          2.73         0.90 o
   0   7  10         60.16         60.64         1.67 o
   1   7  10         58.90         63.36         1.51 o
   2   7  10         14.43         16.66         1.20 o
   3   7  10         47.34         52.49         1.43 o
   4   7  10          0.75          1.16         1.33 o
   5   7  10          7.29          9.80         1.56 o
  -7   8  10         65.56         65.99         3.01 o
  -6   8  10         24.76         19.66         2.00 o
  -5   8  10          5.66          4.62         1.59 o
  -4   8  10          8.16          5.75         1.48 o
  -3   8  10         87.43         79.46         1.88 o
  -2   8  10        123.90        124.97         2.22 o
  -1   8  10        319.28        299.33         3.57 o
   0   8  10          2.10          3.21         1.19 o
   1   8  10        116.52        113.59         1.87 o
   2   8  10          0.00         -0.06         0.92 o
   3   8  10         64.76         66.99         7.12 o
   4   8  10         14.73         12.62         2.88 o
   5   8  10          0.04          0.51         2.15 o
  -7   9  10          4.78          3.07         1.98 o
  -6   9  10         48.45         48.68         2.77 o
  -5   9  10          4.76          2.32         1.68 o
  -4   9  10         78.67         87.24         2.34 o
  -3   9  10         13.52         15.51         1.39 o
  -2   9  10          3.04          5.02         1.05 o
  -1   9  10        142.83        130.45         1.77 o
   0   9  10        165.04        170.05         2.53 o
   1   9  10         37.92         37.28         1.98 o
   2   9  10          0.50          0.65         0.86 o
   3   9  10          3.31          2.59         2.38 o
   4   9  10         14.30         15.01         2.96 o
   5   9  10         12.64         10.30         2.49 o
  -7  10  10        160.26        165.90         3.87 o
  -6  10  10         49.99         65.10         2.99 o
  -5  10  10         41.27         41.98         2.41 o
  -4  10  10         12.49         19.19         2.53 o
  -3  10  10          0.12          0.03         0.97 o
  -2  10  10          0.26          0.76         0.98 o
  -1  10  10        144.25        152.40         1.88 o
   0  10  10          1.11          1.10         0.97 o
   1  10  10        246.96        248.40         4.39 o
   2  10  10          2.94          1.74         1.78 o
   3  10  10        118.74        125.50         7.08 o
   4  10  10         74.64         77.27         3.26 o
  -6  11  10          1.71          0.36         1.59 o
  -5  11  10         38.21         34.99         2.14 o
  -4  11  10          5.63          3.40         1.35 o
  -3  11  10         32.70         32.19         1.93 o
  -2  11  10          0.64          1.82         0.96 o
  -1  11  10         12.27         11.87         1.22 o
   0  11  10        153.88        140.34         2.99 o
   1  11  10         36.49         31.44         1.71 o
   2  11  10          3.29          2.97         1.75 o
   3  11  10         11.93          8.11         3.57 o
   4  11  10         92.50         91.62         3.52 o
  -6  12  10         11.93         11.24         3.24 o
  -5  12  10         19.94          9.21         3.70 o
  -4  12  10         49.16         55.03         1.95 o
  -3  12  10         16.19         22.48         1.68 o
  -2  12  10          0.25          1.60         1.12 o
  -1  12  10         29.52         34.36         2.55 o
   0  12  10          4.40          4.91         1.05 o
   1  12  10          0.57         -0.51         0.76 o
   2  12  10          1.95         -0.48         1.63 o
   3  12  10         20.17         18.74         6.35 o
   4  12  10         30.96         34.24         3.41 o
  -6  13  10          6.60          2.86         1.89 o
  -5  13  10         66.27         72.65         2.46 o
  -4  13  10         12.77         11.22         1.54 o
  -3  13  10         83.26         78.90         1.98 o
  -2  13  10         51.02         56.79         1.92 o
  -1  13  10        106.26         95.63         6.82 o
   0  13  10          5.74          7.32         1.06 o
   1  13  10         16.09         17.96         2.68 o
   2  13  10        292.11        303.05         5.24 o
   3  13  10        159.45        168.35         4.72 o
   4  13  10          8.75         13.06         2.48 o
  -6  14  10          6.41          3.00         1.78 o
  -5  14  10         25.19         18.35         4.03 o
  -4  14  10         12.72         11.85         1.72 o
  -3  14  10         15.47         10.89         1.55 o
  -2  14  10          0.06          2.35         1.23 o
  -1  14  10         35.01         30.57         2.57 o
   0  14  10         20.68          9.86         2.11 o
   1  14  10          0.37          1.35         2.16 o
   2  14  10          0.01          0.26         1.77 o
   3  14  10          0.83          2.39         2.30 o
   4  14  10          1.08         -0.04         2.04 o
  -6  15  10          0.60          0.49         1.38 o
  -5  15  10         33.12         36.47         2.78 o
  -4  15  10         23.22         26.60         2.33 o
  -3  15  10         23.94         20.85         1.70 o
  -2  15  10         11.11          8.83         1.45 o
  -1  15  10          3.10          1.98         0.83 o
   0  15  10         31.20         34.85         2.78 o
   1  15  10          2.50         -0.33         2.33 o
   2  15  10         13.52          8.74         3.05 o
   3  15  10         17.01         15.53         6.21 o
   4  15  10          0.13         -0.66         2.13 o
  -6  16  10          4.74          5.53         1.84 o
  -5  16  10         91.08         93.81         2.83 o
  -4  16  10         18.05         26.37         2.00 o
  -3  16  10          7.14          3.61         1.32 o
  -2  16  10          0.04          2.13         1.22 o
  -1  16  10         44.66         38.89         2.66 o
   0  16  10          4.42          5.42         2.32 o
   1  16  10          3.08          0.59         2.20 o
   2  16  10          4.64          0.73         1.95 o
   3  16  10         37.37         39.82         7.14 o
  -5  17  10        123.33        131.16         3.59 o
  -4  17  10         58.39         51.97         3.00 o
  -3  17  10         73.58         82.07         2.15 o
  -2  17  10          4.05          3.52         1.27 o
  -1  17  10         80.01        107.87         5.10 o
   0  17  10        120.07        127.82         4.10 o
   1  17  10         78.62         97.16         7.18 o
   2  17  10         22.64         31.34         3.29 o
   3  17  10          1.81          2.96         2.36 o
  -5  18  10          1.10          2.06         1.70 o
  -4  18  10          3.84          4.98         1.82 o
  -3  18  10         98.16         91.04         2.53 o
  -2  18  10         17.76         19.52         1.66 o
  -1  18  10        103.69        121.87         4.17 o
   0  18  10         47.17         48.23         6.51 o
   1  18  10         80.08         95.86         4.44 o
   2  18  10        168.06        179.02         5.89 o
   3  18  10          5.02          4.11         3.20 o
  -5  19  10         27.65         30.95         2.46 o
  -4  19  10         26.66         24.29         2.40 o
  -3  19  10        244.01        266.36         5.61 o
  -2  19  10          7.39          6.67         2.23 o
  -1  19  10        281.45        299.12         5.92 o
   0  19  10          2.37          1.15         2.51 o
   1  19  10         46.12         66.66         4.70 o
   2  19  10         30.61         37.90         5.11 o
  -4  20  10         17.49         13.28         2.18 o
  -3  20  10         34.39         35.41         2.94 o
  -2  20  10        113.26        118.25         3.69 o
  -1  20  10          0.01          0.98         2.28 o
   0  20  10         40.32         44.57         3.85 o
   1  20  10          0.02         -1.67         2.75 o
   2  20  10          1.36         -0.44         2.40 o
  -4  21  10          3.67          5.14         2.22 o
  -3  21  10          1.16          0.78         2.17 o
  -2  21  10         29.96         37.49         3.23 o
  -1  21  10          0.98          2.54         2.79 o
   0  21  10         67.75         81.10         4.35 o
   1  21  10          1.94          1.73         2.86 o
   2  21  10        230.91        282.50         7.14 o
  -3  22  10         15.97         13.48         2.57 o
  -2  22  10         11.04          7.91         2.50 o
  -1  22  10          7.13          6.25         3.67 o
   0  22  10          4.61          4.08         2.71 o
   1  22  10          0.26          1.10         2.85 o
  -2  23  10         26.86         29.43         3.60 o
  -1  23  10          0.83          1.61         2.89 o
   0  23  10         78.53         89.57         4.26 o
  -7   1  11         12.88         12.21         1.74 o
  -6   1  11        203.74        210.93         2.93 o
  -5   1  11         58.56         50.08         1.86 o
  -4   1  11        251.23        236.49         2.61 o
  -3   1  11         18.22         10.95         0.80 o
  -2   1  11        187.47        159.17         1.53 o
  -1   1  11          1.85          1.37         0.54 o
   0   1  11        115.41         90.28         1.41 o
   1   1  11        140.98        148.38         2.68 o
   2   1  11          1.63         -0.39         0.80 o
   3   1  11        114.85        107.99         1.99 o
   4   1  11         39.50         39.06         1.70 o
  -7   2  11          0.01          1.27         1.24 o
  -6   2  11          0.06          0.91         1.06 o
  -5   2  11         74.33         74.60         2.13 o
  -4   2  11        141.75        136.92         1.88 o
  -3   2  11         22.06         26.03         0.86 o
  -2   2  11        127.02        119.75         1.49 o
  -1   2  11          6.68          4.09         0.71 o
   0   2  11         22.19         23.85         0.87 o
   1   2  11          6.46          4.80         1.06 o
   2   2  11         10.27          7.27         1.51 o
   3   2  11         23.56         26.26         1.56 o
   4   2  11          1.81          0.13         0.94 o
  -7   3  11         15.58         13.17         1.57 o
  -6   3  11         17.42         12.91         2.20 o
  -5   3  11          1.71          0.61         0.86 o
  -4   3  11         37.30         35.20         1.33 o
  -3   3  11         47.39         41.35         0.95 o
  -2   3  11         12.49          9.10         0.60 o
  -1   3  11          8.40         11.07         0.67 o
   0   3  11          0.16          0.44         0.45 o
   1   3  11         61.29         58.12         1.64 o
   2   3  11          2.27          1.76         0.93 o
   3   3  11         12.98          8.89         1.43 o
   4   3  11         54.02         55.36         3.03 o
  -7   4  11          7.77          5.88         1.72 o
  -6   4  11          7.21          3.85         1.32 o
  -5   4  11         30.18         24.54         1.40 o
  -4   4  11         56.89         54.20         1.60 o
  -3   4  11         28.85         31.76         1.68 o
  -2   4  11         12.39         18.83         1.03 o
  -1   4  11         77.12         78.17         1.82 o
   0   4  11         56.65         64.26         1.64 o
   1   4  11         71.92         69.74         2.23 o
   2   4  11          9.59         11.11         1.66 o
   3   4  11          7.15          4.96         1.39 o
   4   4  11         10.38          6.90         1.78 o
  -7   5  11          3.00          0.70         1.83 o
  -6   5  11         35.37         35.19         2.53 o
  -5   5  11         39.42         43.93         2.30 o
  -4   5  11        111.86        116.56         3.08 o
  -3   5  11          4.95          6.87         1.17 o
  -2   5  11         17.21         18.61         1.14 o
  -1   5  11        211.61        209.28         2.58 o
   0   5  11         44.96         42.35         1.61 o
   1   5  11        123.77        123.36         2.21 o
   2   5  11         21.83         27.34         1.58 o
   3   5  11         81.86         79.73         2.01 o
   4   5  11         28.97         33.44         2.97 o
  -6   6  11          0.11          0.31         1.56 o
  -5   6  11          8.80          9.25         1.57 o
  -4   6  11          9.52          5.52         1.44 o
  -3   6  11         23.09         22.49         1.46 o
  -2   6  11        122.30        113.13         1.74 o
  -1   6  11          2.12          1.85         0.93 o
   0   6  11          5.42          3.77         1.13 o
   1   6  11        257.89        243.57         2.76 o
   2   6  11          1.22          0.67         0.97 o
   3   6  11        121.96        121.82         2.49 o
   4   6  11        107.99        112.87         3.61 o
  -6   7  11         20.78         23.17         2.31 o
  -5   7  11          0.98          2.55         1.50 o
  -4   7  11         23.29         22.80         1.71 o
  -3   7  11         18.92         21.22         1.61 o
  -2   7  11          0.62          0.38         0.94 o
  -1   7  11          0.01         -0.39         0.84 o
   0   7  11        300.31        316.87         4.08 o
   1   7  11         12.01         11.49         1.31 o
   2   7  11         44.40         46.86         1.67 o
   3   7  11         16.06         11.58         2.77 o
   4   7  11         69.09         66.13         4.51 o
  -6   8  11         26.85         26.55         2.19 o
  -5   8  11         23.39         32.35         2.54 o
  -4   8  11         10.28         12.52         1.54 o
  -3   8  11        188.30        200.27         2.66 o
  -2   8  11         20.69         20.86         1.51 o
  -1   8  11         82.57         81.90         1.74 o
   0   8  11        151.41        141.50         2.16 o
   1   8  11          0.10          0.15         0.87 o
   2   8  11          1.94          0.97         0.92 o
   3   8  11         26.16         20.42         3.90 o
   4   8  11         11.19          7.47         3.04 o
  -6   9  11         44.15         42.21         2.84 o
  -5   9  11          0.46          0.31         1.28 o
  -4   9  11         14.74         14.03         1.64 o
  -3   9  11          0.02          0.63         1.05 o
  -2   9  11         43.94         56.00         2.04 o
  -1   9  11          1.35          3.08         0.98 o
   0   9  11          0.06          0.53         1.09 o
   1   9  11         50.78         60.19         2.46 o
   2   9  11         99.48        109.69         6.75 o
   3   9  11        159.72        188.51         7.31 o
   4   9  11          5.69          5.82         3.01 o
  -6  10  11          7.77          4.67         2.19 o
  -5  10  11          0.76          1.08         1.65 o
  -4  10  11          1.26          1.62         1.61 o
  -3  10  11         19.73         13.11         1.56 o
  -2  10  11         20.62         19.35         1.47 o
  -1  10  11          4.41          4.50         1.11 o
   0  10  11        122.45        109.68         2.24 o
   1  10  11         25.58         14.14         3.98 o
   2  10  11         24.02         24.52         3.05 o
   3  10  11          2.91          4.34         2.57 o
   4  10  11          3.82          2.72         2.86 o
  -6  11  11          0.02         -0.38         1.44 o
  -5  11  11         40.48         38.35         2.21 o
  -4  11  11         40.05         47.65         2.43 o
  -3  11  11          3.72          1.71         1.14 o
  -2  11  11          7.82          4.32         1.27 o
  -1  11  11        125.34        139.11         2.56 o
   0  11  11          0.93          2.28         1.17 o
   1  11  11        124.86        146.21         3.63 o
   2  11  11          0.03         -0.56         2.45 o
   3  11  11         16.15         12.08         4.32 o
  -6  12  11          1.16          0.57         1.61 o
  -5  12  11          0.02          0.29         1.22 o
  -4  12  11          2.96          0.16         1.24 o
  -3  12  11          7.73          8.71         1.50 o
  -2  12  11          1.15          1.61         1.23 o
  -1  12  11         33.57         37.01         1.51 o
   0  12  11          8.14          4.49         1.08 o
   1  12  11          4.57          7.47         3.45 o
   2  12  11          3.75          4.00         2.16 o
   3  12  11          0.05          0.16         2.13 o
  -5  13  11        123.79        127.04         2.95 o
  -4  13  11         60.65         56.47         2.23 o
  -3  13  11         43.97         36.11         2.41 o
  -2  13  11         13.22         14.53         1.56 o
  -1  13  11          5.92          2.43         0.97 o
   0  13  11         17.49         10.30         5.10 o
   1  13  11          3.36          2.07         2.18 o
   2  13  11          0.25          0.69         1.96 o
   3  13  11          0.01         -1.25         2.46 o
  -5  14  11         33.78         44.53         2.28 o
  -4  14  11          0.04          0.34         1.20 o
  -3  14  11         46.71         54.52         2.21 o
  -2  14  11         53.87         48.62         1.92 o
  -1  14  11        105.58        108.59         3.53 o
   0  14  11         32.97         21.68         8.55 o
   1  14  11        110.97        122.78         4.00 o
   2  14  11          0.06          0.10         1.73 o
   3  14  11          0.25          0.73         2.19 o
  -5  15  11          0.00         -0.47         1.42 o
  -4  15  11         58.96         64.39         2.29 o
  -3  15  11         49.92         49.80         2.07 o
  -2  15  11         62.31         71.60         2.44 o
  -1  15  11        203.64        226.70         4.98 o
   0  15  11         23.76         10.76         4.10 o
   1  15  11         75.42         97.09         3.83 o
   2  15  11        158.95        166.44         5.79 o
   3  15  11          0.04          2.35         2.75 o
  -5  16  11         18.29          9.49         2.51 o
  -4  16  11         13.15         15.21         2.20 o
  -3  16  11        126.79        131.27         3.45 o
  -2  16  11          2.84          2.76         1.38 o
  -1  16  11        109.41        114.85         5.29 o
   0  16  11         21.47         15.85         5.98 o
   1  16  11         18.84          7.25         4.18 o
   2  16  11         16.47          7.20         3.36 o
  -4  17  11         58.65         59.95         2.44 o
  -3  17  11         14.26         19.92         1.75 o
  -2  17  11        201.25        196.74         8.02 o
  -1  17  11          0.50          1.19         2.66 o
   0  17  11         53.69         55.45         4.38 o
   1  17  11          5.32          4.49         2.64 o
   2  17  11          5.46          5.04         2.41 o
  -4  18  11          1.96          2.67         1.65 o
  -3  18  11         10.38          7.82         1.61 o
  -2  18  11          3.99          5.35         2.68 o
  -1  18  11          0.65          2.59         2.82 o
   0  18  11          2.33         -1.35         2.62 o
   1  18  11         16.30         12.80         5.81 o
   2  18  11         98.93        120.33         4.11 o
  -3  19  11         11.40          6.52         1.87 o
  -2  19  11         23.98         35.75         3.47 o
  -1  19  11          0.80          1.64         3.14 o
   0  19  11          0.95          2.00         2.74 o
   1  19  11          3.34          4.23         3.74 o
  -3  20  11          0.13          0.97         2.39 o
  -2  20  11          0.39          0.87         2.96 o
  -1  20  11          4.89          6.94         3.22 o
   0  20  11          3.88          1.64         2.80 o
  -2  21  11          7.98         12.57         3.19 o
  -1  21  11          1.08         -0.06         2.09 o
  -6   0  12         58.03         48.39         4.84 o
  -5   0  12         12.50         13.59         2.85 o
  -4   0  12         39.22         29.19         5.23 o
  -3   0  12         83.66         72.91         2.44 o
  -2   0  12          0.73          0.49         1.87 o
  -1   0  12          0.55          2.07         2.02 o
   0   0  12          0.23         -0.89         2.93 o
   1   0  12         14.83         11.43         2.31 o
   2   0  12         54.82         52.01         3.53 o
   3   0  12         11.99          8.77         2.33 o
  -6   1  12          0.94          0.97         1.39 o
  -5   1  12        134.86        128.45         3.28 o
  -4   1  12         52.91         51.71         2.11 o
  -3   1  12          7.25          4.79         1.23 o
  -2   1  12         77.15         72.56         1.51 o
  -1   1  12          3.10          4.51         1.26 o
   0   1  12         63.27         64.10         1.62 o
   1   1  12          0.77          1.14         1.01 o
   2   1  12         25.47         26.01         1.55 o
   3   1  12          4.83          4.26         1.99 o
  -6   2  12         13.83          8.98         2.08 o
  -5   2  12         26.51         24.10         2.38 o
  -4   2  12          0.80          2.25         1.72 o
  -3   2  12          0.04          0.99         1.01 o
  -2   2  12          1.94          0.34         1.03 o
  -1   2  12         65.06         63.51         1.69 o
   0   2  12         35.74         37.13         1.52 o
   1   2  12         11.16          9.02         1.19 o
   2   2  12          0.16          0.56         1.11 o
   3   2  12          8.41         11.61         1.97 o
  -6   3  12          0.90          0.97         1.37 o
  -5   3  12          2.47          1.73         1.44 o
  -4   3  12          4.70          5.58         1.49 o
  -3   3  12         42.42         45.57         1.98 o
  -2   3  12          0.02         -0.01         0.84 o
  -1   3  12          0.06         -0.50         0.86 o
   0   3  12          5.02          6.86         1.07 o
   1   3  12          8.48          6.12         1.32 o
   2   3  12        134.01        145.22         2.42 o
   3   3  12         87.03         80.57         2.39 o
  -6   4  12         19.03         23.19         2.03 o
  -5   4  12          1.55          1.08         1.42 o
  -4   4  12        157.05        160.23         3.68 o
  -3   4  12         58.08         53.92         1.80 o
  -2   4  12          6.28          6.13         1.33 o
  -1   4  12        185.08        174.48         2.83 o
   0   4  12         84.56         90.29         1.99 o
   1   4  12        124.20        120.63         2.14 o
   2   4  12         10.88          7.25         1.40 o
   3   4  12         32.24         27.34         1.66 o
  -6   5  12          0.40          0.65         1.57 o
  -5   5  12         22.42         32.03         2.79 o
  -4   5  12         13.51         10.93         1.64 o
  -3   5  12          4.09          4.93         1.35 o
  -2   5  12         28.51         26.92         1.43 o
  -1   5  12         16.86         19.91         2.22 o
   0   5  12          7.48          6.93         1.23 o
   1   5  12         58.67         57.51         1.67 o
   2   5  12         88.09         87.54         2.58 o
   3   5  12          1.74          1.26         1.95 o
  -6   6  12          4.87          3.37         1.61 o
  -5   6  12          1.47         -0.18         1.63 o
  -4   6  12         17.11         11.88         1.65 o
  -3   6  12          5.34          7.11         1.35 o
  -2   6  12         68.20         81.29         2.42 o
  -1   6  12         59.75         66.04         2.35 o
   0   6  12         57.71         65.82         1.89 o
   1   6  12         45.11         44.76         2.47 o
   2   6  12         86.79         91.80         2.63 o
   3   6  12         33.12         33.69         2.91 o
  -6   7  12          2.29          1.98         2.07 o
  -5   7  12          6.28          6.53         1.57 o
  -4   7  12          4.70          4.21         1.59 o
  -3   7  12         91.02         88.78         2.84 o
  -2   7  12         56.91         64.11         1.85 o
  -1   7  12        192.99        198.31         3.24 o
   0   7  12        535.22        542.00         7.89 o
   1   7  12         34.57         34.62         1.77 o
   2   7  12         68.26         80.84         3.63 o
   3   7  12         45.32         51.97         3.81 o
  -5   8  12          9.27          4.47         1.79 o
  -4   8  12         11.70         13.24         1.80 o
  -3   8  12          4.57          7.04         1.52 o
  -2   8  12         25.21         30.50         1.59 o
  -1   8  12         45.46         53.17         1.97 o
   0   8  12         29.16         32.67         1.74 o
   1   8  12         32.94         38.97         1.87 o
   2   8  12          8.58         13.37         2.18 o
   3   8  12         20.42         20.82         3.00 o
  -5   9  12         43.79         51.94         2.22 o
  -4   9  12          0.01          1.08         1.38 o
  -3   9  12         82.15        101.97         2.34 o
  -2   9  12          0.98          2.42         1.32 o
  -1   9  12         24.21         32.21         1.59 o
   0   9  12         43.89         33.61         1.87 o
   1   9  12         78.08         84.53         3.14 o
   2   9  12          3.31          2.58         1.93 o
   3   9  12         66.22         78.53         3.75 o
  -5  10  12          3.49          4.90         1.69 o
  -4  10  12          0.01         -0.81         1.34 o
  -3  10  12          0.02          1.36         1.58 o
  -2  10  12         21.37         16.28         1.95 o
  -1  10  12          6.13          6.03         1.19 o
   0  10  12        150.50        148.98         2.78 o
   1  10  12          6.78          1.16         1.72 o
   2  10  12         81.40         89.38         4.40 o
   3  10  12          0.66          3.68         2.20 o
  -5  11  12         18.13         16.13         3.23 o
  -4  11  12          5.52          2.83         1.48 o
  -3  11  12          0.39         -0.38         1.74 o
  -2  11  12        123.59        116.81         2.94 o
  -1  11  12          3.62          5.31         1.20 o
   0  11  12        129.23        132.51         4.29 o
   1  11  12         17.47         25.97         2.51 o
   2  11  12         44.70         51.64         3.50 o
  -5  12  12         21.53         14.78         3.11 o
  -4  12  12          9.89          4.18         1.58 o
  -3  12  12         50.12         52.72         2.33 o
  -2  12  12          5.34          4.87         1.27 o
  -1  12  12          1.03          1.31         1.35 o
   0  12  12          4.55          2.94         2.64 o
   1  12  12         16.36          3.49         3.75 o
   2  12  12        129.44        143.19         4.63 o
  -4  13  12         81.59         84.30         2.46 o
  -3  13  12          3.67          4.32         1.55 o
  -2  13  12         16.78         17.58         2.20 o
  -1  13  12          4.41          2.19         1.41 o
   0  13  12          1.83          2.25         2.25 o
   1  13  12          4.48          1.11         2.16 o
   2  13  12          0.56         -1.15         2.47 o
  -4  14  12         51.16         52.36         2.72 o
  -3  14  12          0.23         -0.56         1.27 o
  -2  14  12        177.01        193.65         7.75 o
  -1  14  12         58.00         55.88         4.28 o
   0  14  12        161.23        182.08         4.85 o
   1  14  12         44.17         53.74         5.19 o
   2  14  12         22.86         27.90         8.53 o
  -4  15  12          2.68          0.97         1.59 o
  -3  15  12          9.48         11.49         1.70 o
  -2  15  12          9.03          5.26         1.42 o
  -1  15  12         13.06          9.21         6.17 o
   0  15  12         57.17         68.75         3.73 o
   1  15  12        115.03        127.41         6.85 o
  -3  16  12          0.21         -0.76         1.48 o
  -2  16  12         23.38         19.38         4.75 o
  -1  16  12          6.82          5.68         3.20 o
   0  16  12          1.93          2.86         2.69 o
   1  16  12         68.18         73.40         3.74 o
  -3  17  12          3.13          5.15         2.22 o
  -2  17  12          9.54         12.35         2.99 o
  -1  17  12          7.96          2.92         2.89 o
   0  17  12          0.03          0.21         2.12 o
  -2  18  12         35.74         40.85         3.68 o
  -1  18  12          7.39          2.69         3.24 o
  -5   1  13         12.21          9.56         2.85 o
  -4   1  13          6.07          3.82         2.23 o
  -3   1  13         35.70         40.25         2.37 o
  -2   1  13          4.02          2.95         1.49 o
  -1   1  13         71.95         71.31         2.60 o
   0   1  13          0.01         -0.50         1.48 o
   1   1  13          7.81          5.19         2.65 o
   2   1  13          3.27          3.64         1.74 o
  -5   2  13         99.87        109.08         4.60 o
  -4   2  13          4.45          1.10         2.21 o
  -3   2  13         24.53         25.87         2.29 o
  -2   2  13          1.00          0.25         1.25 o
  -1   2  13          0.71          3.32         1.83 o
   0   2  13          7.86          6.62         1.82 o
   1   2  13          0.72          0.41         1.59 o
   2   2  13         70.62         75.51         4.33 o
  -5   3  13         85.09         96.06         4.06 o
  -4   3  13         25.15         23.19         2.35 o
  -3   3  13          1.32          0.81         1.37 o
  -2   3  13          7.84          5.38         2.10 o
  -1   3  13          6.29          8.42         2.43 o
   0   3  13          3.26          1.62         1.81 o
   1   3  13         25.95         39.52         3.03 o
   2   3  13          2.66          1.76         1.62 o
  -5   4  13          2.10          3.91         1.57 o
  -4   4  13         17.66         19.09         1.63 o
  -3   4  13         41.76         47.08         3.32 o
  -2   4  13         60.32         59.95         2.19 o
  -1   4  13         13.44         10.78         1.58 o
   0   4  13         12.32         13.27         1.83 o
   1   4  13         53.33         60.21         2.63 o
   2   4  13          8.01          8.05         1.42 o
  -5   5  13          2.58          4.37         1.57 o
  -4   5  13          1.80          1.80         1.24 o
  -3   5  13          1.36          1.05         1.13 o
  -2   5  13          1.57          2.98         1.37 o
  -1   5  13         76.85         85.73         2.23 o
   0   5  13         35.19         35.34         1.75 o
   1   5  13         85.15         88.89         2.96 o
   2   5  13         45.82         47.40         3.12 o
  -5   6  13         21.26         16.56         2.15 o
  -4   6  13          0.58          0.52         1.33 o
  -3   6  13         14.66         16.91         1.63 o
  -2   6  13         17.09         18.18         1.58 o
  -1   6  13          6.59          5.72         1.83 o
   0   6  13          0.04          0.48         1.33 o
   1   6  13          3.30          4.59         1.21 o
   2   6  13         16.99         19.34         2.00 o
  -5   7  13          2.13          1.26         1.48 o
  -4   7  13        150.46        151.33         2.71 o
  -3   7  13          0.68          1.21         1.22 o
  -2   7  13         72.88         77.88         2.84 o
  -1   7  13          0.01         -0.61         1.52 o
   0   7  13         25.33         33.89         1.82 o
   1   7  13         16.56         16.54         1.41 o
   2   7  13          0.09          2.44         1.87 o
  -4   8  13         26.96         29.55         2.89 o
  -3   8  13         14.82         16.19         1.55 o
  -2   8  13          0.95         -0.59         1.42 o
  -1   8  13         24.80         25.18         2.06 o
   0   8  13         33.42         31.90         1.63 o
   1   8  13         54.50         56.22         3.65 o
   2   8  13          0.12          3.36         1.87 o
  -4   9  13         95.69        110.25         2.89 o
  -3   9  13         17.14         18.11         1.87 o
  -2   9  13        126.07        142.18         4.03 o
  -1   9  13          0.21          1.36         1.54 o
   0   9  13         23.64         34.85         2.19 o
   1   9  13          0.70          4.45         2.62 o
  -4  10  13          5.27          4.39         1.61 o
  -3  10  13          1.19          0.63         1.34 o
  -2  10  13         18.02         15.13         1.66 o
  -1  10  13         66.00         67.76         2.70 o
   0  10  13        108.83         95.76         3.39 o
   1  10  13         15.54         20.12         2.26 o
  -4  11  13         72.73         78.91         2.39 o
  -3  11  13          7.50          8.51         1.65 o
  -2  11  13        153.60        172.31         7.33 o
  -1  11  13         87.45         89.39         4.13 o
   0  11  13        181.98        209.65         4.09 o
   1  11  13         36.06         48.74         2.87 o
  -3  12  13         31.09         38.51         2.06 o
  -2  12  13         21.08         21.73         1.90 o
  -1  12  13          1.88          5.21         2.75 o
   0  12  13         39.54         46.70         2.76 o
  -3  13  13         23.98         29.40         2.36 o
  -2  13  13         17.52         13.57         1.90 o
  -1  13  13          1.56          4.25         3.45 o
   0  13  13         26.46         23.19         2.84 o
  -2  14  13          2.90          2.00         3.28 o
  -1  14  13         10.05          5.79         3.22 o
  -3   0  14          8.08          9.56         2.68 o
  -2   0  14         93.73         91.68         5.53 o
  -1   0  14        186.50        221.53        19.78 o
   0   0  14        101.63        111.82         4.43 o
  -3   1  14         35.72         40.13         2.57 o
  -2   1  14         83.24         83.95         3.23 o
  -1   1  14          0.03          1.29         1.91 o
   0   1  14          3.70          2.17         1.99 o
  -3   2  14         59.89         70.28         2.73 o
  -2   2  14          7.25          7.45         2.40 o
  -1   2  14        165.46        190.82         4.18 o
   0   2  14         25.30         27.53         2.75 o
  -3   3  14         77.74         96.97         2.79 o
  -2   3  14         10.67          8.61         3.03 o
  -1   3  14         61.66         75.24         3.49 o
   0   3  14          0.57          1.73         1.70 o
  -3   4  14         16.03         21.71         2.37 o
  -2   4  14          3.60          2.54         2.32 o
  -1   4  14          0.51          1.71         2.09 o
   0   4  14          6.89          7.97         2.03 o
  -3   5  14          2.19          2.88         1.93 o
  -2   5  14         35.11         34.10         2.38 o
  -1   5  14         46.89         59.45         5.00 o
   0   5  14          5.08          6.13         2.07 o
  -3   6  14          5.41          2.57         2.25 o
  -2   6  14          0.26          1.55         1.77 o
  -1   6  14         12.89          7.23         2.60 o
   0   6  14          0.39          2.33         1.76 o
  -3   7  14         23.28         14.18         4.58 o
  -2   7  14         36.91         45.69         2.65 o
  -1   7  14         23.14         25.37         2.84 o
  -2   8  14          0.05          2.19         2.23 o
  -1   8  14         10.50         13.91         1.89 o
                                                
