# Supplementary material for: Role of pK a in establishing the crystal structures of six hydrogen-bonded compounds of 4-methyl­quinoline with different isomers of chloro- and nitro-substituted benzoic acids
Source: Acta Crystallogr E Crystallogr Commun. 2021 Oct 26;77(Pt 11):1144–52. doi: 10.1107/S2056989021010896 (PMC8587989; doi:10.1107/S2056989021010896)
Supplement: Supplementary file 9 [file e-77-01144-IVsup5.hkl]

#
# h,k,l, Fc-squared, Fo-squared, sigma(Fo-squared), status flag
#
data_IV
_shelx_title ' 10042912'
_shelx_refln_list_code          4
_shelx_F_calc_maximum      131.61
_exptl_crystal_F_000       356.00
_reflns_d_resolution_high  0.7101

loop_
 _space_group_symop_operation_xyz
 'x, y, z'
 '-x, -y, -z'

_cell_length_a     7.5234
_cell_length_b     7.8017
_cell_length_c    13.6341
_cell_angle_alpha  80.934
_cell_angle_beta   80.227
_cell_angle_gamma  89.150

_shelx_F_squared_multiplier     1.000

loop_
 _refln_index_h
 _refln_index_k
 _refln_index_l
 _refln_F_squared_calc
 _refln_F_squared_meas
 _refln_F_squared_sigma
 _refln_observed_status
   2   0   0       6227.11       6677.40        55.56 o
   3   0   0        930.84        989.59         6.05 o
   4   0   0        674.94        674.91         4.11 o
   5   0   0        399.39        380.34         2.42 o
   6   0   0        675.39        664.84         4.43 o
   7   0   0         11.16         11.57         0.57 o
   8   0   0         46.19         44.88         0.62 o
   9   0   0        102.12        102.40         1.32 o
  10   0   0         87.28         81.93         1.88 o
 -10   1   0          3.48          2.31         1.69 o
  -9   1   0          2.08          1.73         0.26 o
  -8   1   0         75.45         78.33         1.34 o
  -7   1   0         20.15         18.70         0.36 o
  -6   1   0        232.15        246.89         1.84 o
  -5   1   0        236.22        235.69         2.07 o
  -4   1   0        859.94       1013.20        10.29 o
  -3   1   0         35.65         35.24         0.41 o
  -2   1   0       4823.09       5355.24        55.62 o
  -1   1   0       4996.86       5273.24        47.14 o
   1   1   0         33.34         33.68         0.24 o
   2   1   0       1004.63       1086.91         7.40 o
   3   1   0        592.15        645.79         5.78 o
   4   1   0         14.31         15.54         0.22 o
   5   1   0        400.18        414.14         4.13 o
   6   1   0         13.27         10.32         1.35 o
   7   1   0          2.33          2.24         0.23 o
   8   1   0        149.14        148.99         1.32 o
   9   1   0         19.33         20.28         0.68 o
  10   1   0         64.77         63.00         1.25 o
 -10   2   0          9.06          9.28         0.90 o
  -9   2   0         72.31         71.06         0.94 o
  -8   2   0         32.82         28.58         0.55 o
  -7   2   0         96.96         91.34         1.30 o
  -6   2   0       1886.08       2012.30        19.73 o
  -5   2   0        140.05        136.03         1.10 o
  -4   2   0        951.34       1096.94        14.91 o
  -3   2   0          6.00          4.79         0.20 o
  -2   2   0        693.56        689.29         4.59 o
  -1   2   0         25.68         26.54         1.83 o
   0   2   0        694.42        702.33         4.56 o
   1   2   0         57.79         58.89         0.48 o
   2   2   0          1.28          1.53         0.35 o
   3   2   0       1137.35       1221.98        11.73 o
   4   2   0        410.80        477.73         5.16 o
   5   2   0        327.67        311.87         5.04 o
   6   2   0         41.95         46.70         0.83 o
   7   2   0         17.58         15.36         0.35 o
   8   2   0          0.70          0.77         0.29 o
   9   2   0         40.27         42.01         0.58 o
  10   2   0         10.49          9.94         0.98 o
 -10   3   0          5.01          6.57         0.65 o
  -9   3   0          1.31          1.87         0.48 o
  -8   3   0         36.27         31.76         0.74 o
  -7   3   0        182.05        178.10         2.57 o
  -6   3   0        131.28        134.14         1.61 o
  -5   3   0          7.85          6.12         0.30 o
  -4   3   0         63.67         64.40         1.21 o
  -3   3   0        915.88        971.92        14.53 o
  -2   3   0          1.31          1.05         0.19 o
  -1   3   0         51.68         44.29         0.45 o
   0   3   0        754.14        773.84         5.43 o
   1   3   0        153.05        149.52         1.07 o
   2   3   0       1592.47       1739.30        13.35 o
   3   3   0         29.85         31.64         0.42 o
   4   3   0        577.52        588.27         5.96 o
   5   3   0        652.59        659.61         9.40 o
   6   3   0         12.27         11.40         0.38 o
   7   3   0        149.81        145.03         2.19 o
   8   3   0         96.67         97.88         1.95 o
   9   3   0          8.41          7.05         0.52 o
  -9   4   0          3.73          3.06         0.53 o
  -8   4   0          0.65          0.74         0.27 o
  -7   4   0         14.66         12.97         0.32 o
  -6   4   0         18.42         18.40         0.34 o
  -5   4   0         58.10         58.51         1.22 o
  -4   4   0         70.97         77.74         1.79 o
  -3   4   0          2.49          3.16         0.53 o
  -2   4   0         41.58         34.93         0.40 o
  -1   4   0        504.31        540.51         3.83 o
   0   4   0         38.09         49.43         0.56 o
   1   4   0         78.91        105.22         0.89 o
   2   4   0        126.82        135.65         1.39 o
   3   4   0        155.39        149.83         1.48 o
   4   4   0        167.16        170.40         2.44 o
   5   4   0          3.64          2.60         0.25 o
   6   4   0        237.98        224.50         4.25 o
   7   4   0          0.04          0.47         0.26 o
   8   4   0         23.51         23.26         0.57 o
   9   4   0          1.54          1.81         0.64 o
  -9   5   0          4.42          2.52         1.36 o
  -8   5   0         23.28         21.44         0.59 o
  -7   5   0         30.15         30.80         0.76 o
  -6   5   0          0.25          0.56         0.26 o
  -5   5   0          2.92          4.69         0.33 o
  -4   5   0        289.19        287.88         4.24 o
  -3   5   0        179.51        182.51         3.02 o
  -2   5   0        172.90        165.45         1.66 o
  -1   5   0        131.78        140.44         1.16 o
   0   5   0          0.17          1.77         0.22 o
   1   5   0        106.29        107.39         0.93 o
   2   5   0         34.31         38.43         0.66 o
   3   5   0        107.95        100.60         0.98 o
   4   5   0         44.54         39.19         0.65 o
   5   5   0        131.11        116.23         1.99 o
   6   5   0         40.98         35.59         1.27 o
   7   5   0         21.45         17.42         0.58 o
   8   5   0         15.44         15.63         0.61 o
   9   5   0          2.69          2.02         0.57 o
  -8   6   0          0.08         -0.13         0.25 o
  -7   6   0          2.26          1.11         0.39 o
  -6   6   0          6.40          5.74         0.35 o
  -5   6   0         20.11         21.46         0.52 o
  -4   6   0         41.94         45.41         0.64 o
  -3   6   0        267.90        259.05         3.00 o
  -2   6   0          4.08          4.37         0.39 o
  -1   6   0         21.98         24.34         0.57 o
   0   6   0         17.64         17.56         0.57 o
   1   6   0          6.95          6.05         0.37 o
   2   6   0         53.23         51.90         0.92 o
   3   6   0          7.43          6.96         0.40 o
   4   6   0          0.00          0.33         0.26 o
   5   6   0          6.94          6.45         0.39 o
   6   6   0         29.04         29.24         1.31 o
   7   6   0          2.04          3.19         0.47 o
   8   6   0          1.85          1.13         0.41 o
  -8   7   0          4.07          3.32         0.70 o
  -7   7   0          3.79          3.24         0.69 o
  -6   7   0          9.31          9.91         0.58 o
  -5   7   0         21.90         23.45         0.56 o
  -4   7   0         37.47         33.66         0.78 o
  -3   7   0          0.03         -0.01         0.28 o
  -2   7   0         66.57         74.16         1.14 o
  -1   7   0         40.50         40.80         0.67 o
   0   7   0          0.22          0.42         0.31 o
   1   7   0          3.83          4.34         0.42 o
   2   7   0         11.98         11.71         0.47 o
   3   7   0          4.24          3.63         0.41 o
   4   7   0          2.18          1.67         0.38 o
   5   7   0         24.01         24.99         0.82 o
   6   7   0         33.37         31.93         0.78 o
   7   7   0          0.10         -0.10         0.38 o
  -7   8   0          4.34          4.47         1.02 o
  -6   8   0         23.17         21.88         1.16 o
  -5   8   0          0.00          0.14         0.32 o
  -4   8   0          1.02          1.02         0.38 o
  -3   8   0         22.54         26.10         0.83 o
  -2   8   0         54.74         54.64         1.11 o
  -1   8   0         16.09         16.14         0.75 o
   0   8   0         37.22         37.06         0.75 o
   1   8   0         41.57         45.27         0.96 o
   2   8   0         62.00         64.82         1.00 o
   3   8   0          0.00         -0.30         0.34 o
   4   8   0         72.12         72.74         1.24 o
   5   8   0         34.02         34.85         1.09 o
   6   8   0          0.34          0.66         0.43 o
  -5   9   0          2.75          2.69         0.58 o
  -4   9   0         29.34         31.66         1.17 o
  -3   9   0          1.77          0.78         0.44 o
  -2   9   0         11.63         11.55         0.76 o
  -1   9   0          2.40          2.42         0.75 o
   0   9   0          1.77          1.19         0.44 o
   1   9   0         71.08         72.96         1.24 o
   2   9   0        111.09        105.84         1.95 o
   3   9   0          8.43          8.35         0.65 o
   4   9   0          3.26          3.21         0.52 o
   5   9   0          1.03          1.15         0.59 o
  -4  10   0          2.44          3.58         0.55 o
  -3  10   0          0.50          0.72         0.63 o
  -2  10   0          7.08          7.90         1.70 o
  -1  10   0         21.09         25.00         0.98 o
   0  10   0          3.66          3.46         1.06 o
   1  10   0         41.62         41.03         1.08 o
   2  10   0          0.13          0.30         0.45 o
   3  10   0          5.15          4.90         0.81 o
  -3 -10   1         15.79         18.95         0.79 o
  -2 -10   1          0.54         -0.12         0.43 o
  -1 -10   1         12.41          8.54         0.74 o
   0 -10   1         80.82         89.90         1.45 o
   1 -10   1          8.56          8.89         0.73 o
   2 -10   1          0.02          0.27         0.46 o
   3 -10   1          0.10         -0.25         0.45 o
   4 -10   1          2.70          1.68         0.56 o
  -5  -9   1          1.57          1.97         0.51 o
  -4  -9   1          1.10          1.05         0.58 o
  -3  -9   1         16.37         18.44         0.76 o
  -2  -9   1        169.69        170.32         2.52 o
  -1  -9   1        138.86        147.58         1.95 o
   0  -9   1          3.89          5.48         0.57 o
   1  -9   1         30.93         29.28         0.90 o
   2  -9   1          0.07          0.14         0.38 o
   3  -9   1          1.44          1.83         0.55 o
   4  -9   1         78.31         74.47         2.25 o
   5  -9   1         46.78         44.15         1.72 o
  -6  -8   1          6.47          6.79         0.66 o
  -5  -8   1         40.51         39.70         0.92 o
  -4  -8   1         36.75         32.94         0.86 o
  -3  -8   1          0.64          0.96         0.53 o
  -2  -8   1          4.07          4.14         0.47 o
  -1  -8   1         50.99         52.92         0.91 o
   0  -8   1         85.78         85.89         1.26 o
   1  -8   1         10.55         11.98         0.53 o
   2  -8   1          4.98          3.45         0.91 o
   3  -8   1         64.18         63.74         1.33 o
   4  -8   1          8.50          7.33         0.64 o
   5  -8   1          0.98          0.75         0.39 o
   6  -8   1         20.21         18.70         0.70 o
   7  -8   1          8.18          8.19         1.79 o
  -7  -7   1         36.43         41.83         0.92 o
  -6  -7   1        118.65        115.22         2.46 o
  -5  -7   1         22.05         21.13         0.71 o
  -4  -7   1          4.98          6.13         0.88 o
  -3  -7   1         11.79         13.99         0.67 o
  -2  -7   1        370.12        376.16         4.08 o
  -1  -7   1          1.76          1.46         0.41 o
   0  -7   1        229.27        229.26         2.11 o
   1  -7   1          1.40          1.38         0.35 o
   2  -7   1        232.21        234.81         2.09 o
   3  -7   1          6.94          5.87         0.48 o
   4  -7   1        198.83        196.68         3.53 o
   5  -7   1          4.43          3.83         0.45 o
   6  -7   1         26.13         22.56         1.40 o
   7  -7   1          5.20          6.16         1.49 o
   8  -7   1          4.64          1.76         2.20 o
  -8  -6   1          5.59          6.39         0.49 o
  -7  -6   1         54.26         56.00         1.79 o
  -6  -6   1         62.97         60.67         1.50 o
  -5  -6   1          0.20          0.32         0.29 o
  -4  -6   1          1.33          0.86         0.34 o
  -3  -6   1        101.23         94.53         1.12 o
  -2  -6   1        121.91        118.79         1.15 o
  -1  -6   1         29.56         27.77         0.56 o
   0  -6   1         78.13         82.24         0.94 o
   1  -6   1        148.31        156.04         1.50 o
   2  -6   1        113.74        117.04         1.56 o
   3  -6   1          4.90          5.44         0.37 o
   4  -6   1         49.59         52.01         1.13 o
   5  -6   1         11.45         13.60         0.42 o
   6  -6   1         25.14         25.71         0.64 o
   7  -6   1          2.64          1.51         0.47 o
   8  -6   1          7.73          7.45         4.74 o
  -9  -5   1          3.45          3.11         0.48 o
  -8  -5   1         65.04         64.26         2.58 o
  -7  -5   1         73.06         66.90         1.31 o
  -6  -5   1         94.13         84.79         1.67 o
  -5  -5   1          0.17          0.44         0.26 o
  -4  -5   1        206.97        194.37         2.94 o
  -3  -5   1         34.20         28.04         0.47 o
  -2  -5   1        150.10        145.99         1.23 o
  -1  -5   1          5.86          6.26         0.29 o
   0  -5   1         98.23        101.40         1.78 o
   1  -5   1        482.41        502.98         3.73 o
   2  -5   1         65.79         73.58         0.73 o
   3  -5   1        113.48        113.14         1.52 o
   4  -5   1         83.60         84.73         0.94 o
   5  -5   1          7.86          6.19         0.29 o
   6  -5   1          2.55          2.02         0.23 o
   7  -5   1         90.71         89.09         1.99 o
   8  -5   1          0.04          0.22         0.19 o
   9  -5   1          2.46          3.31         0.94 o
  -9  -4   1          0.72          0.67         0.31 o
  -8  -4   1         13.72         14.34         0.49 o
  -7  -4   1          0.20          0.36         0.29 o
  -6  -4   1          7.92          5.74         0.31 o
  -5  -4   1        173.19        157.13         2.73 o
  -4  -4   1          0.54          0.73         0.21 o
  -3  -4   1         42.38         39.07         0.54 o
  -2  -4   1         99.34        120.37         1.19 o
  -1  -4   1        283.36        281.64         2.01 o
   0  -4   1        290.03        301.98         2.10 o
   1  -4   1        214.12        224.01         1.63 o
   2  -4   1        241.53        236.15         2.22 o
   3  -4   1         93.13         85.66         0.81 o
   4  -4   1          4.16          4.00         1.09 o
   5  -4   1         34.47         32.33         0.43 o
   6  -4   1        214.61        217.28         2.91 o
   7  -4   1          0.70          0.67         0.23 o
   8  -4   1         20.46         20.35         0.57 o
   9  -4   1          8.53          9.29         1.17 o
  -9  -3   1          5.56          5.85         0.74 o
  -8  -3   1         89.97         92.79         1.26 o
  -7  -3   1          3.01          2.53         0.27 o
  -6  -3   1        116.96        126.30         2.10 o
  -5  -3   1        122.23        109.97         1.58 o
  -4  -3   1         46.61         58.12         0.62 o
  -3  -3   1        546.84        619.98         4.44 o
  -2  -3   1        774.19        818.05         5.79 o
  -1  -3   1         15.52         14.96         0.31 o
   0  -3   1         15.77         18.19         0.40 o
   1  -3   1          0.42          2.16         0.28 o
   2  -3   1        168.24        187.73         1.73 o
   3  -3   1        439.05        459.78         6.18 o
   4  -3   1          1.30          0.62         0.19 o
   5  -3   1          1.40          0.52         0.17 o
   6  -3   1          4.35          4.89         0.24 o
   7  -3   1         27.56         26.46         0.40 o
   8  -3   1         13.96         14.29         0.38 o
   9  -3   1          6.24          4.91         0.71 o
  10  -3   1          0.01          0.04         0.42 o
 -10  -2   1          4.36          4.55         0.94 o
  -9  -2   1         62.28         62.99         0.87 o
  -8  -2   1         20.87         19.35         0.63 o
  -7  -2   1        164.63        167.63         2.55 o
  -6  -2   1        298.44        291.72         3.75 o
  -5  -2   1          0.62          0.58         0.22 o
  -4  -2   1          2.71          2.03         0.26 o
  -3  -2   1       1995.45       2232.17        19.24 o
  -2  -2   1         11.35          6.34         0.19 o
  -1  -2   1         41.07         37.93         0.32 o
   0  -2   1        459.15        410.17         2.62 o
   1  -2   1        590.07        629.82         4.07 o
   2  -2   1        451.58        498.73         5.07 o
   3  -2   1        109.34        125.33         1.16 o
   4  -2   1        133.62        139.19         1.74 o
   5  -2   1         85.46         89.24         0.72 o
   6  -2   1        143.95        132.22         1.36 o
   7  -2   1         25.35         24.50         0.48 o
   8  -2   1         25.13         23.02         0.51 o
   9  -2   1         23.91         24.06         0.81 o
  10  -2   1         23.59         26.67         1.37 o
 -10  -1   1          8.05          6.74         0.40 o
  -9  -1   1         58.87         59.49         0.85 o
  -8  -1   1          0.87          0.99         0.22 o
  -7  -1   1         69.96         70.33         0.70 o
  -6  -1   1         29.31         28.85         0.33 o
  -5  -1   1          0.46          0.59         0.13 o
  -4  -1   1          0.32          0.81         0.11 o
  -3  -1   1         18.63         18.03         0.40 o
  -2  -1   1         68.86         73.81         0.48 o
  -1  -1   1        332.50        354.66         2.14 o
   0  -1   1       2491.96       2599.42        19.82 o
   1  -1   1        593.75        593.96        27.97 o
   2  -1   1       3716.19       3792.70       139.53 o
   3  -1   1          9.90          7.84         0.13 o
   4  -1   1        392.34        435.45         2.54 o
   5  -1   1        211.92        211.93         1.49 o
   6  -1   1         11.64         10.93         0.31 o
   7  -1   1        105.51        102.05         0.98 o
   8  -1   1         28.22         27.87         0.43 o
   9  -1   1         16.45         17.13         0.70 o
  10  -1   1          9.77          9.62         0.66 o
 -10   0   1          1.42          0.44         0.56 o
  -9   0   1         28.12         31.05         0.56 o
  -8   0   1         45.37         43.63         0.96 o
  -7   0   1         54.78         54.91         0.60 o
  -6   0   1         72.57         66.51         0.54 o
  -5   0   1        264.18        256.29         2.40 o
  -4   0   1        647.70        730.83         4.48 o
  -3   0   1        438.11        431.10         2.43 o
  -2   0   1       1500.03       1715.99        11.07 o
  -1   0   1         18.17         19.29         0.18 o
   2   0   1       2351.37       2602.17        18.88 o
   3   0   1        235.24        222.77         1.21 o
   4   0   1       1256.38       1400.94         9.26 o
   5   0   1         57.67         49.46         0.44 o
   6   0   1        436.18        421.97         3.94 o
   7   0   1         97.63         93.61         1.01 o
   8   0   1        124.91        123.22         1.21 o
   9   0   1          0.15          0.19         0.19 o
  10   0   1          4.36          4.25         0.57 o
 -10   1   1          0.98          1.06         0.92 o
  -9   1   1          7.38          9.04         0.34 o
  -8   1   1         45.50         42.79         0.63 o
  -7   1   1          9.06         10.66         0.33 o
  -6   1   1        112.64        123.65         1.07 o
  -5   1   1        141.57        140.92         1.11 o
  -4   1   1       5335.63       5976.85        63.07 o
  -3   1   1          0.93          1.69         0.27 o
  -2   1   1      17321.96      17866.02       348.74 o
  -1   1   1       1709.89       1823.64        13.16 o
   1   1   1        254.65        270.59         1.54 o
   2   1   1       3042.53       3154.89        25.43 o
   3   1   1       2684.59       2910.44        27.57 o
   4   1   1        232.92        233.49         3.77 o
   5   1   1        358.89        353.89         4.37 o
   6   1   1        165.49        156.56        22.41 o
   7   1   1        323.27        325.94         2.24 o
   8   1   1         99.81         95.03         0.82 o
   9   1   1         63.39         59.48         1.11 o
  10   1   1          9.25         11.38         1.51 o
 -10   2   1         48.82         47.95         1.49 o
  -9   2   1         26.70         26.40         0.59 o
  -8   2   1        259.24        253.52         2.62 o
  -7   2   1        114.36        109.05         1.00 o
  -6   2   1         49.84         55.97         0.60 o
  -5   2   1        115.11        110.06         0.95 o
  -4   2   1        799.62        888.39        10.73 o
  -3   2   1        204.56        182.42         3.07 o
  -2   2   1        234.18        220.31         1.50 o
  -1   2   1       3015.94       3398.92        28.16 o
   0   2   1       2815.97       3038.13        24.52 o
   1   2   1         16.10         11.30         0.20 o
   2   2   1        112.46        120.03         0.80 o
   3   2   1        101.93        107.52         1.04 o
   4   2   1        103.99        101.45         1.29 o
   5   2   1         21.59         16.09         0.33 o
   6   2   1        197.67        205.23         2.82 o
   7   2   1         41.59         39.04         0.82 o
   8   2   1         28.77         26.91         0.64 o
   9   2   1        158.98        163.47         1.61 o
  10   2   1          0.17          0.10         0.34 o
  -9   3   1          5.28          4.88         0.42 o
  -8   3   1        270.17        263.48         2.68 o
  -7   3   1        247.95        244.10         3.13 o
  -6   3   1          0.16          0.19         0.16 o
  -5   3   1         21.77         19.79         0.35 o
  -4   3   1        333.41        326.56         5.23 o
  -3   3   1        422.44        411.23         5.44 o
  -2   3   1        385.64        415.67         2.85 o
  -1   3   1        222.62        239.17         1.59 o
   0   3   1        790.88        835.56         5.76 o
   1   3   1       2790.60       3030.91        34.46 o
   2   3   1        217.57        263.25         1.79 o
   3   3   1        356.34        381.26         3.72 o
   4   3   1         13.75          9.26         0.31 o
   5   3   1        138.65        120.50         1.13 o
   6   3   1         35.06         36.32         1.01 o
   7   3   1          5.50          5.08         0.27 o
   8   3   1        197.36        194.47         4.80 o
   9   3   1          2.25          1.87         0.29 o
  10   3   1          7.79          8.73         1.71 o
  -9   4   1          6.20          6.87         0.75 o
  -8   4   1         21.97         21.66         0.47 o
  -7   4   1         81.40         79.25         0.79 o
  -6   4   1         82.81         86.73         0.87 o
  -5   4   1        172.73        177.77         2.25 o
  -4   4   1          8.62         12.53         0.36 o
  -3   4   1         59.88         58.63         0.90 o
  -2   4   1         31.12         29.77         0.44 o
  -1   4   1         69.66         64.09         0.62 o
   0   4   1       1173.76       1278.85         9.58 o
   1   4   1         40.41         48.47         0.48 o
   2   4   1         42.43         47.48         0.66 o
   3   4   1       2145.19       2394.58        19.84 o
   4   4   1        109.80         93.81         1.64 o
   5   4   1         77.55         76.60         0.81 o
   6   4   1        111.38        106.86         2.35 o
   7   4   1        226.73        221.05         3.99 o
   8   4   1         11.17         11.80         0.53 o
   9   4   1         55.28         54.51         1.92 o
  -9   5   1          4.75          5.18         0.92 o
  -8   5   1          5.55          4.90         0.33 o
  -7   5   1          2.76          3.14         0.37 o
  -6   5   1          0.92          0.89         0.25 o
  -5   5   1          3.97          4.68         0.60 o
  -4   5   1         60.01         54.31         0.84 o
  -3   5   1        224.73        249.26         1.97 o
  -2   5   1         98.13        121.43         1.08 o
  -1   5   1         11.15          5.99         0.43 o
   0   5   1         42.84         42.67         0.54 o
   1   5   1        125.66        137.20         1.16 o
   2   5   1        902.11        932.76         7.17 o
   3   5   1          1.47          3.45         0.27 o
   4   5   1          2.47          2.48         0.29 o
   5   5   1          9.53         11.23         0.50 o
   6   5   1        135.67        133.09         2.75 o
   7   5   1         57.79         54.18         1.32 o
   8   5   1         59.86         61.92         1.19 o
   9   5   1         84.17         79.18         2.44 o
  -8   6   1          2.00          0.87         0.30 o
  -7   6   1          0.65          0.68         0.33 o
  -6   6   1        100.55         97.11         2.23 o
  -5   6   1         65.55         63.87         1.02 o
  -4   6   1         11.70         10.97         0.42 o
  -3   6   1         81.31         75.85         1.12 o
  -2   6   1         88.52         84.34         1.64 o
  -1   6   1         81.91         81.84         0.92 o
   0   6   1          5.06          6.18         0.33 o
   1   6   1        496.45        494.07         3.83 o
   2   6   1         31.19         27.38         0.74 o
   3   6   1         51.89         45.22         1.69 o
   4   6   1          6.00          5.80         0.36 o
   5   6   1         49.59         52.16         0.76 o
   6   6   1          7.92          9.27         0.94 o
   7   6   1         38.08         35.53         1.02 o
   8   6   1         35.20         34.61         1.03 o
  -8   7   1          3.62          2.74         1.11 o
  -7   7   1         13.22         13.61         0.56 o
  -6   7   1          1.17          0.78         0.36 o
  -5   7   1          8.62          7.57         0.43 o
  -4   7   1         27.94         24.63         0.89 o
  -3   7   1          1.37          1.13         0.38 o
  -2   7   1          0.07          0.10         0.27 o
  -1   7   1         35.89         36.55         0.95 o
   0   7   1         57.51         51.69         1.07 o
   1   7   1          1.22          0.69         0.36 o
   2   7   1          9.99          8.24         0.62 o
   3   7   1         42.26         33.23         1.10 o
   4   7   1         57.33         57.06         0.98 o
   5   7   1         89.30         73.96         1.34 o
   6   7   1         37.24         34.30         0.95 o
   7   7   1          9.88         11.66         0.97 o
   8   7   1          8.66          9.33         0.57 o
  -7   8   1         20.09         20.64         1.03 o
  -6   8   1          0.44          0.38         0.41 o
  -5   8   1          0.62          0.18         0.31 o
  -4   8   1         25.02         25.45         0.79 o
  -3   8   1          1.47          0.45         0.37 o
  -2   8   1          2.56          2.95         0.90 o
  -1   8   1         10.10         10.99         0.74 o
   0   8   1         10.59         10.43         0.67 o
   1   8   1         63.15         63.44         0.95 o
   2   8   1          1.90          3.27         0.52 o
   3   8   1         48.34         41.45         0.80 o
   4   8   1          0.03          0.29         0.37 o
   5   8   1         21.99         24.29         0.76 o
   6   8   1          6.52          6.55         0.54 o
   7   8   1          4.56          3.99         0.56 o
  -5   9   1          0.56          0.22         0.41 o
  -4   9   1         13.39         14.48         0.69 o
  -3   9   1          5.32          5.92         0.61 o
  -2   9   1         47.74         44.12         1.15 o
  -1   9   1         25.37         24.09         0.76 o
   0   9   1         51.33         54.23         1.04 o
   1   9   1         28.59         30.25         0.94 o
   2   9   1         85.16         83.73         1.72 o
   3   9   1          1.28          0.92         0.43 o
   4   9   1         20.86         25.36         1.27 o
   5   9   1          1.80          1.73         0.60 o
  -4  10   1          1.98          2.38         0.64 o
  -3  10   1          8.15          6.02         0.65 o
  -2  10   1          3.49          2.02         0.65 o
  -1  10   1         22.70         23.85         0.81 o
   0  10   1          2.08          1.41         0.55 o
   1  10   1         22.03         20.21         0.88 o
   2  10   1          0.21          0.04         0.51 o
   3  10   1          7.22          7.43         0.72 o
   4  10   1          0.11         -0.15         0.43 o
  -3 -10   2          5.02          4.74         0.61 o
  -2 -10   2         22.67         26.58         1.03 o
  -1 -10   2         20.48         21.45         0.96 o
   0 -10   2          1.44          2.15         0.66 o
   1 -10   2         40.81         44.81         1.36 o
   2 -10   2          4.56          3.60         0.58 o
   3 -10   2          7.52          7.52         0.62 o
  -5  -9   2         26.16         29.19         2.04 o
  -4  -9   2         24.08         28.00         0.89 o
  -3  -9   2         26.12         30.76         1.68 o
  -2  -9   2          0.00          0.51         0.46 o
  -1  -9   2          0.01         -0.04         0.50 o
   0  -9   2          0.10         -0.03         0.44 o
   1  -9   2          0.75          0.63         0.40 o
   2  -9   2          0.04          0.05         0.36 o
   3  -9   2          0.27          0.50         0.40 o
   4  -9   2         31.83         31.65         0.88 o
   5  -9   2         23.42         24.09         1.00 o
  -6  -8   2          0.61          0.90         0.42 o
  -5  -8   2        104.93        108.47         2.37 o
  -4  -8   2         54.22         56.55         1.64 o
  -3  -8   2          5.67          7.64         0.51 o
  -2  -8   2          9.89          8.04         0.67 o
  -1  -8   2        252.10        246.92         2.48 o
   0  -8   2         26.55         23.93         0.70 o
   1  -8   2          5.66          5.83         1.28 o
   2  -8   2          9.86          9.11         0.93 o
   3  -8   2         10.40          8.22         0.66 o
   4  -8   2        194.74        188.41         3.58 o
   5  -8   2         28.49         28.03         1.33 o
   6  -8   2        148.78        142.49         3.39 o
   7  -8   2          2.33          2.13         0.54 o
  -7  -7   2         16.44         19.36         1.18 o
  -6  -7   2         44.37         39.39         1.07 o
  -5  -7   2          4.98          6.58         0.46 o
  -4  -7   2          0.10          0.18         0.29 o
  -3  -7   2          4.36          3.55         0.40 o
  -2  -7   2        540.22        547.06         4.73 o
  -1  -7   2         13.82         15.03         0.56 o
   0  -7   2         74.27         75.13         1.30 o
   1  -7   2         37.17         36.03         0.73 o
   2  -7   2         40.93         40.21         1.27 o
   3  -7   2         58.09         58.99         1.56 o
   4  -7   2          1.86          1.93         0.37 o
   5  -7   2          0.05          0.05         0.30 o
   6  -7   2        105.98        103.21         2.93 o
   7  -7   2         19.93         19.98         0.70 o
   8  -7   2         55.11         52.24         1.80 o
  -8  -6   2          4.88          5.58         0.49 o
  -7  -6   2         84.24         80.76         1.71 o
  -6  -6   2         66.00         61.33         0.93 o
  -5  -6   2          0.01          0.33         0.28 o
  -4  -6   2        122.48        124.06         2.14 o
  -3  -6   2        173.62        169.25         1.67 o
  -2  -6   2         38.48         38.12         0.63 o
  -1  -6   2         25.57         26.31         0.70 o
   0  -6   2        764.15        737.73         7.53 o
   1  -6   2          0.05          0.09         0.24 o
   2  -6   2        149.99        139.73         1.35 o
   3  -6   2         95.46         85.91         1.77 o
   4  -6   2         41.74         38.77         0.70 o
   5  -6   2          0.01          0.05         0.23 o
   6  -6   2          3.55          4.57         0.33 o
   7  -6   2          5.99          5.08         0.34 o
   8  -6   2          0.10          0.06         0.45 o
  -8  -5   2        126.77        131.80         4.02 o
  -7  -5   2         62.57         56.05         1.22 o
  -6  -5   2          0.44         -0.17         0.28 o
  -5  -5   2         70.89         73.35         1.22 o
  -4  -5   2        100.13         93.48         0.99 o
  -3  -5   2        104.05        102.94         1.10 o
  -2  -5   2        121.25        112.52         1.39 o
  -1  -5   2        270.02        267.21         2.09 o
   0  -5   2        288.74        254.76         2.04 o
   1  -5   2        692.39        726.53         5.67 o
   2  -5   2        218.38        219.07         1.76 o
   3  -5   2         20.32         18.68         0.46 o
   4  -5   2        326.21        325.81         5.91 o
   5  -5   2         16.86         18.84         0.59 o
   6  -5   2          9.16          9.46         0.39 o
   7  -5   2         37.32         39.26         1.24 o
   8  -5   2         31.08         33.81         1.24 o
   9  -5   2          8.12          7.43         1.81 o
  -9  -4   2         52.68         51.65         1.16 o
  -8  -4   2          7.79          8.01         0.50 o
  -7  -4   2          3.28          3.49         0.38 o
  -6  -4   2        279.16        273.39         7.63 o
  -5  -4   2         41.08         37.96         0.67 o
  -4  -4   2         40.83         42.16         0.92 o
  -3  -4   2          2.55          3.73         0.26 o
  -2  -4   2        426.58        431.29         3.59 o
  -1  -4   2        156.76        155.70         1.76 o
   0  -4   2         27.48         26.50         0.42 o
   1  -4   2        747.23        759.75         5.77 o
   2  -4   2          3.43          3.01         0.21 o
   3  -4   2        615.81        594.52         7.38 o
   4  -4   2         11.65         15.59         0.47 o
   5  -4   2        235.09        225.98         3.94 o
   6  -4   2         26.52         24.30         0.44 o
   7  -4   2          5.68          7.41         0.26 o
   8  -4   2          3.38          3.25         0.38 o
   9  -4   2         16.00         19.12         0.90 o
  -9  -3   2         21.37         21.48         0.64 o
  -8  -3   2         22.34         21.93         0.52 o
  -7  -3   2        179.93        166.34         2.54 o
  -6  -3   2         10.34          5.84         0.26 o
  -5  -3   2         78.11         66.23         1.59 o
  -4  -3   2         80.40         85.18         1.54 o
  -3  -3   2         99.11         88.05         0.74 o
  -2  -3   2        728.34        784.03         6.43 o
  -1  -3   2         20.77         15.92         0.27 o
   0  -3   2        299.76        276.73         1.89 o
   1  -3   2        100.68         94.05         0.72 o
   2  -3   2        733.99        727.17         5.09 o
   3  -3   2         13.65          9.96         0.25 o
   4  -3   2       1124.13       1184.73        22.25 o
   5  -3   2          6.01          8.34         0.24 o
   6  -3   2          4.08          3.72         0.25 o
   7  -3   2         20.22         18.55         0.27 o
   8  -3   2          0.04          0.11         0.16 o
   9  -3   2         23.83         28.04         1.23 o
  10  -3   2         15.72         16.77         1.27 o
  -9  -2   2         16.17         15.09         0.45 o
  -8  -2   2        127.75        124.76         1.77 o
  -7  -2   2          9.46         12.32         0.44 o
  -6  -2   2         85.68         71.97         1.28 o
  -5  -2   2         16.81         19.61         0.67 o
  -4  -2   2        243.26        245.12         3.02 o
  -3  -2   2        685.66        734.10         7.15 o
  -2  -2   2         24.60         20.00         1.00 o
  -1  -2   2         85.93         74.88         0.57 o
   0  -2   2         20.70         23.68         0.25 o
   1  -2   2       3083.52       3268.77        26.92 o
   2  -2   2         25.18         25.33         0.28 o
   3  -2   2        588.24        605.30        10.17 o
   4  -2   2         10.78         15.85         0.22 o
   5  -2   2        140.65        151.20         1.38 o
   6  -2   2          9.97          9.61         0.48 o
   7  -2   2         10.39          9.71         0.27 o
   8  -2   2         14.42         15.64         0.33 o
   9  -2   2          0.84          0.10         0.62 o
  10  -2   2         58.95         60.61         1.37 o
 -10  -1   2         17.86         13.48         0.67 o
  -9  -1   2          5.19          4.48         0.35 o
  -8  -1   2         95.28         95.24         0.86 o
  -7  -1   2         62.67         60.77         0.58 o
  -6  -1   2          2.26          2.91         0.23 o
  -5  -1   2        439.91        445.44         6.54 o
  -4  -1   2         77.92         70.48         0.76 o
  -3  -1   2        115.25        131.31         0.97 o
  -2  -1   2       2823.07       2947.05        23.68 o
  -1  -1   2          2.57          2.84         0.15 o
   0  -1   2        919.94       1005.84         7.67 o
   1  -1   2        649.50        662.21        14.09 o
   2  -1   2        148.56         80.28        45.56 o
   3  -1   2        452.00        201.21       147.51 o
   4  -1   2         46.02         34.25         3.73 o
   5  -1   2          5.36          4.85         0.19 o
   6  -1   2         35.65         34.19         0.50 o
   7  -1   2        257.24        250.02         1.85 o
   8  -1   2          0.99          0.65         0.22 o
   9  -1   2          5.13          6.07         0.67 o
  10  -1   2         38.27         38.06         2.02 o
 -10   0   2          7.11          6.82         0.40 o
  -9   0   2         36.77         40.31         0.68 o
  -8   0   2         44.44         42.20         0.70 o
  -7   0   2          5.51          6.54         0.27 o
  -6   0   2          4.32          4.06         0.22 o
  -5   0   2          1.76          4.33         0.21 o
  -4   0   2        118.14        121.33         0.77 o
  -3   0   2        295.88        331.53         3.30 o
  -2   0   2       3211.09       3587.52        29.75 o
  -1   0   2        104.78        103.76         1.74 o
   0   0   2       2185.41        207.48       895.49 o
   1   0   2        595.59        624.56         4.12 o
   2   0   2         34.94         36.08         0.23 o
   3   0   2         23.09         31.25         0.28 o
   4   0   2        434.15        457.97         5.78 o
   5   0   2        237.78        241.91         1.72 o
   6   0   2        558.47        558.95         4.80 o
   7   0   2         53.68         51.92         0.47 o
   8   0   2         77.67         77.31         1.13 o
   9   0   2         10.65         10.78         0.96 o
  10   0   2         31.32         29.11         0.96 o
 -10   1   2          3.86          4.37         0.43 o
  -9   1   2        104.40        102.28         1.20 o
  -8   1   2          0.49          0.77         0.26 o
  -7   1   2         60.36         62.56         0.70 o
  -6   1   2        187.71        200.00         1.54 o
  -5   1   2        364.65        371.96         2.65 o
  -4   1   2        604.99        715.76         6.35 o
  -3   1   2        175.23        181.97         1.04 o
  -2   1   2          2.88          1.49         0.12 o
  -1   1   2          9.39         15.82         0.15 o
   0   1   2       3895.07       4267.11        35.92 o
   1   1   2       3484.19       3678.46        30.20 o
   2   1   2        659.72        672.87         4.26 o
   3   1   2         18.79         14.12         0.24 o
   4   1   2         39.63         41.52         0.51 o
   5   1   2        151.61        153.97         1.48 o
   6   1   2        114.38        101.46        13.70 o
   7   1   2         33.99         35.47         0.44 o
   8   1   2         28.47         29.08         0.43 o
   9   1   2          6.02          6.78         0.34 o
  10   1   2         10.63         10.55         0.71 o
 -10   2   2          4.66          3.27         3.10 o
  -9   2   2         10.58         11.87         0.41 o
  -8   2   2        112.99        107.00         1.09 o
  -7   2   2        117.04        112.77         1.13 o
  -6   2   2       1719.96       1813.55        22.76 o
  -5   2   2          9.99         10.33         0.27 o
  -4   2   2        618.01        682.23         8.54 o
  -3   2   2         66.12         61.53         1.39 o
  -2   2   2         34.03         55.36         0.48 o
  -1   2   2       8573.29       9446.05        95.78 o
   0   2   2      11858.53      12906.01       139.48 o
   1   2   2        162.97        140.00         1.18 o
   2   2   2          1.92          1.18         0.19 o
   3   2   2         35.82         45.95         0.45 o
   4   2   2        499.96        547.41         3.87 o
   5   2   2        720.64        725.13         9.26 o
   6   2   2        254.52        248.14         2.98 o
   7   2   2          2.78          3.47         0.36 o
   8   2   2          3.50          3.90         0.27 o
   9   2   2         90.06         90.54         1.10 o
  10   2   2          0.77          0.49         0.43 o
  -9   3   2          7.90          8.58         0.53 o
  -8   3   2        101.10         87.74         1.10 o
  -7   3   2         67.98         66.79         1.11 o
  -6   3   2        338.87        337.26         2.57 o
  -5   3   2          4.64          4.72         0.41 o
  -4   3   2        145.05        139.94         2.19 o
  -3   3   2         23.84         21.84         0.51 o
  -2   3   2        988.40       1051.69         7.59 o
  -1   3   2        831.95        883.62         6.15 o
   0   3   2        133.59        164.80         1.16 o
   1   3   2          0.03          0.94         0.37 o
   2   3   2       1304.25       1439.40        10.79 o
   3   3   2         32.68         39.91         0.45 o
   4   3   2        464.65        491.46         4.82 o
   5   3   2        106.72        102.25         0.90 o
   6   3   2          3.04          2.87         0.25 o
   7   3   2          2.93          2.92         0.29 o
   8   3   2        111.77        105.81         3.03 o
   9   3   2         12.96         12.27         0.39 o
  10   3   2          1.47          0.61         0.53 o
  -9   4   2         42.60         44.30         0.98 o
  -8   4   2          8.78          7.23         0.38 o
  -7   4   2        182.30        175.00         1.85 o
  -6   4   2        162.61        160.68         1.47 o
  -5   4   2        252.42        251.56         5.40 o
  -4   4   2         54.79         55.41         0.72 o
  -3   4   2        353.68        363.85         5.14 o
  -2   4   2       1253.31       1356.40        16.72 o
  -1   4   2       2217.14       2456.13        20.41 o
   0   4   2        213.58        257.35         2.03 o
   1   4   2         89.74        104.23         0.85 o
   2   4   2         10.08         20.92         0.43 o
   3   4   2        675.90        691.35         5.14 o
   4   4   2        170.59        160.44         1.27 o
   5   4   2         16.20         15.23         0.42 o
   6   4   2         15.11         14.07         0.36 o
   7   4   2        206.25        199.45         2.38 o
   8   4   2         84.70         87.68         1.56 o
   9   4   2         30.05         30.15         1.31 o
  -9   5   2          0.21          0.50         0.37 o
  -8   5   2          7.14          6.13         0.32 o
  -7   5   2         36.36         39.06         0.81 o
  -6   5   2          0.07          0.20         0.22 o
  -5   5   2         22.93         22.41         0.90 o
  -4   5   2        210.24        209.91         3.32 o
  -3   5   2          1.56          2.12         0.29 o
  -2   5   2        178.74        185.97         2.27 o
  -1   5   2        346.16        347.28         2.56 o
   0   5   2          2.34          5.01         0.28 o
   1   5   2        185.94        190.78         1.47 o
   2   5   2        505.56        520.50         3.92 o
   3   5   2         15.98         13.35         0.42 o
   4   5   2         18.97         16.11         0.46 o
   5   5   2        209.71        205.09         1.98 o
   6   5   2        136.24        133.99         1.96 o
   7   5   2          6.98          6.04         0.41 o
   8   5   2         64.89         68.48         1.83 o
   9   5   2          1.69          0.13         0.44 o
  -8   6   2          1.39          0.90         0.36 o
  -7   6   2         57.56         60.30         1.78 o
  -6   6   2          0.03          0.07         0.26 o
  -5   6   2         23.48         27.45         0.74 o
  -4   6   2         71.16         70.22         1.56 o
  -3   6   2          0.47          0.16         0.22 o
  -2   6   2        261.93        261.36         3.43 o
  -1   6   2         64.04         63.44         1.09 o
   0   6   2         75.20         75.47         0.81 o
   1   6   2         36.39         36.08         0.66 o
   2   6   2        334.29        315.72         2.59 o
   3   6   2          3.62          1.91         0.30 o
   4   6   2        162.10        150.26         2.45 o
   5   6   2        453.30        415.59         7.79 o
   6   6   2         34.22         29.11         0.72 o
   7   6   2         74.94         70.34         2.65 o
   8   6   2          4.29          2.58         0.83 o
  -7   7   2         26.42         27.12         0.80 o
  -6   7   2          6.93          7.60         0.70 o
  -5   7   2          0.24          0.24         0.35 o
  -4   7   2         62.85         59.42         0.99 o
  -3   7   2         79.27         72.59         1.29 o
  -2   7   2          0.13          0.56         0.44 o
  -1   7   2        292.21        279.82         2.41 o
   0   7   2         13.56         14.03         0.47 o
   1   7   2          9.38         15.63         0.55 o
   2   7   2          3.59          4.58         0.40 o
   3   7   2          1.08          2.70         0.45 o
   4   7   2        241.18        234.21         2.25 o
   5   7   2          0.18          0.12         0.29 o
   6   7   2          2.43          2.47         0.47 o
   7   7   2         29.11         24.81         0.90 o
   8   7   2         27.61         30.16         0.82 o
  -7   8   2          0.24          0.29         0.40 o
  -6   8   2          2.10          1.82         0.42 o
  -5   8   2          0.27          0.39         0.33 o
  -4   8   2         22.87         23.66         0.88 o
  -3   8   2          0.94          1.24         0.36 o
  -2   8   2         17.76         16.58         0.99 o
  -1   8   2         91.16         84.31         1.22 o
   0   8   2         10.39         10.49         0.61 o
   1   8   2         80.96         65.77         1.23 o
   2   8   2          9.89         10.54         0.58 o
   3   8   2          0.24          0.05         0.36 o
   4   8   2          0.23          0.14         0.36 o
   5   8   2          8.57          9.04         0.71 o
   6   8   2          1.04          0.59         0.55 o
   7   8   2         19.76         22.47         0.80 o
  -5   9   2          2.78          2.36         0.46 o
  -4   9   2          0.00         -0.04         0.39 o
  -3   9   2         13.87         14.46         0.76 o
  -2   9   2         33.90         35.20         0.81 o
  -1   9   2          7.04          5.68         1.21 o
   0   9   2          3.18          3.05         0.75 o
   1   9   2          0.79          0.01         0.38 o
   2   9   2         24.41         28.41         0.97 o
   3   9   2          6.76          9.91         0.65 o
   4   9   2          2.48          1.55         0.50 o
   5   9   2          7.89          9.26         1.14 o
   6   9   2         29.28         28.65         1.14 o
  -4  10   2          0.07          0.13         0.43 o
  -3  10   2          0.19          0.20         0.46 o
  -2  10   2          2.04          1.83         0.52 o
  -1  10   2          0.02          0.15         0.39 o
   0  10   2          0.49          0.52         0.48 o
   1  10   2          0.65          0.04         0.39 o
   2  10   2         16.06         18.79         0.87 o
   3  10   2          5.64          5.14         0.75 o
   4  10   2          6.56          5.75         0.66 o
  -2 -10   3          0.00         -0.02         0.54 o
  -1 -10   3         17.25         19.76         0.80 o
   0 -10   3          9.87         11.15         0.69 o
   1 -10   3         10.88          8.38         0.72 o
   2 -10   3         51.87         53.88         1.18 o
   3 -10   3          1.80          1.55         0.56 o
  -4  -9   3         14.89         18.15         1.25 o
  -3  -9   3          0.80          1.12         0.75 o
  -2  -9   3          6.88          6.16         0.62 o
  -1  -9   3         17.04         19.90         0.79 o
   0  -9   3         31.02         30.24         0.94 o
   1  -9   3         56.99         59.85         1.20 o
   2  -9   3          9.62          8.33         0.67 o
   3  -9   3          2.53          1.59         0.52 o
   4  -9   3         21.61         21.65         1.61 o
   5  -9   3         16.09         15.72         0.88 o
  -6  -8   3         30.60         35.06         1.29 o
  -5  -8   3          0.03          0.37         0.44 o
  -4  -8   3         12.23         16.96         0.88 o
  -3  -8   3          0.98          0.86         0.42 o
  -2  -8   3         39.28         39.73         0.87 o
  -1  -8   3        155.52        155.15         1.77 o
   0  -8   3         45.76         48.10         1.05 o
   1  -8   3          2.31          1.42         0.41 o
   2  -8   3         19.58         18.29         0.90 o
   3  -8   3          0.18          0.20         0.35 o
   4  -8   3         10.25         11.89         0.65 o
   5  -8   3         28.40         27.83         0.94 o
   6  -8   3         91.14         85.92         1.75 o
  -7  -7   3         30.54         34.15         1.62 o
  -6  -7   3         47.21         49.62         1.19 o
  -5  -7   3          0.21          0.51         0.32 o
  -4  -7   3          0.93          0.22         0.34 o
  -3  -7   3          0.02         -0.17         0.31 o
  -2  -7   3        503.23        502.22         4.99 o
  -1  -7   3         56.34         59.17         0.86 o
   0  -7   3         91.66         86.18         1.05 o
   1  -7   3        114.39        109.51         1.26 o
   2  -7   3        624.82        610.16         8.03 o
   3  -7   3          7.18          7.66         0.59 o
   4  -7   3        860.10        865.98        10.41 o
   5  -7   3         14.40         16.39         0.50 o
   6  -7   3          8.35          9.72         0.44 o
   7  -7   3          5.24          4.66         0.65 o
  -8  -6   3         13.21         14.50         0.62 o
  -7  -6   3         46.80         48.19         1.55 o
  -6  -6   3         18.58         20.28         0.65 o
  -5  -6   3          2.65          3.07         0.39 o
  -4  -6   3        119.49        118.00         1.89 o
  -3  -6   3         29.37         29.63         0.99 o
  -2  -6   3        146.86        142.57         1.46 o
  -1  -6   3          1.47          2.13         0.33 o
   0  -6   3         70.14         64.64         1.02 o
   1  -6   3          2.62          2.17         0.31 o
   2  -6   3        237.85        238.41         2.25 o
   3  -6   3         33.75         30.57         0.65 o
   4  -6   3        131.15        129.20         2.05 o
   5  -6   3          1.10          1.35         0.33 o
   6  -6   3         10.47          8.85         0.41 o
   7  -6   3         13.06         12.42         0.60 o
   8  -6   3          0.95          0.18         0.54 o
  -8  -5   3        213.69        220.93         5.97 o
  -7  -5   3         41.40         37.29         1.25 o
  -6  -5   3          0.92          0.93         0.29 o
  -5  -5   3         88.16         91.20         1.19 o
  -4  -5   3        573.51        566.55         8.91 o
  -3  -5   3        112.76        106.02         1.38 o
  -2  -5   3       1045.18       1009.06         8.89 o
  -1  -5   3        251.81        243.62         1.91 o
   0  -5   3        353.45        343.82         2.65 o
   1  -5   3         55.36         69.27         0.71 o
   2  -5   3          0.22          0.16         0.19 o
   3  -5   3         28.54         26.93         0.48 o
   4  -5   3          0.12          0.46         0.20 o
   5  -5   3         27.93         30.51         0.84 o
   6  -5   3          1.87          1.89         0.24 o
   7  -5   3         89.91         87.96         1.84 o
   8  -5   3         26.42         22.91         0.98 o
   9  -5   3          1.39          0.25         0.54 o
  -9  -4   3         78.20         77.30         3.41 o
  -8  -4   3          5.49          6.05         0.48 o
  -7  -4   3          9.57         10.66         0.48 o
  -6  -4   3         12.90         11.36         0.38 o
  -5  -4   3        119.59        126.75         2.70 o
  -4  -4   3        413.71        393.57         4.52 o
  -3  -4   3         11.04         10.86         0.37 o
  -2  -4   3       1510.06       1505.32        11.87 o
  -1  -4   3        198.15        187.17         1.42 o
   0  -4   3         64.46         67.37         0.72 o
   1  -4   3        102.09         91.35         1.05 o
   2  -4   3        742.70        722.94         5.31 o
   3  -4   3        228.01        234.21         2.69 o
   4  -4   3         18.35         20.27         0.59 o
   5  -4   3         19.83         19.94         0.45 o
   6  -4   3        393.41        388.39         4.36 o
   7  -4   3        109.68        109.18         2.26 o
   8  -4   3         28.00         24.93         1.08 o
   9  -4   3        103.39        105.10         1.95 o
  -9  -3   3         15.09         15.86         1.20 o
  -8  -3   3        105.79        103.77         1.63 o
  -7  -3   3        122.44        106.11         1.41 o
  -6  -3   3         42.05         32.43         0.47 o
  -5  -3   3         76.07         61.57         0.90 o
  -4  -3   3         53.51         45.87         1.03 o
  -3  -3   3        473.16        460.48         3.30 o
  -2  -3   3         40.41         33.42         0.36 o
  -1  -3   3          0.96          1.06         0.52 o
   0  -3   3        133.78        146.91         1.09 o
   1  -3   3       2478.59       2667.18        21.93 o
   2  -3   3          3.56         10.18         0.29 o
   3  -3   3        183.03        172.46         1.56 o
   4  -3   3        122.70        111.27         1.59 o
   5  -3   3          1.48          1.18         0.15 o
   6  -3   3        143.83        136.72         6.05 o
   7  -3   3         55.39         48.16         0.74 o
   8  -3   3         85.10         85.17         2.01 o
   9  -3   3         13.00         17.55         0.86 o
  10  -3   3         10.50         11.15         1.92 o
  -9  -2   3          3.86          3.00         0.32 o
  -8  -2   3         24.44         24.48         0.74 o
  -7  -2   3         32.93         36.56         0.50 o
  -6  -2   3        295.80        281.54         3.09 o
  -5  -2   3          3.73          2.71         0.20 o
  -4  -2   3        623.03        616.46         7.05 o
  -3  -2   3        292.50        294.35         2.33 o
  -2  -2   3        326.14        351.83         2.99 o
  -1  -2   3          0.77          0.66         0.18 o
   0  -2   3       4597.89       4882.35        43.60 o
   1  -2   3        341.65        337.98         2.16 o
   2  -2   3        214.57        205.70         1.66 o
   3  -2   3        610.63        619.29         8.27 o
   4  -2   3          0.19          0.21         0.08 o
   5  -2   3         84.49         60.82        16.43 o
   6  -2   3         24.18         20.32         0.30 o
   7  -2   3         49.35         52.36         0.87 o
   8  -2   3          0.07          0.27         0.12 o
   9  -2   3          2.61          2.42         0.68 o
  10  -2   3          8.83         10.54         0.79 o
  -9  -1   3          7.51          7.47         0.41 o
  -8  -1   3         54.91         57.49         0.83 o
  -7  -1   3         18.20         18.35         0.39 o
  -6  -1   3         19.48         26.32         0.42 o
  -5  -1   3        612.49        601.95         7.17 o
  -4  -1   3          0.34          0.24         0.11 o
  -3  -1   3        522.81        579.16         5.43 o
  -2  -1   3        855.86        935.59        10.09 o
  -1  -1   3       3674.81       3902.12        32.81 o
   0  -1   3        532.47        516.77         3.89 o
   1  -1   3        734.20        724.26         4.67 o
   2  -1   3        810.62        836.48         8.83 o
   3  -1   3       1374.67       1461.22        16.79 o
   4  -1   3          2.36          8.56         0.14 o
   5  -1   3         79.24         76.10         0.79 o
   6  -1   3         64.83         60.36         0.62 o
   7  -1   3        106.31        106.16         0.95 o
   8  -1   3         34.54         35.00         0.44 o
   9  -1   3         78.12         76.79         1.63 o
  10  -1   3          0.18          0.49         0.69 o
 -10   0   3          4.52          4.09         0.60 o
  -9   0   3         44.91         48.25         0.70 o
  -8   0   3         26.92         26.65         0.44 o
  -7   0   3         19.15         20.07         0.36 o
  -6   0   3        220.20        221.95         1.71 o
  -5   0   3          4.51          6.49         0.58 o
  -4   0   3         30.84         40.61         0.31 o
  -3   0   3        858.75        965.24         8.70 o
  -2   0   3        416.52        184.38       123.62 o
  -1   0   3        137.48         94.14        33.26 o
   0   0   3          1.45          2.44         0.17 o
   1   0   3       1300.22       1422.78         8.82 o
   2   0   3        933.28        968.56         7.63 o
   3   0   3        282.72        311.61         6.54 o
   4   0   3        159.35        159.77         1.23 o
   5   0   3          4.88          4.96         0.17 o
   6   0   3        187.31        179.83         1.17 o
   7   0   3         12.14         12.84         0.27 o
   8   0   3         84.74         82.95         0.74 o
   9   0   3         20.96         20.61         0.95 o
  10   0   3         37.61         40.83         1.31 o
 -10   1   3          4.33          3.32         0.49 o
  -9   1   3         47.15         45.48         0.81 o
  -8   1   3          6.95          7.42         0.38 o
  -7   1   3         98.74         97.82         0.91 o
  -6   1   3          0.96          0.49         0.18 o
  -5   1   3          0.98          0.73         0.21 o
  -4   1   3         59.22         72.18         0.60 o
  -3   1   3        117.47        123.75         1.32 o
  -2   1   3         56.67         53.95         0.58 o
  -1   1   3        175.44        170.33         0.97 o
   0   1   3       1410.79       1474.80        10.30 o
   1   1   3         16.73         16.38         0.25 o
   2   1   3       1215.58       1260.13        11.82 o
   3   1   3          2.01          0.62         0.10 o
   4   1   3         21.65         24.76         0.53 o
   5   1   3         24.53         24.14         0.65 o
   6   1   3        385.10        378.43         2.42 o
   7   1   3         97.54         91.79         0.76 o
   8   1   3          1.83          1.18         0.22 o
   9   1   3         10.47         10.74         0.60 o
  10   1   3          2.41          2.79         0.72 o
  -9   2   3         12.62         14.18         0.55 o
  -8   2   3        196.42        184.71         1.65 o
  -7   2   3         11.37         11.72         0.42 o
  -6   2   3          9.83         13.54         0.51 o
  -5   2   3        148.38        147.69         1.00 o
  -4   2   3        154.44        159.01         1.64 o
  -3   2   3          1.02          1.76         0.20 o
  -2   2   3          0.07          0.82         0.39 o
  -1   2   3         31.55         33.84         0.39 o
   0   2   3       2864.95       3045.17        24.65 o
   1   2   3         52.06         66.95         0.53 o
   2   2   3        116.44        122.15         1.80 o
   3   2   3          3.56          2.14         0.13 o
   4   2   3        426.79        427.16         3.47 o
   5   2   3        641.22        615.36         4.38 o
   6   2   3        987.94        959.01        12.78 o
   7   2   3         20.28         18.55         0.33 o
   8   2   3         59.86         58.86         0.78 o
   9   2   3          5.05          5.69         0.63 o
  10   2   3          5.27          4.15         0.69 o
  -9   3   3          7.91          6.29         0.53 o
  -8   3   3        153.17        147.13         2.19 o
  -7   3   3          0.11          0.38         0.21 o
  -6   3   3          5.75          5.59         0.30 o
  -5   3   3         37.15         37.32         0.58 o
  -4   3   3         83.91         77.10         1.60 o
  -3   3   3        666.27        697.55         9.27 o
  -2   3   3        260.83        257.18         1.75 o
  -1   3   3          0.06          0.31         0.21 o
   0   3   3        334.46        325.65         2.34 o
   1   3   3          1.07          0.80         0.14 o
   2   3   3         21.47         21.84         0.37 o
   3   3   3        258.62        277.09         1.91 o
   4   3   3          3.54          2.52         0.20 o
   5   3   3        112.56        111.79         1.06 o
   6   3   3         24.21         22.95         0.50 o
   7   3   3        100.94        100.12         1.51 o
   8   3   3          0.81          0.65         0.23 o
   9   3   3          0.62          0.76         0.26 o
  10   3   3         11.74         12.11         0.66 o
  -9   4   3         30.25         30.38         0.68 o
  -8   4   3          0.10          0.32         0.24 o
  -7   4   3         87.11         87.04         1.11 o
  -6   4   3         87.31         90.42         1.58 o
  -5   4   3         43.15         41.32         0.70 o
  -4   4   3         98.86         95.29         2.54 o
  -3   4   3         54.20         54.97         0.58 o
  -2   4   3        278.91        329.96         2.68 o
  -1   4   3       1285.59       1362.58        19.19 o
   0   4   3         10.96         12.57         0.55 o
   1   4   3        336.93        388.30         2.77 o
   2   4   3        101.94         97.37         1.03 o
   3   4   3        185.99        181.02         1.39 o
   4   4   3         30.93         30.80         0.63 o
   5   4   3         19.54         20.25         0.39 o
   6   4   3         17.49         17.31         0.40 o
   7   4   3         59.44         56.55         1.47 o
   8   4   3         73.11         72.50         1.06 o
   9   4   3         53.02         52.80         1.52 o
  -9   5   3          8.27          8.23         2.29 o
  -8   5   3          2.04          1.87         0.44 o
  -7   5   3         25.04         25.78         0.70 o
  -6   5   3         98.53         99.01         1.44 o
  -5   5   3         92.46         97.56         1.30 o
  -4   5   3        321.80        329.67         7.54 o
  -3   5   3        144.89        150.81         1.36 o
  -2   5   3         42.59         45.28         0.62 o
  -1   5   3        134.81        154.57         1.45 o
   0   5   3         27.31         30.95         0.79 o
   1   5   3        215.51        217.13         1.74 o
   2   5   3         77.94         81.22         1.19 o
   3   5   3          0.34          0.31         0.20 o
   4   5   3         13.46         12.41         0.36 o
   5   5   3        179.11        177.83         2.27 o
   6   5   3         65.53         66.67         1.41 o
   7   5   3         62.41         65.00         1.24 o
   8   5   3         75.75         75.13         1.95 o
   9   5   3         46.88         43.72         1.58 o
  -8   6   3         37.68         31.43         0.66 o
  -7   6   3          4.53          5.64         0.39 o
  -6   6   3         52.28         51.92         1.09 o
  -5   6   3          0.95          0.93         0.29 o
  -4   6   3         16.07         14.35         0.44 o
  -3   6   3        220.90        230.10         2.45 o
  -2   6   3          7.51          6.86         0.42 o
  -1   6   3          3.49          3.97         0.31 o
   0   6   3         61.76         59.10         0.74 o
   1   6   3         12.37         11.38         0.50 o
   2   6   3        209.74        229.13         2.02 o
   3   6   3         81.53         72.92         0.94 o
   4   6   3        131.01        134.12         1.74 o
   5   6   3          6.72          5.01         0.37 o
   6   6   3         16.59         15.16         0.68 o
   7   6   3          0.19          0.63         0.38 o
   8   6   3         57.26         57.60         1.29 o
  -7   7   3          2.40          1.59         0.44 o
  -6   7   3          2.18          1.95         0.38 o
  -5   7   3         24.53         23.14         0.57 o
  -4   7   3        161.56        162.32         3.21 o
  -3   7   3          5.96          6.53         0.43 o
  -2   7   3         40.28         39.28         0.77 o
  -1   7   3         43.16         44.73         1.05 o
   0   7   3        127.55        118.19         1.52 o
   1   7   3        501.06        471.71         6.06 o
   2   7   3        138.97        132.29         1.35 o
   3   7   3        384.31        338.83         2.99 o
   4   7   3         19.39         22.07         0.82 o
   5   7   3          0.55         -0.36         0.37 o
   6   7   3         10.28          9.98         0.59 o
   7   7   3         66.49         65.83         2.32 o
   8   7   3         13.07         15.44         0.83 o
  -6   8   3          2.68          2.64         0.57 o
  -5   8   3         20.58         19.78         1.11 o
  -4   8   3          0.18         -0.05         0.31 o
  -3   8   3         29.33         27.58         0.66 o
  -2   8   3          6.09          7.54         0.89 o
  -1   8   3          0.08          0.29         0.31 o
   0   8   3         38.65         38.63         0.89 o
   1   8   3          0.13          0.32         0.37 o
   2   8   3        172.56        165.23         2.14 o
   3   8   3          4.88          3.23         0.46 o
   4   8   3          5.66          7.51         0.60 o
   5   8   3         48.73         44.12         0.85 o
   6   8   3          5.08          4.63         0.69 o
   7   8   3         14.28         15.60         1.18 o
  -5   9   3         24.64         26.12         0.98 o
  -4   9   3          3.77          3.11         0.47 o
  -3   9   3         46.42         44.86         1.17 o
  -2   9   3          4.13          4.72         0.50 o
  -1   9   3         20.29         15.82         0.61 o
   0   9   3          0.53          0.15         0.34 o
   1   9   3          8.61          9.60         0.58 o
   2   9   3          1.05          1.78         0.45 o
   3   9   3          5.67          8.16         0.62 o
   4   9   3         45.44         43.42         1.07 o
   5   9   3          0.49          1.04         0.59 o
   6   9   3         32.42         32.51         1.42 o
  -4  10   3         12.24         13.22         0.75 o
  -3  10   3          7.19          6.21         1.48 o
  -2  10   3          8.86          7.72         1.53 o
  -1  10   3          8.92          4.28         1.34 o
   0  10   3          0.94          0.33         0.51 o
   1  10   3          2.33          1.54         0.59 o
   2  10   3         13.94         18.15         1.07 o
   3  10   3          0.63          1.68         0.53 o
   4  10   3          0.39          0.99         0.65 o
  -1 -10   4          2.40          1.82         0.58 o
   0 -10   4          0.00          0.49         0.63 o
   1 -10   4          7.39          5.25         0.74 o
   2 -10   4         10.03         11.25         0.70 o
  -4  -9   4          7.04          7.69         0.72 o
  -3  -9   4         20.99         23.42         1.05 o
  -2  -9   4         62.58         67.37         1.29 o
  -1  -9   4         19.55         19.33         1.06 o
   0  -9   4          9.18         11.27         0.91 o
   1  -9   4         24.85         24.74         0.83 o
   2  -9   4         16.75         17.16         0.68 o
   3  -9   4          0.07         -0.05         0.51 o
   4  -9   4          0.19          0.05         0.47 o
   5  -9   4          6.08          6.66         0.59 o
  -5  -8   4         21.09         23.06         0.73 o
  -4  -8   4          1.89          2.22         0.45 o
  -3  -8   4         55.60         57.56         1.05 o
  -2  -8   4          4.33          4.06         0.55 o
  -1  -8   4          1.27          1.69         0.50 o
   0  -8   4          4.13          4.42         0.49 o
   1  -8   4         32.35         34.60         1.02 o
   2  -8   4          2.38          2.29         0.43 o
   3  -8   4          3.40          3.56         0.44 o
   4  -8   4         37.01         32.96         0.89 o
   5  -8   4         49.97         49.46         1.12 o
   6  -8   4          3.05          3.55         0.89 o
  -6  -7   4          1.38          1.00         0.44 o
  -5  -7   4          0.67          0.99         0.38 o
  -4  -7   4         42.66         41.79         1.10 o
  -3  -7   4          3.36          3.51         0.46 o
  -2  -7   4          5.79          5.51         0.53 o
  -1  -7   4          0.03          0.06         0.27 o
   0  -7   4        138.99        132.25         1.65 o
   1  -7   4          1.11          1.27         0.40 o
   2  -7   4         48.38         47.66         0.88 o
   3  -7   4          2.48          1.93         0.56 o
   4  -7   4          0.05          0.47         0.32 o
   5  -7   4          5.47          5.28         0.56 o
   6  -7   4         49.69         45.09         1.59 o
   7  -7   4         15.77         17.27         1.29 o
  -7  -6   4         11.07         11.62         1.11 o
  -6  -6   4         16.83         16.84         0.69 o
  -5  -6   4         49.21         52.21         1.00 o
  -4  -6   4         25.72         25.54         0.59 o
  -3  -6   4         26.54         25.08         0.57 o
  -2  -6   4        767.90        749.58         7.15 o
  -1  -6   4        366.06        358.92         3.06 o
   0  -6   4        867.83        862.16         6.97 o
   1  -6   4          1.56          1.89         0.38 o
   2  -6   4        582.41        591.95         4.93 o
   3  -6   4          1.09          1.19         0.28 o
   4  -6   4         49.22         44.57         0.80 o
   5  -6   4          0.05          0.25         0.27 o
   6  -6   4         60.26         61.84         2.22 o
   7  -6   4          2.56          2.54         0.81 o
   8  -6   4         14.33         10.97         1.12 o
  -8  -5   4         63.48         72.06         1.20 o
  -7  -5   4          3.18          2.29         0.34 o
  -6  -5   4        179.15        170.92         2.76 o
  -5  -5   4          3.72          4.64         0.36 o
  -4  -5   4        382.84        371.79         4.96 o
  -3  -5   4        331.48        325.96         3.36 o
  -2  -5   4          2.43          3.38         0.37 o
  -1  -5   4         12.08         10.20         0.35 o
   0  -5   4        236.13        215.38         2.19 o
   1  -5   4         23.76         21.32         0.48 o
   2  -5   4          5.44          5.90         0.65 o
   3  -5   4         86.37         84.49         0.97 o
   4  -5   4        138.01        132.29         1.99 o
   5  -5   4          0.60          1.58         0.98 o
   6  -5   4         41.19         40.56         0.66 o
   7  -5   4         16.54         15.02         1.00 o
   8  -5   4          0.08          0.41         0.54 o
   9  -5   4          2.99          2.14         0.70 o
  -8  -4   4        183.77        176.10         3.78 o
  -7  -4   4         42.08         40.57         1.38 o
  -6  -4   4        721.72        712.65         8.28 o
  -5  -4   4         97.82         99.00         1.12 o
  -4  -4   4        176.09        172.71         2.16 o
  -3  -4   4        335.25        322.73         2.54 o
  -2  -4   4          3.08          2.05         0.24 o
  -1  -4   4        204.65        205.81         2.16 o
   0  -4   4         31.31         25.73         0.43 o
   1  -4   4          4.91          6.32         0.42 o
   2  -4   4        367.88        389.35         3.56 o
   3  -4   4         69.46         72.42         1.30 o
   4  -4   4         33.27         35.87         0.59 o
   5  -4   4         35.75         36.71         0.76 o
   6  -4   4          8.34          8.78         0.40 o
   7  -4   4          6.57          6.16         0.24 o
   8  -4   4         30.74         31.72         1.05 o
   9  -4   4          8.69         11.19         1.90 o
  -9  -3   4         49.55         55.14         1.92 o
  -8  -3   4          1.91          0.68         0.26 o
  -7  -3   4         76.44         69.00         2.02 o
  -6  -3   4        195.98        208.48         2.96 o
  -5  -3   4         24.48         18.69         0.38 o
  -4  -3   4        411.74        397.41         4.84 o
  -3  -3   4        133.15        119.57         1.94 o
  -2  -3   4        159.64        154.18         1.36 o
  -1  -3   4        177.95        170.25         1.63 o
   0  -3   4         94.95        138.57         1.05 o
   1  -3   4       1196.51       1306.27         9.71 o
   2  -3   4        134.16        139.82         1.09 o
   3  -3   4        124.39        137.34         1.06 o
   4  -3   4        640.02        656.45         5.84 o
   5  -3   4        728.91        737.74         5.22 o
   6  -3   4          4.78          5.76         1.26 o
   7  -3   4        191.18        169.89         3.16 o
   8  -3   4         34.39         39.16         1.53 o
   9  -3   4         17.57         19.06         1.72 o
  10  -3   4          3.66          3.92         0.72 o
  -9  -2   4         16.01         15.79         1.21 o
  -8  -2   4          0.30          0.15         0.19 o
  -7  -2   4         71.51         70.27         1.23 o
  -6  -2   4          0.00          0.35         0.18 o
  -5  -2   4         71.24         70.81         0.92 o
  -4  -2   4         14.82         13.49         0.24 o
  -3  -2   4        658.68        656.47         6.50 o
  -2  -2   4         13.93         15.08         0.29 o
  -1  -2   4        253.27        271.02         1.82 o
   0  -2   4        322.31        296.35         2.04 o
   1  -2   4        814.51        940.30         6.51 o
   2  -2   4        865.11        954.02        10.19 o
   3  -2   4         18.83         11.71         0.86 o
   4  -2   4        664.55        152.76       252.22 o
   5  -2   4          0.30          0.99         0.35 o
   6  -2   4         60.63         50.47         0.40 o
   7  -2   4         39.77         41.66         0.57 o
   8  -2   4         13.68         16.41         1.10 o
   9  -2   4          0.48          0.97         0.53 o
  10  -2   4         31.28         29.15         1.28 o
  -9  -1   4         15.35         17.16         0.75 o
  -8  -1   4        203.04        195.99         1.72 o
  -7  -1   4          8.89          6.78         0.24 o
  -6  -1   4          4.37          7.04         0.29 o
  -5  -1   4        156.98        130.86         8.14 o
  -4  -1   4       1144.54       1216.07        10.38 o
  -3  -1   4        268.64        311.13         3.12 o
  -2  -1   4       1866.11       1284.31       438.52 o
  -1  -1   4       4082.33       4385.42        69.67 o
   0  -1   4        163.22        162.51         1.18 o
   1  -1   4         56.11         61.29         0.51 o
   2  -1   4        871.44        846.06         5.73 o
   3  -1   4       2424.83       2691.77        24.16 o
   4  -1   4        194.70        228.06         2.31 o
   5  -1   4          3.66          4.00         0.42 o
   6  -1   4         79.35         78.05         1.16 o
   7  -1   4          0.76          0.58         0.47 o
   8  -1   4         92.34         94.62         1.75 o
   9  -1   4          3.35          4.30         0.61 o
  10  -1   4          4.42          3.65         0.69 o
  -9   0   4         55.69         56.01         1.32 o
  -8   0   4         12.79         12.95         0.46 o
  -7   0   4         18.57         19.54         0.48 o
  -6   0   4         41.74         34.28         0.43 o
  -5   0   4        253.45        258.14         1.82 o
  -4   0   4          0.40          2.49         0.26 o
  -3   0   4        997.30       1079.96        11.58 o
  -2   0   4       1770.59       1938.67        26.13 o
  -1   0   4         65.99         66.97         0.34 o
   0   0   4        182.93        168.39         1.01 o
   1   0   4       3251.19       3339.26        22.18 o
   2   0   4       1558.13       1664.06        12.11 o
   3   0   4        706.28        774.99         6.23 o
   4   0   4        107.40         84.04         0.79 o
   5   0   4        904.15        996.75        22.37 o
   6   0   4         28.74         24.97         0.43 o
   7   0   4        101.81        104.42         0.70 o
   8   0   4         47.67         43.90         1.04 o
   9   0   4          1.77          2.16         0.64 o
  10   0   4         79.09         87.61         2.10 o
  -9   1   4         16.31         15.77         0.70 o
  -8   1   4         23.42         25.34         0.43 o
  -7   1   4         49.75         51.11         0.59 o
  -6   1   4        163.84        159.48         1.25 o
  -5   1   4         34.74         37.80         0.54 o
  -4   1   4          2.27          1.52         0.22 o
  -3   1   4       1146.96       1277.22        15.16 o
  -2   1   4         87.92         85.17         0.75 o
  -1   1   4          0.14          0.41         0.08 o
   0   1   4       1277.35       1342.83         9.32 o
   1   1   4         14.53          8.34         0.42 o
   2   1   4          0.41          0.11         0.07 o
   3   1   4         77.86         72.61         0.63 o
   4   1   4        321.34        319.69         2.57 o
   5   1   4        191.44        191.42         1.80 o
   6   1   4         15.15         13.20         0.26 o
   7   1   4        213.44        207.31         1.81 o
   8   1   4         21.35         21.73         0.69 o
   9   1   4         25.56         28.74         1.58 o
  10   1   4          6.07          6.63         0.96 o
  -9   2   4         35.55         39.16         1.17 o
  -8   2   4         41.09         43.32         0.58 o
  -7   2   4          8.08          7.07         0.53 o
  -6   2   4          2.74          3.01         0.21 o
  -5   2   4         20.32         19.35         0.32 o
  -4   2   4        457.05        484.32         5.07 o
  -3   2   4         56.37         70.68         0.61 o
  -2   2   4        195.41        212.17         1.59 o
  -1   2   4        403.02        390.67         3.19 o
   0   2   4       1530.57       1672.77        12.38 o
   1   2   4         30.09         43.80         0.38 o
   2   2   4          0.56          0.42         0.11 o
   3   2   4        206.15        189.08         2.13 o
   4   2   4        332.01        312.30         2.22 o
   5   2   4        181.52        169.08         1.79 o
   6   2   4        418.42        388.95         6.45 o
   7   2   4          8.39          9.64         0.58 o
   8   2   4        146.92        145.31         1.77 o
   9   2   4          0.02          0.06         0.46 o
  10   2   4         64.15         63.16         1.69 o
  -9   3   4         51.77         51.19         1.43 o
  -8   3   4          0.23          0.16         0.23 o
  -7   3   4         54.29         55.50         0.68 o
  -6   3   4          6.14          5.81         0.26 o
  -5   3   4        128.18        130.06         1.76 o
  -4   3   4         14.82         17.36         0.39 o
  -3   3   4         38.73         39.77         0.69 o
  -2   3   4        555.53        567.03         4.73 o
  -1   3   4         43.12         51.25         0.68 o
   0   3   4        227.23        233.01         1.53 o
   1   3   4         91.00        120.72         0.87 o
   2   3   4       1421.09       1509.94        11.40 o
   3   3   4        207.69        174.42         1.59 o
   4   3   4        126.85        128.23         1.83 o
   5   3   4        302.68        300.51         3.86 o
   6   3   4         85.73         82.07         1.59 o
   7   3   4         42.44         44.05         0.83 o
   8   3   4         32.12         31.32         0.57 o
   9   3   4        142.26        149.20         3.14 o
  10   3   4          1.19          1.40         0.50 o
  -9   4   4          0.23         -0.28         0.49 o
  -8   4   4          2.48          1.68         0.28 o
  -7   4   4        197.04        190.35         1.65 o
  -6   4   4        158.35        156.34         2.17 o
  -5   4   4         56.89         55.67         1.03 o
  -4   4   4          3.71          3.50         0.33 o
  -3   4   4          7.63          4.84         0.31 o
  -2   4   4        117.97        129.38         1.00 o
  -1   4   4       1677.74       1906.31        15.16 o
   0   4   4        515.22        588.67         5.56 o
   1   4   4         19.66         21.10         0.37 o
   2   4   4         15.09         18.20         0.50 o
   3   4   4         48.11         41.87         0.47 o
   4   4   4          0.19          0.51         0.18 o
   5   4   4        202.96        197.54         1.97 o
   6   4   4         82.84         83.40         1.62 o
   7   4   4         41.72         40.59         0.58 o
   8   4   4          1.20          1.21         0.35 o
   9   4   4         34.87         29.58         1.91 o
  -8   5   4          1.07          0.89         0.32 o
  -7   5   4         18.45         15.54         2.20 o
  -6   5   4         23.04         22.26         0.43 o
  -5   5   4          0.87          0.70         0.37 o
  -4   5   4         25.01         20.55         0.54 o
  -3   5   4         17.51         16.36         0.59 o
  -2   5   4        235.31        256.10         3.01 o
  -1   5   4         69.49         71.12         0.85 o
   0   5   4        126.13        113.96         1.01 o
   1   5   4          0.27          0.66         0.21 o
   2   5   4         57.63         54.54         0.69 o
   3   5   4          0.45          2.03         0.24 o
   4   5   4         38.75         38.76         0.60 o
   5   5   4          4.47          3.83         0.48 o
   6   5   4         46.64         46.20         0.64 o
   7   5   4          0.30          0.27         0.27 o
   8   5   4         23.08         21.99         0.54 o
   9   5   4          9.83          8.74         1.86 o
  -8   6   4          0.28          0.07         0.29 o
  -7   6   4        131.97        128.47         3.23 o
  -6   6   4         56.59         54.21         1.61 o
  -5   6   4         71.51         65.66         1.40 o
  -4   6   4         28.13         25.79         0.76 o
  -3   6   4         26.63         30.25         0.59 o
  -2   6   4          1.94          2.22         0.29 o
  -1   6   4        293.43        298.37         2.99 o
   0   6   4         67.00         65.16         0.93 o
   1   6   4          1.11          1.24         0.26 o
   2   6   4         70.82         70.88         0.80 o
   3   6   4         46.53         54.39         0.75 o
   4   6   4         11.52         11.24         0.41 o
   5   6   4         23.29         22.50         0.61 o
   6   6   4         11.02         10.82         0.48 o
   7   6   4         35.64         34.51         1.48 o
   8   6   4        108.01        112.25         2.13 o
  -7   7   4          2.97          3.84         0.45 o
  -6   7   4          1.65          1.57         0.41 o
  -5   7   4          0.00         -0.04         0.24 o
  -4   7   4         36.26         38.79         1.08 o
  -3   7   4         12.29         13.22         0.45 o
  -2   7   4          1.19          0.79         0.32 o
  -1   7   4          2.76          3.85         0.56 o
   0   7   4         65.70         74.91         0.96 o
   1   7   4          8.37         15.32         0.53 o
   2   7   4         34.82         38.97         0.73 o
   3   7   4         11.43          8.64         0.54 o
   4   7   4         48.03         46.80         0.88 o
   5   7   4         19.08         18.74         0.60 o
   6   7   4         14.31         13.37         1.17 o
   7   7   4         52.15         56.46         1.24 o
   8   7   4         14.59         14.44         1.05 o
  -6   8   4          6.65          7.31         0.58 o
  -5   8   4          2.19          1.34         0.44 o
  -4   8   4         40.05         38.94         0.90 o
  -3   8   4          0.96          1.05         0.43 o
  -2   8   4         41.05         40.61         0.89 o
  -1   8   4        226.42        223.73         3.24 o
   0   8   4          2.12          1.26         0.37 o
   1   8   4         58.93         52.16         1.23 o
   2   8   4         96.76         97.18         1.28 o
   3   8   4         18.37         21.49         0.68 o
   4   8   4          3.12          3.52         0.45 o
   5   8   4         92.17         87.77         1.61 o
   6   8   4         35.83         39.44         1.06 o
   7   8   4          0.02          0.26         0.39 o
  -5   9   4          0.04          0.64         0.43 o
  -4   9   4          0.07         -0.18         0.54 o
  -3   9   4         11.86         10.24         0.68 o
  -2   9   4         42.36         46.25         1.15 o
  -1   9   4          0.01          0.04         0.44 o
   0   9   4          4.44          3.20         0.80 o
   1   9   4         19.91         18.16         0.73 o
   2   9   4          0.13          0.08         0.37 o
   3   9   4          1.59          1.52         0.50 o
   4   9   4         20.42         18.88         0.75 o
   5   9   4          1.32          2.47         0.50 o
   6   9   4          0.35         -0.13         0.51 o
  -4  10   4          3.00          2.70         0.58 o
  -3  10   4          0.46          0.98         0.46 o
  -2  10   4          5.41          4.99         1.27 o
  -1  10   4          9.69          9.50         1.77 o
   0  10   4          9.30         10.36         0.65 o
   1  10   4         11.13         15.30         0.87 o
   2  10   4          0.27          0.14         0.65 o
   3  10   4         37.24         43.02         1.23 o
   4  10   4         24.49         27.27         1.04 o
   1 -10   5          1.25          2.45         0.55 o
  -3  -9   5         11.44         12.38         0.76 o
  -2  -9   5          5.35          5.83         0.63 o
  -1  -9   5         28.74         29.10         0.84 o
   0  -9   5          6.21          5.12         0.68 o
   1  -9   5          2.44          3.02         0.49 o
   2  -9   5          5.11          5.45         0.59 o
   3  -9   5          4.12          3.78         0.50 o
   4  -9   5          1.71          1.61         0.48 o
  -5  -8   5         17.66         16.95         0.74 o
  -4  -8   5        153.57        160.72         2.62 o
  -3  -8   5         46.36         45.18         1.15 o
  -2  -8   5          6.73          6.19         0.50 o
  -1  -8   5         40.20         41.01         1.38 o
   0  -8   5         29.75         31.51         0.78 o
   1  -8   5         85.55         87.53         1.33 o
   2  -8   5         33.69         32.47         0.79 o
   3  -8   5         10.41         10.97         0.61 o
   4  -8   5          0.01         -0.07         0.33 o
   5  -8   5         37.38         38.23         1.39 o
   6  -8   5          2.19          1.58         0.52 o
  -6  -7   5         10.87         12.73         1.00 o
  -5  -7   5         77.29         78.28         1.26 o
  -4  -7   5          4.89          4.03         0.44 o
  -3  -7   5          1.89          1.88         0.37 o
  -2  -7   5          0.71          1.16         0.47 o
  -1  -7   5          8.32          7.71         0.54 o
   0  -7   5         46.30         46.75         0.80 o
   1  -7   5         25.64         24.10         0.69 o
   2  -7   5         15.56         15.55         0.66 o
   3  -7   5          2.14          1.38         0.38 o
   4  -7   5         96.02         98.22         1.34 o
   5  -7   5         13.17         11.28         0.44 o
   6  -7   5          0.17          0.29         0.28 o
   7  -7   5          0.02          0.04         0.67 o
  -7  -6   5          4.50          3.40         0.54 o
  -6  -6   5         54.63         50.37         0.96 o
  -5  -6   5         75.16         75.90         1.95 o
  -4  -6   5         30.41         27.28         0.65 o
  -3  -6   5         43.43         40.48         0.91 o
  -2  -6   5          5.83          4.29         0.35 o
  -1  -6   5        462.33        457.61         4.95 o
   0  -6   5         88.51         82.25         1.26 o
   1  -6   5          8.45          8.60         0.54 o
   2  -6   5          0.97          1.03         0.31 o
   3  -6   5         67.45         66.68         1.26 o
   4  -6   5        117.11        114.84         1.26 o
   5  -6   5        140.07        140.62         2.19 o
   6  -6   5          2.31          2.70         0.29 o
   7  -6   5          0.18         -0.09         0.64 o
   8  -6   5          2.98          1.60         1.32 o
  -8  -5   5          4.55          6.61         1.79 o
  -7  -5   5         22.13         22.55         0.62 o
  -6  -5   5          0.09          0.37         0.32 o
  -5  -5   5          0.25         -0.01         0.22 o
  -4  -5   5        171.76        168.42         3.09 o
  -3  -5   5         41.00         41.87         1.12 o
  -2  -5   5       1872.68       1850.87        20.88 o
  -1  -5   5         56.20         50.71         0.71 o
   0  -5   5        157.18        150.14         1.48 o
   1  -5   5          0.02          0.21         0.25 o
   2  -5   5        210.74        210.43         1.97 o
   3  -5   5        158.27        155.92         1.63 o
   4  -5   5        533.33        530.45         5.03 o
   5  -5   5          3.16          3.06         0.31 o
   6  -5   5         22.03         22.41         1.15 o
   7  -5   5          3.49          3.55         0.67 o
   8  -5   5         58.01         57.54         1.49 o
   9  -5   5         20.28         25.56         1.76 o
  -8  -4   5         27.53         25.81         1.10 o
  -7  -4   5         19.66         18.78         0.46 o
  -6  -4   5         65.02         62.24         0.94 o
  -5  -4   5         10.19         11.06         0.40 o
  -4  -4   5        104.13        102.79         1.06 o
  -3  -4   5         71.88         70.49         1.13 o
  -2  -4   5        139.98        134.03         1.64 o
  -1  -4   5         40.35         38.95         0.48 o
   0  -4   5         14.11         11.99         0.30 o
   1  -4   5          4.59          3.12         0.32 o
   2  -4   5         40.65         38.50         0.47 o
   3  -4   5         11.73         11.70         0.27 o
   4  -4   5         35.56         38.40         0.87 o
   5  -4   5         17.33         17.87         0.37 o
   6  -4   5         25.78         26.50         0.90 o
   7  -4   5          4.09          4.41         0.62 o
   8  -4   5         13.74         15.81         0.87 o
   9  -4   5          1.77          1.02         0.63 o
  -9  -3   5         41.58         46.29         1.90 o
  -8  -3   5        445.68        462.57         6.04 o
  -7  -3   5        123.43        116.60         2.70 o
  -6  -3   5         84.20         77.29         1.77 o
  -5  -3   5         27.13         29.10         0.85 o
  -4  -3   5         48.90         50.50         0.84 o
  -3  -3   5        461.54        443.14         6.33 o
  -2  -3   5         40.99         31.86         0.37 o
  -1  -3   5        141.81        145.71         1.69 o
   0  -3   5        340.14        339.95         2.95 o
   1  -3   5        326.33        368.21         3.41 o
   2  -3   5        165.28        189.95         1.61 o
   3  -3   5        340.39        350.74         3.12 o
   4  -3   5         19.65         22.14         0.30 o
   5  -3   5         16.15         14.20         0.32 o
   6  -3   5         88.25         78.16         1.84 o
   7  -3   5        104.45         93.54         1.59 o
   8  -3   5          3.75          4.86         0.78 o
   9  -3   5         26.46         28.59         1.27 o
  10  -3   5          3.35          2.89         0.73 o
  -9  -2   5         10.86          7.97         1.73 o
  -8  -2   5        140.46        147.96         4.23 o
  -7  -2   5          3.74          3.56         0.31 o
  -6  -2   5         64.60         60.57         1.12 o
  -5  -2   5         21.05         22.96         0.32 o
  -4  -2   5          4.30          2.57         0.19 o
  -3  -2   5          0.00         -0.07         0.14 o
  -2  -2   5         12.97         23.24         0.77 o
  -1  -2   5         18.30         22.87         0.34 o
   0  -2   5        283.17        322.39         2.29 o
   1  -2   5        904.77       1045.06         7.49 o
   2  -2   5        404.35        445.66         5.10 o
   3  -2   5        578.69        553.95        27.74 o
   4  -2   5          4.70          3.97         0.30 o
   5  -2   5         13.61         14.45         0.58 o
   6  -2   5        112.85        111.63         1.57 o
   7  -2   5         36.57         38.72         1.12 o
   8  -2   5         18.46         18.44         0.95 o
   9  -2   5        116.84        114.78         2.06 o
  10  -2   5          6.04          6.87         2.11 o
  -9  -1   5         73.74         77.56         1.53 o
  -8  -1   5         12.55         10.90         0.66 o
  -7  -1   5         29.76         25.29         0.42 o
  -6  -1   5          2.13          0.64         0.18 o
  -5  -1   5        338.86        314.53         2.07 o
  -4  -1   5         13.44         10.25         0.60 o
  -3  -1   5        203.21        131.14        48.00 o
  -2  -1   5         62.32         69.87         0.78 o
  -1  -1   5        535.80        635.94         8.61 o
   0  -1   5       5160.13       5766.78        47.59 o
   1  -1   5          1.53          1.06         0.10 o
   2  -1   5        356.81        331.58         2.98 o
   3  -1   5        581.28        634.06         5.04 o
   4  -1   5          0.13          0.05         0.24 o
   5  -1   5          9.12          8.77         0.51 o
   6  -1   5        208.18        201.82         2.40 o
   7  -1   5        119.81        131.19         2.76 o
   8  -1   5         56.61         55.06         1.66 o
   9  -1   5         82.91         86.01         1.87 o
  10  -1   5         15.11         17.11         1.14 o
  -9   0   5          0.60          0.36         0.51 o
  -8   0   5          1.50          1.66         0.46 o
  -7   0   5          1.95          0.99         0.29 o
  -6   0   5        483.22        484.91         3.55 o
  -5   0   5        372.84        367.23         2.52 o
  -4   0   5        234.87        243.83         1.78 o
  -3   0   5       1265.88       1386.64        25.87 o
  -2   0   5        212.64        199.89         2.15 o
  -1   0   5        962.10        994.40         6.81 o
   0   0   5       2011.64       2100.37        16.06 o
   1   0   5       1440.78       1441.49        10.30 o
   2   0   5        427.92        431.96         2.75 o
   3   0   5        204.08        231.89         1.85 o
   4   0   5          0.38          0.43         0.24 o
   5   0   5         75.40         61.36         0.82 o
   6   0   5        393.87        398.06         3.92 o
   7   0   5          0.81          0.51         0.29 o
   8   0   5         54.22         57.01         1.19 o
   9   0   5         52.81         51.56         1.41 o
  10   0   5         20.94         24.57         1.20 o
  -9   1   5          1.12          1.43         0.50 o
  -8   1   5          0.42          1.38         0.54 o
  -7   1   5         18.88         20.65         0.45 o
  -6   1   5        172.64        167.44         1.31 o
  -5   1   5         49.91         47.43         0.44 o
  -4   1   5         91.49         91.76         0.62 o
  -3   1   5        549.82        601.40        10.50 o
  -2   1   5        112.39        105.68         0.92 o
  -1   1   5       1023.73       1051.20         8.09 o
   0   1   5       1432.78       1477.74        10.53 o
   1   1   5        471.21        503.36         3.19 o
   2   1   5        230.44        229.47         1.52 o
   3   1   5       2692.98       3072.64        27.47 o
   4   1   5          5.50         11.22         0.15 o
   5   1   5         14.97         23.27         0.59 o
   6   1   5         14.49         12.98         0.28 o
   7   1   5          5.31          5.09         0.32 o
   8   1   5        149.50        156.56         2.86 o
   9   1   5          1.31          1.29         0.43 o
  10   1   5          0.62          1.76         0.76 o
  -9   2   5         14.00         16.75         1.16 o
  -8   2   5         56.81         58.02         1.16 o
  -7   2   5         62.08         58.90         0.68 o
  -6   2   5          1.61          1.26         0.18 o
  -5   2   5        101.35        100.42         0.81 o
  -4   2   5        448.81        479.26         3.33 o
  -3   2   5         40.00         35.47         0.32 o
  -2   2   5        201.00        201.97         1.55 o
  -1   2   5        114.13        131.74         0.86 o
   0   2   5       1675.77       1815.43        13.67 o
   1   2   5       1120.10       1201.68         8.57 o
   2   2   5        578.37        654.76         5.18 o
   3   2   5        281.85        269.75         3.05 o
   4   2   5        293.51        282.99         2.24 o
   5   2   5         20.95         17.41         0.26 o
   6   2   5         74.69         74.42         0.89 o
   7   2   5        163.70        155.53         2.14 o
   8   2   5          2.76          2.93         0.17 o
   9   2   5         33.99         36.30         1.29 o
  10   2   5         45.11         47.59         1.37 o
  -9   3   5         37.40         37.55         1.33 o
  -8   3   5          1.75          1.61         0.56 o
  -7   3   5         36.68         36.65         0.53 o
  -6   3   5         51.41         52.15         0.52 o
  -5   3   5         67.70         64.41         1.45 o
  -4   3   5         78.81         79.87         1.20 o
  -3   3   5       1103.73       1162.36        12.18 o
  -2   3   5         35.31         35.80         0.37 o
  -1   3   5         16.12         11.72         0.25 o
   0   3   5        126.88        138.64         0.99 o
   1   3   5        430.34        433.54         2.94 o
   2   3   5        867.74        896.72         6.46 o
   3   3   5         68.57         65.55         0.64 o
   4   3   5          5.66          5.17         0.26 o
   5   3   5         32.55         31.56         0.45 o
   6   3   5       1039.32       1019.75        16.61 o
   7   3   5         99.52        100.27         1.36 o
   8   3   5         29.84         26.94         0.65 o
   9   3   5          5.46          5.39         0.74 o
  10   3   5         17.79         19.05         1.07 o
  -9   4   5          0.00          0.57         0.55 o
  -8   4   5         20.01         18.73         0.51 o
  -7   4   5          0.44          0.38         0.23 o
  -6   4   5         17.04         15.47         0.90 o
  -5   4   5         38.10         36.11         0.71 o
  -4   4   5        174.42        177.93         4.07 o
  -3   4   5          2.33          3.45         0.27 o
  -2   4   5         84.50         77.44         0.95 o
  -1   4   5        378.76        383.89         2.75 o
   0   4   5       1373.84       1511.74        11.74 o
   1   4   5        375.27        332.86         2.34 o
   2   4   5         28.27         35.02         0.46 o
   3   4   5         20.87         20.63         0.34 o
   4   4   5         19.44         21.52         0.41 o
   5   4   5       1802.03       1821.64        15.34 o
   6   4   5        425.70        425.48         8.69 o
   7   4   5        108.01        110.56         2.15 o
   8   4   5         44.28         44.34         1.04 o
   9   4   5          0.37          0.50         0.56 o
  -8   5   5         19.72         19.55         0.53 o
  -7   5   5          0.02          0.02         0.20 o
  -6   5   5         56.09         51.21         0.88 o
  -5   5   5          0.33          0.34         0.21 o
  -4   5   5          0.20          0.02         0.21 o
  -3   5   5        232.18        237.07         2.56 o
  -2   5   5         11.19         11.13         0.32 o
  -1   5   5          7.22          8.20         0.33 o
   0   5   5        337.10        339.29         2.52 o
   1   5   5         36.39         35.25         0.59 o
   2   5   5          0.61          2.65         0.35 o
   3   5   5          1.90          1.08         0.32 o
   4   5   5        238.31        222.61         1.86 o
   5   5   5          0.02          0.15         0.22 o
   6   5   5          3.21          3.78         0.39 o
   7   5   5         61.36         58.64         0.82 o
   8   5   5          0.93          0.61         0.45 o
   9   5   5          4.93          4.27         0.98 o
  -8   6   5         16.19         14.25         0.76 o
  -7   6   5         59.27         57.36         1.21 o
  -6   6   5         39.58         39.37         1.54 o
  -5   6   5         29.47         29.68         0.68 o
  -4   6   5         45.02         43.48         1.22 o
  -3   6   5         75.97         77.46         2.00 o
  -2   6   5         20.37         25.09         0.79 o
  -1   6   5        607.81        608.58         8.26 o
   0   6   5         47.22         48.64         0.76 o
   1   6   5         45.38         40.54         0.63 o
   2   6   5          5.02          4.14         0.32 o
   3   6   5        123.71        117.28         1.92 o
   4   6   5          0.12          0.02         0.33 o
   5   6   5         27.98         26.09         0.66 o
   6   6   5         10.45         10.09         0.44 o
   7   6   5          2.35          1.88         0.33 o
   8   6   5         29.06         30.39         1.36 o
  -7   7   5          0.91          0.55         0.36 o
  -6   7   5          0.00         -0.02         0.30 o
  -5   7   5         33.11         33.98         1.15 o
  -4   7   5         17.18         14.89         0.57 o
  -3   7   5          0.00          0.13         0.25 o
  -2   7   5         22.79         23.48         0.71 o
  -1   7   5         29.53         27.86         0.63 o
   0   7   5          0.74          1.26         0.44 o
   1   7   5          6.12          5.60         0.41 o
   2   7   5          3.19          3.13         0.36 o
   3   7   5          0.17         -0.04         0.26 o
   4   7   5         46.36         45.38         1.26 o
   5   7   5         19.81         19.72         0.66 o
   6   7   5          9.88         11.11         0.64 o
   7   7   5         21.57         21.68         0.78 o
   8   7   5          5.85          4.98         0.56 o
  -6   8   5         16.72         15.94         0.89 o
  -5   8   5          4.69          3.22         0.45 o
  -4   8   5         28.70         29.75         0.99 o
  -3   8   5         42.29         42.41         1.23 o
  -2   8   5         17.57         19.66         0.68 o
  -1   8   5          3.02          1.69         0.46 o
   0   8   5          3.72          3.67         0.49 o
   1   8   5         24.27         21.43         1.12 o
   2   8   5         47.35         52.00         1.02 o
   3   8   5         15.85         18.12         0.71 o
   4   8   5         18.95         18.23         0.67 o
   5   8   5          0.08          0.36         0.39 o
   6   8   5          1.99          2.08         0.53 o
   7   8   5          6.47          5.85         0.74 o
  -5   9   5         37.91         40.32         1.62 o
  -4   9   5         16.95         16.25         0.85 o
  -3   9   5         18.55         20.65         0.80 o
  -2   9   5          8.35         10.23         0.60 o
  -1   9   5         10.81          8.56         0.58 o
   0   9   5          0.33          1.07         0.57 o
   1   9   5         76.45         78.37         1.33 o
   2   9   5          4.69          5.43         0.58 o
   3   9   5         31.38         28.52         1.47 o
   4   9   5         16.78         18.68         0.77 o
   5   9   5          6.95          8.74         0.65 o
   6   9   5          5.21          5.37         0.59 o
  -3  10   5          1.30          1.10         0.55 o
  -2  10   5          0.26          0.36         0.45 o
  -1  10   5          0.03         -0.09         0.43 o
   0  10   5          0.08          0.15         0.54 o
   1  10   5          4.18          4.00         0.60 o
   2  10   5          8.88          7.09         1.03 o
   3  10   5         21.82         27.54         0.90 o
   4  10   5          1.31          1.31         0.58 o
  -3  -9   6         11.56         13.65         0.76 o
  -2  -9   6         50.17         51.55         1.12 o
  -1  -9   6          0.33          0.96         0.54 o
   0  -9   6          0.90          0.19         0.65 o
   1  -9   6         10.14          9.78         0.73 o
   2  -9   6         33.18         28.78         1.09 o
   3  -9   6          0.27         -0.04         0.41 o
   4  -9   6         20.47         22.13         0.79 o
  -4  -8   6         46.16         46.97         1.35 o
  -3  -8   6         33.11         34.64         1.02 o
  -2  -8   6          0.43          0.39         0.39 o
  -1  -8   6          0.06          0.36         0.37 o
   0  -8   6          9.82         11.43         0.62 o
   1  -8   6         78.04         74.73         1.26 o
   2  -8   6          1.18          0.92         0.37 o
   3  -8   6          5.35          6.76         0.98 o
   4  -8   6          9.95         11.03         0.51 o
   5  -8   6         14.15         12.65         0.52 o
   6  -8   6          1.21          1.53         0.73 o
  -6  -7   6          1.73          1.47         0.39 o
  -5  -7   6         66.41         66.54         2.18 o
  -4  -7   6         90.01         86.60         1.17 o
  -3  -7   6          3.79          4.28         0.44 o
  -2  -7   6         18.22         20.26         0.71 o
  -1  -7   6        122.35        123.72         1.42 o
   0  -7   6          1.69          1.20         0.38 o
   1  -7   6          7.17          6.56         0.47 o
   2  -7   6         20.38         21.06         0.69 o
   3  -7   6          7.58          8.49         0.42 o
   4  -7   6         13.12         12.58         0.53 o
   5  -7   6          4.57          3.10         0.41 o
   6  -7   6         26.07         28.70         1.50 o
   7  -7   6          3.16          2.81         0.66 o
  -7  -6   6          4.36          4.59         0.84 o
  -6  -6   6          4.02          1.93         0.45 o
  -5  -6   6        137.80        139.09         3.36 o
  -4  -6   6          3.65          3.82         0.36 o
  -3  -6   6         33.86         32.85         0.65 o
  -2  -6   6         22.25         21.63         0.53 o
  -1  -6   6          7.93          7.99         0.54 o
   0  -6   6         72.00         74.25         1.06 o
   1  -6   6         28.50         25.15         0.61 o
   2  -6   6          7.17          7.97         0.52 o
   3  -6   6          4.35          5.39         0.49 o
   4  -6   6        137.75        141.24         1.36 o
   5  -6   6         91.07         86.90         1.04 o
   6  -6   6          0.35          0.42         0.21 o
   7  -6   6          6.25          7.44         0.90 o
   8  -6   6          0.49          1.11         0.72 o
  -7  -5   6         30.90         29.32         2.09 o
  -6  -5   6        126.77        125.91         2.70 o
  -5  -5   6          9.80          9.87         0.43 o
  -4  -5   6        116.18        110.86         1.32 o
  -3  -5   6        218.47        211.18         2.55 o
  -2  -5   6         12.39         11.02         0.42 o
  -1  -5   6         22.35         21.11         0.47 o
   0  -5   6        126.97        117.87         1.09 o
   1  -5   6        186.63        178.39         1.61 o
   2  -5   6         91.16         89.72         0.98 o
   3  -5   6          4.38          3.44         0.33 o
   4  -5   6        312.83        305.32         2.49 o
   5  -5   6          0.11          0.17         0.20 o
   6  -5   6         88.11         88.58         1.52 o
   7  -5   6         10.81         10.16         0.68 o
   8  -5   6         24.13         25.00         1.73 o
  -8  -4   6         43.75         38.44         5.07 o
  -7  -4   6          6.30          6.98         0.75 o
  -6  -4   6        259.33        257.21         3.38 o
  -5  -4   6          1.07          1.17         0.22 o
  -4  -4   6        602.63        583.13         5.98 o
  -3  -4   6        154.97        144.44         1.27 o
  -2  -4   6        431.53        426.98         3.69 o
  -1  -4   6         95.75         93.32         0.94 o
   0  -4   6        393.00        390.67         2.94 o
   1  -4   6        176.25        173.77         1.40 o
   2  -4   6        186.59        180.75         1.45 o
   3  -4   6         41.92         38.30         0.50 o
   4  -4   6        178.82        181.04         1.33 o
   5  -4   6          4.82          6.38         0.23 o
   6  -4   6        149.72        120.04        29.95 o
   7  -4   6          0.25          1.52         0.58 o
   8  -4   6         10.00         11.37         1.16 o
   9  -4   6          0.01         -0.14         0.57 o
  -8  -3   6          0.78          0.24         1.01 o
  -7  -3   6         53.94         53.24         1.83 o
  -6  -3   6          6.22          7.20         0.30 o
  -5  -3   6        228.45        227.46         3.43 o
  -4  -3   6          8.61          8.63         0.26 o
  -3  -3   6        532.65        520.21         5.16 o
  -2  -3   6        552.91        517.77         5.87 o
  -1  -3   6         39.47         43.62         0.57 o
   0  -3   6         17.08         12.11         0.41 o
   1  -3   6         18.15         18.30         0.66 o
   2  -3   6         40.71         46.28         0.60 o
   3  -3   6        183.74        159.08         1.07 o
   4  -3   6          2.25          4.96         0.27 o
   5  -3   6         30.44         23.52         1.73 o
   6  -3   6         20.75         17.72         0.84 o
   7  -3   6         25.26         23.36         0.87 o
   8  -3   6          2.37          1.07         0.66 o
   9  -3   6          3.49          2.45         0.80 o
  -9  -2   6          3.85          4.19         1.03 o
  -8  -2   6         21.10         22.36         1.13 o
  -7  -2   6          0.11          0.24         0.29 o
  -6  -2   6        177.49        168.46        20.19 o
  -5  -2   6         75.93         77.70         1.52 o
  -4  -2   6        152.08        148.11         1.53 o
  -3  -2   6        275.11        260.21         2.32 o
  -2  -2   6        755.00        795.72         8.69 o
  -1  -2   6        488.81        513.50         3.80 o
   0  -2   6       1004.88       1099.67        10.75 o
   1  -2   6        139.87        131.45         1.00 o
   2  -2   6         58.20         48.15         0.40 o
   3  -2   6        129.91        119.21         0.98 o
   4  -2   6         49.24         46.50         0.82 o
   5  -2   6          6.54          5.65         0.45 o
   6  -2   6        152.84        150.71         2.18 o
   7  -2   6         11.57         11.40         0.69 o
   8  -2   6          0.00          0.43         0.57 o
   9  -2   6         21.90         21.75         1.36 o
  10  -2   6         10.99         11.26         1.08 o
  -9  -1   6         54.39         59.67         2.07 o
  -8  -1   6         11.82         13.49         1.71 o
  -7  -1   6         61.93         61.65         1.23 o
  -6  -1   6         32.46         26.18         0.54 o
  -5  -1   6         14.67          8.83         1.54 o
  -4  -1   6          1.87          2.35         0.34 o
  -3  -1   6         78.57         91.01         1.13 o
  -2  -1   6        180.43        127.79        51.35 o
  -1  -1   6          7.70          8.11         0.30 o
   0  -1   6        202.15        218.13         1.15 o
   1  -1   6        444.70        490.52         2.66 o
   2  -1   6         27.77         34.24         0.25 o
   3  -1   6         21.57         16.71         0.45 o
   4  -1   6         41.18         36.39         0.75 o
   5  -1   6        149.01        162.45         1.91 o
   6  -1   6         54.37         40.03         0.88 o
   7  -1   6        163.51        148.02         2.07 o
   8  -1   6          7.29         11.11         0.85 o
   9  -1   6          0.02          0.03         0.55 o
  10  -1   6          0.37          1.22         0.78 o
  -9   0   6          0.22          0.22         0.47 o
  -8   0   6         37.61         37.41         1.00 o
  -7   0   6        129.26        125.95         2.32 o
  -6   0   6          1.07          0.84         0.12 o
  -5   0   6        197.39        211.42         1.47 o
  -4   0   6        183.47        187.47         2.13 o
  -3   0   6         30.34         25.38         2.38 o
  -2   0   6        406.64        417.96         4.12 o
  -1   0   6        566.74        607.70         4.00 o
   0   0   6        543.35        547.32         3.62 o
   1   0   6        129.12        115.65         1.25 o
   2   0   6        457.47        447.63         2.55 o
   3   0   6        471.32        507.06         2.88 o
   4   0   6        589.45        606.12         5.07 o
   5   0   6        544.00        544.41         4.81 o
   6   0   6          9.08          6.90         0.87 o
   7   0   6         76.12         80.87         2.22 o
   8   0   6          4.94          6.40         0.63 o
   9   0   6          0.55          0.75         0.64 o
  10   0   6          3.64          3.30         0.81 o
  -9   1   6         13.80         11.74         0.94 o
  -8   1   6        151.86        150.87         3.00 o
  -7   1   6         44.36         42.26         0.98 o
  -6   1   6         11.65         14.64         0.28 o
  -5   1   6         54.60         52.98         0.54 o
  -4   1   6        105.68        100.97         0.99 o
  -3   1   6        211.60        218.31         1.88 o
  -2   1   6         55.03         60.23         0.74 o
  -1   1   6        629.75        643.12         6.72 o
   0   1   6        154.57        145.83         0.90 o
   1   1   6        206.38        252.37         1.74 o
   2   1   6        459.32        527.39         3.67 o
   3   1   6        610.88        610.05         5.31 o
   4   1   6         51.70         42.76         0.37 o
   5   1   6         99.56        113.98         1.85 o
   6   1   6         82.88         86.22         1.64 o
   7   1   6         39.62         41.79         0.77 o
   8   1   6         53.17         52.79         1.07 o
   9   1   6          9.66         11.36         0.71 o
  10   1   6          0.01          0.36         0.56 o
  -9   2   6          3.52          3.76         0.97 o
  -8   2   6         30.59         29.46         1.09 o
  -7   2   6         29.09         26.55         0.43 o
  -6   2   6          2.04          2.39         0.17 o
  -5   2   6        132.28        127.53         0.88 o
  -4   2   6        279.90        286.86         1.84 o
  -3   2   6         31.04         35.70         0.52 o
  -2   2   6        496.79        516.33         4.48 o
  -1   2   6        698.01        756.11         7.03 o
   0   2   6         15.24         20.95         0.25 o
   1   2   6        385.56        419.67         2.79 o
   2   2   6        298.42        286.71         1.89 o
   3   2   6        361.00        421.74         2.81 o
   4   2   6        168.53        183.64         1.36 o
   5   2   6          0.02          0.28         0.11 o
   6   2   6        112.89        112.60         1.57 o
   7   2   6         29.52         26.12         0.58 o
   8   2   6          1.19          1.93         0.57 o
   9   2   6         19.45         20.02         1.23 o
  10   2   6         49.68         52.86         1.49 o
  -9   3   6         40.45         41.92         1.19 o
  -8   3   6          2.03          0.86         0.76 o
  -7   3   6          7.86          9.02         0.44 o
  -6   3   6        145.03        144.33         1.54 o
  -5   3   6          0.54          0.26         0.18 o
  -4   3   6        187.85        193.72         2.36 o
  -3   3   6         58.94         54.72         0.79 o
  -2   3   6        338.33        330.63         2.29 o
  -1   3   6        983.37       1058.98         7.70 o
   0   3   6          2.63          3.03         0.17 o
   1   3   6        461.67        467.04         3.18 o
   2   3   6        247.54        241.69         2.27 o
   3   3   6        302.68        296.29         2.11 o
   4   3   6         45.53         37.85         0.54 o
   5   3   6         42.44         42.41         0.55 o
   6   3   6        390.94        367.37         2.97 o
   7   3   6        208.57        207.40         2.05 o
   8   3   6          2.26          1.54         0.34 o
   9   3   6        321.33        323.87         7.63 o
  10   3   6         62.64         62.88         1.90 o
  -8   4   6         13.00         14.29         0.67 o
  -7   4   6         68.02         68.42         0.76 o
  -6   4   6          0.60          0.28         0.24 o
  -5   4   6         41.74         42.30         0.67 o
  -4   4   6        146.55        152.75         2.43 o
  -3   4   6          9.77         13.17         0.36 o
  -2   4   6         60.08         54.44         0.56 o
  -1   4   6          4.67          5.91         0.30 o
   0   4   6        720.53        717.23         5.20 o
   1   4   6         41.93         44.54         0.53 o
   2   4   6         82.37         80.73         0.78 o
   3   4   6        118.59        113.29         1.01 o
   4   4   6        438.93        432.86         3.21 o
   5   4   6         18.23         17.12         0.41 o
   6   4   6        166.05        157.46         1.42 o
   7   4   6        166.67        158.53         1.51 o
   8   4   6         56.75         56.08         0.82 o
   9   4   6        226.85        227.44        15.43 o
  -8   5   6         17.54         18.12         1.13 o
  -7   5   6          3.06          2.19         0.31 o
  -6   5   6         18.64         17.49         0.49 o
  -5   5   6          6.98          7.74         0.34 o
  -4   5   6         55.95         56.10         1.65 o
  -3   5   6        115.92        117.18         2.01 o
  -2   5   6         27.55         29.73         0.51 o
  -1   5   6          0.27          0.18         0.19 o
   0   5   6        133.10        138.93         1.20 o
   1   5   6        512.13        488.20         3.71 o
   2   5   6         19.36         21.55         0.49 o
   3   5   6       1202.37       1194.37         9.67 o
   4   5   6         83.17         75.58         0.88 o
   5   5   6        155.23        151.77         1.59 o
   6   5   6         99.90         94.23         1.55 o
   7   5   6          5.57          5.59         0.34 o
   8   5   6         17.49         17.82         0.70 o
   9   5   6         19.66         20.24         1.91 o
  -7   6   6         53.94         50.36         1.34 o
  -6   6   6         12.52         13.43         0.65 o
  -5   6   6         37.14         36.81         0.60 o
  -4   6   6         43.47         42.37         1.20 o
  -3   6   6          2.61          2.58         0.31 o
  -2   6   6          0.08         -0.04         0.27 o
  -1   6   6        408.51        422.55         4.89 o
   0   6   6          6.88          8.65         0.42 o
   1   6   6         26.18         26.08         0.54 o
   2   6   6         69.62         61.81         0.80 o
   3   6   6        259.56        251.03         2.10 o
   4   6   6         57.59         63.23         0.92 o
   5   6   6        278.04        266.84         2.80 o
   6   6   6          8.71          8.02         0.44 o
   7   6   6         75.87         76.04         1.29 o
   8   6   6          0.31          0.66         0.35 o
  -7   7   6          1.47          2.19         0.48 o
  -6   7   6         11.47         11.10         0.80 o
  -5   7   6          2.21          2.26         0.35 o
  -4   7   6          2.57          1.85         0.39 o
  -3   7   6         56.34         53.97         1.68 o
  -2   7   6         66.43         70.13         1.76 o
  -1   7   6         16.18         18.86         0.54 o
   0   7   6         78.82         74.25         0.98 o
   1   7   6         39.01         36.25         0.91 o
   2   7   6         14.60         13.24         0.48 o
   3   7   6          3.04          2.06         0.39 o
   4   7   6        109.58        106.17         2.64 o
   5   7   6          0.46          0.60         0.32 o
   6   7   6         30.09         32.47         0.73 o
   7   7   6         12.37         12.12         0.63 o
   8   7   6         17.99         18.47         0.68 o
  -6   8   6          0.23          0.58         0.46 o
  -5   8   6          3.41          2.79         0.43 o
  -4   8   6          3.54          3.92         0.58 o
  -3   8   6          0.77          0.81         0.39 o
  -2   8   6         30.17         30.87         0.77 o
  -1   8   6         29.52         24.43         0.94 o
   0   8   6         15.21         15.47         0.77 o
   1   8   6          0.02         -0.02         0.33 o
   2   8   6         90.04         94.94         1.25 o
   3   8   6         21.11         18.40         0.66 o
   4   8   6          0.60          0.67         0.41 o
   5   8   6         12.84         16.47         0.67 o
   6   8   6          3.77          4.00         0.48 o
   7   8   6          0.16         -0.17         0.36 o
  -5   9   6          5.99          6.45         1.19 o
  -4   9   6          9.83          9.41         0.89 o
  -3   9   6          0.00          0.17         0.43 o
  -2   9   6         17.63         15.76         1.01 o
  -1   9   6          2.01          2.41         0.45 o
   0   9   6          3.35          3.93         0.48 o
   1   9   6         20.31         23.78         0.75 o
   2   9   6         34.07         33.04         1.13 o
   3   9   6          1.51          0.76         0.56 o
   4   9   6          8.82         10.58         0.67 o
   5   9   6          0.72          1.33         0.51 o
   6   9   6          0.17          0.20         0.49 o
  -3  10   6          0.67          0.47         0.42 o
  -2  10   6          1.58          1.76         0.72 o
  -1  10   6         16.71         15.37         0.71 o
   0  10   6          3.84          3.85         0.93 o
   1  10   6          0.19          0.11         0.40 o
   2  10   6          7.41          5.62         0.61 o
   3  10   6          8.57          9.42         0.84 o
   4  10   6          5.27          6.10         0.65 o
  -2  -9   7          0.62          0.19         0.55 o
  -1  -9   7          0.15          0.09         0.49 o
   0  -9   7          0.02         -0.39         0.50 o
   1  -9   7         21.91         22.82         0.77 o
   2  -9   7          4.63          4.89         0.69 o
   3  -9   7         20.35         22.37         0.74 o
  -4  -8   7         23.37         22.79         0.82 o
  -3  -8   7          0.59          1.07         0.49 o
  -2  -8   7         27.66         29.33         0.75 o
  -1  -8   7          0.61          0.60         0.39 o
   0  -8   7         89.55         92.40         1.33 o
   1  -8   7         65.99         64.05         1.02 o
   2  -8   7         65.65         66.25         1.12 o
   3  -8   7          6.12          6.92         0.55 o
   4  -8   7          4.41          3.83         0.48 o
   5  -8   7          0.76          0.42         0.33 o
  -5  -7   7         11.92         13.05         0.64 o
  -4  -7   7         10.30         11.18         0.52 o
  -3  -7   7          0.53          0.51         0.34 o
  -2  -7   7          0.02         -0.15         0.34 o
  -1  -7   7         75.08         74.12         1.13 o
   0  -7   7         16.23         18.43         0.66 o
   1  -7   7          2.95          3.28         0.39 o
   2  -7   7         30.32         29.83         0.80 o
   3  -7   7         40.30         40.23         0.76 o
   4  -7   7          0.86          1.01         0.38 o
   5  -7   7         11.29         10.40         0.55 o
   6  -7   7         13.38         15.25         1.48 o
   7  -7   7          6.36          5.10         0.76 o
  -6  -6   7         20.02         15.33         0.63 o
  -5  -6   7        138.75        138.70         2.47 o
  -4  -6   7         21.78         23.59         1.05 o
  -3  -6   7         43.05         45.08         0.84 o
  -2  -6   7         30.30         30.49         0.87 o
  -1  -6   7          0.88          1.10         0.37 o
   0  -6   7          7.11          4.51         0.42 o
   1  -6   7         78.04         70.72         1.08 o
   2  -6   7          5.17          6.48         0.36 o
   3  -6   7         16.42         16.16         0.55 o
   4  -6   7         23.34         22.79         0.53 o
   5  -6   7          3.16          2.96         0.30 o
   6  -6   7         14.50         16.11         1.23 o
   7  -6   7          2.88          3.14         0.63 o
   8  -6   7          1.31          0.15         0.64 o
  -7  -5   7         40.82         38.43         2.81 o
  -6  -5   7        110.41        111.09         3.16 o
  -5  -5   7          8.32          7.73         0.38 o
  -4  -5   7         36.51         34.72         0.77 o
  -3  -5   7         40.05         39.29         0.63 o
  -2  -5   7         74.56         75.57         1.04 o
  -1  -5   7         17.32         17.45         0.46 o
   0  -5   7         62.77         53.04         0.95 o
   1  -5   7        131.67        132.57         2.34 o
   2  -5   7         39.58         42.36         0.61 o
   3  -5   7         11.50         13.04         0.46 o
   4  -5   7         99.97         98.10         1.10 o
   5  -5   7          7.68          7.98         0.41 o
   6  -5   7         18.70         20.38         0.78 o
   7  -5   7          4.67          5.71         0.82 o
   8  -5   7         21.98         20.86         1.68 o
  -7  -4   7         89.61         90.41         1.86 o
  -6  -4   7          4.67          2.52         0.35 o
  -5  -4   7        143.53        140.10         1.23 o
  -4  -4   7        113.52        109.25         1.69 o
  -3  -4   7          3.59          3.06         0.24 o
  -2  -4   7         94.88         92.04         1.00 o
  -1  -4   7        394.30        379.35         3.48 o
   0  -4   7        283.64        274.57         2.15 o
   1  -4   7          0.74          1.18         0.24 o
   2  -4   7          5.43          5.48         0.32 o
   3  -4   7         70.02         67.40         0.72 o
   4  -4   7        705.13        695.87         4.99 o
   5  -4   7         36.25         32.43         0.60 o
   6  -4   7         80.46         74.09         3.22 o
   7  -4   7         76.01         78.23         1.62 o
   8  -4   7          1.67          2.04         0.85 o
   9  -4   7          1.18          1.95         0.87 o
  -8  -3   7        141.10        154.61         3.32 o
  -7  -3   7          3.96          3.90         0.66 o
  -6  -3   7         52.85         50.17         1.21 o
  -5  -3   7          4.20          3.73         0.22 o
  -4  -3   7         73.86         74.49         0.96 o
  -3  -3   7        453.60        449.20         3.50 o
  -2  -3   7        715.11        689.23         8.89 o
  -1  -3   7        234.22        230.23         2.10 o
   0  -3   7         10.54         10.67         0.32 o
   1  -3   7         57.59         64.63         0.84 o
   2  -3   7        120.41        120.14         1.23 o
   3  -3   7        591.45        570.48         5.61 o
   4  -3   7        245.43        234.76         1.54 o
   5  -3   7         14.30         15.72         0.61 o
   6  -3   7         40.58         42.76         1.04 o
   7  -3   7         23.15         23.61         1.09 o
   8  -3   7          2.34          1.28         0.59 o
   9  -3   7         17.87         19.88         2.06 o
  -8  -2   7         35.39         36.39         1.18 o
  -7  -2   7         47.15         48.91         1.41 o
  -6  -2   7         89.20         74.32        11.69 o
  -5  -2   7        119.78         93.38        27.70 o
  -4  -2   7          1.51          1.36         0.27 o
  -3  -2   7        119.17        125.19         1.35 o
  -2  -2   7        762.72        750.10         6.00 o
  -1  -2   7          7.18          4.84         0.15 o
   0  -2   7          1.35          1.87         0.45 o
   1  -2   7        830.44        772.37         8.67 o
   2  -2   7        277.65        269.49         1.65 o
   3  -2   7         39.26         36.74         0.43 o
   4  -2   7         25.66         25.28         0.30 o
   5  -2   7         45.43         43.32         1.03 o
   6  -2   7         11.29         13.11         0.66 o
   7  -2   7         21.78         18.94         0.83 o
   8  -2   7         11.08         11.50         1.05 o
   9  -2   7          0.06          0.48         0.59 o
  10  -2   7         21.72         27.20         2.79 o
  -8  -1   7         26.76         31.91         1.26 o
  -7  -1   7        114.98        112.83         2.06 o
  -6  -1   7         77.65         81.12         2.23 o
  -5  -1   7          1.79          1.66         0.13 o
  -4  -1   7        197.78        207.24         1.59 o
  -3  -1   7       1031.53       1069.60        12.09 o
  -2  -1   7        270.32        175.95        48.83 o
  -1  -1   7         66.15         76.42         0.93 o
   0  -1   7        301.15        261.46         2.15 o
   1  -1   7        604.66        622.86         5.46 o
   2  -1   7         24.84         28.83         0.31 o
   3  -1   7        320.56        142.38       111.29 o
   4  -1   7        183.71        168.09         2.02 o
   5  -1   7         12.95         12.43         0.85 o
   6  -1   7         37.33         28.08         0.92 o
   7  -1   7        190.82        168.69         2.56 o
   8  -1   7          0.09          1.03         0.65 o
   9  -1   7         70.72         73.92         1.63 o
  10  -1   7          0.30         -0.07         0.60 o
  -9   0   7          2.13          2.27         0.74 o
  -8   0   7          5.40          6.97         0.69 o
  -7   0   7         14.33         15.15         0.76 o
  -6   0   7          6.27          6.34         0.71 o
  -5   0   7          3.32          2.56         0.44 o
  -4   0   7        155.88        157.80         3.37 o
  -3   0   7          5.82          5.98         0.40 o
  -2   0   7          0.47          1.57         0.91 o
  -1   0   7        138.64         31.14        52.15 o
   0   0   7        138.64        146.16         1.17 o
   1   0   7         24.46         29.61         0.29 o
   2   0   7        140.21        122.31         0.84 o
   3   0   7        238.07        235.28         2.24 o
   4   0   7         22.00         20.42         0.42 o
   5   0   7          7.97          9.13         0.49 o
   6   0   7         92.87         88.79         1.49 o
   7   0   7         22.91         23.60         0.95 o
   8   0   7         55.44         54.99         1.64 o
   9   0   7          9.81          9.25         0.80 o
  10   0   7         16.28         17.98         1.37 o
  -9   1   7         97.46         99.03         2.16 o
  -8   1   7          4.57          4.28         0.76 o
  -7   1   7        115.81        116.14         2.06 o
  -6   1   7         41.61         38.12         0.91 o
  -5   1   7         64.99         61.36         1.07 o
  -4   1   7         75.57         68.13         0.92 o
  -3   1   7         25.37         27.26         0.50 o
  -2   1   7        372.20        368.67         3.05 o
  -1   1   7        178.01        206.86         1.70 o
   0   1   7       1330.18       1446.37        10.55 o
   1   1   7        195.09        206.40         2.09 o
   2   1   7        367.57        339.35         3.01 o
   3   1   7       1282.95       1430.54        11.52 o
   4   1   7          4.91          2.66         0.10 o
   5   1   7         80.94         88.66         1.00 o
   6   1   7         34.32         27.03         0.69 o
   7   1   7        118.44        119.63         1.68 o
   8   1   7          0.94          1.50         0.44 o
   9   1   7         52.23         57.43         1.26 o
  10   1   7          2.38          3.79         0.75 o
  -8   2   7         11.22         11.34         0.90 o
  -7   2   7          0.86          0.97         0.47 o
  -6   2   7         25.99         27.08         0.60 o
  -5   2   7         28.98         26.33         0.32 o
  -4   2   7          3.96          3.91         0.68 o
  -3   2   7        436.57        468.67         7.14 o
  -2   2   7         94.26        104.66         0.70 o
  -1   2   7          0.98          0.51         0.15 o
   0   2   7          0.61          0.38         0.10 o
   1   2   7          1.38          0.50         0.13 o
   2   2   7        203.99        201.37         1.34 o
   3   2   7          7.34          5.81         0.25 o
   4   2   7        109.24        112.57         0.89 o
   5   2   7          1.20          1.02         0.15 o
   6   2   7         76.68         73.02         0.94 o
   7   2   7         33.34         32.95         0.86 o
   8   2   7         12.12         14.54         0.73 o
   9   2   7         25.98         27.61         0.87 o
  10   2   7          7.59          9.22         0.74 o
  -8   3   7          3.83          3.19         0.60 o
  -7   3   7          0.04          0.08         0.31 o
  -6   3   7        149.81        145.07         1.93 o
  -5   3   7        122.79        126.29         1.30 o
  -4   3   7         17.74         16.52         0.20 o
  -3   3   7        370.96        404.50         3.57 o
  -2   3   7         84.25         72.64         0.61 o
  -1   3   7         59.14         72.81         0.63 o
   0   3   7          0.27          0.09         0.13 o
   1   3   7          8.13         13.77         0.31 o
   2   3   7        452.06        466.75         3.27 o
   3   3   7         94.38        116.76         0.95 o
   4   3   7         41.15         43.65         0.47 o
   5   3   7        178.62        169.03         1.30 o
   6   3   7          3.42          3.13         0.26 o
   7   3   7         34.55         32.92         0.64 o
   8   3   7         37.98         41.81         2.17 o
   9   3   7         48.40         47.10         1.42 o
  10   3   7          3.03          2.77         0.82 o
  -8   4   7          5.33          5.07         0.82 o
  -7   4   7          0.13          0.31         0.40 o
  -6   4   7         44.04         44.46         0.87 o
  -5   4   7         14.29         14.32         0.26 o
  -4   4   7        158.50        163.79         2.05 o
  -3   4   7        259.59        262.17         2.85 o
  -2   4   7         45.09         46.81         0.54 o
  -1   4   7          1.13          1.38         0.24 o
   0   4   7         46.53         45.38         1.01 o
   1   4   7        232.09        244.80         1.78 o
   2   4   7          0.07          0.05         0.15 o
   3   4   7        364.52        356.39         2.72 o
   4   4   7        241.50        240.51         1.89 o
   5   4   7        893.18        883.62         6.88 o
   6   4   7         40.15         40.35         0.87 o
   7   4   7        365.89        352.95         3.01 o
   8   4   7         82.70         82.22         4.04 o
   9   4   7          7.59         10.90         0.89 o
  -8   5   7          1.24          1.10         0.51 o
  -7   5   7         19.17         16.13         0.76 o
  -6   5   7          1.40          1.16         0.26 o
  -5   5   7          8.69          6.91         0.35 o
  -4   5   7        151.81        150.37         2.46 o
  -3   5   7         57.42         59.09         0.86 o
  -2   5   7          8.68          7.75         0.28 o
  -1   5   7          9.13          6.77         0.43 o
   0   5   7        195.21        209.94         1.70 o
   1   5   7        275.04        263.82         2.11 o
   2   5   7         94.51         89.94         0.93 o
   3   5   7        145.77        134.07         1.21 o
   4   5   7         14.92         14.23         0.43 o
   5   5   7        628.14        607.01         6.49 o
   6   5   7        214.99        215.02         2.32 o
   7   5   7         74.21         69.41         1.05 o
   8   5   7          0.02          0.01         0.25 o
   9   5   7          1.54          1.48         0.70 o
  -7   6   7          4.76          3.61         0.56 o
  -6   6   7          1.52          2.28         0.31 o
  -5   6   7         90.10         89.65         2.09 o
  -4   6   7          5.81          6.11         0.83 o
  -3   6   7        119.18        119.11         2.27 o
  -2   6   7          2.82          3.22         0.31 o
  -1   6   7       1606.80       1646.15        16.77 o
   0   6   7          6.41          6.54         0.38 o
   1   6   7        510.97        496.93         4.04 o
   2   6   7        166.29        159.85         1.45 o
   3   6   7         11.14         10.38         0.44 o
   4   6   7        145.42        150.19         1.55 o
   5   6   7        470.53        467.50         6.65 o
   6   6   7          4.26          3.00         0.41 o
   7   6   7         13.64         14.11         0.96 o
   8   6   7          0.83          1.01         0.36 o
  -6   7   7         49.87         48.31         1.36 o
  -5   7   7         16.60         17.00         0.66 o
  -4   7   7          2.74          2.32         0.37 o
  -3   7   7          0.86          0.96         0.31 o
  -2   7   7          5.18          7.20         0.49 o
  -1   7   7        200.21        197.36         2.68 o
   0   7   7         41.18         40.19         0.81 o
   1   7   7        214.80        211.91         2.00 o
   2   7   7         10.41         11.11         0.61 o
   3   7   7         17.71         21.01         0.71 o
   4   7   7        131.20        128.59         1.45 o
   5   7   7         19.43         19.43         0.63 o
   6   7   7          5.09          4.98         0.55 o
   7   7   7          0.56          2.26         0.66 o
   8   7   7          0.84          0.57         0.36 o
  -6   8   7          0.03          0.45         0.41 o
  -5   8   7         20.56         18.98         0.61 o
  -4   8   7         26.12         26.36         1.13 o
  -3   8   7         15.55         14.12         0.95 o
  -2   8   7         48.29         45.79         1.10 o
  -1   8   7        167.96        155.59         2.80 o
   0   8   7          4.47          4.28         0.54 o
   1   8   7          7.85          7.09         0.64 o
   2   8   7          9.49         11.93         0.63 o
   3   8   7         76.76         75.26         1.20 o
   4   8   7         42.89         46.11         0.92 o
   5   8   7         26.16         25.60         0.86 o
   6   8   7          2.43          1.96         0.49 o
   7   8   7          0.01          0.56         0.53 o
  -4   9   7          0.14          0.10         0.47 o
  -3   9   7         15.82         16.29         0.71 o
  -2   9   7          3.57          2.69         0.72 o
  -1   9   7          1.71          1.14         0.49 o
   0   9   7          4.33          4.57         0.59 o
   1   9   7         16.02         20.81         0.82 o
   2   9   7          1.99          1.12         0.46 o
   3   9   7         12.03         14.32         0.65 o
   4   9   7         26.69         33.00         1.12 o
   5   9   7          0.06          0.29         0.44 o
   6   9   7         12.84         15.45         1.49 o
  -3  10   7          3.06          1.35         0.54 o
  -2  10   7         12.04         11.07         0.66 o
  -1  10   7          0.32          0.70         0.53 o
   0  10   7          6.84          5.60         0.62 o
   1  10   7          1.97          1.77         0.54 o
   2  10   7         15.79         15.82         1.70 o
   3  10   7          4.20          5.91         0.66 o
   4  10   7          4.56          2.50         0.57 o
   0  -9   8         12.61         13.83         0.82 o
   1  -9   8          3.80          3.41         0.53 o
   2  -9   8          2.52          1.80         0.52 o
  -3  -8   8          4.74          5.43         0.67 o
  -2  -8   8          3.88          4.19         0.49 o
  -1  -8   8        118.73        128.52         2.80 o
   0  -8   8         47.85         52.37         1.10 o
   1  -8   8          2.15          3.86         0.52 o
   2  -8   8          3.75          4.49         0.53 o
   3  -8   8          4.77          4.77         0.49 o
   4  -8   8         25.33         26.65         0.97 o
   5  -8   8          0.21         -0.18         0.55 o
  -5  -7   8          0.38          0.74         0.44 o
  -4  -7   8         36.86         37.86         0.93 o
  -3  -7   8         15.67         17.73         0.66 o
  -2  -7   8        207.60        221.64         3.02 o
  -1  -7   8         34.55         36.01         1.04 o
   0  -7   8          1.78          2.13         0.53 o
   1  -7   8         37.20         39.30         0.75 o
   2  -7   8         40.05         36.78         0.83 o
   3  -7   8          0.72          0.91         0.32 o
   4  -7   8          2.05          1.86         0.34 o
   5  -7   8         22.74         22.16         0.99 o
   6  -7   8          1.46          1.75         0.85 o
  -6  -6   8          3.09          3.91         0.68 o
  -5  -6   8         13.89         14.78         0.58 o
  -4  -6   8          0.77          0.97         0.35 o
  -3  -6   8         40.19         38.44         1.02 o
  -2  -6   8          6.67          8.31         0.45 o
  -1  -6   8         19.02         20.81         0.77 o
   0  -6   8          5.38          7.56         0.48 o
   1  -6   8        188.72        173.62         1.70 o
   2  -6   8          1.07          0.64         0.30 o
   3  -6   8          2.24          2.80         0.35 o
   4  -6   8         34.10         33.04         0.84 o
   5  -6   8         32.11         29.44         0.54 o
   6  -6   8          0.36          0.34         0.50 o
   7  -6   8        113.15        114.96         1.95 o
  -6  -5   8          8.17          8.76         1.08 o
  -5  -5   8          1.68          1.23         0.28 o
  -4  -5   8         95.35         92.56         1.76 o
  -3  -5   8          0.03         -0.16         0.25 o
  -2  -5   8         67.87         65.71         0.81 o
  -1  -5   8         39.93         37.32         0.70 o
   0  -5   8         18.43         16.38         0.70 o
   1  -5   8          7.93          4.52         0.32 o
   2  -5   8         30.92         26.89         0.54 o
   3  -5   8         63.63         58.71         0.74 o
   4  -5   8         43.33         41.57         0.52 o
   5  -5   8         95.62         96.19         1.38 o
   6  -5   8         21.39         21.40         2.44 o
   7  -5   8          2.77          3.22         0.90 o
   8  -5   8          7.17          6.09         2.02 o
  -7  -4   8          2.42          2.09         0.86 o
  -6  -4   8          4.11          5.86         0.79 o
  -5  -4   8        171.50        172.86         2.80 o
  -4  -4   8         22.83         22.71         0.74 o
  -3  -4   8         31.29         31.12         0.47 o
  -2  -4   8         15.41         12.78         0.37 o
  -1  -4   8        184.23        169.29         1.44 o
   0  -4   8        100.05         99.98         1.37 o
   1  -4   8         22.44         13.74         0.37 o
   2  -4   8          0.25          0.57         0.28 o
   3  -4   8          4.01          2.91         0.21 o
   4  -4   8        564.95        551.97         3.85 o
   5  -4   8         45.34         42.00         0.61 o
   6  -4   8          0.70          0.40         0.47 o
   7  -4   8         46.39         46.83         1.53 o
   8  -4   8         22.59         25.23         1.16 o
   9  -4   8          0.87          0.27         0.67 o
  -7  -3   8          0.90          1.40         0.75 o
  -6  -3   8         70.20         74.18         2.76 o
  -5  -3   8          6.45          6.92         0.29 o
  -4  -3   8         50.71         47.91         1.11 o
  -3  -3   8          2.65          3.08         0.19 o
  -2  -3   8         92.28         90.42         1.35 o
  -1  -3   8        211.54        203.71         2.28 o
   0  -3   8         15.25         15.35         0.35 o
   1  -3   8         30.87         27.22         1.06 o
   2  -3   8        235.24        234.34         2.31 o
   3  -3   8        509.02        498.31         3.91 o
   4  -3   8        432.72        419.75         2.81 o
   5  -3   8          0.06          0.15         0.09 o
   6  -3   8         83.49         86.20         1.74 o
   7  -3   8         52.17         55.96         1.35 o
   8  -3   8         13.70         12.16         0.92 o
   9  -3   8        229.24        244.10         4.35 o
  -8  -2   8         15.16         18.55         1.20 o
  -7  -2   8          2.66          2.47         1.01 o
  -6  -2   8        120.70        124.53         2.24 o
  -5  -2   8        198.18        188.63         2.84 o
  -4  -2   8        195.61        182.51         3.64 o
  -3  -2   8         79.76         61.75        17.42 o
  -2  -2   8        777.14        776.15         5.15 o
  -1  -2   8        150.08        155.22         1.78 o
   0  -2   8          9.12          5.94         0.27 o
   1  -2   8        254.50        261.13         2.26 o
   2  -2   8        251.58        246.11         1.99 o
   3  -2   8         72.33         67.89         0.71 o
   4  -2   8         89.82         84.54         0.83 o
   5  -2   8         54.57         55.55         1.17 o
   6  -2   8          0.01          0.23         0.40 o
   7  -2   8         70.24         68.75         1.42 o
   8  -2   8          5.34          5.01         0.84 o
   9  -2   8         54.54         57.78         1.59 o
  -8  -1   8         21.79         24.57         1.06 o
  -7  -1   8        106.60        105.69         1.87 o
  -6  -1   8         64.90         66.68         1.34 o
  -5  -1   8        152.19        154.77         2.56 o
  -4  -1   8          0.85          0.53         0.45 o
  -3  -1   8       1440.00       1435.42        16.86 o
  -2  -1   8         30.38         23.53         0.89 o
  -1  -1   8        610.63        599.02         6.40 o
   0  -1   8        432.53        401.40         3.62 o
   1  -1   8        172.84        173.18         1.27 o
   2  -1   8          2.60          2.34         0.14 o
   3  -1   8        666.07        615.28         4.22 o
   4  -1   8        202.43        197.53         2.24 o
   5  -1   8          2.41          2.94         0.44 o
   6  -1   8         14.40         11.72         0.77 o
   7  -1   8         63.88         58.15         1.78 o
   8  -1   8         41.64         46.68         1.62 o
   9  -1   8          7.92          7.02         1.00 o
  10  -1   8          0.58          0.91         0.69 o
  -8   0   8         85.02         87.80         1.74 o
  -7   0   8         85.33         84.06         2.09 o
  -6   0   8         98.94         96.62         1.61 o
  -5   0   8         26.84         28.55         1.87 o
  -4   0   8        187.29        179.17         3.78 o
  -3   0   8         38.24         37.32         1.88 o
  -2   0   8        249.88        245.07         2.77 o
  -1   0   8        639.27        654.74         6.12 o
   0   0   8          0.28          0.31         0.13 o
   1   0   8         27.60         28.86         0.33 o
   2   0   8        139.94        129.75         0.90 o
   3   0   8        400.83        367.60         3.48 o
   4   0   8         30.39         36.55         0.56 o
   5   0   8          0.20          0.66         0.27 o
   6   0   8         26.41         27.62         0.72 o
   7   0   8        136.34        133.25         2.25 o
   8   0   8         13.70         14.84         0.83 o
   9   0   8         25.85         28.49         1.11 o
  10   0   8         23.57         25.48         1.76 o
  -8   1   8         45.93         42.98         1.21 o
  -7   1   8         35.83         33.90         1.20 o
  -6   1   8          6.81          9.06         0.99 o
  -5   1   8        129.02        133.79         2.05 o
  -4   1   8         12.68         12.65         0.90 o
  -3   1   8         45.08         42.63         0.80 o
  -2   1   8         73.07         77.27         0.90 o
  -1   1   8         13.03         10.25         0.32 o
   0   1   8        628.77        667.16         6.08 o
   1   1   8        363.15        399.16         2.58 o
   2   1   8        567.09        551.19         3.79 o
   3   1   8         25.20         30.68         0.26 o
   4   1   8          4.77          4.79         0.25 o
   5   1   8          1.10          0.56         0.36 o
   6   1   8        315.85        280.79         2.84 o
   7   1   8          4.28          3.14         0.45 o
   8   1   8          1.80          1.91         0.76 o
   9   1   8         17.83         21.07         0.83 o
  10   1   8          0.62          0.34         0.61 o
  -8   2   8          0.98          1.13         0.69 o
  -7   2   8         21.56         22.61         0.89 o
  -6   2   8         73.91         77.22         2.06 o
  -5   2   8         16.42         18.48         0.58 o
  -4   2   8         14.60         14.34         0.62 o
  -3   2   8         10.40          9.65         1.47 o
  -2   2   8         91.09         89.87         1.14 o
  -1   2   8        399.88        435.36         2.86 o
   0   2   8        211.56        208.60         1.39 o
   1   2   8       1003.79       1062.39         7.80 o
   2   2   8         64.92         51.84         0.48 o
   3   2   8          6.15          6.71         0.20 o
   4   2   8        190.42        184.92         1.39 o
   5   2   8        583.82        565.42         4.07 o
   6   2   8          0.11          0.30         0.08 o
   7   2   8         40.36         40.64         0.83 o
   8   2   8         46.51         48.25         1.01 o
   9   2   8         13.00         13.56         0.75 o
  10   2   8         10.54         12.36         0.92 o
  -8   3   8         12.22         11.86         0.83 o
  -7   3   8         10.58         11.09         1.88 o
  -6   3   8          3.06          3.36         0.45 o
  -5   3   8         58.59         58.45         0.86 o
  -4   3   8          1.75          2.87         0.22 o
  -3   3   8          0.03          0.37         0.32 o
  -2   3   8          0.03          0.00         0.13 o
  -1   3   8          3.74          5.82         0.34 o
   0   3   8        298.96        317.62         2.36 o
   1   3   8        155.58        171.32         2.14 o
   2   3   8         12.64         12.74         0.26 o
   3   3   8        234.52        242.42         1.77 o
   4   3   8          4.28          2.32         0.18 o
   5   3   8         55.52         55.26         0.59 o
   6   3   8         40.80         39.59         0.79 o
   7   3   8         11.74         10.48         0.43 o
   8   3   8          0.57          0.73         0.51 o
   9   3   8          0.12         -0.02         0.76 o
  -8   4   8         19.63         20.61         0.99 o
  -7   4   8         87.33         84.28         2.94 o
  -6   4   8          0.10          0.22         0.37 o
  -5   4   8         88.78         84.47         1.14 o
  -4   4   8         89.60         86.77         1.26 o
  -3   4   8          9.01          8.58         0.26 o
  -2   4   8          0.26          0.72         0.15 o
  -1   4   8        154.70        151.95         1.20 o
   0   4   8         83.13         82.05         0.79 o
   1   4   8         83.04         69.20         0.64 o
   2   4   8        160.10        154.80         1.26 o
   3   4   8         96.69         79.91         0.78 o
   4   4   8         18.39         20.09         0.62 o
   5   4   8         31.70         31.19         0.46 o
   6   4   8         55.49         56.45         0.68 o
   7   4   8         20.13         18.28         0.53 o
   8   4   8          0.05          0.17         0.47 o
   9   4   8         20.73         18.60         5.17 o
  -7   5   8         11.19         11.07         0.65 o
  -6   5   8         50.53         51.33         1.04 o
  -5   5   8          5.54          5.87         0.27 o
  -4   5   8          4.30          4.34         0.28 o
  -3   5   8         46.91         44.25         1.05 o
  -2   5   8          0.56          0.35         0.18 o
  -1   5   8         31.30         30.66         0.48 o
   0   5   8         28.96         26.67         0.51 o
   1   5   8        206.64        202.81         1.64 o
   2   5   8          6.11          8.32         0.37 o
   3   5   8        308.60        295.49         2.48 o
   4   5   8        168.28        159.24         1.45 o
   5   5   8         69.35         67.37         1.08 o
   6   5   8        100.59         96.93         1.36 o
   7   5   8         15.36         15.91         0.48 o
   8   5   8          3.44          3.28         0.84 o
   9   5   8          5.91          5.10         1.35 o
  -7   6   8          0.03          0.19         0.45 o
  -6   6   8         11.61         13.84         0.86 o
  -5   6   8         19.47         19.62         0.68 o
  -4   6   8         21.98         20.13         1.14 o
  -3   6   8         48.87         48.73         0.72 o
  -2   6   8          0.28          0.72         0.24 o
  -1   6   8         65.48         63.83         0.88 o
   0   6   8         89.05         80.42         0.96 o
   1   6   8        306.02        296.32         2.55 o
   2   6   8         34.98         31.78         0.68 o
   3   6   8        351.07        346.47         3.00 o
   4   6   8          0.93          1.00         0.30 o
   5   6   8        115.27        111.00         1.25 o
   6   6   8         30.13         29.00         0.85 o
   7   6   8         12.57         12.14         0.52 o
   8   6   8          0.64          0.96         0.38 o
  -6   7   8          6.27          5.98         0.95 o
  -5   7   8        111.95        109.80         2.88 o
  -4   7   8          0.38          0.40         0.31 o
  -3   7   8        374.17        379.92         6.05 o
  -2   7   8         62.03         64.58         0.94 o
  -1   7   8         41.29         38.22         0.69 o
   0   7   8         70.13         72.11         0.98 o
   1   7   8         14.78         17.05         0.50 o
   2   7   8        123.80        125.15         1.31 o
   3   7   8         32.09         32.56         0.70 o
   4   7   8         30.28         29.61         1.27 o
   5   7   8         72.05         72.74         1.23 o
   6   7   8          1.55          1.96         0.37 o
   7   7   8          5.09          5.25         0.44 o
  -5   8   8         18.69         18.00         0.60 o
  -4   8   8          1.05          1.00         0.45 o
  -3   8   8         36.27         37.85         0.89 o
  -2   8   8         47.13         45.95         0.85 o
  -1   8   8        184.58        177.93         3.57 o
   0   8   8          0.80          0.95         0.38 o
   1   8   8         11.63         12.35         0.71 o
   2   8   8          7.54          7.25         0.59 o
   3   8   8          1.08         -0.01         0.38 o
   4   8   8         53.31         51.92         0.93 o
   5   8   8         19.17         12.94         0.88 o
   6   8   8         61.08         62.87         2.31 o
   7   8   8         48.80         54.77         2.10 o
  -4   9   8          3.71          4.53         0.54 o
  -3   9   8          0.09          0.25         0.41 o
  -2   9   8         10.05         11.62         0.80 o
  -1   9   8          6.51          7.82         1.67 o
   0   9   8          8.11         10.43         0.66 o
   1   9   8         18.44         18.97         1.09 o
   2   9   8         13.05         13.04         0.76 o
   3   9   8          5.07          5.84         1.31 o
   4   9   8         24.92         24.76         1.01 o
   5   9   8         16.50         23.28         0.91 o
  -2  10   8         16.90         16.07         0.79 o
  -1  10   8          0.00          0.24         0.49 o
   0  10   8          3.56          3.71         0.89 o
   1  10   8          0.62         -0.18         0.57 o
   2  10   8         85.15         92.45         1.56 o
   3  10   8          1.48          0.67         0.53 o
  -2  -8   9          0.17          0.36         0.42 o
  -1  -8   9          7.19          8.39         0.55 o
   0  -8   9          0.68          1.31         0.53 o
   1  -8   9          0.77          0.30         0.37 o
   2  -8   9         34.04         37.62         0.97 o
   3  -8   9          3.53          2.99         0.69 o
   4  -8   9          0.85          0.52         0.53 o
  -4  -7   9         23.62         25.50         0.77 o
  -3  -7   9         79.23         77.64         1.25 o
  -2  -7   9          5.90          8.27         0.70 o
  -1  -7   9          4.15          4.36         0.50 o
   0  -7   9         17.99         21.72         0.82 o
   1  -7   9          1.33          1.62         0.41 o
   2  -7   9         72.65         73.33         1.37 o
   3  -7   9          0.01          0.32         0.37 o
   4  -7   9          3.34          3.46         0.55 o
   5  -7   9          0.97          1.43         0.64 o
   6  -7   9          8.62          8.92         0.82 o
  -5  -6   9         12.54         13.91         1.25 o
  -4  -6   9        149.48        151.13         2.67 o
  -3  -6   9         35.18         34.77         0.88 o
  -2  -6   9          4.93          5.59         0.41 o
  -1  -6   9         39.11         37.53         0.90 o
   0  -6   9         25.28         25.41         0.73 o
   1  -6   9        142.45        135.51         1.61 o
   2  -6   9         51.78         46.15         0.72 o
   3  -6   9         25.33         22.59         0.65 o
   4  -6   9          9.84         11.60         0.38 o
   5  -6   9          0.00          0.15         0.27 o
   6  -6   9          3.34          3.39         0.84 o
   7  -6   9          9.19         12.18         1.16 o
  -6  -5   9          3.31          3.78         0.72 o
  -5  -5   9          0.26          0.86         0.58 o
  -4  -5   9         39.76         39.16         0.66 o
  -3  -5   9         34.71         34.73         1.18 o
  -2  -5   9          0.07          0.52         0.23 o
  -1  -5   9         73.96         72.82         1.55 o
   0  -5   9         81.98         74.67         1.21 o
   1  -5   9          0.05          1.04         0.26 o
   2  -5   9         74.61         65.87         0.94 o
   3  -5   9         91.78         82.75         1.02 o
   4  -5   9          2.17          1.57         0.22 o
   5  -5   9         97.35         94.23         1.63 o
   6  -5   9          1.23          0.73         0.49 o
   7  -5   9          1.27          1.57         0.97 o
   8  -5   9          2.45          2.18         0.93 o
  -7  -4   9          4.31          5.90         1.02 o
  -6  -4   9          0.02          0.01         0.45 o
  -5  -4   9        111.08        115.64         1.67 o
  -4  -4   9         15.14         15.93         0.49 o
  -3  -4   9         37.72         31.37         0.46 o
  -2  -4   9          2.63          2.45         0.26 o
  -1  -4   9          0.59          0.11         0.20 o
   0  -4   9        121.50         98.74         1.02 o
   1  -4   9         18.46         17.83         0.41 o
   2  -4   9         68.14         66.98         0.75 o
   3  -4   9         30.53         26.56         0.42 o
   4  -4   9         11.39         12.27         0.34 o
   5  -4   9          0.01          0.04         0.11 o
   6  -4   9          7.79          9.62         0.76 o
   7  -4   9          0.19          0.71         0.60 o
   8  -4   9         16.17         17.63         1.15 o
  -7  -3   9          7.06          5.42         0.80 o
  -6  -3   9         82.12         88.77         1.97 o
  -5  -3   9         52.85         57.00         1.11 o
  -4  -3   9         62.20         59.10         1.02 o
  -3  -3   9        107.84         99.91         0.95 o
  -2  -3   9         18.49         21.41         0.34 o
  -1  -3   9         17.75         12.55         0.31 o
   0  -3   9         10.26         15.76         0.34 o
   1  -3   9         29.45         41.42         0.78 o
   2  -3   9         82.52         80.73         1.25 o
   3  -3   9         34.46         31.85         0.35 o
   4  -3   9         19.89         17.97         0.27 o
   5  -3   9        107.57         98.26         2.17 o
   6  -3   9         31.62         32.04         1.14 o
   7  -3   9         16.84         16.60         0.94 o
   8  -3   9         45.04         43.72         1.38 o
   9  -3   9          9.56          6.49         1.20 o
  -7  -2   9          5.02          4.60         0.87 o
  -6  -2   9         92.13         97.47         1.80 o
  -5  -2   9          2.45          2.28         0.55 o
  -4  -2   9         38.56         34.75         2.44 o
  -3  -2   9          0.75          0.95         0.11 o
  -2  -2   9        283.27        270.49         1.74 o
  -1  -2   9         26.33         31.13         0.38 o
   0  -2   9        184.68        170.26         1.61 o
   1  -2   9         32.48         33.39         0.38 o
   2  -2   9          0.44          0.19         0.13 o
   3  -2   9        462.78        441.66         2.61 o
   4  -2   9        483.73        176.76       176.32 o
   5  -2   9        184.77        187.58         2.64 o
   6  -2   9          2.35          3.23         0.74 o
   7  -2   9        327.71        337.53         4.79 o
   8  -2   9          3.69          3.35         0.73 o
   9  -2   9          9.74          9.03         2.31 o
  -8  -1   9         28.30         31.27         1.21 o
  -7  -1   9         42.17         42.98         1.24 o
  -6  -1   9          1.75          1.90         0.70 o
  -5  -1   9          3.16          3.17         0.67 o
  -4  -1   9         12.40         12.63         0.65 o
  -3  -1   9        602.27        591.96         8.51 o
  -2  -1   9         22.65         25.16         1.28 o
  -1  -1   9        199.90        197.73         1.56 o
   0  -1   9        167.69        153.37         1.18 o
   1  -1   9        144.35        144.29         1.32 o
   2  -1   9        117.65        100.39         0.80 o
   3  -1   9        315.07        294.47         2.07 o
   4  -1   9         21.78         20.07         0.23 o
   5  -1   9        611.57        621.16         7.28 o
   6  -1   9          0.04         -0.03         0.39 o
   7  -1   9        132.35        129.91         2.82 o
   8  -1   9         54.86         58.50         1.87 o
   9  -1   9         12.71         13.33         1.51 o
  -8   0   9         59.51         61.05         2.61 o
  -7   0   9          1.05          1.25         0.69 o
  -6   0   9         13.12         12.83         0.91 o
  -5   0   9        263.88        266.88         3.37 o
  -4   0   9         18.09         20.22         0.71 o
  -3   0   9         30.35         29.49         0.93 o
  -2   0   9        597.83        588.51         6.34 o
  -1   0   9        323.50         35.67       135.04 o
   0   0   9        120.18        119.18         0.87 o
   1   0   9        321.74        288.10         2.01 o
   2   0   9        727.90        702.44         5.01 o
   3   0   9          0.08          0.27         0.11 o
   4   0   9          8.54          7.29         0.13 o
   5   0   9         46.69         47.32         0.84 o
   6   0   9         21.62         24.53         1.18 o
   7   0   9        117.93        107.07         1.76 o
   8   0   9          0.35          0.04         0.51 o
   9   0   9          8.11          9.08         0.87 o
  10   0   9         30.16         32.80         2.99 o
  -8   1   9          2.57          1.99         0.66 o
  -7   1   9          1.40          1.56         0.59 o
  -6   1   9         79.45         82.23         2.57 o
  -5   1   9         54.34         53.89         1.13 o
  -4   1   9         97.99         99.19         2.11 o
  -3   1   9        413.51        409.42         3.93 o
  -2   1   9          5.10          4.87         0.34 o
  -1   1   9        146.24        125.51         0.91 o
   0   1   9         28.84         32.25         0.32 o
   1   1   9        346.81        339.42         2.37 o
   2   1   9         10.05          7.60         0.29 o
   3   1   9         92.59         87.04         0.57 o
   4   1   9          0.52          0.66         0.17 o
   5   1   9         13.32         17.56         0.65 o
   6   1   9        333.72        299.23         3.35 o
   7   1   9         29.56         24.65         0.73 o
   8   1   9          2.63          2.09         0.57 o
   9   1   9         63.05         65.26         1.82 o
  10   1   9         31.53         34.85         1.34 o
  -8   2   9          4.30          4.39         1.17 o
  -7   2   9         78.26         83.04         1.66 o
  -6   2   9         10.41         10.63         0.72 o
  -5   2   9         16.01         16.20         0.61 o
  -4   2   9         98.37         97.43         1.37 o
  -3   2   9        125.77        121.69         2.29 o
  -2   2   9        333.93        331.86         3.06 o
  -1   2   9        129.87        126.92         0.86 o
   0   2   9        313.29        306.06         2.35 o
   1   2   9         25.86         27.65         0.34 o
   2   2   9        324.03        324.06         2.28 o
   3   2   9         27.96         34.79         0.54 o
   4   2   9        136.60        136.91         1.05 o
   5   2   9        315.09        287.91         2.06 o
   6   2   9          4.73          4.25         0.51 o
   7   2   9          2.60          2.54         0.59 o
   8   2   9        107.69        109.57         1.59 o
   9   2   9         51.16         55.15         1.23 o
  -8   3   9         47.04         46.88         1.38 o
  -7   3   9         35.48         35.86         1.74 o
  -6   3   9         12.47         12.03         0.60 o
  -5   3   9          4.32          4.88         0.66 o
  -4   3   9          7.24          7.13         0.49 o
  -3   3   9        300.06        301.30         3.14 o
  -2   3   9         76.39         76.45         0.62 o
  -1   3   9         28.89         24.67         0.29 o
   0   3   9        384.91        384.63         2.78 o
   1   3   9        169.58        169.36         1.33 o
   2   3   9        103.54         97.43         0.84 o
   3   3   9        662.67        675.60         5.00 o
   4   3   9        133.44        123.59         1.02 o
   5   3   9         24.68         25.31         0.44 o
   6   3   9         38.50         35.09         0.89 o
   7   3   9        108.33        109.10         1.82 o
   8   3   9         69.47         72.72         1.55 o
   9   3   9         56.19         64.42         1.31 o
  -7   4   9          0.15          0.39         0.42 o
  -6   4   9          4.97          5.88         0.72 o
  -5   4   9          2.36          2.86         0.47 o
  -4   4   9         86.55         81.32         1.04 o
  -3   4   9         15.16         13.40         0.32 o
  -2   4   9          3.57          4.30         0.66 o
  -1   4   9         34.01         31.88         0.45 o
   0   4   9         37.06         34.53         0.43 o
   1   4   9         41.13         41.26         0.66 o
   2   4   9        120.34        120.31         1.15 o
   3   4   9          3.01          2.32         0.25 o
   4   4   9         97.07         99.34         0.93 o
   5   4   9          7.74          7.57         0.29 o
   6   4   9         21.87         20.73         0.65 o
   7   4   9          1.32          1.04         0.19 o
   8   4   9         20.91         23.01         1.23 o
   9   4   9          7.86          9.41         0.74 o
  -7   5   9          6.02          5.08         0.67 o
  -6   5   9         19.42         20.09         1.42 o
  -5   5   9         38.19         36.45         1.78 o
  -4   5   9         14.02         15.38         0.90 o
  -3   5   9         82.62         83.64         0.85 o
  -2   5   9        118.57        118.19         1.30 o
  -1   5   9        110.99        110.85         1.41 o
   0   5   9         46.01         45.24         0.66 o
   1   5   9        165.54        157.38         1.44 o
   2   5   9        425.82        434.20         3.44 o
   3   5   9        249.79        249.71         2.09 o
   4   5   9          2.08          1.85         0.29 o
   5   5   9         31.68         32.26         0.52 o
   6   5   9         24.78         23.03         0.51 o
   7   5   9          2.00          1.11         0.37 o
   8   5   9         16.67         14.75         1.15 o
   9   5   9          0.20          0.06         0.74 o
  -6   6   9          0.07          0.19         0.61 o
  -5   6   9          7.69          6.30         0.56 o
  -4   6   9          5.69          5.32         0.63 o
  -3   6   9         17.89         18.72         0.83 o
  -2   6   9         17.20         16.59         0.42 o
  -1   6   9         95.21        101.90         1.27 o
   0   6   9         16.34         18.52         0.54 o
   1   6   9        228.17        230.49         2.04 o
   2   6   9         18.73         16.98         0.54 o
   3   6   9         12.18         14.35         0.47 o
   4   6   9          3.98          4.25         0.34 o
   5   6   9         53.73         54.18         1.04 o
   6   6   9          2.05          2.12         0.32 o
   7   6   9          2.17          1.99         0.33 o
   8   6   9          4.51          4.10         0.82 o
  -6   7   9          0.22          0.25         0.83 o
  -5   7   9         25.71         25.39         1.43 o
  -4   7   9         71.83         65.40         1.54 o
  -3   7   9        138.09        130.56         2.26 o
  -2   7   9         30.45         26.05         0.80 o
  -1   7   9        202.34        202.12         1.99 o
   0   7   9         27.64         31.36         1.02 o
   1   7   9          9.32         10.90         0.53 o
   2   7   9          3.71          3.12         0.37 o
   3   7   9          0.59          1.15         0.32 o
   4   7   9         19.71         18.59         0.62 o
   5   7   9         61.14         61.52         0.99 o
   6   7   9         24.49         23.22         0.71 o
   7   7   9          0.11         -0.28         0.45 o
  -5   8   9        150.49        136.79         4.27 o
  -4   8   9          1.31          1.50         0.36 o
  -3   8   9         13.35         11.51         0.72 o
  -2   8   9         40.10         39.21         0.89 o
  -1   8   9        118.23        117.69         1.48 o
   0   8   9         17.46         21.01         0.65 o
   1   8   9          0.04          0.04         0.32 o
   2   8   9          6.01          6.08         0.56 o
   3   8   9         13.56         15.83         0.70 o
   4   8   9        185.97        194.08         2.87 o
   5   8   9        135.70        136.44         1.82 o
   6   8   9          2.01          2.57         0.60 o
  -4   9   9          0.06          0.27         0.37 o
  -3   9   9          1.17          0.77         0.44 o
  -2   9   9          0.38          0.26         0.57 o
  -1   9   9          7.91          7.65         0.59 o
   0   9   9          6.61          4.54         1.13 o
   1   9   9          0.09          0.48         0.42 o
   2   9   9         15.04         17.46         0.81 o
   3   9   9         38.77         46.83         0.97 o
   4   9   9          1.88          3.65         0.58 o
   5   9   9          6.47          5.62         0.61 o
  -1  10   9         35.87         33.60         1.13 o
   0  10   9         10.44         11.45         0.90 o
   1  10   9         10.28         12.47         1.27 o
   2  10   9          4.70          3.82         0.63 o
   3  10   9          2.92          4.63         0.61 o
  -1  -8  10          0.39          0.88         0.46 o
   0  -8  10          0.37          0.62         0.45 o
   1  -8  10         22.73         27.94         0.78 o
   2  -8  10          3.87          2.87         0.51 o
   3  -8  10          0.08          0.39         0.40 o
  -3  -7  10         39.76         39.34         1.04 o
  -2  -7  10          0.02          0.68         0.36 o
  -1  -7  10         19.57         22.93         0.87 o
   0  -7  10         46.91         52.94         1.11 o
   1  -7  10         15.11         15.37         0.67 o
   2  -7  10          3.68          3.73         0.45 o
   3  -7  10          0.89          1.01         0.36 o
   4  -7  10          0.05          0.18         0.27 o
   5  -7  10         10.33         11.82         1.12 o
  -4  -6  10         24.33         21.79         1.39 o
  -3  -6  10         14.78         16.20         0.55 o
  -2  -6  10        131.31        146.41         2.09 o
  -1  -6  10         81.95         91.50         1.50 o
   0  -6  10         49.80         50.63         0.83 o
   1  -6  10         20.72         18.30         0.57 o
   2  -6  10          1.54          1.05         0.38 o
   3  -6  10          0.31          0.34         0.32 o
   4  -6  10         62.08         60.14         1.33 o
   5  -6  10         32.82         30.10         0.96 o
   6  -6  10          3.90          3.14         0.66 o
  -5  -5  10         54.57         55.10         1.25 o
  -4  -5  10          1.97          2.01         0.55 o
  -3  -5  10         15.85         19.23         0.54 o
  -2  -5  10        101.73         99.56         1.03 o
  -1  -5  10        108.03        104.87         1.14 o
   0  -5  10          1.61          3.72         0.39 o
   1  -5  10         25.67         23.07         0.58 o
   2  -5  10         93.21         94.57         1.06 o
   3  -5  10          1.79          4.63         0.33 o
   4  -5  10         12.37         12.57         0.39 o
   5  -5  10         34.22         36.26         1.03 o
   6  -5  10         14.20         16.02         0.91 o
   7  -5  10         10.07         10.65         1.19 o
  -6  -4  10          9.72          6.23         0.90 o
  -5  -4  10         69.15         69.49         1.46 o
  -4  -4  10         29.91         32.70         0.97 o
  -3  -4  10         50.58         48.26         0.73 o
  -2  -4  10         97.42         87.92         1.18 o
  -1  -4  10         78.94         68.58         0.74 o
   0  -4  10          0.42          0.18         0.22 o
   1  -4  10        504.75        417.48         3.58 o
   2  -4  10          4.94          2.06         0.23 o
   3  -4  10         11.70          9.19         0.37 o
   4  -4  10          0.41          0.79         0.18 o
   5  -4  10          0.97          0.75         0.47 o
   6  -4  10         53.99         56.60         2.08 o
   7  -4  10         29.57         32.38         1.20 o
   8  -4  10          0.71          1.45         0.73 o
  -7  -3  10         49.07         50.89         1.52 o
  -6  -3  10         17.77         19.55         1.63 o
  -5  -3  10          1.28          2.26         0.77 o
  -4  -3  10         69.42         69.74         1.21 o
  -3  -3  10          3.43          2.58         0.15 o
  -2  -3  10        191.43        181.64         1.99 o
  -1  -3  10         24.78         16.03         0.30 o
   0  -3  10        316.01        268.90         1.72 o
   1  -3  10         36.15         29.78         0.38 o
   2  -3  10          2.03          1.77         0.18 o
   3  -3  10          0.70          1.23         0.23 o
   4  -3  10          0.08          0.15         0.13 o
   5  -3  10         25.05         22.78         0.81 o
   6  -3  10          0.33         -0.23         0.56 o
   7  -3  10        107.51        110.82         2.28 o
   8  -3  10          2.35          3.21         0.92 o
   9  -3  10        170.06        178.22         3.23 o
  -7  -2  10         28.61         29.74         1.79 o
  -6  -2  10          9.39         11.82         1.05 o
  -5  -2  10        292.20        303.15         4.34 o
  -4  -2  10          0.53          1.23         0.49 o
  -3  -2  10         17.99         13.28         0.82 o
  -2  -2  10         31.42         29.65         0.43 o
  -1  -2  10         78.88         87.05         0.59 o
   0  -2  10        115.21        108.43         0.94 o
   1  -2  10          1.84          2.41         0.52 o
   2  -2  10         61.48         59.19         0.60 o
   3  -2  10          3.52          4.02         0.26 o
   4  -2  10        486.53        466.68         4.02 o
   5  -2  10        461.99        451.68         5.38 o
   6  -2  10         38.87         39.83         2.41 o
   7  -2  10        111.06        112.74         2.28 o
   8  -2  10          8.04          8.52         1.18 o
   9  -2  10         86.76         93.85         2.17 o
  -7  -1  10         48.79         53.91         1.69 o
  -6  -1  10         37.64         39.45         1.18 o
  -5  -1  10          1.01          1.28         0.54 o
  -4  -1  10         28.44         27.08         1.20 o
  -3  -1  10         76.56         79.77         1.59 o
  -2  -1  10          6.07          6.47         0.58 o
  -1  -1  10          0.44          0.35         0.14 o
   0  -1  10         49.89         46.81         0.48 o
   1  -1  10        639.27        612.19         4.54 o
   2  -1  10         50.86         47.30         0.52 o
   3  -1  10       2208.12       2168.15        20.79 o
   4  -1  10         21.23         13.37         6.02 o
   5  -1  10        163.49        158.98         2.31 o
   6  -1  10          6.91          9.08         1.21 o
   7  -1  10          0.08          0.12         0.46 o
   8  -1  10          1.21          1.81         0.65 o
   9  -1  10         34.16         41.63         1.68 o
  -7   0  10          0.69          0.93         0.71 o
  -6   0  10          8.85          9.67         1.27 o
  -5   0  10        163.17        158.70         2.32 o
  -4   0  10         15.56         15.53         1.14 o
  -3   0  10         27.19         26.70         0.81 o
  -2   0  10        288.86        278.44         3.36 o
  -1   0  10          0.09          0.06         0.08 o
   0   0  10          0.03          0.15         0.12 o
   1   0  10        266.27        243.05         1.71 o
   2   0  10         60.97         58.13         0.55 o
   3   0  10        869.07        824.54         6.08 o
   4   0  10          0.19          0.09         0.09 o
   5   0  10         98.56         98.09         1.43 o
   6   0  10         46.53         49.52         1.07 o
   7   0  10         13.18         12.97         0.93 o
   8   0  10          0.00          0.43         0.69 o
   9   0  10          3.61          3.50         0.78 o
  -7   1  10         13.88         14.99         0.91 o
  -6   1  10         56.27         54.70         1.65 o
  -5   1  10          3.20          3.75         0.60 o
  -4   1  10         95.68         96.01         2.45 o
  -3   1  10        868.11        872.83        10.31 o
  -2   1  10        115.73        113.25         1.56 o
  -1   1  10        271.42        258.03         3.31 o
   0   1  10         62.02         56.07         0.45 o
   1   1  10         14.51         16.55         0.24 o
   2   1  10         53.73         46.74         0.39 o
   3   1  10         72.20         70.69         0.57 o
   4   1  10          1.07          2.00         0.31 o
   5   1  10         27.89         27.14         0.73 o
   6   1  10         48.68         41.34         0.81 o
   7   1  10         18.26         17.04         0.86 o
   8   1  10         37.97         41.42         1.10 o
   9   1  10          0.26          0.57         0.62 o
  -7   2  10         63.17         64.29         1.55 o
  -6   2  10          0.57          1.62         0.93 o
  -5   2  10         30.94         30.95         1.16 o
  -4   2  10         17.66         18.45         0.79 o
  -3   2  10        369.05        362.86         4.49 o
  -2   2  10         19.95         18.90         0.51 o
  -1   2  10         21.75         21.37         0.39 o
   0   2  10         11.26          8.60         0.22 o
   1   2  10        178.19        167.80         1.25 o
   2   2  10        146.12        140.35         1.06 o
   3   2  10         16.82         18.45         0.40 o
   4   2  10         36.36         34.15         0.44 o
   5   2  10         78.64         73.33         0.96 o
   6   2  10        143.95        131.58         1.69 o
   7   2  10         66.47         65.29         1.13 o
   8   2  10        109.42        113.97         1.99 o
   9   2  10          0.76          0.87         0.70 o
  -7   3  10          3.90          2.23         0.84 o
  -6   3  10          0.67          0.23         0.38 o
  -5   3  10         54.79         56.58         1.39 o
  -4   3  10        180.80        181.35         2.07 o
  -3   3  10         17.08         18.26         0.59 o
  -2   3  10         64.59         66.84         0.55 o
  -1   3  10          0.03          0.30         0.13 o
   0   3  10        442.47        455.91         3.30 o
   1   3  10         20.63         17.08         0.32 o
   2   3  10        135.54        132.00         1.09 o
   3   3  10        158.29        156.93         1.31 o
   4   3  10         32.50         35.02         0.42 o
   5   3  10        190.84        166.49         1.47 o
   6   3  10        236.20        221.98         3.60 o
   7   3  10         97.90         98.85         2.33 o
   8   3  10         36.51         36.08         1.00 o
   9   3  10         26.48         30.08         2.40 o
  -7   4  10          5.92          5.45         0.62 o
  -6   4  10          1.18          1.99         0.50 o
  -5   4  10         48.54         49.52         0.99 o
  -4   4  10          8.07          6.56         0.30 o
  -3   4  10          0.40          0.18         0.14 o
  -2   4  10         21.33         18.92         0.82 o
  -1   4  10        196.52        205.05         1.56 o
   0   4  10         19.63         19.55         0.38 o
   1   4  10        135.07        132.25         1.18 o
   2   4  10        140.34        128.35         1.13 o
   3   4  10         16.34         18.22         0.37 o
   4   4  10         30.05         27.93         0.47 o
   5   4  10        205.97        202.47         1.69 o
   6   4  10         67.07         63.66         0.96 o
   7   4  10          8.33          8.50         0.74 o
   8   4  10         24.44         27.66         1.35 o
   9   4  10         15.10         16.75         1.20 o
  -7   5  10          2.93          2.08         0.57 o
  -6   5  10         35.16         36.26         1.07 o
  -5   5  10          0.55          0.22         0.53 o
  -4   5  10          5.84          5.89         0.32 o
  -3   5  10         50.24         50.87         0.64 o
  -2   5  10         52.04         52.54         0.66 o
  -1   5  10         49.86         49.72         0.63 o
   0   5  10        167.04        168.83         1.52 o
   1   5  10         16.82         15.37         0.51 o
   2   5  10         48.40         48.76         0.77 o
   3   5  10          4.59          6.86         0.62 o
   4   5  10         49.27         44.87         0.61 o
   5   5  10          5.00          5.36         0.49 o
   6   5  10          1.92          1.76         0.35 o
   7   5  10          1.78          1.71         0.33 o
   8   5  10         23.96         28.58         2.39 o
  -6   6  10          6.72          7.00         1.58 o
  -5   6  10          0.19          0.27         0.66 o
  -4   6  10         46.05         42.98         1.58 o
  -3   6  10         84.06         84.26         2.30 o
  -2   6  10         23.71         23.84         0.53 o
  -1   6  10        144.96        145.15         1.42 o
   0   6  10        168.82        167.55         1.59 o
   1   6  10         24.52         24.96         0.90 o
   2   6  10         20.02         18.47         0.56 o
   3   6  10        123.13        122.92         1.29 o
   4   6  10         34.58         34.03         0.77 o
   5   6  10          9.45         10.79         0.50 o
   6   6  10         20.01         17.80         0.62 o
   7   6  10         18.94         20.25         0.79 o
   8   6  10         12.07         13.31         1.05 o
  -5   7  10         23.83         23.38         2.42 o
  -4   7  10          0.68          0.88         0.43 o
  -3   7  10          8.78          9.96         0.49 o
  -2   7  10          0.02          0.28         0.29 o
  -1   7  10          1.44          1.16         0.36 o
   0   7  10          0.01          0.28         0.35 o
   1   7  10         19.46         23.40         0.67 o
   2   7  10         14.82         14.20         0.54 o
   3   7  10          0.98          1.04         0.33 o
   4   7  10         16.24         16.48         0.79 o
   5   7  10          4.95          4.32         0.42 o
   6   7  10         14.95         13.50         0.72 o
   7   7  10         13.01         12.72         0.54 o
  -4   8  10          5.19          3.90         0.45 o
  -3   8  10          1.61          1.12         0.40 o
  -2   8  10          1.96          1.07         0.54 o
  -1   8  10         16.87         17.53         0.62 o
   0   8  10          8.39          6.85         0.49 o
   1   8  10         11.79         11.65         0.62 o
   2   8  10         14.32         11.95         0.58 o
   3   8  10         24.41         26.00         0.91 o
   4   8  10          0.09          0.28         0.39 o
   5   8  10         36.56         33.80         1.66 o
   6   8  10          6.64          5.69         0.53 o
  -3   9  10          4.17          1.55         0.69 o
  -2   9  10          1.56          1.63         0.61 o
  -1   9  10         25.45         26.82         0.81 o
   0   9  10          6.48          4.38         1.10 o
   1   9  10          6.64          8.46         0.56 o
   2   9  10         58.11         65.07         1.67 o
   3   9  10         14.25         16.76         0.70 o
   4   9  10          5.49          5.60         0.62 o
   5   9  10         13.22         12.68         0.73 o
   0  10  10         22.89         23.57         1.04 o
   1  10  10          7.72         11.06         0.68 o
   2  10  10          0.83          1.07         0.53 o
  -2  -7  11          0.59          1.19         0.53 o
  -1  -7  11          0.05         -0.11         0.32 o
   0  -7  11         15.91         17.01         1.48 o
   1  -7  11         15.07         19.77         0.68 o
   2  -7  11          1.93          2.33         0.40 o
   3  -7  11          2.26          3.54         0.50 o
   4  -7  11          0.41          0.32         0.36 o
  -4  -6  11         38.20         38.56         1.17 o
  -3  -6  11          1.18          1.30         0.73 o
  -2  -6  11          1.11          0.46         0.34 o
  -1  -6  11         32.97         31.40         0.91 o
   0  -6  11          1.34          1.34         0.34 o
   1  -6  11         10.45          9.82         0.55 o
   2  -6  11          0.91          0.92         0.39 o
   3  -6  11          8.61          6.59         0.44 o
   4  -6  11         73.29         79.31         1.16 o
   5  -6  11         26.71         24.97         1.15 o
   6  -6  11          4.00          3.51         0.67 o
  -5  -5  11         20.88         24.76         1.30 o
  -4  -5  11         58.27         63.41         1.33 o
  -3  -5  11         32.24         34.71         0.96 o
  -2  -5  11         40.51         39.50         0.73 o
  -1  -5  11         25.64         28.02         0.50 o
   0  -5  11          9.80          9.72         0.53 o
   1  -5  11         12.79          9.73         0.60 o
   2  -5  11        112.47        107.87         1.07 o
   3  -5  11        144.12        138.22         1.41 o
   4  -5  11          0.05         -0.08         0.18 o
   5  -5  11         21.32         21.36         0.80 o
   6  -5  11         54.47         59.42         1.58 o
   7  -5  11         12.66         14.46         1.09 o
  -5  -4  11         74.57         82.51         1.53 o
  -4  -4  11         35.11         33.90         1.44 o
  -3  -4  11         40.05         33.00         1.39 o
  -2  -4  11        100.45        110.32         1.29 o
  -1  -4  11         18.91         14.96         0.39 o
   0  -4  11          0.13          0.58         0.30 o
   1  -4  11        156.23        154.40         1.93 o
   2  -4  11          7.88          8.33         0.31 o
   3  -4  11          5.36          4.90         0.24 o
   4  -4  11         15.40         14.84         0.29 o
   5  -4  11         33.52         36.11         1.08 o
   6  -4  11          7.76          9.16         0.95 o
   7  -4  11         32.96         34.82         1.28 o
   8  -4  11          3.41          2.35         0.96 o
  -6  -3  11         51.19         53.59         1.80 o
  -5  -3  11          7.36          9.59         0.86 o
  -4  -3  11         64.49         46.84        12.77 o
  -3  -3  11        305.13        286.17         9.80 o
  -2  -3  11         22.16         22.10         0.41 o
  -1  -3  11         88.94         72.04         0.66 o
   0  -3  11        152.75        156.01         1.07 o
   1  -3  11         64.78         62.02         0.82 o
   2  -3  11          0.22          0.34         0.18 o
   3  -3  11         11.50         10.21         0.36 o
   4  -3  11        154.86        148.40         1.27 o
   5  -3  11          0.08          0.15         0.56 o
   6  -3  11          1.20          1.46         0.57 o
   7  -3  11         27.51         24.30         1.29 o
   8  -3  11          9.60         12.49         1.37 o
  -6  -2  11          6.92          9.87         1.43 o
  -5  -2  11         21.61         23.30         1.20 o
  -4  -2  11        217.66        222.35         3.10 o
  -3  -2  11          3.14          2.94         0.54 o
  -2  -2  11        108.59         52.36        33.17 o
  -1  -2  11        106.73        106.35         1.36 o
   0  -2  11         48.20         39.00         0.66 o
   1  -2  11         33.31         21.78         0.42 o
   2  -2  11          9.90         11.35         0.44 o
   3  -2  11          2.55          2.51         0.22 o
   4  -2  11         25.37         23.69         0.60 o
   5  -2  11        150.98        149.93         2.15 o
   6  -2  11         29.39         31.02         1.01 o
   7  -2  11        110.45        111.53         2.11 o
   8  -2  11         26.13         27.99         1.20 o
   9  -2  11          0.08          1.50         1.31 o
  -7  -1  11         22.17         22.86         1.22 o
  -6  -1  11          4.27          4.30         0.88 o
  -5  -1  11         53.89         56.56         1.37 o
  -4  -1  11          2.38          1.95         0.55 o
  -3  -1  11         11.80         12.00         0.73 o
  -2  -1  11        161.01        159.64         2.71 o
  -1  -1  11         43.36         23.76         6.75 o
   0  -1  11         11.48         12.73         2.05 o
   1  -1  11        327.92        313.59         2.37 o
   2  -1  11        155.49        144.11         1.16 o
   3  -1  11        353.53        332.53         2.42 o
   4  -1  11         27.74         26.20         0.74 o
   5  -1  11         46.31         46.40         1.01 o
   6  -1  11          9.12          8.27         0.81 o
   7  -1  11         72.18         72.22         1.56 o
   8  -1  11         35.55         34.98         2.35 o
   9  -1  11         51.01         62.59         1.79 o
  -7   0  11          0.02          0.25         0.57 o
  -6   0  11         63.36         70.57         2.15 o
  -5   0  11          0.57          0.27         0.49 o
  -4   0  11         10.23         12.05         0.88 o
  -3   0  11        173.09        176.21         5.65 o
  -2   0  11        116.58        107.01         1.72 o
  -1   0  11        971.77        913.86        24.57 o
   0   0  11          1.38          1.32         0.17 o
   1   0  11       1369.36       1295.91        10.18 o
   2   0  11          0.71          0.76         0.19 o
   3   0  11         67.32         62.07         0.64 o
   4   0  11        235.03         51.67        97.27 o
   5   0  11          0.66          0.98         0.48 o
   6   0  11         41.63         40.12         1.02 o
   7   0  11          5.68          6.84         1.12 o
   8   0  11          0.17          0.44         0.57 o
   9   0  11         29.17         34.16         2.09 o
  -7   1  11         75.50         82.45         2.73 o
  -6   1  11          1.19          1.16         0.73 o
  -5   1  11         72.31         81.29         2.17 o
  -4   1  11          0.81          1.04         0.51 o
  -3   1  11         13.58         13.93         0.73 o
  -2   1  11          0.01         -0.02         0.39 o
  -1   1  11        150.09        138.13         0.90 o
   0   1  11         28.45         24.94         0.38 o
   1   1  11        180.50        173.36         1.25 o
   2   1  11        279.84        272.34         2.58 o
   3   1  11        725.59        690.85         5.12 o
   4   1  11          6.56          6.66         0.19 o
   5   1  11         29.03         33.69         0.74 o
   6   1  11          6.93          8.07         0.66 o
   7   1  11          0.52          0.71         0.42 o
   8   1  11          2.25          3.83         0.86 o
   9   1  11          1.84          0.55         0.67 o
  -7   2  11         73.45         75.34         1.82 o
  -6   2  11         31.58         30.58         1.35 o
  -5   2  11        265.29        268.39         4.42 o
  -4   2  11         13.25         13.93         0.62 o
  -3   2  11          8.45          7.54         0.66 o
  -2   2  11         74.15         76.97         1.20 o
  -1   2  11          5.60          5.87         0.22 o
   0   2  11          1.30          2.06         0.15 o
   1   2  11         55.05         47.63         0.44 o
   2   2  11         38.85         37.67         0.76 o
   3   2  11          5.94          4.60         0.29 o
   4   2  11         32.94         27.47         0.32 o
   5   2  11         48.55         42.90         0.62 o
   6   2  11          2.18          3.09         0.45 o
   7   2  11          0.14          0.54         0.41 o
   8   2  11          5.05          4.69         0.62 o
   9   2  11          4.44          4.04         0.68 o
  -7   3  11         38.25         38.19         1.60 o
  -6   3  11          4.95          5.39         0.92 o
  -5   3  11         28.80         30.93         1.07 o
  -4   3  11        207.59        207.91         2.66 o
  -3   3  11         59.39         58.61         1.19 o
  -2   3  11          4.52          4.35         0.10 o
  -1   3  11          4.82          4.29         0.16 o
   0   3  11        213.53        213.99         1.62 o
   1   3  11          6.77          9.09         0.28 o
   2   3  11         15.52         12.04         0.32 o
   3   3  11        119.91        103.99         0.90 o
   4   3  11        174.01        155.15         1.24 o
   5   3  11         23.00         21.42         0.91 o
   6   3  11        282.61        250.06         6.29 o
   7   3  11          0.05          0.64         0.48 o
   8   3  11          7.80          7.36         0.67 o
   9   3  11          0.98          0.56         0.73 o
  -7   4  11         25.35         25.45         1.42 o
  -6   4  11          3.64          4.17         0.67 o
  -5   4  11         10.70          9.79         1.09 o
  -4   4  11          7.91          8.66         0.60 o
  -3   4  11          3.50          3.21         0.17 o
  -2   4  11         75.68         70.21         0.66 o
  -1   4  11         12.33         13.29         0.53 o
   0   4  11         55.90         49.07         0.55 o
   1   4  11          9.93          7.50         0.33 o
   2   4  11         74.72         84.95         0.96 o
   3   4  11         81.21         70.29         0.76 o
   4   4  11         10.88          8.88         0.39 o
   5   4  11        201.26        193.11         1.65 o
   6   4  11         36.60         36.54         1.26 o
   7   4  11          6.67          6.76         1.63 o
   8   4  11          5.02          3.31         1.83 o
   9   4  11         54.49         60.55         1.87 o
  -6   5  11         21.14         23.03         0.98 o
  -5   5  11          1.08          1.32         0.57 o
  -4   5  11          8.76          8.72         0.92 o
  -3   5  11         70.68         69.67         1.81 o
  -2   5  11         15.82         15.21         0.63 o
  -1   5  11         20.05         20.44         0.43 o
   0   5  11         14.61         13.24         0.55 o
   1   5  11         57.81         59.32         0.73 o
   2   5  11         82.89         81.90         0.91 o
   3   5  11          1.81          1.99         0.27 o
   4   5  11         53.26         48.16         0.74 o
   5   5  11         45.54         44.58         0.86 o
   6   5  11          0.01          0.29         0.25 o
   7   5  11          0.22          1.13         0.75 o
   8   5  11         35.49         38.83         1.79 o
  -6   6  11          0.04          0.46         0.59 o
  -5   6  11          0.16          0.35         0.55 o
  -4   6  11         57.41         60.32         1.54 o
  -3   6  11         14.24         13.53         0.43 o
  -2   6  11          1.12          1.43         0.28 o
  -1   6  11         19.24         19.36         0.47 o
   0   6  11         73.86         75.78         1.13 o
   1   6  11         11.78         12.08         0.63 o
   2   6  11          7.53          7.66         0.45 o
   3   6  11         39.04         39.22         1.43 o
   4   6  11         21.81         24.29         0.72 o
   5   6  11         12.91         13.16         0.48 o
   6   6  11         16.28         16.76         0.50 o
   7   6  11         26.80         29.65         1.90 o
   8   6  11          4.75          4.43         1.43 o
  -5   7  11         17.60         18.69         1.62 o
  -4   7  11         51.04         59.98         3.58 o
  -3   7  11         11.58         11.71         0.48 o
  -2   7  11         24.77         23.28         0.59 o
  -1   7  11         74.05         71.88         1.30 o
   0   7  11          0.18          0.20         0.29 o
   1   7  11          4.59          3.59         0.44 o
   2   7  11        150.33        146.33         1.79 o
   3   7  11          0.94          0.69         0.44 o
   4   7  11         13.89         16.70         0.64 o
   5   7  11          3.87          3.03         0.56 o
   6   7  11         80.18         77.84         1.19 o
   7   7  11          4.77          5.43         0.59 o
  -4   8  11          0.16          0.00         0.92 o
  -3   8  11          0.01          0.14         0.29 o
  -2   8  11          0.25          0.07         0.30 o
  -1   8  11          8.66          9.23         0.71 o
   0   8  11          5.70          7.93         0.90 o
   1   8  11         24.95         24.57         0.71 o
   2   8  11          7.79          5.39         1.26 o
   3   8  11         18.16         21.33         0.82 o
   4   8  11          6.35          6.67         1.41 o
   5   8  11         37.29         35.42         1.21 o
   6   8  11          0.32          1.23         0.61 o
  -2   9  11          7.08          3.83         0.93 o
  -1   9  11          9.55          9.39         1.77 o
   0   9  11         23.21         23.68         0.72 o
   1   9  11          5.77          7.59         0.56 o
   2   9  11          0.36         -0.07         0.39 o
   3   9  11          2.09          1.56         0.53 o
   4   9  11          1.01          1.36         0.57 o
  -1  -7  12         33.80         32.10         0.91 o
   0  -7  12          3.52          4.09         0.57 o
   1  -7  12         17.98         21.07         0.73 o
   2  -7  12          5.76          6.86         0.56 o
   3  -7  12         70.48         75.87         1.15 o
  -3  -6  12          1.14          1.79         0.68 o
  -2  -6  12         20.33         20.19         0.66 o
  -1  -6  12          1.59          1.09         0.43 o
   0  -6  12          2.83          2.88         0.60 o
   1  -6  12          3.28          2.23         0.38 o
   2  -6  12         10.52         10.14         0.46 o
   3  -6  12          0.54          1.22         0.27 o
   4  -6  12         14.88         17.53         0.78 o
   5  -6  12         13.53         16.58         0.92 o
  -4  -5  12          2.17          3.46         0.88 o
  -3  -5  12         71.31         71.71         1.37 o
  -2  -5  12          0.76          1.15         0.31 o
  -1  -5  12         32.71         34.15         0.60 o
   0  -5  12         12.14         12.04         0.45 o
   1  -5  12         47.50         41.51         0.59 o
   2  -5  12         15.25         15.19         0.44 o
   3  -5  12          1.58          1.42         0.27 o
   4  -5  12          2.31          2.38         0.34 o
   5  -5  12          0.15          0.15         0.49 o
   6  -5  12         28.88         30.78         1.45 o
  -5  -4  12          1.21          0.98         0.70 o
  -4  -4  12         73.81         80.14         1.50 o
  -3  -4  12         16.27         15.16         0.73 o
  -2  -4  12        102.99        113.03         1.52 o
  -1  -4  12         20.18         15.29         0.38 o
   0  -4  12         22.04         24.03         0.41 o
   1  -4  12        163.63        158.22         1.31 o
   2  -4  12         26.71         29.01         0.47 o
   3  -4  12          0.03          0.08         0.20 o
   4  -4  12         81.29         84.56         1.95 o
   5  -4  12         65.63         63.98         1.43 o
   6  -4  12          4.56          4.40         0.75 o
   7  -4  12         61.04         66.65         2.00 o
  -5  -3  12         38.07         39.93         1.36 o
  -4  -3  12         15.76         16.32         0.92 o
  -3  -3  12         26.96         26.98         8.31 o
  -2  -3  12          5.74          4.76         0.21 o
  -1  -3  12         29.08         27.37         0.43 o
   0  -3  12         24.42         24.38         0.39 o
   1  -3  12         77.50         74.26         1.04 o
   2  -3  12          6.42          4.93         0.25 o
   3  -3  12         11.39         13.68         0.36 o
   4  -3  12         89.64         89.65         0.86 o
   5  -3  12          1.82          1.82         0.86 o
   6  -3  12         13.40         13.76         1.12 o
   7  -3  12          3.18          3.19         0.73 o
   8  -3  12          0.01         -0.13         0.59 o
  -6  -2  12          0.30         -0.12         0.74 o
  -5  -2  12        165.02        166.54         4.12 o
  -4  -2  12        124.82        129.18         2.19 o
  -3  -2  12          0.01          0.38         0.49 o
  -2  -2  12         91.44         86.14         2.43 o
  -1  -2  12        107.18        105.52         1.20 o
   0  -2  12        337.28        285.51         2.54 o
   1  -2  12        117.12         90.05         0.91 o
   2  -2  12         54.23         53.52         0.65 o
   3  -2  12        121.85        116.11         1.07 o
   4  -2  12         54.02         50.60         0.59 o
   5  -2  12         16.14         15.36         0.87 o
   6  -2  12        120.94        126.38         2.30 o
   7  -2  12          0.19          0.64         0.58 o
   8  -2  12          5.69          7.03         0.87 o
  -6  -1  12         54.27         56.57         1.79 o
  -5  -1  12         98.57         98.22         4.15 o
  -4  -1  12         38.60         39.22         1.97 o
  -3  -1  12         38.41         38.91         2.45 o
  -2  -1  12         58.43         62.08         1.19 o
  -1  -1  12         37.48         23.37        10.12 o
   0  -1  12         99.23         91.49         1.01 o
   1  -1  12          2.45          3.31         0.23 o
   2  -1  12          6.80          6.92         0.24 o
   3  -1  12        165.92        155.42         1.29 o
   4  -1  12          0.51          0.72         0.15 o
   5  -1  12        160.22        162.98         2.24 o
   6  -1  12         20.50         20.55         1.00 o
   7  -1  12          4.89          5.57         1.17 o
   8  -1  12          0.13          0.22         0.82 o
   9  -1  12         64.82         71.74         1.97 o
  -6   0  12        157.95        164.61         2.78 o
  -5   0  12          5.76          5.78         1.20 o
  -4   0  12         78.63         77.61         1.53 o
  -3   0  12         71.48         75.92         2.74 o
  -2   0  12        158.40        157.46         2.15 o
  -1   0  12        311.82        300.48         3.83 o
   0   0  12        241.19        223.96         1.66 o
   1   0  12        117.24        104.17         0.94 o
   2   0  12         11.42         12.35         0.41 o
   3   0  12        299.01        280.59         2.16 o
   4   0  12        415.05        392.37         2.86 o
   5   0  12         23.72         22.75         0.76 o
   6   0  12         54.00         54.36         1.21 o
   7   0  12          0.31          0.04         0.46 o
   8   0  12          4.52          4.29         0.94 o
   9   0  12         46.75         56.63         1.75 o
  -7   1  12          7.25          9.68         1.55 o
  -6   1  12          3.56          3.07         0.77 o
  -5   1  12         61.85         62.59         1.64 o
  -4   1  12          0.73          0.97         0.69 o
  -3   1  12        820.30        831.52        10.64 o
  -2   1  12          7.26          7.88         0.73 o
  -1   1  12        517.40        501.01         3.45 o
   0   1  12         68.61         67.08         0.78 o
   1   1  12         10.04          9.62         0.29 o
   2   1  12        122.55        111.53         0.88 o
   3   1  12        481.78        474.50         4.53 o
   4   1  12         84.31         78.89         0.70 o
   5   1  12          1.47          0.81         0.10 o
   6   1  12          0.94          0.98         0.40 o
   7   1  12        127.51        128.98         1.89 o
   8   1  12         81.64         87.54         2.28 o
   9   1  12         77.53         85.51         2.84 o
  -6   2  12         11.97         12.97         0.98 o
  -5   2  12         25.86         25.90         1.64 o
  -4   2  12         28.47         28.17         1.55 o
  -3   2  12        296.76        291.18         3.05 o
  -2   2  12         75.34         73.59         1.15 o
  -1   2  12        175.78        171.41         1.43 o
   0   2  12          0.17          0.32         0.15 o
   1   2  12         58.75         53.88         0.75 o
   2   2  12         25.93         25.16         0.44 o
   3   2  12        111.06        116.80         0.90 o
   4   2  12        144.76        131.44         0.94 o
   5   2  12          1.05          0.22         0.10 o
   6   2  12          0.21          0.81         0.40 o
   7   2  12         31.70         27.54         0.85 o
   8   2  12          0.99          0.50         0.62 o
   9   2  12         17.90         19.24         0.95 o
  -6   3  12         32.86         32.98         1.26 o
  -5   3  12         18.60         17.17         0.78 o
  -4   3  12         83.41         85.06         1.34 o
  -3   3  12         35.82         39.36         0.87 o
  -2   3  12         43.70         43.91         0.91 o
  -1   3  12         12.25          9.85         0.26 o
   0   3  12          6.61          5.75         0.36 o
   1   3  12         44.04         36.46         0.47 o
   2   3  12        277.54        252.28         1.96 o
   3   3  12        223.45        205.39         1.68 o
   4   3  12          9.94          6.98         0.63 o
   5   3  12          9.08          6.30         0.32 o
   6   3  12          1.15          1.31         0.47 o
   7   3  12          0.04         -0.04         0.35 o
   8   3  12          0.80          0.11         0.47 o
   9   3  12          0.94          0.79         0.59 o
  -6   4  12          5.60          5.93         0.69 o
  -5   4  12          0.04          0.12         0.42 o
  -4   4  12          0.30         -0.09         0.39 o
  -3   4  12         41.28         41.92         0.94 o
  -2   4  12          0.30          0.18         0.19 o
  -1   4  12          0.47          0.10         0.16 o
   0   4  12         53.78         46.63         0.59 o
   1   4  12        100.57         91.14         0.95 o
   2   4  12        118.60        105.50         1.08 o
   3   4  12          0.09          0.18         0.19 o
   4   4  12         76.06         72.29         0.77 o
   5   4  12          0.01          0.10         0.18 o
   6   4  12         37.39         33.57         2.35 o
   7   4  12          0.53          0.37         0.52 o
   8   4  12         29.06         32.31         1.14 o
  -6   5  12          2.23          2.69         0.70 o
  -5   5  12          0.06          0.23         0.44 o
  -4   5  12         73.33         78.76         1.52 o
  -3   5  12          5.91          9.78         3.10 o
  -2   5  12         66.14         61.97         0.82 o
  -1   5  12         91.26         89.37         1.04 o
   0   5  12          6.71          8.99         0.42 o
   1   5  12         17.86         15.85         0.67 o
   2   5  12         32.70         31.54         0.61 o
   3   5  12         34.74         32.98         0.62 o
   4   5  12          2.75          2.16         0.30 o
   5   5  12        125.21        120.07         1.40 o
   6   5  12          2.56          1.69         0.26 o
   7   5  12         15.50         16.94         0.99 o
   8   5  12         54.05         59.50         1.72 o
  -5   6  12         10.70         13.38         0.99 o
  -4   6  12         13.48         14.39         1.34 o
  -3   6  12          2.24          3.50         0.88 o
  -2   6  12          5.68          6.99         0.92 o
  -1   6  12         10.80         11.89         0.58 o
   0   6  12         28.09         29.25         0.67 o
   1   6  12         31.74         32.40         0.61 o
   2   6  12         17.75         18.35         0.55 o
   3   6  12          0.01          0.05         0.30 o
   4   6  12         38.66         36.35         0.64 o
   5   6  12          1.27          1.60         0.35 o
   6   6  12          3.37          3.13         0.35 o
   7   6  12         16.72         15.24         2.46 o
  -4   7  12          6.75          6.20         1.40 o
  -3   7  12          6.23          5.83         0.92 o
  -2   7  12          5.46          5.83         0.51 o
  -1   7  12         35.83         35.07         0.70 o
   0   7  12          0.39          0.26         0.30 o
   1   7  12          6.79          7.98         0.88 o
   2   7  12         70.39         72.55         1.11 o
   3   7  12          7.59          7.61         0.54 o
   4   7  12         20.21         21.13         0.84 o
   5   7  12          1.62          1.60         0.37 o
   6   7  12          0.04          0.06         0.33 o
  -3   8  12         10.12         11.33         1.18 o
  -2   8  12          7.24          5.46         1.00 o
  -1   8  12          0.07          0.52         0.33 o
   0   8  12          1.40          0.69         0.42 o
   1   8  12          7.68          6.98         0.56 o
   2   8  12         31.25         35.46         1.33 o
   3   8  12          1.77          0.66         0.36 o
   4   8  12          3.88          1.89         0.52 o
   5   8  12         12.74         13.92         0.89 o
  -1   9  12          0.03          0.48         0.40 o
   0   9  12          2.75          1.28         0.42 o
   1   9  12         27.35         30.81         0.80 o
   2   9  12          2.49          0.63         0.52 o
   3   9  12          3.23          2.97         0.94 o
  -2  -6  13         13.29         13.35         1.02 o
  -1  -6  13         45.59         47.58         0.81 o
   0  -6  13          9.97         12.62         0.50 o
   1  -6  13        220.01        239.10         2.14 o
   2  -6  13         15.18         16.36         0.62 o
   3  -6  13         32.69         35.64         0.61 o
   4  -6  13         11.53         12.88         2.69 o
  -3  -5  13          1.24          1.33         0.59 o
  -2  -5  13          0.57          0.66         0.53 o
  -1  -5  13         40.44         49.75         1.03 o
   0  -5  13          2.50          1.20         0.29 o
   1  -5  13         51.25         59.77         0.80 o
   2  -5  13          1.09          2.08         0.29 o
   3  -5  13          6.85          8.89         0.35 o
   4  -5  13         11.51         14.19         1.34 o
   5  -5  13         26.05         27.81         1.21 o
   6  -5  13          3.25          1.95         0.73 o
  -4  -4  13         15.25         14.96         1.04 o
  -3  -4  13          3.31          2.40         0.66 o
  -2  -4  13         14.55         18.54         0.75 o
  -1  -4  13         35.82         29.83         0.44 o
   0  -4  13         12.59         13.65         0.35 o
   1  -4  13          4.03          3.36         0.33 o
   2  -4  13          0.11          0.06         0.18 o
   3  -4  13         20.37         25.16         0.70 o
   4  -4  13        156.86        159.95         2.41 o
   5  -4  13          6.96          6.99         1.08 o
   6  -4  13          5.17          4.97         0.78 o
   7  -4  13          2.38          2.61         0.97 o
  -5  -3  13          2.08          1.22         1.17 o
  -4  -3  13         39.52         42.77         1.51 o
  -3  -3  13         12.85         12.36         1.00 o
  -2  -3  13          0.80          1.41         0.53 o
  -1  -3  13         47.46         48.86         1.48 o
   0  -3  13         28.07         30.44         0.47 o
   1  -3  13         22.83         18.35         0.40 o
   2  -3  13          3.47          2.93         0.31 o
   3  -3  13        155.12        151.19         1.43 o
   4  -3  13          1.95          1.63         0.24 o
   5  -3  13          2.68          2.35         0.56 o
   6  -3  13         18.18         17.81         1.32 o
   7  -3  13         11.99         15.29         1.55 o
  -5  -2  13         45.15         49.20         2.68 o
  -4  -2  13          0.18         -0.21         0.65 o
  -3  -2  13         21.16         23.16         1.14 o
  -2  -2  13         44.22         45.01         1.11 o
  -1  -2  13         20.53         20.76         0.51 o
   0  -2  13        130.17        119.29         1.36 o
   1  -2  13         11.87         10.97         0.36 o
   2  -2  13        114.62        112.12         1.01 o
   3  -2  13          7.18          8.39         0.33 o
   4  -2  13          5.41          5.58         0.23 o
   5  -2  13          7.47          9.94         1.20 o
   6  -2  13         33.71         35.59         1.10 o
   7  -2  13          7.79          8.53         1.31 o
   8  -2  13          1.13          3.25         0.79 o
  -6  -1  13         59.12         64.49         1.75 o
  -5  -1  13         23.15         25.40         1.43 o
  -4  -1  13          0.17          0.43         0.55 o
  -3  -1  13        105.95        109.57         2.08 o
  -2  -1  13        142.18        134.27         2.19 o
  -1  -1  13         20.89         15.53         7.93 o
   0  -1  13          4.78          4.61         0.26 o
   1  -1  13        313.95        291.28         2.37 o
   2  -1  13         56.02         53.99         0.65 o
   3  -1  13         29.82         29.86         0.50 o
   4  -1  13        135.44        132.18         1.12 o
   5  -1  13         39.25         38.65         0.99 o
   6  -1  13         27.73         27.01         1.23 o
   7  -1  13          0.04         -0.05         0.48 o
   8  -1  13          8.18          7.81         1.10 o
  -6   0  13         17.15         17.12         1.29 o
  -5   0  13          2.39          2.26         0.72 o
  -4   0  13         87.20         88.29         1.99 o
  -3   0  13          3.81          3.57         0.62 o
  -2   0  13          2.44          1.82         0.59 o
  -1   0  13         19.93         14.23         0.31 o
   0   0  13         86.16         78.77         0.71 o
   1   0  13          6.53          7.26         0.32 o
   2   0  13         28.38         24.89         0.41 o
   3   0  13          4.03          5.66         0.26 o
   4   0  13         27.80         27.09         0.40 o
   5   0  13         70.19         65.70         1.58 o
   6   0  13          0.07          0.10         0.42 o
   7   0  13          6.72          6.88         0.92 o
   8   0  13         16.94         17.29         1.22 o
  -6   1  13          2.66          4.03         1.03 o
  -5   1  13        191.54        199.73         3.17 o
  -4   1  13         88.81         91.32         2.82 o
  -3   1  13         18.95         18.30         0.89 o
  -2   1  13         44.29         43.16         1.23 o
  -1   1  13          8.88          6.43         0.74 o
   0   1  13         38.84         37.31         0.48 o
   1   1  13        101.63         96.69         0.96 o
   2   1  13        155.69        146.12         1.19 o
   3   1  13         42.15         40.09         0.60 o
   4   1  13         11.19         10.51         0.27 o
   5   1  13          7.90          7.05         0.41 o
   6   1  13          7.31          7.55         1.02 o
   7   1  13         69.00         69.97         1.75 o
   8   1  13         10.64         14.03         0.99 o
  -6   2  13         14.36         17.75         1.44 o
  -5   2  13        209.44        218.01         3.68 o
  -4   2  13          0.47          0.70         0.70 o
  -3   2  13          0.58          0.09         0.49 o
  -2   2  13         49.41         50.93         0.99 o
  -1   2  13        103.52        101.57         1.50 o
   0   2  13        148.74        143.29         1.03 o
   1   2  13        210.18        213.23         1.47 o
   2   2  13         10.73         11.51         0.34 o
   3   2  13        564.05        537.06         3.89 o
   4   2  13         21.58         26.11         0.45 o
   5   2  13        115.04        111.69         1.71 o
   6   2  13        129.26        124.62         2.34 o
   7   2  13          0.98          1.19         0.49 o
   8   2  13          2.64          1.97         0.68 o
  -6   3  13          0.33          1.14         1.65 o
  -5   3  13         21.90         21.47         1.28 o
  -4   3  13          2.54          2.87         0.54 o
  -3   3  13         89.29         90.77         1.38 o
  -2   3  13          5.69          6.38         0.57 o
  -1   3  13          0.07          0.18         0.12 o
   0   3  13         76.81         73.90         0.58 o
   1   3  13          6.66          5.49         0.43 o
   2   3  13        116.58        125.96         1.20 o
   3   3  13         78.82         86.46         0.94 o
   4   3  13          1.30          0.19         0.17 o
   5   3  13         57.80         53.07         0.51 o
   6   3  13          3.97          3.04         0.48 o
   7   3  13         20.82         19.74         0.80 o
   8   3  13         10.19          8.93         3.75 o
  -6   4  13         28.68         28.55         1.59 o
  -5   4  13          1.32          1.14         0.61 o
  -4   4  13          0.01         -0.45         0.60 o
  -3   4  13        186.58        189.97         2.66 o
  -2   4  13         27.61         29.79         0.88 o
  -1   4  13        156.34        148.82         1.64 o
   0   4  13         66.36         59.15         0.69 o
   1   4  13          7.98         10.49         0.45 o
   2   4  13         46.91         39.42         0.64 o
   3   4  13          8.05         11.30         0.52 o
   4   4  13          3.14          4.54         0.55 o
   5   4  13          0.11          0.21         0.22 o
   6   4  13          0.23          0.12         0.59 o
   7   4  13          1.61          1.13         0.66 o
   8   4  13          0.66          0.78         0.61 o
  -5   5  13          8.78          8.76         0.77 o
  -4   5  13         22.86         22.90         0.94 o
  -3   5  13          0.96          1.64         0.76 o
  -2   5  13          0.84          0.18         0.46 o
  -1   5  13          3.95          3.20         0.30 o
   0   5  13        170.43        163.98         1.50 o
   1   5  13         18.12         16.52         0.51 o
   2   5  13         37.78         38.32         0.68 o
   3   5  13          2.74          2.43         0.60 o
   4   5  13          6.32          6.09         0.43 o
   5   5  13         14.38         13.12         0.49 o
   6   5  13         90.29         92.53         1.81 o
   7   5  13          1.59          2.75         0.90 o
  -4   6  13         15.73         14.43         1.04 o
  -3   6  13          3.15          3.05         0.77 o
  -2   6  13          8.13         10.49         0.99 o
  -1   6  13          8.70          9.56         0.51 o
   0   6  13          0.11          0.35         0.35 o
   1   6  13          5.17          6.64         0.37 o
   2   6  13          0.66          0.50         0.33 o
   3   6  13         16.83         17.34         0.53 o
   4   6  13         40.67         44.52         1.30 o
   5   6  13         17.21         17.07         0.70 o
   6   6  13         40.72         43.60         0.97 o
   7   6  13          0.40          1.03         1.12 o
  -4   7  13          0.94          0.99         1.22 o
  -3   7  13          2.18          1.04         0.89 o
  -2   7  13          0.60          0.88         0.52 o
  -1   7  13         14.97         14.96         0.56 o
   0   7  13          3.86          3.79         0.42 o
   1   7  13          1.77          1.40         0.40 o
   2   7  13          3.18          2.35         0.65 o
   3   7  13          5.78          6.17         1.30 o
   4   7  13         21.18         23.66         0.85 o
   5   7  13         20.68         22.26         0.99 o
   6   7  13          1.97          1.86         0.39 o
  -2   8  13          9.70         10.48         0.86 o
  -1   8  13          1.68          1.54         0.36 o
   0   8  13         34.60         36.25         0.84 o
   1   8  13          4.86          5.40         0.68 o
   2   8  13         11.83         11.93         0.79 o
   3   8  13          0.25          0.00         0.35 o
   4   8  13          0.56          0.09         0.40 o
   5   8  13          2.55          3.76         0.66 o
   0   9  13          7.71          8.36         0.58 o
   1   9  13          7.13          7.97         0.83 o
   2   9  13          7.39          3.94         0.89 o
   1  -6  14          0.99          0.29         0.34 o
   2  -6  14          0.02          0.30         0.28 o
  -2  -5  14         14.80         15.18         0.86 o
  -1  -5  14        128.69        144.74         2.62 o
   0  -5  14         38.67         38.57         0.82 o
   1  -5  14          0.39          0.33         0.35 o
   2  -5  14          5.54          6.00         0.53 o
   3  -5  14          7.28          9.94         0.63 o
   4  -5  14          0.20         -0.06         0.46 o
   5  -5  14         10.14         10.94         1.66 o
  -3  -4  14         67.83         76.00         1.79 o
  -2  -4  14          1.36          0.28         0.53 o
  -1  -4  14         75.00         56.81        14.04 o
   0  -4  14         13.34         15.55         0.42 o
   1  -4  14          0.46          0.12         0.21 o
   2  -4  14         15.62         14.56         0.48 o
   3  -4  14          0.11          0.29         0.24 o
   4  -4  14          5.91          6.03         0.69 o
   5  -4  14          0.14          0.28         0.62 o
   6  -4  14         24.34         23.80         1.33 o
  -4  -3  14         18.84         20.38         1.37 o
  -3  -3  14         48.64         50.11         1.40 o
  -2  -3  14          5.99          6.29         1.35 o
  -1  -3  14          4.15          2.06         1.92 o
   0  -3  14         28.21         29.53         0.88 o
   1  -3  14         22.50         20.97         0.71 o
   2  -3  14         67.35         71.14         0.89 o
   3  -3  14          0.81          1.13         0.30 o
   4  -3  14          1.30          1.04         0.76 o
   5  -3  14          1.29          1.43         0.69 o
   6  -3  14          1.86          1.65         0.79 o
   7  -3  14         35.75         35.39         1.53 o
  -5  -2  14         32.49         33.06         1.35 o
  -4  -2  14         16.11         18.31         1.26 o
  -3  -2  14          4.36          5.45         0.86 o
  -2  -2  14         18.16         23.26         1.07 o
  -1  -2  14         36.87         34.63         0.95 o
   0  -2  14          8.55          7.51         0.55 o
   1  -2  14         78.81         74.35         0.90 o
   2  -2  14         11.76         12.81         0.59 o
   3  -2  14          7.43          8.21         0.38 o
   4  -2  14         22.40         23.81         0.48 o
   5  -2  14          2.35          1.88         0.62 o
   6  -2  14         23.93         26.36         1.02 o
   7  -2  14         25.95         31.17         1.55 o
  -5  -1  14          1.20          0.91         0.84 o
  -4  -1  14          1.24          0.76         0.61 o
  -3  -1  14         10.80         13.05         0.83 o
  -2  -1  14         90.13         85.72         1.83 o
  -1  -1  14          0.42          0.69         0.42 o
   0  -1  14         16.61         15.89         0.32 o
   1  -1  14         92.48         83.31         0.93 o
   2  -1  14         11.33         12.74         0.35 o
   3  -1  14          0.89          0.87         0.22 o
   4  -1  14         35.87         35.49         0.53 o
   5  -1  14          7.88         10.32         1.21 o
   6  -1  14          0.09          0.37         0.81 o
   7  -1  14          0.16          0.11         0.64 o
   8  -1  14          5.17          5.44         1.01 o
  -5   0  14         13.92         13.98         1.00 o
  -4   0  14         27.55         27.44         1.26 o
  -3   0  14         60.24         62.47         1.38 o
  -2   0  14          0.18         -0.10         0.53 o
  -1   0  14          7.53          7.75         0.59 o
   0   0  14        295.00        267.98         2.05 o
   1   0  14          2.18          2.80         0.25 o
   2   0  14         17.13         18.19         0.39 o
   3   0  14         29.26         28.93         0.42 o
   4   0  14         53.46         49.60         0.53 o
   5   0  14          1.65          0.94         0.97 o
   6   0  14          7.96          9.88         0.73 o
   7   0  14          1.23          0.40         0.67 o
   8   0  14         24.87         29.62         2.25 o
  -5   1  14         16.66         17.38         1.27 o
  -4   1  14          0.13          0.48         0.59 o
  -3   1  14          6.20          5.07         0.81 o
  -2   1  14          0.35          0.24         0.43 o
  -1   1  14         44.37         40.59         1.12 o
   0   1  14          8.28          7.93         0.44 o
   1   1  14          2.34          1.48         0.23 o
   2   1  14          6.81          5.56         0.25 o
   3   1  14         75.82         71.18         0.79 o
   4   1  14          8.33          6.72         0.35 o
   5   1  14          1.81          0.86         0.71 o
   6   1  14          1.76          1.78         0.67 o
   7   1  14         19.77         19.94         1.03 o
   8   1  14         11.54         10.47         1.14 o
  -5   2  14          0.44          0.97         0.70 o
  -4   2  14         16.71         16.35         1.65 o
  -3   2  14          5.95          5.80         0.71 o
  -2   2  14        151.23        151.68         2.67 o
  -1   2  14         52.82         52.38         0.92 o
   0   2  14         56.52         54.55         0.65 o
   1   2  14          0.33          0.52         0.20 o
   2   2  14          9.40          9.23         0.38 o
   3   2  14        306.72        295.04         2.76 o
   4   2  14         22.74         23.05         0.46 o
   5   2  14         88.23         89.52         1.24 o
   6   2  14         13.04         16.55         0.86 o
   7   2  14         13.59         13.42         0.83 o
   8   2  14          0.38          0.65         0.58 o
  -5   3  14          1.18          1.32         0.73 o
  -4   3  14         24.16         23.22         1.07 o
  -3   3  14         79.10         83.18         1.65 o
  -2   3  14         89.91         88.38         1.44 o
  -1   3  14          8.00          7.90         0.26 o
   0   3  14          3.21          3.59         0.23 o
   1   3  14        104.21        100.65         0.86 o
   2   3  14        199.31        183.92         1.31 o
   3   3  14         73.81         73.33         0.76 o
   4   3  14         92.33         84.72         1.10 o
   5   3  14         18.68         19.03         0.45 o
   6   3  14         37.21         35.44         0.89 o
   7   3  14         15.50         15.65         0.99 o
   8   3  14        132.71        146.11         2.26 o
  -5   4  14         11.58         12.67         1.21 o
  -4   4  14          5.88          5.14         0.66 o
  -3   4  14         74.24         75.39         1.36 o
  -2   4  14          9.66          8.82         0.69 o
  -1   4  14          2.22          2.31         0.43 o
   0   4  14         19.49         23.42         0.47 o
   1   4  14         13.35         11.83         0.36 o
   2   4  14         22.33         19.01         0.43 o
   3   4  14        235.49        230.38         2.04 o
   4   4  14          5.19          4.43         0.77 o
   5   4  14          1.06          0.91         0.26 o
   6   4  14          0.92          0.54         0.48 o
   7   4  14         25.15         25.58         1.16 o
  -4   5  14        140.44        142.89         2.97 o
  -3   5  14         33.68         34.28         1.16 o
  -2   5  14         64.93         63.84         1.49 o
  -1   5  14         12.23         13.67         0.47 o
   0   5  14          1.51          1.95         0.29 o
   1   5  14          7.36          7.00         0.36 o
   2   5  14        229.70        228.01         2.09 o
   3   5  14          4.94          4.92         0.91 o
   4   5  14          1.03          1.01         0.30 o
   5   5  14          0.03         -0.02         0.23 o
   6   5  14         18.41         17.84         0.94 o
   7   5  14          0.64          1.30         0.69 o
  -4   6  14         16.56         16.06         0.97 o
  -3   6  14         28.38         27.79         1.27 o
  -2   6  14         35.89         34.06         1.64 o
  -1   6  14         10.05          8.68         0.76 o
   0   6  14          3.33          3.37         0.33 o
   1   6  14         34.13         35.97         0.68 o
   2   6  14         14.02         15.84         0.57 o
   3   6  14          2.49          1.97         0.49 o
   4   6  14         51.49         57.21         1.01 o
   5   6  14          4.58          4.51         1.14 o
   6   6  14          0.02         -0.02         0.60 o
  -3   7  14          3.44          3.08         0.99 o
  -2   7  14         14.59         13.31         1.01 o
  -1   7  14         37.66         40.28         1.00 o
   0   7  14          0.62          0.82         0.32 o
   1   7  14          1.56          2.64         0.43 o
   2   7  14         58.32         68.19         1.14 o
   3   7  14         11.30         11.09         0.55 o
   4   7  14          3.02          4.07         0.43 o
   5   7  14         20.80         21.33         0.68 o
  -1   8  14          0.32         -0.15         0.40 o
   0   8  14          4.78          4.54         0.45 o
   1   8  14         16.39         18.42         0.67 o
   2   8  14          0.12          0.23         0.38 o
   3   8  14          1.09          0.87         0.54 o
   4   8  14         10.40         11.72         0.59 o
   0  -5  15          0.34          0.49         0.50 o
   1  -5  15        223.40        241.78         3.43 o
   2  -5  15         40.20         43.42         1.32 o
   3  -5  15         29.72         32.52         0.73 o
  -2  -4  15         23.86         23.82         1.34 o
  -1  -4  15          0.06          0.20         0.81 o
   0  -4  15         72.34         78.71         1.75 o
   1  -4  15          9.06         11.08         0.96 o
   2  -4  15         11.46          9.90         0.42 o
   3  -4  15         42.93         44.14         0.68 o
   4  -4  15          0.83          1.08         0.65 o
   5  -4  15         10.25         12.68         0.85 o
  -3  -3  15         71.11         73.60         2.01 o
  -2  -3  15         15.48         13.52         1.35 o
  -1  -3  15         19.61         20.86         1.51 o
   0  -3  15          6.36          2.91         2.79 o
   1  -3  15         11.26          9.11         0.37 o
   2  -3  15          5.72          5.33         0.33 o
   3  -3  15          1.30          0.88         0.34 o
   4  -3  15         98.24        107.86         2.05 o
   5  -3  15         80.25         83.31         1.95 o
   6  -3  15         41.96         42.96         1.33 o
  -4  -2  15         15.94         16.38         1.10 o
  -3  -2  15         11.32          9.48         0.87 o
  -2  -2  15         73.73         83.83         1.92 o
  -1  -2  15         44.75         46.74         1.34 o
   0  -2  15         74.92         79.72         1.97 o
   1  -2  15          5.29          4.73         0.54 o
   2  -2  15         69.83         72.93         0.81 o
   3  -2  15         79.59         83.48         1.14 o
   4  -2  15         46.27         49.33         1.31 o
   5  -2  15          4.86          5.05         0.64 o
   6  -2  15         14.83         16.78         1.79 o
   7  -2  15          7.42          6.61         1.39 o
  -4  -1  15          6.52          6.50         1.04 o
  -3  -1  15         28.57         30.61         1.12 o
  -2  -1  15         27.04         29.87         1.03 o
  -1  -1  15         22.48         23.68         0.85 o
   0  -1  15         63.50         64.71         1.07 o
   1  -1  15          2.26          1.02         0.26 o
   2  -1  15          2.29          1.90         0.28 o
   3  -1  15         49.39         50.12         0.91 o
   4  -1  15          6.42          5.96         3.62 o
   5  -1  15          0.16          0.46         0.44 o
   6  -1  15          2.51          1.33         1.27 o
   7  -1  15          7.19          7.69         2.75 o
  -4   0  15          2.07          1.99         0.68 o
  -3   0  15         28.44         31.27         1.25 o
  -2   0  15          8.93          9.02         0.72 o
  -1   0  15         25.61         26.40         0.85 o
   0   0  15         76.04         68.30         0.95 o
   1   0  15          0.77          1.25         0.22 o
   2   0  15         69.99         65.55         0.74 o
   3   0  15         16.73         17.93         0.55 o
   4   0  15         21.67         23.91         0.82 o
   5   0  15          0.15         -0.20         0.48 o
   6   0  15        121.71        135.96         2.47 o
   7   0  15          7.26         10.19         1.08 o
  -5   1  15         16.26         18.42         1.16 o
  -4   1  15         15.01         14.63         1.50 o
  -3   1  15          1.09          0.99         0.73 o
  -2   1  15         59.15         59.38         2.31 o
  -1   1  15         12.70         12.60         0.70 o
   0   1  15          6.14          4.22         0.27 o
   1   1  15         95.33         89.67         0.84 o
   2   1  15          5.41          6.53         0.33 o
   3   1  15         19.29         19.46         0.51 o
   4   1  15          1.61          1.15         0.27 o
   5   1  15         11.73         13.58         0.82 o
   6   1  15         12.00         12.33         0.93 o
   7   1  15          0.41          0.37         0.55 o
  -5   2  15          6.95          8.71         2.01 o
  -4   2  15          2.31          2.48         0.72 o
  -3   2  15          3.67          3.83         0.99 o
  -2   2  15          2.62          2.74         0.61 o
  -1   2  15         61.81         56.06         1.66 o
   0   2  15         64.47         66.88         0.85 o
   1   2  15          3.62          3.80         0.32 o
   2   2  15          0.12          0.26         0.18 o
   3   2  15         41.62         37.80         0.51 o
   4   2  15          0.02          0.06         0.20 o
   5   2  15          7.07          7.52         1.06 o
   6   2  15          1.00          0.81         0.49 o
   7   2  15         13.53         14.11         0.76 o
  -4   3  15         23.58         25.07         2.61 o
  -3   3  15          5.26          5.10         0.68 o
  -2   3  15          7.86          7.90         0.77 o
  -1   3  15          5.40          4.69         0.50 o
   0   3  15          3.99          3.52         1.22 o
   1   3  15        103.92        102.29         1.01 o
   2   3  15          9.52          9.90         0.33 o
   3   3  15         24.39         24.71         0.40 o
   4   3  15         33.02         34.74         0.43 o
   5   3  15         25.41         27.08         0.80 o
   6   3  15          4.05          3.02         0.68 o
   7   3  15          8.63         10.96         0.74 o
  -4   4  15          3.70          3.43         0.74 o
  -3   4  15         42.79         43.85         1.10 o
  -2   4  15          0.27          0.07         0.51 o
  -1   4  15          7.17          7.39         1.30 o
   0   4  15         72.14         65.54         0.88 o
   1   4  15          1.16          0.99         0.23 o
   2   4  15         52.18         52.70         0.88 o
   3   4  15        177.52        172.86         1.86 o
   4   4  15         24.16         21.06         0.99 o
   5   4  15          0.68          1.00         0.26 o
   6   4  15          9.37          9.66         0.65 o
   7   4  15         13.39         14.16         0.80 o
  -4   5  15         19.40         22.03         1.52 o
  -3   5  15          0.53          0.60         0.59 o
  -2   5  15          5.68          7.84         1.06 o
  -1   5  15         41.06         42.14         1.37 o
   0   5  15          0.21          0.18         0.25 o
   1   5  15          5.52          5.49         0.39 o
   2   5  15         81.45         86.14         1.11 o
   3   5  15          0.09          0.06         0.39 o
   4   5  15          9.75          9.31         1.69 o
   5   5  15          1.76          1.16         0.41 o
   6   5  15         25.68         28.59         1.31 o
  -3   6  15         25.80         26.79         1.08 o
  -2   6  15         37.22         38.87         2.42 o
  -1   6  15          2.49          2.66         0.71 o
   0   6  15         12.16         12.73         0.51 o
   1   6  15         24.18         23.91         0.68 o
   2   6  15          8.50          8.62         0.47 o
   3   6  15          5.20          3.61         0.80 o
   4   6  15          0.92          0.31         0.28 o
   5   6  15          2.39          1.91         0.42 o
   6   6  15         24.19         29.65         1.20 o
  -2   7  15          0.00         -0.29         0.59 o
  -1   7  15          2.03          2.32         0.88 o
   0   7  15         41.50         41.74         2.09 o
   1   7  15          9.43         10.44         0.54 o
   2   7  15         26.37         29.29         0.79 o
   3   7  15          1.71          1.49         0.38 o
   4   7  15          0.28          0.92         0.36 o
   1   8  15          0.52          0.67         0.43 o
   2   8  15          1.39          2.14         0.44 o
   0  -4  16         18.39         17.66         1.17 o
   1  -4  16         33.52         36.71         1.27 o
   2  -4  16          6.99          7.49         0.49 o
   3  -4  16          3.93          1.00         1.15 o
  -2  -3  16         49.89         48.62         1.45 o
  -1  -3  16         24.42         24.93         1.02 o
   0  -3  16          0.39          0.96         0.69 o
   1  -3  16        127.09        134.39         1.46 o
   2  -3  16         25.97         28.10         0.84 o
   3  -3  16          9.71         15.92         0.44 o
   4  -3  16         11.37         10.65         0.85 o
   5  -3  16          1.91          1.06         0.57 o
  -3  -2  16         14.12         13.35         1.39 o
  -2  -2  16          1.64          1.05         0.61 o
  -1  -2  16          0.77          0.34         0.50 o
   0  -2  16          4.75          3.43         2.73 o
   1  -2  16         63.66         65.24         1.21 o
   2  -2  16         37.65         38.42         1.05 o
   3  -2  16         22.97         22.15         0.57 o
   4  -2  16         93.31         94.75         1.66 o
   5  -2  16          0.24         -0.13         0.52 o
   6  -2  16          2.16          1.81         1.52 o
  -3  -1  16         18.33         21.54         2.81 o
  -2  -1  16         53.13         56.91         2.71 o
  -1  -1  16          0.01          0.12         0.71 o
   0  -1  16          0.56          0.28         0.41 o
   1  -1  16         24.75         23.28         0.61 o
   2  -1  16          5.76          7.16         0.32 o
   3  -1  16          7.17          6.62         0.55 o
   4  -1  16         27.20         26.64         0.98 o
   5  -1  16          0.10         -0.12         0.42 o
   6  -1  16          0.02         -0.32         0.85 o
  -4   0  16         10.09         10.05         1.16 o
  -3   0  16          0.27          0.02         0.62 o
  -2   0  16         58.43         62.86         1.67 o
  -1   0  16         14.43         15.14         0.79 o
   0   0  16         21.74         19.31         0.76 o
   1   0  16         47.16         47.61         0.64 o
   2   0  16          7.26          6.96         0.33 o
   3   0  16         39.07         38.65         0.59 o
   4   0  16         16.20         20.01         0.86 o
   5   0  16          1.84          0.93         0.90 o
   6   0  16         22.72         23.36         1.12 o
   7   0  16          0.09          0.52         0.62 o
  -4   1  16          0.25          0.31         0.68 o
  -3   1  16          5.39          4.86         0.93 o
  -2   1  16         63.11         60.66         1.44 o
  -1   1  16         14.13         15.18         0.80 o
   0   1  16          7.14          6.23         4.11 o
   1   1  16         79.12         77.26         1.58 o
   2   1  16         94.42        101.56         1.08 o
   3   1  16         10.14         10.51         0.44 o
   4   1  16         99.80        108.53         2.07 o
   5   1  16         12.65         13.04         0.89 o
   6   1  16          3.88          3.67         2.61 o
   7   1  16          0.47          0.35         0.81 o
  -4   2  16          4.23          4.57         0.85 o
  -3   2  16         21.35         23.23         1.09 o
  -2   2  16          0.17         -0.26         0.82 o
  -1   2  16          1.24          0.70         0.50 o
   0   2  16          9.48          6.89         0.73 o
   1   2  16         14.23         15.52         0.49 o
   2   2  16          1.38          1.95         0.30 o
   3   2  16          1.53          1.89         0.32 o
   4   2  16         31.63         33.63         0.59 o
   5   2  16          0.02         -0.24         0.49 o
   6   2  16         13.89         18.41         2.14 o
   7   2  16          5.76          8.61         0.85 o
  -4   3  16         16.34         19.41         1.37 o
  -3   3  16          3.48          3.16         0.77 o
  -2   3  16         12.92         15.32         0.73 o
  -1   3  16          3.59          4.04         0.58 o
   0   3  16          1.26          0.17         0.34 o
   1   3  16          1.53          1.02         0.39 o
   2   3  16         12.17         11.34         0.39 o
   3   3  16          8.84         10.99         0.32 o
   4   3  16          0.15          0.22         0.17 o
   5   3  16          5.80          4.53         0.50 o
   6   3  16          0.55          0.42         0.49 o
   7   3  16         11.72         14.63         1.67 o
  -3   4  16          8.51          6.79         1.04 o
  -2   4  16          6.33          5.80         0.70 o
  -1   4  16         55.80         58.64         1.20 o
   0   4  16          5.04          3.63         2.56 o
   1   4  16          0.01          0.13         0.18 o
   2   4  16          2.22          1.15         0.35 o
   3   4  16         69.66         69.47         0.94 o
   4   4  16          5.08          6.10         0.50 o
   5   4  16          2.34          1.60         0.71 o
   6   4  16         32.05         40.90         1.03 o
  -3   5  16          0.72          0.46         0.72 o
  -2   5  16         14.38         14.24         0.78 o
  -1   5  16          0.08          0.02         0.51 o
   0   5  16         30.29         25.99         5.56 o
   1   5  16          0.66          0.56         0.29 o
   2   5  16         49.44         45.14         0.89 o
   3   5  16          0.01         -0.02         0.33 o
   4   5  16          2.39          1.86         0.59 o
   5   5  16          0.00         -0.24         0.45 o
   6   5  16         25.47         25.85         1.01 o
  -2   6  16          0.02          0.06         0.58 o
  -1   6  16          3.33          3.55         0.76 o
   0   6  16          4.77          6.62         0.95 o
   1   6  16          2.81          3.48         0.36 o
   2   6  16         58.98         57.40         1.03 o
   3   6  16         29.72         29.53         0.98 o
   4   6  16          0.01          0.29         0.35 o
   5   6  16          3.13          3.60         1.27 o
   0   7  16          0.00          0.05         0.72 o
   1   7  16         23.60         23.57         0.79 o
   2   7  16         24.65         19.66         0.78 o
   3   7  16          4.69          4.01         0.45 o
   0  -3  17         25.72         27.06         1.32 o
   1  -3  17        111.87        116.99         2.43 o
   2  -3  17          1.85          1.19         0.86 o
   3  -3  17          1.63          0.80         0.95 o
  -1  -2  17          4.45          3.09         2.05 o
   0  -2  17        144.68        159.56         2.48 o
   1  -2  17          1.33          0.60         0.72 o
   2  -2  17          0.01          0.13         0.28 o
   3  -2  17          8.50          5.38         3.17 o
   4  -2  17         12.29         12.75         1.21 o
   5  -2  17          8.56          8.41         5.15 o
  -2  -1  17          7.09          9.08         0.89 o
  -1  -1  17         89.62         96.96         1.83 o
   0  -1  17         41.07         41.15         1.29 o
   1  -1  17          7.37          7.07         4.14 o
   2  -1  17         48.21         51.65         0.78 o
   3  -1  17          2.12          3.02         0.80 o
   4  -1  17         62.58         65.79         1.30 o
   5  -1  17          0.32          0.19         0.53 o
  -2   0  17         15.15         16.49         0.96 o
  -1   0  17         11.96         13.29         0.81 o
   0   0  17          6.36          3.20         2.29 o
   1   0  17         30.30         31.32         1.26 o
   2   0  17          5.39          6.18         0.51 o
   3   0  17         94.46         91.08         1.01 o
   4   0  17          0.79          0.56         0.53 o
   5   0  17         11.42         11.91         1.62 o
   6   0  17         59.07         63.98         2.11 o
  -3   1  17         13.88         14.58         1.01 o
  -2   1  17         21.07         22.22         1.62 o
  -1   1  17          0.32         -0.19         0.57 o
   0   1  17         41.16         46.48         1.32 o
   1   1  17         13.39         12.15         0.76 o
   2   1  17         10.49          8.45         0.37 o
   3   1  17          0.37          0.32         0.23 o
   4   1  17         14.17         11.28         0.76 o
   5   1  17         27.52         27.27         0.93 o
   6   1  17         22.18         24.97         1.03 o
  -3   2  17         35.74         38.81         2.02 o
  -2   2  17          6.12          5.35         0.77 o
  -1   2  17         21.36         23.31         0.98 o
   0   2  17        136.45        142.09         2.21 o
   1   2  17          3.61          1.29         1.77 o
   2   2  17         51.61         56.83         0.77 o
   3   2  17         17.90         20.33         0.54 o
   4   2  17          3.41          1.80         0.57 o
   5   2  17         28.76         29.24         1.42 o
   6   2  17         51.68         56.94         1.65 o
  -3   3  17          8.82          7.12         1.10 o
  -2   3  17          0.13          0.42         0.58 o
  -1   3  17         18.59         20.03         1.44 o
   0   3  17         58.44         60.91         1.09 o
   1   3  17         39.29         38.36         1.52 o
   2   3  17          8.55          9.43         0.35 o
   3   3  17          0.10          0.18         0.19 o
   4   3  17          0.07          0.40         0.24 o
   5   3  17          2.47          2.84         0.49 o
   6   3  17          3.70          3.59         0.59 o
  -2   4  17          0.08          0.03         0.62 o
  -1   4  17         40.40         41.99         1.05 o
   0   4  17         24.05         24.51         1.28 o
   1   4  17          5.90          7.07         2.04 o
   2   4  17          0.02          0.33         0.22 o
   3   4  17         28.90         27.41         0.53 o
   4   4  17         38.81         45.14         0.63 o
   5   4  17         19.87         22.95         0.99 o
  -1   5  17          3.37          2.08         0.63 o
   0   5  17          3.12          1.76         1.37 o
   1   5  17          0.30         -0.06         0.37 o
   2   5  17         58.04         66.12         0.76 o
   3   5  17          0.00          0.57         0.26 o
   4   5  17         48.26         56.65         1.06 o
   5   5  17          8.70          8.47         2.55 o
   0   6  17          0.38          0.45         0.57 o
   1   6  17          4.50          3.44         0.68 o
   2   6  17         88.29         88.23         1.40 o
   3   6  17         10.07         10.07         1.83 o
   1  -2  18          2.19          1.54         0.69 o
   2  -2  18         16.06         15.95         0.90 o
   0  -1  18         36.54         42.11         4.98 o
   1  -1  18         33.04         33.97         1.14 o
   2  -1  18         16.99         19.64         0.85 o
   3  -1  18          5.57          3.97         2.67 o
   4  -1  18          0.02         -0.05         0.45 o
  -1   0  18          1.39          0.87         1.14 o
   0   0  18          4.16          3.58         2.38 o
   1   0  18          0.01         -0.03         0.36 o
   2   0  18         35.16         34.40         0.87 o
   3   0  18         11.62         10.63         0.43 o
   4   0  18         30.71         32.05         1.38 o
  -1   1  18          0.92          0.84         0.63 o
   0   1  18          5.71          3.32         3.23 o
   1   1  18         42.35         40.55         1.20 o
   2   1  18         20.82         20.95         1.38 o
   3   1  18          4.99          4.39         0.58 o
   4   1  18         52.48         56.83         1.20 o
   5   1  18         12.16         14.87         0.99 o
  -1   2  18          0.17          0.04         0.76 o
   0   2  18         32.12         29.12         1.19 o
   1   2  18          0.13          0.17         0.50 o
   2   2  18          6.62          8.70         1.00 o
   3   2  18         79.24         77.75         1.03 o
   4   2  18         11.18         13.55         1.06 o
   5   2  18          3.79          2.55         1.00 o
  -1   3  18         19.37         23.09         1.05 o
   0   3  18          0.01         -0.01         0.49 o
   1   3  18          0.01          0.11         0.49 o
   2   3  18         33.73         33.38         1.31 o
   3   3  18         30.10         30.58         0.71 o
   4   3  18          0.00         -0.39         0.42 o
  -1   4  18          0.33         -0.02         0.42 o
   0   4  18         10.87          7.03         4.21 o
   1   4  18          6.24          5.87         2.27 o
   2   4  18          1.59          0.45         0.36 o
   3   4  18          3.40          2.29         0.39 o
   4   4  18          7.43          9.77         0.58 o
   1   5  18          0.98          0.33         0.45 o
   2   5  18         24.34         29.10         0.66 o
   3   5  18         24.05         25.45         0.55 o
   1   1  19          5.55          4.58         0.61 o
   2   1  19         19.80         23.67         0.95 o
   1   2  19          0.07         -0.12         0.43 o
   2   2  19          0.86          0.52         0.69 o
   3   2  19         31.11         31.82         0.77 o
   2   3  19         12.74         13.65         0.74 o
                                                
