# Supplementary material for: Role of pK a in establishing the crystal structures of six hydrogen-bonded compounds of 4-methyl­quinoline with different isomers of chloro- and nitro-substituted benzoic acids
Source: Acta Crystallogr E Crystallogr Commun. 2021 Oct 26;77(Pt 11):1144–52. doi: 10.1107/S2056989021010896 (PMC8587989; doi:10.1107/S2056989021010896)
Supplement: Supplementary file 11 [file e-77-01144-Vsup6.hkl]

#
# h,k,l, Fc-squared, Fo-squared, sigma(Fo-squared), status flag
#
data_V
_shelx_title ' 11012312'
_shelx_refln_list_code          4
_shelx_F_calc_maximum      112.23
_exptl_crystal_F_000       356.00
_reflns_d_resolution_high  0.7700

loop_
 _space_group_symop_operation_xyz
 'x, y, z'
 '-x, -y, -z'

_cell_length_a     7.6858
_cell_length_b     8.3616
_cell_length_c    13.5746
_cell_angle_alpha  82.549
_cell_angle_beta   80.893
_cell_angle_gamma  65.093

_shelx_F_squared_multiplier     1.000

loop_
 _refln_index_h
 _refln_index_k
 _refln_index_l
 _refln_F_squared_calc
 _refln_F_squared_meas
 _refln_F_squared_sigma
 _refln_observed_status
   2   0   0          7.85          6.28         0.26 o
   3   0   0        157.65        159.91         2.01 o
   4   0   0        382.08        421.38         4.71 o
   5   0   0         31.60         30.25         0.77 o
   6   0   0          0.01          0.51         0.35 o
   7   0   0         93.09        101.99         3.13 o
   8   0   0        102.51        103.17         3.78 o
  -8   1   0         89.12         91.33         1.80 o
  -7   1   0          1.22          0.78         0.43 o
  -6   1   0         46.34         48.62         1.07 o
  -5   1   0         43.49         39.91         0.82 o
  -4   1   0         30.20         21.84         0.63 o
  -3   1   0        509.42        496.81         4.61 o
  -2   1   0        166.77        180.24         2.58 o
  -1   1   0        125.24        125.79         1.01 o
   1   1   0        362.16        378.18         3.46 o
   2   1   0       7962.15       8594.72       147.40 o
   3   1   0          2.61          0.99         0.20 o
   4   1   0        816.02        842.43         8.55 o
   5   1   0         18.77         19.37         0.62 o
   6   1   0         23.83         28.81         0.66 o
   7   1   0          0.44          0.40         0.31 o
   8   1   0          3.71          5.95         0.62 o
   9   1   0          0.12          0.02         0.35 o
  -8   2   0          6.67          7.95         1.01 o
  -7   2   0          5.13          5.91         0.85 o
  -6   2   0        407.56        410.99         5.92 o
  -5   2   0          1.45          1.69         0.65 o
  -4   2   0        145.79        153.99         2.47 o
  -3   2   0        377.58        451.23         4.38 o
  -2   2   0        229.68        241.24         4.42 o
  -1   2   0        103.92         95.95         0.91 o
   0   2   0         53.58         53.97         0.81 o
   1   2   0          1.00          0.36         0.12 o
   2   2   0      10578.93      11506.91       217.60 o
   3   2   0        721.97        816.77         7.49 o
   4   2   0        124.57        138.73         1.30 o
   5   2   0        814.05        803.31        11.34 o
   6   2   0         85.62         95.61         1.21 o
   7   2   0          2.50          2.94         0.34 o
   8   2   0         66.17         65.55         1.49 o
   9   2   0          4.27          3.58         0.83 o
  -7   3   0         17.28         20.68         0.94 o
  -6   3   0         47.34         44.48         1.15 o
  -5   3   0        105.92        101.48         1.64 o
  -4   3   0        516.83        503.06         6.18 o
  -3   3   0        148.36        146.62         1.91 o
  -2   3   0         13.13         25.79         0.60 o
  -1   3   0          1.03          0.20         0.14 o
   0   3   0        176.17        188.36         1.94 o
   1   3   0        531.60        536.28         4.62 o
   2   3   0       2428.81       2636.18        32.30 o
   3   3   0          4.67          5.92         0.19 o
   4   3   0       1707.55       1868.03        21.61 o
   5   3   0          0.23          0.41         0.12 o
   6   3   0        251.99        248.41         2.27 o
   7   3   0        217.92        215.32         2.65 o
   8   3   0         54.46         55.82         1.35 o
   9   3   0         31.59         37.22         1.07 o
  -6   4   0          0.34          0.20         0.45 o
  -5   4   0         26.95         33.33         1.19 o
  -4   4   0         62.32         53.12         1.45 o
  -3   4   0         13.56         13.77         0.41 o
  -2   4   0          6.15          6.27         0.32 o
  -1   4   0          0.04          0.38         0.14 o
   0   4   0         70.20         58.69         0.60 o
   1   4   0          6.03          4.51         0.19 o
   2   4   0        108.03        114.33         1.50 o
   3   4   0        523.81        530.48         4.67 o
   4   4   0       1358.34       1547.19        17.49 o
   5   4   0          2.36          3.29         0.18 o
   6   4   0          1.76          1.67         0.19 o
   7   4   0         40.78         39.86         0.81 o
   8   4   0         58.01         58.20         1.42 o
   9   4   0         16.72         19.88         0.62 o
  -6   5   0          0.99          1.06         0.56 o
  -5   5   0          1.20          2.28         0.64 o
  -4   5   0         86.09         78.35         2.58 o
  -3   5   0         11.50          8.30         0.31 o
  -2   5   0        181.63        183.25         2.79 o
  -1   5   0        188.33        181.58         2.02 o
   0   5   0        228.66        244.85         4.47 o
   1   5   0         31.91         26.35         0.52 o
   2   5   0         14.11         10.48         0.28 o
   3   5   0          6.73         12.49         0.25 o
   4   5   0        124.56        114.92         1.04 o
   5   5   0         19.32         17.27         0.35 o
   6   5   0        164.75        169.48         1.68 o
   7   5   0         30.11         28.04         0.44 o
   8   5   0          2.24          2.41         0.19 o
   9   5   0          7.38          8.56         0.48 o
  -5   6   0         23.61         28.08         1.09 o
  -4   6   0          0.05          0.00         0.16 o
  -3   6   0         37.25         41.70         1.27 o
  -2   6   0         17.53         17.30         0.56 o
  -1   6   0         43.82         41.36         0.72 o
   0   6   0        509.88        523.55         5.32 o
   1   6   0        131.46        123.84         1.38 o
   2   6   0         11.42          8.76         0.33 o
   3   6   0        343.32        334.48         3.83 o
   4   6   0         47.31         44.62         0.94 o
   5   6   0          0.22          0.05         0.11 o
   6   6   0         42.91         42.17         0.56 o
   7   6   0          0.61          0.68         0.17 o
   8   6   0         36.12         41.77         0.57 o
   9   6   0          2.66          3.60         0.41 o
  -4   7   0         68.43         72.95         2.38 o
  -3   7   0         25.03         27.03         1.23 o
  -2   7   0         25.96         22.90         0.65 o
  -1   7   0         17.48         19.56         0.64 o
   0   7   0         15.65         17.21         0.53 o
   1   7   0         28.04         26.68         0.61 o
   2   7   0          5.06          4.74         0.34 o
   3   7   0          7.25          8.07         0.38 o
   4   7   0          1.57          1.55         0.18 o
   5   7   0        172.03        124.27        25.99 o
   6   7   0         10.06         10.90         0.28 o
   7   7   0          3.85          5.48         0.28 o
   8   7   0          7.85          7.10         0.29 o
   9   7   0          0.90          0.96         0.23 o
  -3   8   0          4.83          4.10         0.35 o
  -2   8   0         29.55         28.48         1.15 o
  -1   8   0          0.26          0.28         0.22 o
   0   8   0          2.90          3.72         0.35 o
   1   8   0          0.54          0.71         0.27 o
   2   8   0        135.06        132.04         2.45 o
   3   8   0         26.62         26.85         1.05 o
   4   8   0          1.32          1.12         0.21 o
   5   8   0         25.97         25.02         0.94 o
   6   8   0          7.74          7.11         0.30 o
   7   8   0         19.87         20.23         0.43 o
   8   8   0         21.35         21.08         0.49 o
   9   8   0         41.82         42.54         0.85 o
  -1   9   0         24.47         24.64         0.68 o
   0   9   0          4.58          4.23         0.43 o
   1   9   0         59.08         56.86         1.16 o
   2   9   0          6.62          5.87         0.42 o
   3   9   0         36.14         32.98         1.20 o
   4   9   0         53.52         52.57         2.32 o
   5   9   0          3.81          3.14         0.28 o
   6   9   0         72.59         74.57         2.56 o
   7   9   0         44.67         50.08         7.12 o
   8   9   0          0.05          0.02         0.28 o
   1  10   0          0.43          0.60         0.27 o
   2  10   0         39.05         35.79         1.18 o
   3  10   0        170.92        161.78         5.93 o
   4  10   0         63.27         62.12         2.91 o
   5  10   0         17.73         17.76         0.66 o
   6  10   0          0.83          0.75         0.44 o
   7  10   0          0.20          0.50         0.36 o
  -6 -10   1          2.24          1.94         0.41 o
  -5 -10   1         14.34         13.18         0.86 o
  -4 -10   1          0.11          0.14         0.27 o
  -3 -10   1        119.51        112.36         4.52 o
  -2 -10   1          0.00          0.18         0.24 o
  -1 -10   1          7.49          8.63         0.72 o
  -8  -9   1         20.48         18.50         0.58 o
  -7  -9   1         35.76         37.58         2.96 o
  -6  -9   1         54.96         52.26         2.25 o
  -5  -9   1         33.48         32.98         3.12 o
  -4  -9   1          0.27          0.47         0.17 o
  -3  -9   1         16.35         15.82         0.56 o
  -2  -9   1          1.82          1.80         0.29 o
  -1  -9   1          2.05          2.08         0.29 o
   0  -9   1         18.67         18.11         0.51 o
   1  -9   1         54.67         57.77         1.28 o
  -8  -8   1         25.15         28.42         0.89 o
  -7  -8   1         41.88         40.09         0.84 o
  -6  -8   1        172.51        172.89         6.03 o
  -5  -8   1         64.33         60.59         1.40 o
  -4  -8   1         41.83         39.01         1.04 o
  -3  -8   1         13.54         13.28         0.59 o
  -2  -8   1         22.33         20.94         0.63 o
  -1  -8   1          8.59          8.86         0.45 o
   0  -8   1         12.04         13.40         0.46 o
   1  -8   1          1.69          1.87         0.30 o
   2  -8   1          0.23          0.45         0.27 o
  -9  -7   1          3.97          4.92         0.31 o
  -8  -7   1          2.49          3.14         0.25 o
  -7  -7   1         50.07         48.56         0.63 o
  -6  -7   1         22.33         23.70         0.57 o
  -5  -7   1          0.03          0.02         0.12 o
  -4  -7   1         14.50         14.81         0.46 o
  -3  -7   1         84.80         80.09         1.49 o
  -2  -7   1         12.96         11.52         0.41 o
  -1  -7   1         51.06         52.88         0.79 o
   0  -7   1         90.95         82.24         1.58 o
   1  -7   1          0.26          0.11         0.21 o
   2  -7   1          0.12          0.02         0.21 o
   3  -7   1          6.21          5.24         0.34 o
   4  -7   1         17.97         16.64         0.92 o
  -9  -6   1         52.59         55.27         0.81 o
  -8  -6   1         76.54         77.70         0.99 o
  -7  -6   1         97.84         97.50         1.06 o
  -6  -6   1         11.20         11.14         0.29 o
  -5  -6   1         13.54         12.56         0.28 o
  -4  -6   1        197.15        203.25         1.80 o
  -3  -6   1        205.28        193.59         2.18 o
  -2  -6   1          3.05          3.47         0.28 o
  -1  -6   1        100.36         99.96         1.47 o
   0  -6   1         53.28         55.01         0.82 o
   1  -6   1         24.30         23.40         0.49 o
   2  -6   1        218.04        215.21         4.18 o
   3  -6   1        270.49        257.92         7.49 o
   4  -6   1         33.90         33.77         1.27 o
   5  -6   1          7.01          7.59         0.71 o
  -9  -5   1          6.25          7.52         0.58 o
  -8  -5   1          3.97          4.10         0.23 o
  -7  -5   1          3.86          4.08         0.21 o
  -6  -5   1        115.98        113.42         1.03 o
  -5  -5   1         23.10         20.06         0.44 o
  -4  -5   1         15.85         23.18         0.35 o
  -3  -5   1        272.12        290.59         4.48 o
  -2  -5   1         28.10         31.23         0.42 o
  -1  -5   1        462.22        478.03         4.42 o
   0  -5   1         67.31         66.68         0.76 o
   1  -5   1         41.82         43.67         0.90 o
   2  -5   1        187.39        187.36         2.47 o
   3  -5   1         54.41         56.93         1.18 o
   4  -5   1        110.75        116.66         2.33 o
   5  -5   1         54.45         53.86         1.50 o
   6  -5   1         12.04         15.43         2.03 o
  -9  -4   1          2.57          2.29         0.57 o
  -8  -4   1          8.68          8.86         0.31 o
  -7  -4   1         10.13         10.34         0.41 o
  -6  -4   1         25.86         24.75         0.39 o
  -5  -4   1         25.89         27.54         0.37 o
  -4  -4   1        177.72        182.98         1.61 o
  -3  -4   1        785.12        906.32         9.62 o
  -2  -4   1        142.09        120.15         1.11 o
  -1  -4   1         25.32         21.41         0.36 o
   0  -4   1         72.01         66.40         0.67 o
   1  -4   1       1028.18       1113.75        13.10 o
   2  -4   1          4.28          3.29         0.29 o
   3  -4   1         23.38         22.41         0.77 o
   4  -4   1        165.31        164.37         3.45 o
   5  -4   1         48.51         45.08         1.19 o
   6  -4   1         37.53         43.07         1.19 o
  -9  -3   1         21.24         22.38         0.72 o
  -8  -3   1         25.97         26.62         0.69 o
  -7  -3   1        686.06        685.98         7.69 o
  -6  -3   1        437.86        436.81         4.60 o
  -5  -3   1         18.05         19.06         0.31 o
  -4  -3   1        517.85        497.19         4.37 o
  -3  -3   1        257.95        251.83         2.19 o
  -2  -3   1        246.75        233.44         1.74 o
  -1  -3   1         77.11         75.70         0.65 o
   0  -3   1       1145.77       1215.93        12.28 o
   1  -3   1        235.14        234.57         2.45 o
   2  -3   1        358.19        369.56         3.55 o
   3  -3   1         69.14         63.99         0.68 o
   4  -3   1          4.37          3.00         0.19 o
   5  -3   1         28.35         32.96         1.27 o
   6  -3   1         34.04         30.91         1.06 o
   7  -3   1         18.36         18.52         1.10 o
  -9  -2   1          1.07          0.71         0.40 o
  -8  -2   1          0.69          0.69         0.32 o
  -7  -2   1        109.44        107.75         1.87 o
  -6  -2   1        741.83        749.97         9.47 o
  -5  -2   1        980.73        965.73        13.56 o
  -4  -2   1         21.43         18.95         0.61 o
  -3  -2   1          8.52          7.42         0.22 o
  -2  -2   1        121.30        152.84         1.08 o
  -1  -2   1        760.73        833.09         7.42 o
   0  -2   1        736.81        696.21         7.04 o
   1  -2   1        152.65        148.83         1.25 o
   2  -2   1          0.11          0.59         0.10 o
   3  -2   1        124.27        128.33         1.49 o
   4  -2   1        121.71        118.08         1.53 o
   5  -2   1          1.01          0.97         0.41 o
   6  -2   1        317.46        316.49         6.52 o
   7  -2   1         50.15         40.56         1.12 o
   8  -2   1          1.92          0.87         0.53 o
  -9  -1   1         79.56         92.04         1.97 o
  -8  -1   1         12.32         14.12         0.69 o
  -7  -1   1         26.94         25.52         0.83 o
  -6  -1   1          0.71          1.18         0.33 o
  -5  -1   1          0.24          0.52         0.24 o
  -4  -1   1        282.85        297.17         2.78 o
  -3  -1   1        260.02        221.47         2.54 o
  -2  -1   1          0.18          0.03         0.11 o
  -1  -1   1        143.32        143.50         1.07 o
   0  -1   1       3034.84       3097.69        38.14 o
   1  -1   1       2720.57       2938.65        36.80 o
   2  -1   1        801.82        845.27         9.70 o
   3  -1   1        737.30        753.31         7.68 o
   4  -1   1         22.27         29.88         0.65 o
   5  -1   1        152.46        158.21         1.98 o
   6  -1   1         49.14         43.62         1.14 o
   7  -1   1         22.21         21.01         0.95 o
   8  -1   1         48.29         53.16         2.24 o
  -8   0   1          2.39          2.21         0.47 o
  -7   0   1          4.64          4.18         0.47 o
  -6   0   1         60.67         60.39         1.23 o
  -5   0   1         16.11         18.34         0.53 o
  -4   0   1       1243.73       1348.70        17.86 o
  -3   0   1        165.72        163.37         1.61 o
  -2   0   1       1464.81       1472.36        15.05 o
  -1   0   1       1394.84       1435.48        14.12 o
   1   0   1        134.79        136.91         2.21 o
   2   0   1        386.56        339.23         3.16 o
   3   0   1        900.51        962.37        14.60 o
   4   0   1        181.89        238.01         2.49 o
   5   0   1        310.59        312.89         4.53 o
   6   0   1         13.30         13.04         0.60 o
   7   0   1          1.81          2.19         0.51 o
   8   0   1         50.21         55.19         2.16 o
   9   0   1          0.57          0.36         0.41 o
  -8   1   1         37.70         38.29         1.26 o
  -7   1   1         38.97         44.03         1.19 o
  -6   1   1          1.45          1.36         0.40 o
  -5   1   1         34.55         29.12         0.77 o
  -4   1   1        878.70        974.08        12.48 o
  -3   1   1        585.60        618.60         6.47 o
  -2   1   1        535.34        547.29         7.23 o
  -1   1   1         26.36         24.65         0.61 o
   1   1   1         86.74         88.02         0.61 o
   2   1   1        151.65        164.80         1.48 o
   3   1   1         93.99         84.87         0.66 o
   4   1   1        247.12        243.89         1.84 o
   5   1   1        198.12        203.35         3.82 o
   6   1   1        139.10        154.43         2.00 o
   7   1   1        107.04        116.65         2.25 o
   8   1   1          0.08          0.01         0.29 o
   9   1   1          0.43          0.07         0.34 o
  -8   2   1         35.33         40.51         1.51 o
  -7   2   1          9.55          9.15         0.75 o
  -6   2   1          2.14          0.62         0.39 o
  -5   2   1         66.78         66.21         1.74 o
  -4   2   1         56.36         63.65         1.18 o
  -3   2   1        103.47         90.29         1.87 o
  -2   2   1       3062.29       3527.91        47.60 o
  -1   2   1       1474.73       1521.82        16.15 o
   0   2   1          9.56          7.98         0.26 o
   1   2   1       2557.37       2670.41        32.17 o
   2   2   1       9052.49       9668.86       173.26 o
   3   2   1         37.09         33.85         0.32 o
   4   2   1        707.38        717.50         6.56 o
   5   2   1        118.75        119.13         1.29 o
   6   2   1          3.47          5.43         0.17 o
   7   2   1         75.34         70.58         1.08 o
   8   2   1         27.99         29.01         0.89 o
   9   2   1          2.26          1.12         0.42 o
  -7   3   1         63.52         63.58         1.80 o
  -6   3   1          0.06          0.49         0.49 o
  -5   3   1         23.23         20.37         0.75 o
  -4   3   1        225.60        232.73         2.42 o
  -3   3   1         25.77         23.59         0.71 o
  -2   3   1        207.84        218.39         2.94 o
  -1   3   1        119.34        126.55         1.19 o
   0   3   1        782.07        827.60         7.76 o
   1   3   1        284.10        284.98         2.40 o
   2   3   1        717.34        810.53        10.14 o
   3   3   1        170.63        161.56         1.20 o
   4   3   1        637.44        761.37         7.26 o
   5   3   1          1.68          2.64         0.24 o
   6   3   1          4.64          4.49         0.42 o
   7   3   1          2.29          2.29         0.23 o
   8   3   1          1.57          1.55         0.32 o
   9   3   1         45.08         52.89         1.59 o
  -6   4   1         41.79         43.00         1.35 o
  -5   4   1        178.11        173.85         3.61 o
  -4   4   1        155.66        139.00         2.33 o
  -3   4   1         24.31         20.85         0.66 o
  -2   4   1        159.38        157.37         1.72 o
  -1   4   1        271.86        294.47         2.96 o
   0   4   1        520.86        594.77         8.65 o
   1   4   1         44.37         38.93         0.46 o
   2   4   1         71.27         74.04         0.96 o
   3   4   1        954.06       1009.80        12.47 o
   4   4   1       2093.30       2310.22        28.51 o
   5   4   1        259.77        255.52         2.26 o
   6   4   1        908.14        909.29        11.44 o
   7   4   1        353.69        352.17         3.38 o
   8   4   1         44.84         40.83         1.06 o
   9   4   1         13.68         13.69         0.82 o
  -6   5   1          0.10          0.09         0.51 o
  -5   5   1          2.28          1.79         0.54 o
  -4   5   1          0.49          1.36         0.19 o
  -3   5   1         69.63         55.81         1.43 o
  -2   5   1         14.18         12.48         0.39 o
  -1   5   1          2.16          2.34         0.24 o
   0   5   1        416.70        431.37         4.40 o
   1   5   1        524.10        551.03         8.35 o
   2   5   1        474.08        474.77         7.04 o
   3   5   1        122.99        114.75         1.41 o
   4   5   1          9.11         10.01         0.29 o
   5   5   1        444.84        433.31         3.94 o
   6   5   1        640.30        647.86         6.70 o
   7   5   1        625.86        633.66         6.52 o
   8   5   1         68.26         67.00         1.58 o
   9   5   1          0.64          0.84         0.33 o
  -5   6   1         13.10         15.49         1.13 o
  -4   6   1          6.51          5.29         0.37 o
  -3   6   1        195.40        184.45         5.07 o
  -2   6   1         43.87         35.77         0.89 o
  -1   6   1        153.61        147.33         2.00 o
   0   6   1        356.29        354.94         3.46 o
   1   6   1         62.31         65.14         0.76 o
   2   6   1        271.15        271.05         5.02 o
   3   6   1          1.16          1.38         0.18 o
   4   6   1        167.48        173.04         2.55 o
   5   6   1         13.87         14.22         1.46 o
   6   6   1        165.18        162.36         1.54 o
   7   6   1          2.80          2.46         0.21 o
   8   6   1         26.51         26.88         0.47 o
   9   6   1         10.98         11.02         0.36 o
  -4   7   1         58.74         55.44         2.52 o
  -3   7   1         53.41         49.02         1.11 o
  -2   7   1          0.64          0.93         0.27 o
  -1   7   1        116.96        104.91         2.30 o
   0   7   1         30.60         30.14         0.56 o
   1   7   1         71.83         65.68         1.00 o
   2   7   1         82.06         82.29         1.93 o
   3   7   1        236.16        234.16         4.43 o
   4   7   1          0.85          0.33         0.17 o
   5   7   1         37.89         38.85         0.66 o
   6   7   1         30.08         28.52         0.51 o
   7   7   1         37.85         34.92         0.67 o
   8   7   1         11.23          9.54         0.30 o
   9   7   1          0.54          0.46         0.16 o
  -3   8   1         56.41         53.33         2.05 o
  -2   8   1         83.03         80.88         2.87 o
  -1   8   1         65.18         61.54         1.72 o
   0   8   1          0.78          0.77         0.27 o
   1   8   1         85.15         81.75         1.74 o
   2   8   1        102.12        100.17         2.49 o
   3   8   1         11.20         11.82         1.16 o
   4   8   1         59.83         57.37         1.69 o
   5   8   1         11.62         11.96         0.53 o
   6   8   1          0.58          0.52         0.16 o
   7   8   1         61.59         61.89         0.84 o
   8   8   1         72.62         63.23         0.82 o
   9   8   1         74.15         75.91         0.99 o
  -1   9   1          0.06          0.05         0.25 o
   0   9   1         14.93         13.78         0.47 o
   1   9   1         14.50         13.18         0.55 o
   2   9   1          3.41          2.56         0.33 o
   3   9   1          8.67          8.40         0.46 o
   4   9   1         90.70         85.45         3.24 o
   5   9   1          3.32          3.49         0.24 o
   6   9   1          6.00          6.05         0.76 o
   7   9   1          8.60          8.66         0.32 o
   8   9   1          0.10          0.20         0.17 o
   1  10   1         22.54         23.03         0.68 o
   2  10   1          6.19          6.32         0.43 o
   3  10   1         52.99         51.70         1.64 o
   4  10   1          6.14          6.98         0.38 o
   5  10   1          5.51          6.35         0.43 o
   6  10   1         81.02         76.67         3.22 o
   7  10   1         20.77         20.20         1.65 o
  -6 -10   2          0.98          1.48         0.37 o
  -5 -10   2         22.72         23.51         1.80 o
  -4 -10   2         54.82         56.82         1.79 o
  -3 -10   2        115.55        118.73         5.03 o
  -2 -10   2         49.57         45.75         2.99 o
  -1 -10   2          2.02          1.65         0.25 o
  -7  -9   2         60.07         60.29         1.44 o
  -6  -9   2          4.16          3.35         0.38 o
  -5  -9   2         40.56         41.39         2.45 o
  -4  -9   2         93.38         82.75         5.27 o
  -3  -9   2         19.63         17.22         0.48 o
  -2  -9   2          0.32          0.60         0.20 o
  -1  -9   2          1.10          0.72         0.21 o
   0  -9   2         31.40         30.26         0.97 o
   1  -9   2          9.52         11.33         0.58 o
  -8  -8   2         10.29         10.55         0.56 o
  -7  -8   2          1.03          0.56         0.30 o
  -6  -8   2         52.30         47.12         0.95 o
  -5  -8   2          6.58          6.94         0.34 o
  -4  -8   2          2.43          2.30         0.17 o
  -3  -8   2        470.86        463.01        15.61 o
  -2  -8   2        607.40        597.36        14.45 o
  -1  -8   2         71.69         68.84         1.87 o
   0  -8   2         22.81         23.98         0.58 o
   1  -8   2         33.02         30.70         0.87 o
   2  -8   2         28.79         30.35         0.94 o
  -9  -7   2          6.12          7.34         0.44 o
  -8  -7   2         10.42          9.38         0.30 o
  -7  -7   2          0.24          0.35         0.15 o
  -6  -7   2         85.84         82.23         1.23 o
  -5  -7   2         43.33         38.83         0.67 o
  -4  -7   2         28.60         27.00         0.67 o
  -3  -7   2         19.80         17.66         0.52 o
  -2  -7   2         19.84         18.63         0.47 o
  -1  -7   2        377.46        367.08         4.72 o
   0  -7   2        110.83        106.75         1.48 o
   1  -7   2         13.67         12.68         0.44 o
   2  -7   2          8.70          8.78         0.38 o
   3  -7   2         82.24         87.37         2.53 o
   4  -7   2         42.86         44.13         2.01 o
  -9  -6   2         86.90         92.26         1.17 o
  -8  -6   2         39.64         39.49         0.56 o
  -7  -6   2         53.43         52.08         0.65 o
  -6  -6   2          0.02          0.01         0.11 o
  -5  -6   2         28.15         33.44         0.44 o
  -4  -6   2          2.99          2.05         0.16 o
  -3  -6   2         23.48         19.70         0.34 o
  -2  -6   2        252.22        234.89         3.98 o
  -1  -6   2        110.99        112.92         1.24 o
   0  -6   2        121.13        111.89         1.19 o
   1  -6   2         87.45         89.36         1.52 o
   2  -6   2         48.98         48.32         1.06 o
   3  -6   2        212.44        211.17         3.16 o
   4  -6   2          8.24          6.67         0.37 o
   5  -6   2          2.39          3.40         0.72 o
  -9  -5   2          0.65          0.36         0.27 o
  -8  -5   2         48.14         47.55         0.83 o
  -7  -5   2          0.22          0.26         0.20 o
  -6  -5   2          7.45          7.30         0.27 o
  -5  -5   2         93.68         91.73         0.89 o
  -4  -5   2          1.00          0.56         0.11 o
  -3  -5   2        254.56        257.22         2.48 o
  -2  -5   2         23.95         20.82         0.35 o
  -1  -5   2        172.73        168.44         1.98 o
   0  -5   2        186.57        188.34         1.82 o
   1  -5   2         66.08         59.22         0.94 o
   2  -5   2        111.33        111.15         1.86 o
   3  -5   2        102.75        100.71         2.00 o
   4  -5   2        187.09        186.47         4.25 o
   5  -5   2         22.19         19.03         0.74 o
   6  -5   2         22.14         25.72         1.53 o
  -9  -4   2          5.91          3.57         0.85 o
  -8  -4   2         22.18         23.36         0.40 o
  -7  -4   2         40.88         41.50         0.58 o
  -6  -4   2         44.70         44.54         0.54 o
  -5  -4   2          0.38          0.15         0.13 o
  -4  -4   2         92.15         80.83         1.02 o
  -3  -4   2          0.01          0.12         0.07 o
  -2  -4   2        111.63         91.87         0.79 o
  -1  -4   2          0.29          0.43         0.13 o
   0  -4   2       1915.99       2109.33        25.32 o
   1  -4   2       1669.48       1754.21        20.82 o
   2  -4   2          0.09          0.51         0.20 o
   3  -4   2         51.99         50.28         1.16 o
   4  -4   2         31.60         29.20         0.49 o
   5  -4   2         23.13         22.75         0.52 o
   6  -4   2         56.00         61.00         1.51 o
  -9  -3   2          0.11         -0.17         0.30 o
  -8  -3   2         83.43         88.51         2.06 o
  -7  -3   2         62.87         62.57         1.26 o
  -6  -3   2         35.31         37.55         0.45 o
  -5  -3   2         30.43         27.61         0.36 o
  -4  -3   2         66.36         63.69         0.93 o
  -3  -3   2        126.90        100.13         1.73 o
  -2  -3   2          3.92          3.62         0.11 o
  -1  -3   2        130.63        132.28         0.98 o
   0  -3   2          0.45          0.84         0.13 o
   1  -3   2        296.23        314.41         2.63 o
   2  -3   2        114.81        128.67         1.13 o
   3  -3   2        575.39        581.92         5.58 o
   4  -3   2         68.83         62.13         1.02 o
   5  -3   2          2.28          1.83         0.16 o
   6  -3   2          0.08          0.11         0.36 o
   7  -3   2         10.52         12.74         0.99 o
  -9  -2   2          0.48          0.16         0.41 o
  -8  -2   2          3.92          4.54         0.55 o
  -7  -2   2          3.36          3.25         0.39 o
  -6  -2   2        202.91        206.97         2.76 o
  -5  -2   2        270.97        262.31         2.96 o
  -4  -2   2        133.48        137.50         1.11 o
  -3  -2   2          8.86          9.89         0.26 o
  -2  -2   2       3034.01       3210.29        40.85 o
  -1  -2   2          2.49          4.75         0.08 o
   0  -2   2        543.07        602.12         5.18 o
   1  -2   2        144.81        157.53         1.28 o
   2  -2   2        337.89        345.04         2.90 o
   3  -2   2        125.64        119.59         1.14 o
   4  -2   2         26.47         24.26         0.47 o
   5  -2   2        282.88        273.50         2.97 o
   6  -2   2         71.03         65.52         1.39 o
   7  -2   2         52.26         61.27         1.37 o
   8  -2   2         12.59         13.21         1.10 o
  -9  -1   2         37.81         43.05         1.28 o
  -8  -1   2         14.20         16.33         0.77 o
  -7  -1   2          0.18          0.34         0.35 o
  -6  -1   2        268.19        258.32         4.79 o
  -5  -1   2         58.17         54.47         0.46 o
  -4  -1   2         54.47         44.96         0.43 o
  -3  -1   2       2138.55       2246.56        26.41 o
  -2  -1   2       2692.39       2738.46        42.73 o
  -1  -1   2         99.20         94.64         1.06 o
   0  -1   2        727.00        787.15         6.89 o
   1  -1   2        541.14        511.61         4.24 o
   2  -1   2        694.65        675.56         6.02 o
   3  -1   2        388.33        465.33         3.97 o
   4  -1   2        932.07        994.81        10.97 o
   5  -1   2        154.90        146.76         1.97 o
   6  -1   2         43.01         40.41         1.10 o
   7  -1   2         38.08         35.66         1.11 o
   8  -1   2         54.30         54.22         1.40 o
  -8   0   2          3.67          4.38         0.67 o
  -7   0   2         92.19         95.54         1.67 o
  -6   0   2         14.80         16.42         1.02 o
  -5   0   2         82.77         78.84         1.32 o
  -4   0   2         63.01         50.96         0.78 o
  -3   0   2         37.98         44.67         0.39 o
  -2   0   2        120.83        125.50         1.28 o
  -1   0   2       1092.28       1084.95        10.21 o
   0   0   2        822.58        835.20         7.99 o
   1   0   2       1558.83       1647.99        17.25 o
   2   0   2         90.39         78.97         0.96 o
   3   0   2       2451.78       2735.00        33.99 o
   4   0   2          4.88          0.96         0.11 o
   5   0   2          5.77          8.54         0.46 o
   6   0   2         26.76         25.04         0.83 o
   7   0   2         93.24         85.74         1.78 o
   8   0   2          0.65          1.28         0.53 o
   9   0   2         23.06         25.21         1.17 o
  -8   1   2          0.46          0.83         0.48 o
  -7   1   2         71.68         73.82         1.51 o
  -6   1   2         19.55         20.49         0.71 o
  -5   1   2          8.31          9.29         0.69 o
  -4   1   2        377.24        363.25         4.11 o
  -3   1   2         72.49         69.23         0.97 o
  -2   1   2         52.90         44.44         0.83 o
  -1   1   2       4006.45       4339.16        60.84 o
   0   1   2       2714.32       2965.65        36.68 o
   1   1   2         78.55         78.87         0.97 o
   2   1   2       5287.97       5597.27        84.40 o
   3   1   2       1952.05       2039.97        23.25 o
   4   1   2        208.26        226.35         3.53 o
   5   1   2         23.89         23.31         0.28 o
   6   1   2        427.24        443.13         8.76 o
   7   1   2         97.86        103.30         1.60 o
   8   1   2          2.62          2.76         0.43 o
   9   1   2         25.58         28.09         1.19 o
  -7   2   2         37.34         43.35         1.58 o
  -6   2   2         29.22         28.94         0.97 o
  -5   2   2         32.53         30.49         1.06 o
  -4   2   2         30.92         30.83         0.77 o
  -3   2   2         25.38         21.98         0.56 o
  -2   2   2        188.70        158.62         1.29 o
  -1   2   2        269.98        298.57         2.62 o
   0   2   2      12595.39      13654.32       274.06 o
   1   2   2      11441.93      12324.45       261.22 o
   2   2   2       2984.42       3356.58        43.42 o
   3   2   2        546.97        573.51         4.89 o
   4   2   2        289.98        293.68         3.09 o
   5   2   2         91.69         94.21         1.21 o
   6   2   2         87.66         94.38         1.20 o
   7   2   2         95.19         95.24         3.17 o
   8   2   2         51.60         52.43         1.47 o
   9   2   2         19.11         16.44         0.67 o
  -7   3   2         35.06         35.84         1.20 o
  -6   3   2         13.46         12.09         0.74 o
  -5   3   2          1.37          0.69         0.45 o
  -4   3   2         26.00         21.08         0.47 o
  -3   3   2        578.15        562.25         8.41 o
  -2   3   2          8.42         16.61         0.32 o
  -1   3   2          0.96          1.65         0.23 o
   0   3   2        463.05        515.01         4.49 o
   1   3   2        264.76        293.47         3.57 o
   2   3   2        105.94        101.39         0.77 o
   3   3   2          0.71          2.97         0.16 o
   4   3   2       1272.04       1386.92        14.96 o
   5   3   2         86.34         83.90         0.74 o
   6   3   2          0.58          0.75         0.20 o
   7   3   2          1.83          1.98         0.13 o
   8   3   2         72.03         74.90         1.44 o
   9   3   2          5.08          6.07         0.50 o
  -6   4   2         31.68         31.45         1.20 o
  -5   4   2         27.49         30.10         1.17 o
  -4   4   2         59.11         48.39         1.15 o
  -3   4   2         80.15         81.41         1.42 o
  -2   4   2         91.68         86.42         1.04 o
  -1   4   2        122.81        131.03         1.47 o
   0   4   2        264.28        300.35         2.82 o
   1   4   2         42.05         38.72         1.71 o
   2   4   2        366.05        332.55         6.35 o
   3   4   2       1317.92       1398.19        14.79 o
   4   4   2       1542.72       1759.47        22.82 o
   5   4   2         98.27         87.48         0.80 o
   6   4   2        755.92        767.33         7.86 o
   7   4   2          6.60          6.28         0.27 o
   8   4   2        210.88        212.13         4.47 o
   9   4   2          4.04          3.39         0.37 o
  -5   5   2         19.55         19.34         0.89 o
  -4   5   2         12.30          7.84         0.48 o
  -3   5   2         24.42         29.46         1.13 o
  -2   5   2         50.50         41.45         0.72 o
  -1   5   2        130.80        113.35         1.61 o
   0   5   2         31.88         22.52         0.46 o
   1   5   2        206.62        211.09         2.14 o
   2   5   2         12.89         10.01         0.24 o
   3   5   2         75.94         77.57         1.07 o
   4   5   2          9.18         15.04         0.28 o
   5   5   2        122.13        119.31         1.10 o
   6   5   2         15.81         18.71         0.43 o
   7   5   2        268.60        266.91         2.90 o
   8   5   2         19.27         20.11         0.42 o
   9   5   2          4.71          4.55         0.48 o
  -5   6   2          2.85          4.26         0.66 o
  -4   6   2         27.48         26.57         1.07 o
  -3   6   2          0.28          1.37         0.25 o
  -2   6   2         47.66         39.52         1.01 o
  -1   6   2         10.86          8.53         0.38 o
   0   6   2         32.35         31.88         0.67 o
   1   6   2        165.64        163.14         1.61 o
   2   6   2        151.33        173.43         2.20 o
   3   6   2        351.04        370.24         6.66 o
   4   6   2        274.80        294.03         3.42 o
   5   6   2          4.39          4.25         0.28 o
   6   6   2        928.67        950.20        10.46 o
   7   6   2          2.96          2.93         0.24 o
   8   6   2          3.14          3.76         0.26 o
   9   6   2         23.96         23.75         0.49 o
  -4   7   2          8.80          7.99         0.88 o
  -3   7   2         39.50         39.68         1.58 o
  -2   7   2          2.41          1.13         0.28 o
  -1   7   2         45.92         52.49         1.13 o
   0   7   2         36.82         34.37         0.66 o
   1   7   2          0.16          0.28         0.22 o
   2   7   2         10.06          8.75         0.37 o
   3   7   2          1.46          1.01         0.20 o
   4   7   2          7.61          9.91         0.58 o
   5   7   2          7.33          6.63         0.22 o
   6   7   2         16.73         17.06         0.44 o
   7   7   2         22.46         18.49         0.47 o
   8   7   2        171.62        156.05         2.59 o
   9   7   2          0.14          0.35         0.19 o
  -2   8   2         40.65         41.52         1.38 o
  -1   8   2         24.71         20.52         0.81 o
   0   8   2          1.39          2.10         0.31 o
   1   8   2        112.66        114.30         1.98 o
   2   8   2          0.69          0.88         0.25 o
   3   8   2        181.83        181.72         3.74 o
   4   8   2         13.40         13.57         0.40 o
   5   8   2          0.06          0.14         0.13 o
   6   8   2         13.24         12.59         0.36 o
   7   8   2          0.03          0.15         0.17 o
   8   8   2         35.64         26.67         0.53 o
   9   8   2          0.02          0.70         0.28 o
  -1   9   2          0.20          0.24         0.28 o
   0   9   2          2.23          1.08         0.36 o
   1   9   2         66.35         58.75         1.31 o
   2   9   2          7.13          6.74         0.53 o
   3   9   2          0.50          0.36         0.20 o
   4   9   2          0.18          0.10         0.14 o
   5   9   2         75.95         71.17         2.06 o
   6   9   2          1.73          0.72         0.22 o
   7   9   2          1.82          1.38         0.19 o
   8   9   2          3.94          2.88         0.38 o
   1  10   2          0.12          0.01         0.22 o
   2  10   2          1.09          1.46         0.30 o
   3  10   2         10.06         12.39         1.11 o
   4  10   2          0.19          0.28         0.23 o
   5  10   2         19.58         19.66         0.62 o
   6  10   2         12.63         14.37         1.04 o
   7  10   2          1.00          0.34         0.25 o
  -5 -10   3          0.21         -0.19         0.31 o
  -4 -10   3         10.41         10.85         1.45 o
  -3 -10   3          0.64          0.40         0.39 o
  -2 -10   3          5.12          6.38         0.87 o
  -7  -9   3          7.17          7.26         0.59 o
  -6  -9   3         27.64         30.01         0.94 o
  -5  -9   3          7.99          8.29         0.76 o
  -4  -9   3          3.69          2.98         0.48 o
  -3  -9   3        473.55        470.07        15.89 o
  -2  -9   3         65.84         66.06         2.68 o
  -1  -9   3          0.45          0.44         0.17 o
   0  -9   3         22.39         22.44         0.71 o
   1  -9   3          8.36         10.67         0.66 o
  -8  -8   3          0.92          0.37         0.29 o
  -7  -8   3          5.36          6.99         0.55 o
  -6  -8   3         33.13         36.43         0.80 o
  -5  -8   3          0.09          0.46         0.28 o
  -4  -8   3         54.35         56.26         1.29 o
  -3  -8   3        190.06        177.74         8.77 o
  -2  -8   3          0.02          0.11         0.20 o
  -1  -8   3         69.22         63.14         1.92 o
   0  -8   3         22.30         20.91         0.53 o
   1  -8   3          6.89          7.38         0.46 o
   2  -8   3         14.62         14.37         0.77 o
  -8  -7   3          0.86          0.24         0.27 o
  -7  -7   3        104.19         97.87         1.26 o
  -6  -7   3        514.35        475.60         8.59 o
  -5  -7   3         24.24         26.44         0.77 o
  -4  -7   3         84.85         84.86         1.59 o
  -3  -7   3         17.29         15.76         0.88 o
  -2  -7   3        186.58        174.31         4.82 o
  -1  -7   3         46.38         44.90         0.68 o
   0  -7   3         89.78         87.64         1.12 o
   1  -7   3        122.17        120.46         1.99 o
   2  -7   3         13.22         12.74         0.51 o
   3  -7   3          6.07          8.47         0.43 o
   4  -7   3          1.60          1.27         0.30 o
  -9  -6   3          0.12          0.37         0.25 o
  -8  -6   3        107.26        105.65         1.23 o
  -7  -6   3         17.88         16.34         0.34 o
  -6  -6   3         55.85         46.06         0.53 o
  -5  -6   3        106.66         94.86         0.89 o
  -4  -6   3        782.62        779.65         7.55 o
  -3  -6   3         19.93         19.30         0.37 o
  -2  -6   3         54.72         50.77         0.60 o
  -1  -6   3         19.04         18.84         0.39 o
   0  -6   3        270.56        273.92         4.61 o
   1  -6   3         72.10         65.25         1.02 o
   2  -6   3          2.51          2.44         0.32 o
   3  -6   3          3.65          2.78         0.28 o
   4  -6   3          7.96          6.56         0.35 o
   5  -6   3         37.76         47.73         1.64 o
  -9  -5   3         21.10         23.88         0.71 o
  -8  -5   3         13.79         10.99         0.36 o
  -7  -5   3         19.87         22.08         0.42 o
  -6  -5   3          2.06          1.92         0.25 o
  -5  -5   3         56.46         60.85         0.64 o
  -4  -5   3        141.22        142.57         1.31 o
  -3  -5   3         18.15         19.87         0.33 o
  -2  -5   3        537.95        549.67         4.88 o
  -1  -5   3        127.40        120.24         1.08 o
   0  -5   3        130.04        107.37         1.23 o
   1  -5   3          2.45          3.46         0.27 o
   2  -5   3          2.16          2.56         0.31 o
   3  -5   3         72.47         71.54         1.16 o
   4  -5   3          8.57          8.94         0.49 o
   5  -5   3          0.03          0.30         0.19 o
   6  -5   3         26.69         26.81         1.31 o
  -9  -4   3          6.37          6.93         0.48 o
  -8  -4   3         53.35         54.99         0.99 o
  -7  -4   3         12.06         12.90         0.31 o
  -6  -4   3        379.82        394.63         3.88 o
  -5  -4   3         30.37         30.72         0.46 o
  -4  -4   3         24.73         27.62         0.45 o
  -3  -4   3        616.27        653.49         5.79 o
  -2  -4   3       1015.06       1070.82        16.20 o
  -1  -4   3         13.71         17.77         0.29 o
   0  -4   3        444.20        456.97         5.72 o
   1  -4   3         50.24         50.75         0.56 o
   2  -4   3        936.25        917.58        11.11 o
   3  -4   3         23.12         22.43         0.73 o
   4  -4   3        383.08        369.87         8.72 o
   5  -4   3         35.41         34.63         1.04 o
   6  -4   3          0.01          0.12         0.43 o
  -9  -3   3          3.03          2.21         1.28 o
  -8  -3   3         10.04         10.49         0.58 o
  -7  -3   3          2.34          2.51         0.15 o
  -6  -3   3         50.27         54.01         0.92 o
  -5  -3   3         74.14         80.67         1.62 o
  -4  -3   3         63.07         84.70         1.83 o
  -3  -3   3          0.77          5.96         0.25 o
  -2  -3   3         71.62         83.03         0.90 o
  -1  -3   3         98.06        104.25         0.89 o
   0  -3   3        343.70        379.53         3.20 o
   1  -3   3        233.93        226.02         1.94 o
   2  -3   3        292.76        270.89         2.33 o
   3  -3   3         55.15         51.76         0.65 o
   4  -3   3        398.15        402.47         3.90 o
   5  -3   3         91.75         91.02         1.08 o
   6  -3   3         18.85         18.32         0.87 o
   7  -3   3          3.38          2.59         0.75 o
  -9  -2   3          3.93          3.52         0.49 o
  -8  -2   3        183.54        198.72         4.90 o
  -7  -2   3        120.94        123.83         2.47 o
  -6  -2   3          0.50          0.31         0.12 o
  -5  -2   3          0.31          0.16         0.12 o
  -4  -2   3        719.98        773.63         7.29 o
  -3  -2   3        924.24       1058.52        10.78 o
  -2  -2   3       2172.59       2511.45        33.26 o
  -1  -2   3       2760.35       2980.73        46.54 o
   0  -2   3        868.96        916.70         8.60 o
   1  -2   3        250.21        261.99         2.33 o
   2  -2   3          5.22          5.42         0.20 o
   3  -2   3          1.97          2.00         0.18 o
   4  -2   3        400.82        398.98         3.67 o
   5  -2   3        161.17        147.37         2.61 o
   6  -2   3          0.37          0.02         0.32 o
   7  -2   3         58.92         59.23         2.02 o
   8  -2   3          1.25          0.91         0.54 o
  -8  -1   3         24.92         26.06         0.84 o
  -7  -1   3        145.33        149.41         2.39 o
  -6  -1   3        612.26        612.77         9.94 o
  -5  -1   3        254.20        254.52         5.14 o
  -4  -1   3        405.54        400.27         4.53 o
  -3  -1   3        280.25        276.99         2.66 o
  -2  -1   3       1705.39       1775.81        19.43 o
  -1  -1   3         37.37         39.13         0.50 o
   0  -1   3         18.40         25.16         0.60 o
   1  -1   3       2254.23       2433.56        28.91 o
   2  -1   3        834.67        817.09         7.64 o
   3  -1   3        107.78        111.37         1.55 o
   4  -1   3          0.14          0.14         0.08 o
   5  -1   3         14.00         16.48         0.24 o
   6  -1   3          0.54          0.30         0.39 o
   7  -1   3          4.36          7.16         0.57 o
   8  -1   3          6.30          6.43         0.64 o
  -8   0   3          2.93          3.28         0.60 o
  -7   0   3          0.17          0.50         0.37 o
  -6   0   3        186.06        178.93         2.54 o
  -5   0   3        276.29        270.78         5.22 o
  -4   0   3          2.08          1.18         0.12 o
  -3   0   3         11.13         14.13         0.27 o
  -2   0   3         95.23         78.80         1.05 o
  -1   0   3       3152.71       3268.66        42.09 o
   0   0   3         30.70         24.75         0.31 o
   1   0   3         15.76         11.92         0.31 o
   2   0   3         60.58         69.65         0.66 o
   3   0   3        107.50        127.52         1.26 o
   4   0   3        221.04        196.29         1.71 o
   5   0   3          9.00          5.75         0.15 o
   6   0   3        225.43        204.10         4.01 o
   7   0   3        199.40        178.86         2.46 o
   8   0   3         18.76         14.97         0.79 o
   9   0   3          2.28          2.12         0.60 o
  -8   1   3         37.23         41.20         1.65 o
  -7   1   3          5.07          5.37         0.54 o
  -6   1   3        199.55        205.60         2.91 o
  -5   1   3         22.96         21.30         0.83 o
  -4   1   3         73.99         72.07         1.27 o
  -3   1   3         12.55         18.86         0.36 o
  -2   1   3        103.52         93.68         1.52 o
  -1   1   3        619.77        705.79         6.32 o
   0   1   3       2419.30       2567.66        30.83 o
   1   1   3       1527.76       1599.43        16.88 o
   2   1   3          0.21          3.41         0.18 o
   3   1   3       2442.74       2506.23        30.62 o
   4   1   3        105.66        108.77         1.10 o
   5   1   3          5.09          5.84         0.21 o
   6   1   3         23.89         24.39         0.47 o
   7   1   3        120.71        105.93         2.45 o
   8   1   3         91.37         86.44         2.64 o
   9   1   3         13.10         14.15         0.72 o
  -7   2   3         78.72         85.31         2.51 o
  -6   2   3         59.96         62.85         1.96 o
  -5   2   3         10.37          9.83         0.61 o
  -4   2   3          0.55          0.38         0.12 o
  -3   2   3        111.80         99.10         0.97 o
  -2   2   3        538.51        562.24         6.13 o
  -1   2   3       1044.59       1112.12        14.06 o
   0   2   3       2735.03       2865.85        35.73 o
   1   2   3       2480.22       2568.93        46.95 o
   2   2   3        405.79        373.56         3.47 o
   3   2   3        270.84        259.64         2.39 o
   4   2   3        231.16        238.66         2.42 o
   5   2   3        165.19        143.55         2.25 o
   6   2   3          0.02          0.08         0.11 o
   7   2   3         14.25         14.00         0.71 o
   8   2   3          0.43          0.41         0.31 o
   9   2   3          3.57          3.26         0.55 o
  -7   3   3         15.09         16.82         1.00 o
  -6   3   3          3.03          3.81         0.67 o
  -5   3   3         95.04         94.37         2.93 o
  -4   3   3         22.66         23.49         0.49 o
  -3   3   3        435.55        461.52         8.14 o
  -2   3   3          1.00          1.37         0.26 o
  -1   3   3        175.56        196.78         2.76 o
   0   3   3        218.74        204.33         2.31 o
   1   3   3        921.56       1006.19         9.69 o
   2   3   3          1.87          2.12         0.10 o
   3   3   3        244.50        215.59         2.56 o
   4   3   3        532.77        562.82         6.51 o
   5   3   3        282.18        262.59         5.20 o
   6   3   3         90.58         90.32         1.50 o
   7   3   3          1.48          1.28         0.16 o
   8   3   3          4.58          3.63         0.17 o
   9   3   3          0.38          0.54         0.36 o
  -6   4   3          0.20          0.41         0.58 o
  -5   4   3         39.06         39.99         1.33 o
  -4   4   3          7.48          4.86         0.30 o
  -3   4   3          8.28          9.10         0.84 o
  -2   4   3         37.30         38.82         0.77 o
  -1   4   3        672.33        709.93         8.41 o
   0   4   3        272.24        278.36         2.39 o
   1   4   3          0.32          0.23         0.11 o
   2   4   3        231.03        222.22         4.87 o
   3   4   3         18.79         21.19         0.37 o
   4   4   3        968.27       1048.60        14.42 o
   5   4   3         16.67         15.45         0.51 o
   6   4   3         35.95         33.27         0.57 o
   7   4   3         90.20         84.66         0.93 o
   8   4   3          9.78          9.60         0.34 o
   9   4   3          4.69          6.37         0.57 o
  -5   5   3         10.85         10.92         0.89 o
  -4   5   3         38.66         36.69         1.38 o
  -3   5   3        257.52        240.39         5.14 o
  -2   5   3         17.44         13.14         0.43 o
  -1   5   3          5.28          5.35         0.34 o
   0   5   3         10.84          8.65         0.52 o
   1   5   3         33.35         28.07         0.43 o
   2   5   3        215.79        214.38         2.96 o
   3   5   3          0.06          0.04         0.15 o
   4   5   3         35.56         32.73         0.63 o
   5   5   3        149.42        150.64         1.41 o
   6   5   3        624.52        644.02         6.58 o
   7   5   3         33.07         30.99         0.52 o
   8   5   3         14.09         13.15         0.56 o
   9   5   3          6.22          6.28         0.40 o
  -5   6   3          3.63          2.04         0.71 o
  -4   6   3          4.50          4.84         0.33 o
  -3   6   3          2.62          4.05         0.32 o
  -2   6   3         55.09         46.19         0.84 o
  -1   6   3         59.73         60.31         1.20 o
   0   6   3         24.71         22.90         0.78 o
   1   6   3         40.08         39.07         0.61 o
   2   6   3        201.02        207.34         4.52 o
   3   6   3         49.64         50.46         1.37 o
   4   6   3         22.42         23.79         0.47 o
   5   6   3         28.33         30.50         0.60 o
   6   6   3        916.58        920.94        15.52 o
   7   6   3        565.94        575.06         5.89 o
   8   6   3          9.21          8.03         0.37 o
   9   6   3          2.13          2.01         0.29 o
  -4   7   3         26.99         37.70         2.19 o
  -3   7   3          0.22          0.04         0.26 o
  -2   7   3         56.19         50.02         1.35 o
  -1   7   3        152.49        137.35         2.66 o
   0   7   3         61.03         61.54         0.98 o
   1   7   3          2.74          3.96         0.29 o
   2   7   3         56.36         55.01         1.65 o
   3   7   3          6.63          6.24         0.52 o
   4   7   3        241.83        248.20         4.34 o
   5   7   3         73.14         69.68         1.17 o
   6   7   3          4.68          6.42         0.27 o
   7   7   3        112.51        110.46         1.22 o
   8   7   3        453.34        425.89         4.49 o
   9   7   3          9.36         10.53         0.51 o
  -2   8   3          6.56          8.66         0.44 o
  -1   8   3          4.27          5.42         0.44 o
   0   8   3        209.89        202.13         3.57 o
   1   8   3        180.04        176.66         2.10 o
   2   8   3         35.37         34.86         1.08 o
   3   8   3          9.90          8.89         0.42 o
   4   8   3         31.39         30.55         1.10 o
   5   8   3         22.14         21.91         0.56 o
   6   8   3         13.90         13.18         0.45 o
   7   8   3          0.74          0.79         0.14 o
   8   8   3        176.07        170.61         4.52 o
   9   8   3         12.11         12.56         0.50 o
  -1   9   3          2.35          1.86         0.58 o
   0   9   3          4.85          2.45         0.84 o
   1   9   3          4.08          3.81         0.36 o
   2   9   3         17.65         18.16         0.62 o
   3   9   3         27.43         25.73         0.85 o
   4   9   3         14.77         14.79         0.71 o
   5   9   3          1.18          0.50         0.20 o
   6   9   3         39.60         40.71         1.28 o
   7   9   3          1.87          1.95         0.45 o
   8   9   3         31.00         30.00         0.69 o
   1  10   3          1.17          0.41         0.28 o
   2  10   3         71.98         72.47         2.04 o
   3  10   3         28.02         26.12         1.14 o
   4  10   3          0.76          0.92         0.21 o
   5  10   3          0.21          0.08         0.32 o
   6  10   3         27.55         25.90         1.09 o
   7  10   3          0.03         -0.27         0.27 o
  -5 -10   4         20.60         22.19         1.06 o
  -4 -10   4          1.55          1.25         0.49 o
  -3 -10   4         89.23         90.69         4.28 o
  -2 -10   4          4.44          3.32         0.61 o
  -7  -9   4          9.36          8.50         0.74 o
  -6  -9   4          5.45          7.37         0.53 o
  -5  -9   4          8.26          7.54         0.63 o
  -4  -9   4         32.34         36.15         1.12 o
  -3  -9   4         72.57         72.04         2.20 o
  -2  -9   4         32.93         33.61         1.16 o
  -1  -9   4          5.15          4.59         0.31 o
   0  -9   4          1.44          0.89         0.24 o
  -8  -8   4          2.02          2.59         0.46 o
  -7  -8   4          0.01          0.33         0.30 o
  -6  -8   4          0.17          0.23         0.28 o
  -5  -8   4         36.75         33.50         1.27 o
  -4  -8   4         53.23         53.30         1.89 o
  -3  -8   4         16.66         13.88         1.33 o
  -2  -8   4         16.23         14.17         0.56 o
  -1  -8   4        326.08        315.49         7.00 o
   0  -8   4         13.47         12.96         0.53 o
   1  -8   4          4.32          3.72         0.36 o
   2  -8   4          6.10          5.83         0.41 o
  -8  -7   4         18.42         17.03         0.68 o
  -7  -7   4         70.76         69.80         1.74 o
  -6  -7   4          3.56          2.11         0.39 o
  -5  -7   4          0.42          0.25         0.30 o
  -4  -7   4          8.14          6.01         0.50 o
  -3  -7   4        126.46        122.76         2.35 o
  -2  -7   4          0.41          0.93         0.22 o
  -1  -7   4        292.21        283.39         4.44 o
   0  -7   4         36.51         36.01         0.61 o
   1  -7   4         94.48         92.36         1.41 o
   2  -7   4          2.13          2.05         0.31 o
   3  -7   4         55.15         58.90         1.45 o
  -8  -6   4          0.64          0.16         0.24 o
  -7  -6   4          6.25          5.88         0.19 o
  -6  -6   4          3.15          3.41         0.18 o
  -5  -6   4          8.80          8.42         0.43 o
  -4  -6   4          0.83          1.32         0.43 o
  -3  -6   4         46.36         44.40         1.38 o
  -2  -6   4        384.19        368.37         5.78 o
  -1  -6   4        293.97        282.88         4.00 o
   0  -6   4          3.41          4.03         0.26 o
   1  -6   4        708.20        679.58        10.08 o
   2  -6   4          5.18          4.93         0.31 o
   3  -6   4         38.47         40.26         0.84 o
   4  -6   4         21.36         20.72         0.72 o
  -9  -5   4         45.36         53.47         0.91 o
  -8  -5   4          2.96          3.45         0.33 o
  -7  -5   4         78.61         80.24         0.85 o
  -6  -5   4          0.31          0.77         0.17 o
  -5  -5   4        150.02        142.76         1.31 o
  -4  -5   4        126.14        131.79         1.79 o
  -3  -5   4         49.50         44.14         0.99 o
  -2  -5   4         14.54         11.77         0.45 o
  -1  -5   4        145.43        131.36         2.25 o
   0  -5   4          7.70          6.08         0.27 o
   1  -5   4        585.81        572.74         6.90 o
   2  -5   4         73.54         68.74         0.90 o
   3  -5   4          0.42          0.60         0.22 o
   4  -5   4        191.84        196.18         2.51 o
   5  -5   4         70.29         80.03         1.31 o
  -9  -4   4         37.00         41.01         1.38 o
  -8  -4   4         33.92         39.40         0.69 o
  -7  -4   4          0.41          0.93         0.18 o
  -6  -4   4          2.79          2.61         0.21 o
  -5  -4   4         50.35         58.24         1.29 o
  -4  -4   4          0.01          0.48         0.10 o
  -3  -4   4          2.33          1.72         0.24 o
  -2  -4   4        685.85        750.01         9.16 o
  -1  -4   4         26.51         22.54         0.29 o
   0  -4   4        159.82        164.15         1.45 o
   1  -4   4          1.32          1.21         0.18 o
   2  -4   4         25.57         23.31         0.49 o
   3  -4   4       1434.44       1455.99        17.01 o
   4  -4   4        582.04        590.42         6.21 o
   5  -4   4          2.01          2.35         0.39 o
   6  -4   4          3.55          4.33         0.88 o
  -9  -3   4         10.11         10.88         0.68 o
  -8  -3   4          0.43          0.50         0.32 o
  -7  -3   4          4.07          4.26         0.22 o
  -6  -3   4         99.44        101.03         1.81 o
  -5  -3   4        117.44        112.84         1.20 o
  -4  -3   4          2.57          0.71         0.11 o
  -3  -3   4        186.79        166.10         1.24 o
  -2  -3   4        255.25        288.45         3.05 o
  -1  -3   4         34.09         33.23         0.55 o
   0  -3   4        667.33        677.64         6.98 o
   1  -3   4         39.60         47.31         0.74 o
   2  -3   4         94.66         94.25         0.98 o
   3  -3   4        148.21        143.85         1.48 o
   4  -3   4        172.12        168.36         1.94 o
   5  -3   4        131.85        130.93         2.08 o
   6  -3   4          5.67          5.54         1.48 o
   7  -3   4        179.12        212.25         3.49 o
  -9  -2   4         10.83         12.83         0.88 o
  -8  -2   4        177.93        184.49         5.37 o
  -7  -2   4         13.11         12.89         0.22 o
  -6  -2   4        113.42        112.97         2.00 o
  -5  -2   4          8.46          7.48         0.24 o
  -4  -2   4        131.79        149.41         1.48 o
  -3  -2   4        528.21        550.14         5.38 o
  -2  -2   4         13.11         21.92         0.32 o
  -1  -2   4       1292.25       1300.43        22.06 o
   0  -2   4       6356.55       7438.15       123.97 o
   1  -2   4       2134.22       2375.04        28.76 o
   2  -2   4        557.00        596.93         5.53 o
   3  -2   4         23.31         21.06         0.41 o
   4  -2   4         17.89         16.51         0.63 o
   5  -2   4        206.74        200.19         1.94 o
   6  -2   4         71.78         68.54         1.58 o
   7  -2   4          8.84         10.11         0.75 o
   8  -2   4          0.55         -0.10         0.46 o
  -8  -1   4        151.94        162.84         3.43 o
  -7  -1   4        220.50        225.34         4.26 o
  -6  -1   4        129.49        129.50         1.91 o
  -5  -1   4          7.37          8.26         0.21 o
  -4  -1   4         28.00         22.86         0.44 o
  -3  -1   4          1.56          1.20         0.15 o
  -2  -1   4         28.46         26.19         0.36 o
  -1  -1   4         93.68         86.95         0.72 o
   0  -1   4        500.33        524.51         4.30 o
   1  -1   4        211.20        202.28         2.28 o
   2  -1   4        265.60        295.80         2.94 o
   3  -1   4        410.93        395.45         3.36 o
   4  -1   4          0.35          0.10         0.13 o
   5  -1   4         81.30         83.67         0.85 o
   6  -1   4         36.24         31.39         0.85 o
   7  -1   4         19.97         23.71         1.15 o
   8  -1   4          2.14          1.39         0.65 o
  -8   0   4          0.00          0.30         0.36 o
  -7   0   4         28.11         29.61         0.98 o
  -6   0   4        776.04        814.24        13.96 o
  -5   0   4        242.41        235.93         3.70 o
  -4   0   4        393.61        388.52         3.84 o
  -3   0   4          1.20          1.85         0.30 o
  -2   0   4         39.27         25.51         0.34 o
  -1   0   4       1139.72       1198.40        13.17 o
   0   0   4       1194.53       1255.91        14.63 o
   1   0   4          4.80          2.75         0.17 o
   2   0   4        129.33        132.65         1.28 o
   3   0   4        423.05        410.32         3.71 o
   4   0   4        999.14       1023.29        12.29 o
   5   0   4        222.46        202.36         3.58 o
   6   0   4         34.52         23.12         0.99 o
   7   0   4        152.20        137.68         2.84 o
   8   0   4         57.60         66.58         1.65 o
  -8   1   4         35.47         40.10         1.55 o
  -7   1   4          3.86          4.69         0.54 o
  -6   1   4         30.06         29.42         0.97 o
  -5   1   4        458.17        459.21         5.81 o
  -4   1   4         23.60         21.83         0.35 o
  -3   1   4        317.81        294.96         2.45 o
  -2   1   4          3.77          1.78         0.19 o
  -1   1   4        305.86        288.30         2.34 o
   0   1   4        104.53        106.47         0.90 o
   1   1   4        210.31        199.81         1.54 o
   2   1   4        138.34        129.34         0.99 o
   3   1   4         32.72         47.74         0.61 o
   4   1   4        736.41        814.64         7.83 o
   5   1   4        104.50         94.61         1.72 o
   6   1   4         80.28         81.28         2.11 o
   7   1   4         70.69         60.25         1.66 o
   8   1   4         10.02          9.47         0.63 o
   9   1   4          3.24          2.39         0.80 o
  -7   2   4          6.43          7.24         0.75 o
  -6   2   4         51.20         53.85         1.28 o
  -5   2   4          8.13          8.18         0.69 o
  -4   2   4         56.92         50.68         0.93 o
  -3   2   4        112.35        112.16         1.30 o
  -2   2   4        363.38        348.15         4.16 o
  -1   2   4        103.84        102.24         1.18 o
   0   2   4         10.90         16.49         0.33 o
   1   2   4         14.57         17.52         0.24 o
   2   2   4        784.30        775.47         6.82 o
   3   2   4        539.28        583.11         6.45 o
   4   2   4        236.60        274.61         3.84 o
   5   2   4          2.39          0.50         0.14 o
   6   2   4         84.86         80.80         0.94 o
   7   2   4          0.01          0.14         0.10 o
   8   2   4         10.46         10.59         0.77 o
   9   2   4          2.07          1.56         0.49 o
  -7   3   4         10.24         11.96         1.03 o
  -6   3   4          4.28          4.52         0.67 o
  -5   3   4          8.25          7.92         0.72 o
  -4   3   4        144.27        142.17         3.91 o
  -3   3   4        244.95        240.43         2.30 o
  -2   3   4         41.16         38.04         0.98 o
  -1   3   4        375.56        395.14         5.04 o
   0   3   4       2842.45       3088.60        40.50 o
   1   3   4         10.98         11.83         0.27 o
   2   3   4        236.50        229.21         2.29 o
   3   3   4         47.52         45.85         0.62 o
   4   3   4        451.66        444.51         5.39 o
   5   3   4        166.29        181.33         2.95 o
   6   3   4        193.23        188.29         3.01 o
   7   3   4        135.63        135.49         2.57 o
   8   3   4         66.87         70.87         3.10 o
   9   3   4          0.23          0.41         0.29 o
  -6   4   4         31.38         35.63         1.41 o
  -5   4   4          5.05          5.61         0.83 o
  -4   4   4         14.15         13.86         0.53 o
  -3   4   4          0.26          0.90         0.24 o
  -2   4   4         89.33         83.65         0.96 o
  -1   4   4         94.16         95.60         1.32 o
   0   4   4        546.35        596.74         5.68 o
   1   4   4       1763.48       1977.43        26.70 o
   2   4   4       1008.31       1115.31        12.44 o
   3   4   4        417.97        396.09         5.10 o
   4   4   4         66.21         61.03         0.60 o
   5   4   4          2.94          2.75         0.22 o
   6   4   4          9.75          9.40         0.31 o
   7   4   4          5.44          6.14         0.25 o
   8   4   4         13.68         12.63         0.51 o
   9   4   4          4.56          3.60         0.39 o
  -5   5   4          3.02          3.35         0.63 o
  -4   5   4          0.12          0.26         0.28 o
  -3   5   4         18.35         16.06         0.62 o
  -2   5   4         96.82         92.76         2.51 o
  -1   5   4          0.04          0.80         0.22 o
   0   5   4         39.04         43.51         0.79 o
   1   5   4         43.77         47.28         0.63 o
   2   5   4         21.63         30.34         0.84 o
   3   5   4         91.43         99.97         1.58 o
   4   5   4        281.76        280.92         2.56 o
   5   5   4          2.51          3.89         0.19 o
   6   5   4         41.38         42.35         0.57 o
   7   5   4         11.65         10.64         0.30 o
   8   5   4          6.05          6.65         0.27 o
   9   5   4         54.98         55.90         1.68 o
  -4   6   4         35.43         36.85         1.78 o
  -3   6   4          4.82          4.66         0.30 o
  -2   6   4          9.03          6.61         0.35 o
  -1   6   4         26.66         26.68         0.66 o
   0   6   4          0.52          0.38         0.19 o
   1   6   4         83.03         81.66         0.95 o
   2   6   4         22.06         23.83         0.50 o
   3   6   4        199.87        205.08         4.09 o
   4   6   4        137.14        135.96         1.56 o
   5   6   4          0.02          0.30         0.12 o
   6   6   4        277.30        268.96         3.40 o
   7   6   4        302.15        317.18         4.35 o
   8   6   4          5.59          6.65         0.28 o
   9   6   4          0.35          0.56         0.22 o
  -3   7   4          6.77          4.90         0.39 o
  -2   7   4         24.11         23.28         0.69 o
  -1   7   4         64.15         60.62         1.42 o
   0   7   4         23.05         22.95         0.55 o
   1   7   4          0.52          1.07         0.25 o
   2   7   4          0.05          0.10         0.15 o
   3   7   4        198.88        199.49         2.35 o
   4   7   4         21.80         17.90         0.78 o
   5   7   4         12.90         12.23         1.80 o
   6   7   4         26.31         25.75         0.40 o
   7   7   4        155.23        154.28         1.72 o
   8   7   4          7.09          4.74         0.37 o
   9   7   4         12.84         13.53         0.47 o
  -2   8   4          8.25          7.40         0.50 o
  -1   8   4          0.28          0.55         0.27 o
   0   8   4          0.15         -0.01         0.22 o
   1   8   4          0.32          0.19         0.22 o
   2   8   4          3.40          2.54         0.28 o
   3   8   4         61.40         58.43         2.06 o
   4   8   4        107.98        112.55         2.18 o
   5   8   4         73.44         74.77         1.89 o
   6   8   4         52.52         54.49         0.57 o
   7   8   4         10.36         10.20         0.58 o
   8   8   4         65.21         62.40         2.46 o
   9   8   4          1.34          0.88         0.31 o
  -1   9   4          0.94          0.80         0.32 o
   0   9   4         10.05         10.47         0.47 o
   1   9   4         15.49         14.63         0.46 o
   2   9   4          0.18          0.35         0.25 o
   3   9   4         45.42         41.36         1.90 o
   4   9   4          0.13          0.11         0.16 o
   5   9   4          2.52          2.37         0.41 o
   6   9   4         61.38         60.63         1.08 o
   7   9   4          1.69          2.13         0.67 o
   8   9   4          6.84          8.20         0.46 o
   1  10   4         28.75         25.64         0.76 o
   2  10   4          0.41          0.55         0.26 o
   3  10   4         23.59         22.59         1.55 o
   4  10   4          2.94          1.71         0.52 o
   5  10   4         14.81         13.37         0.74 o
   6  10   4         19.12         18.18         1.35 o
   7  10   4         13.31         13.09         0.55 o
  -6  -9   5         34.54         39.30         1.18 o
  -5  -9   5          0.12          0.14         0.38 o
  -4  -9   5          2.88          3.37         0.51 o
  -3  -9   5          1.18          1.63         0.64 o
  -2  -9   5         21.29         21.55         1.09 o
  -1  -9   5         53.09         56.40         2.10 o
   0  -9   5         14.85         13.83         0.65 o
  -7  -8   5          2.40          3.75         0.46 o
  -6  -8   5          0.88          1.10         0.43 o
  -5  -8   5         40.86         43.28         1.26 o
  -4  -8   5          0.50          0.41         0.32 o
  -3  -8   5         35.39         34.71         0.90 o
  -2  -8   5         84.44         86.81         2.97 o
  -1  -8   5         17.87         16.31         0.47 o
   0  -8   5          0.73          1.02         0.27 o
   1  -8   5         14.94         15.87         0.92 o
   2  -8   5          0.15          0.01         0.22 o
  -8  -7   5          9.75         10.52         0.61 o
  -7  -7   5         34.81         38.66         0.99 o
  -6  -7   5         19.37         20.38         0.83 o
  -5  -7   5         38.88         40.32         0.86 o
  -4  -7   5        138.06        141.11         2.20 o
  -3  -7   5        272.16        272.30         4.58 o
  -2  -7   5        127.45        129.94         2.26 o
  -1  -7   5         70.81         69.10         1.65 o
   0  -7   5         62.43         62.12         1.21 o
   1  -7   5         34.05         35.14         0.70 o
   2  -7   5          1.61          1.51         0.28 o
   3  -7   5         12.92         12.60         0.46 o
  -8  -6   5         60.81         58.86         0.99 o
  -7  -6   5         12.50         11.33         0.68 o
  -6  -6   5          4.36          3.67         0.43 o
  -5  -6   5         58.24         61.56         1.02 o
  -4  -6   5          0.28          0.25         0.28 o
  -3  -6   5        912.83        939.03        13.32 o
  -2  -6   5        453.31        456.47         6.28 o
  -1  -6   5         40.60         36.84         0.85 o
   0  -6   5        341.86        342.69         3.47 o
   1  -6   5         60.85         63.27         0.96 o
   2  -6   5          5.48          5.77         0.33 o
   3  -6   5         80.45         79.54         1.61 o
   4  -6   5          8.82          8.71         0.37 o
  -8  -5   5          6.75          7.24         0.32 o
  -7  -5   5         54.17         48.05         0.59 o
  -6  -5   5        537.07        503.73         4.91 o
  -5  -5   5        218.75        189.05         1.84 o
  -4  -5   5         11.78         11.54         0.64 o
  -3  -5   5        213.99        215.54         2.65 o
  -2  -5   5         19.34         24.32         0.62 o
  -1  -5   5        256.15        250.76         2.16 o
   0  -5   5         24.57         23.59         0.66 o
   1  -5   5        303.86        289.94         3.18 o
   2  -5   5        567.29        565.25         6.03 o
   3  -5   5         27.30         27.65         0.61 o
   4  -5   5          6.68          7.46         0.39 o
   5  -5   5         11.29         11.75         0.42 o
  -9  -4   5          9.23          8.61         0.54 o
  -8  -4   5          0.03          0.12         0.15 o
  -7  -4   5          0.27          0.25         0.13 o
  -6  -4   5         51.95         61.93         0.84 o
  -5  -4   5        143.20        122.74         1.36 o
  -4  -4   5         60.63         50.16         0.59 o
  -3  -4   5        236.46        241.77         2.69 o
  -2  -4   5         82.52         97.50         1.29 o
  -1  -4   5        662.78        707.91         8.47 o
   0  -4   5         94.76         89.83         0.82 o
   1  -4   5         40.45         41.45         0.59 o
   2  -4   5        130.09        124.79         1.50 o
   3  -4   5         55.72         52.82         0.95 o
   4  -4   5          7.84          8.17         0.38 o
   5  -4   5        129.17        127.12         1.64 o
   6  -4   5          0.29          0.17         0.41 o
  -8  -3   5        106.46        113.89         3.21 o
  -7  -3   5         25.51         25.96         0.39 o
  -6  -3   5         63.28         63.44         1.78 o
  -5  -3   5          0.25          0.15         0.14 o
  -4  -3   5       1132.47       1220.15        13.17 o
  -3  -3   5          5.43          3.59         0.16 o
  -2  -3   5          0.51          0.16         0.18 o
  -1  -3   5        706.14        785.54         7.97 o
   0  -3   5       1278.69       1475.32        15.93 o
   1  -3   5        368.28        373.39         3.34 o
   2  -3   5        282.72        267.23         2.43 o
   3  -3   5        539.73        527.75         5.22 o
   4  -3   5        565.21        555.96         6.75 o
   5  -3   5         38.54         39.14         0.66 o
   6  -3   5          0.01         -0.14         0.17 o
   7  -3   5         53.97         58.27         2.06 o
  -8  -2   5         51.54         52.98         1.33 o
  -7  -2   5         58.23         63.04         1.12 o
  -6  -2   5          3.28          3.11         0.19 o
  -5  -2   5        162.51        155.61         2.99 o
  -4  -2   5         58.38         61.79         1.03 o
  -3  -2   5         96.01        104.29         1.44 o
  -2  -2   5        882.78        925.11         8.72 o
  -1  -2   5        300.10        329.29         3.40 o
   0  -2   5        145.05        111.38         1.37 o
   1  -2   5        594.44        691.86         7.63 o
   2  -2   5        145.95        153.40         1.31 o
   3  -2   5        259.33        261.32         2.41 o
   4  -2   5       1124.39       1135.04        12.60 o
   5  -2   5        121.63        123.06         1.40 o
   6  -2   5        160.08        163.33         2.44 o
   7  -2   5          1.16          0.87         0.42 o
  -8  -1   5        126.44        130.11         3.76 o
  -7  -1   5          0.11          0.18         0.30 o
  -6  -1   5        173.63        169.63         2.84 o
  -5  -1   5         85.44         85.19         1.54 o
  -4  -1   5        475.41        518.14         6.18 o
  -3  -1   5          0.20          0.89         0.15 o
  -2  -1   5         73.79         63.20         0.63 o
  -1  -1   5         12.79         16.78         0.24 o
   0  -1   5        800.07        901.23         8.48 o
   1  -1   5       1673.16       1835.25        20.64 o
   2  -1   5          2.08          0.51         0.16 o
   3  -1   5        204.38        209.28         1.71 o
   4  -1   5         96.93         94.19         1.46 o
   5  -1   5        316.70        313.72         3.61 o
   6  -1   5        520.27        525.93         8.16 o
   7  -1   5          3.68          3.88         0.56 o
   8  -1   5         10.61         13.27         0.76 o
  -8   0   5         39.40         42.28         1.42 o
  -7   0   5         36.53         33.46         4.24 o
  -6   0   5        406.64        433.52        10.35 o
  -5   0   5          0.40          0.25         0.14 o
  -4   0   5          7.25          5.23         0.21 o
  -3   0   5        742.77        779.39         7.55 o
  -2   0   5       4435.60       4977.58        74.83 o
  -1   0   5        232.40        220.66         1.82 o
   0   0   5       2869.51       3066.48        39.17 o
   1   0   5         21.10         18.80         0.35 o
   2   0   5       1320.34       1470.34        15.59 o
   3   0   5        397.36        406.40         4.01 o
   4   0   5         92.94         87.75         0.88 o
   5   0   5        306.22        307.05         4.52 o
   6   0   5        299.06        282.50         5.52 o
   7   0   5        105.17        109.54         4.19 o
   8   0   5        102.51        112.01         3.69 o
  -7   1   5         18.45         18.66         0.99 o
  -6   1   5         12.99         14.18         0.70 o
  -5   1   5        231.02        216.68         7.59 o
  -4   1   5          0.31          0.37         0.14 o
  -3   1   5         64.78         54.44         0.60 o
  -2   1   5         42.24         47.09         0.57 o
  -1   1   5        172.17        167.76         1.45 o
   0   1   5        246.81        232.50         1.97 o
   1   1   5        413.71        428.79         4.39 o
   2   1   5        342.24        301.27         2.96 o
   3   1   5          4.02          1.61         0.16 o
   4   1   5         28.53         28.59         0.41 o
   5   1   5          6.76          5.53         0.27 o
   6   1   5         80.41         69.12         1.77 o
   7   1   5         49.52         49.86         3.06 o
   8   1   5         86.45         92.07         2.89 o
   9   1   5          2.96          3.67         0.55 o
  -7   2   5          0.16          0.22         0.41 o
  -6   2   5          4.71          5.20         0.68 o
  -5   2   5        323.65        338.11         6.88 o
  -4   2   5        441.73        437.68         6.94 o
  -3   2   5         17.15         15.28         0.40 o
  -2   2   5        171.10        159.66         2.31 o
  -1   2   5         80.37         75.87         1.25 o
   0   2   5       1771.52       1922.55        27.86 o
   1   2   5        106.20        106.83         2.07 o
   2   2   5        428.02        434.50         3.59 o
   3   2   5        293.62        331.94         3.02 o
   4   2   5        405.37        454.98         5.92 o
   5   2   5        102.88        103.35         1.84 o
   6   2   5         80.67         65.16         1.36 o
   7   2   5        230.73        203.13         6.88 o
   8   2   5        298.90        289.18         9.28 o
   9   2   5         63.39         68.28         3.01 o
  -6   3   5          9.99         11.88         0.90 o
  -5   3   5         46.10         47.96         1.10 o
  -4   3   5          2.18          2.53         0.35 o
  -3   3   5          0.04          0.08         0.18 o
  -2   3   5         29.32         29.15         0.85 o
  -1   3   5        547.43        554.06         6.69 o
   0   3   5        957.98       1095.10        14.13 o
   1   3   5          1.78          0.44         0.09 o
   2   3   5        156.34        141.72         1.51 o
   3   3   5          2.43          0.77         0.22 o
   4   3   5        899.95        914.31         9.27 o
   5   3   5         30.52         35.05         0.52 o
   6   3   5          3.36          2.50         0.23 o
   7   3   5          4.86          2.21         0.17 o
   8   3   5         41.71         33.87         1.81 o
   9   3   5         40.67         42.30         2.30 o
  -6   4   5          0.06         -0.10         0.53 o
  -5   4   5         14.22         15.00         0.84 o
  -4   4   5         21.12         22.31         0.60 o
  -3   4   5         27.23         25.80         0.60 o
  -2   4   5         38.56         32.23         0.62 o
  -1   4   5         17.44         21.27         0.70 o
   0   4   5       1795.64       1943.17        23.40 o
   1   4   5       1439.74       1603.67        18.43 o
   2   4   5        845.25        920.94        16.19 o
   3   4   5        224.48        220.54         2.57 o
   4   4   5          8.01          9.19         0.48 o
   5   4   5        126.65        127.86         2.13 o
   6   4   5          0.79          1.43         0.20 o
   7   4   5         55.73         53.84         1.47 o
   8   4   5         41.49         40.62         1.73 o
   9   4   5          1.43          0.76         0.26 o
  -5   5   5         15.39         18.58         0.99 o
  -4   5   5          0.16          0.26         0.18 o
  -3   5   5          4.55          4.40         0.28 o
  -2   5   5         81.90         83.39         1.58 o
  -1   5   5          1.18          1.23         0.25 o
   0   5   5         45.33         48.21         0.90 o
   1   5   5         44.29         48.27         0.74 o
   2   5   5         40.74         44.28         0.77 o
   3   5   5         17.13         13.94         0.45 o
   4   5   5         66.50         61.89         1.20 o
   5   5   5        121.19        115.27         1.14 o
   6   5   5         46.95         46.82         0.96 o
   7   5   5         14.99         14.86         0.34 o
   8   5   5         32.19         32.11         0.89 o
   9   5   5         36.88         37.55         1.20 o
  -4   6   5          5.62          5.06         0.37 o
  -3   6   5          3.41          2.82         0.36 o
  -2   6   5         16.49         14.02         0.45 o
  -1   6   5          8.81         10.33         0.53 o
   0   6   5         77.23         82.20         1.87 o
   1   6   5         26.16         23.32         0.73 o
   2   6   5        214.58        220.62         3.75 o
   3   6   5         15.02         14.12         0.65 o
   4   6   5         13.28         12.53         0.56 o
   5   6   5          7.53          6.81         0.44 o
   6   6   5         86.99         90.53         1.03 o
   7   6   5          0.96          1.20         0.19 o
   8   6   5         40.98         41.95         0.89 o
   9   6   5          2.96          2.82         0.30 o
  -3   7   5         47.17         48.21         2.16 o
  -2   7   5         24.31         21.57         0.84 o
  -1   7   5          3.96          3.87         0.35 o
   0   7   5         11.63         11.98         0.44 o
   1   7   5          4.46          4.36         0.43 o
   2   7   5         22.59         21.90         0.48 o
   3   7   5        112.63        111.74         1.47 o
   4   7   5         14.77         12.24         0.65 o
   5   7   5         30.86         32.79         0.83 o
   6   7   5          8.18          7.83         0.45 o
   7   7   5          0.08          0.10         0.14 o
   8   7   5         57.86         56.31         1.41 o
   9   7   5          0.62          1.04         0.36 o
  -2   8   5          0.88          0.90         0.32 o
  -1   8   5          0.19          0.26         0.24 o
   0   8   5         38.69         38.85         1.05 o
   1   8   5          2.22          1.56         0.24 o
   2   8   5          8.60         10.10         1.03 o
   3   8   5          8.17          7.37         0.38 o
   4   8   5         17.89         19.06         1.00 o
   5   8   5         35.04         37.71         1.85 o
   6   8   5         23.63         23.69         0.78 o
   7   8   5        181.82        193.26         5.88 o
   8   8   5         30.65         34.94         1.34 o
   9   8   5          0.08          0.21         0.27 o
  -1   9   5         42.26         39.91         1.33 o
   0   9   5          8.91          7.26         0.46 o
   1   9   5         10.58          9.23         1.10 o
   2   9   5         14.26         14.39         0.96 o
   3   9   5          2.43          1.14         0.39 o
   4   9   5         16.07         16.51         0.95 o
   5   9   5          7.25          6.77         0.93 o
   6   9   5          5.15          3.32         0.53 o
   7   9   5          4.73          3.19         0.44 o
   8   9   5         33.48         30.51         0.88 o
   1  10   5         32.98         31.90         1.35 o
   2  10   5         10.52          8.48         0.41 o
   3  10   5          1.05          1.25         0.50 o
   4  10   5          3.60          3.71         1.43 o
   5  10   5          6.07          5.95         0.82 o
   6  10   5          3.11          2.96         0.44 o
   7  10   5          0.08          0.23         0.38 o
  -5  -9   6          1.57          1.36         0.47 o
  -4  -9   6          0.02         -0.11         0.40 o
  -3  -9   6          6.52          7.20         0.76 o
  -2  -9   6         40.19         41.34         1.22 o
  -1  -9   6          6.28          5.03         0.72 o
  -7  -8   6          4.27          5.08         0.50 o
  -6  -8   6          0.99          0.73         0.39 o
  -5  -8   6         80.93         83.39         1.97 o
  -4  -8   6          5.35          5.97         0.59 o
  -3  -8   6         34.49         35.52         1.13 o
  -2  -8   6          5.24          6.65         0.69 o
  -1  -8   6          4.70          5.03         0.60 o
   0  -8   6         10.72         10.44         0.43 o
   1  -8   6          1.57          1.21         0.31 o
  -7  -7   6         14.15         16.03         0.75 o
  -6  -7   6          3.16          4.15         0.56 o
  -5  -7   6          2.56          2.90         0.41 o
  -4  -7   6          0.96          0.87         0.36 o
  -3  -7   6         13.75         13.73         0.70 o
  -2  -7   6         31.05         31.56         1.01 o
  -1  -7   6          0.04          0.01         0.13 o
   0  -7   6          4.31          6.10         0.37 o
   1  -7   6          0.64          1.06         0.23 o
   2  -7   6         48.14         48.12         1.13 o
   3  -7   6         16.83         17.46         0.54 o
  -8  -6   6          0.55          0.76         0.29 o
  -7  -6   6          3.10          3.78         0.84 o
  -6  -6   6          9.85         12.30         0.62 o
  -5  -6   6         70.84         72.13         1.25 o
  -4  -6   6          6.90          7.38         0.59 o
  -3  -6   6         76.52         70.91         1.22 o
  -2  -6   6         33.49         32.79         0.87 o
  -1  -6   6        147.73        143.97         3.31 o
   0  -6   6        132.36        119.62         2.94 o
   1  -6   6         19.49         16.53         0.47 o
   2  -6   6          0.05         -0.08         0.20 o
   3  -6   6          1.53          1.22         0.32 o
   4  -6   6         12.20         13.56         0.44 o
  -8  -5   6          0.88          1.02         0.25 o
  -7  -5   6         20.42         19.41         0.43 o
  -6  -5   6         66.38         58.09         0.68 o
  -5  -5   6          9.54          7.01         0.53 o
  -4  -5   6          9.33          7.93         0.45 o
  -3  -5   6         88.96         81.76         1.35 o
  -2  -5   6          6.77          6.05         0.52 o
  -1  -5   6         64.81         57.94         1.17 o
   0  -5   6        155.57        149.77         1.55 o
   1  -5   6          5.70          5.81         0.28 o
   2  -5   6         85.67         83.19         1.14 o
   3  -5   6          9.24         11.01         0.49 o
   4  -5   6         29.32         29.52         0.60 o
   5  -5   6         16.48         18.78         0.74 o
  -8  -4   6          4.34          3.55         0.31 o
  -7  -4   6          6.74          7.10         0.24 o
  -6  -4   6         25.38         23.70         0.40 o
  -5  -4   6         49.73         43.98         0.90 o
  -4  -4   6         56.66         55.64         0.94 o
  -3  -4   6        157.10        160.83         2.00 o
  -2  -4   6        379.03        386.56         4.74 o
  -1  -4   6        251.16        230.09         4.05 o
   0  -4   6          6.02          4.55         0.19 o
   1  -4   6        366.25        359.15         5.56 o
   2  -4   6         23.15         18.54         0.48 o
   3  -4   6        109.52        104.64         1.91 o
   4  -4   6        144.29        147.85         1.57 o
   5  -4   6          0.21          0.34         0.21 o
   6  -4   6         22.55         23.90         1.05 o
  -8  -3   6          2.45          1.43         0.31 o
  -7  -3   6         38.76         36.95         0.78 o
  -6  -3   6         47.70         48.42         0.87 o
  -5  -3   6         12.96         10.22         0.31 o
  -4  -3   6         20.24         17.13         0.30 o
  -3  -3   6        609.87        610.69         6.12 o
  -2  -3   6         36.78         37.58         0.83 o
  -1  -3   6          0.54          0.48         0.11 o
   0  -3   6        173.08        174.90         2.64 o
   1  -3   6        262.78        238.94         3.29 o
   2  -3   6        189.21        175.87         2.58 o
   3  -3   6        144.71        138.95         1.49 o
   4  -3   6        407.01        402.47         6.47 o
   5  -3   6          6.85          6.98         0.37 o
   6  -3   6         39.99         40.42         0.87 o
   7  -3   6         67.35         78.44         2.42 o
  -8  -2   6        245.58        255.66         8.91 o
  -7  -2   6          0.02         -0.06         0.11 o
  -6  -2   6         25.98         24.08         0.74 o
  -5  -2   6         70.29         69.38         0.82 o
  -4  -2   6        135.44        140.67         1.92 o
  -3  -2   6         84.89         86.40         0.81 o
  -2  -2   6        231.49        233.45         1.85 o
  -1  -2   6        128.46        134.20         1.09 o
   0  -2   6        440.86        501.37         5.31 o
   1  -2   6        225.16        230.36         2.57 o
   2  -2   6         36.34         36.46         0.50 o
   3  -2   6       1002.01        979.46        10.21 o
   4  -2   6        805.28        791.06         8.28 o
   5  -2   6        647.04        666.04         7.17 o
   6  -2   6         16.14         16.18         0.40 o
   7  -2   6          0.00          0.21         0.43 o
  -8  -1   6          5.40          5.63         0.55 o
  -7  -1   6         54.85         56.63         2.26 o
  -6  -1   6         37.23         37.01         0.60 o
  -5  -1   6          9.17          8.03         0.29 o
  -4  -1   6         36.78         36.42         0.55 o
  -3  -1   6         12.16          5.06         0.26 o
  -2  -1   6        308.14        374.60         3.21 o
  -1  -1   6          0.53          0.76         0.15 o
   0  -1   6       1878.63       2133.75        25.02 o
   1  -1   6        971.32       1025.99        10.23 o
   2  -1   6       1779.50       1939.10        22.65 o
   3  -1   6          6.06          8.09         0.33 o
   4  -1   6         27.55         25.31         0.47 o
   5  -1   6        126.80        118.77         1.40 o
   6  -1   6         23.29         21.90         0.78 o
   7  -1   6          2.17          2.32         0.46 o
   8  -1   6        114.48        122.16         3.75 o
  -8   0   6         11.91         14.97         0.78 o
  -7   0   6          0.19          0.59         0.53 o
  -6   0   6        303.67        289.43        12.08 o
  -5   0   6          1.28          1.57         0.18 o
  -4   0   6          0.41          0.94         0.17 o
  -3   0   6        398.87        381.17         3.88 o
  -2   0   6         16.46         21.53         0.35 o
  -1   0   6         61.12         46.37         0.50 o
   0   0   6         18.22         23.65         0.35 o
   1   0   6       2141.27       2416.36        29.22 o
   2   0   6       1560.94       1819.45        23.06 o
   3   0   6         40.92         36.96         0.48 o
   4   0   6        392.15        384.90         4.01 o
   5   0   6         21.80         21.39         0.47 o
   6   0   6         73.28         74.98         1.70 o
   7   0   6        150.58        144.33         4.38 o
   8   0   6         14.00         13.52         0.89 o
  -7   1   6         57.54         59.21         1.76 o
  -6   1   6        618.56        663.56        17.21 o
  -5   1   6        298.64        306.41         6.00 o
  -4   1   6        479.49        461.86         4.43 o
  -3   1   6         44.41         40.58         0.75 o
  -2   1   6          5.20          4.23         0.30 o
  -1   1   6         13.78          9.25         0.27 o
   0   1   6        351.78        395.58         4.15 o
   1   1   6         69.23         78.05         0.81 o
   2   1   6        527.04        523.04         4.59 o
   3   1   6         22.53         25.47         0.36 o
   4   1   6        404.18        425.08         5.09 o
   5   1   6         91.61         81.70         1.34 o
   6   1   6          4.50          3.34         0.19 o
   7   1   6          7.28          4.64         0.31 o
   8   1   6         54.22         50.04         1.17 o
   9   1   6         10.76          9.32         0.78 o
  -7   2   6          2.39          2.01         0.65 o
  -6   2   6         53.77         55.08         2.22 o
  -5   2   6        127.49        124.11         3.00 o
  -4   2   6       1029.44       1049.60        23.57 o
  -3   2   6        242.68        238.59         3.84 o
  -2   2   6        336.24        331.43         4.09 o
  -1   2   6        150.06        130.31         1.60 o
   0   2   6        138.38        164.07         1.46 o
   1   2   6         17.01         13.84         0.28 o
   2   2   6         17.55         16.04         0.33 o
   3   2   6        211.18        205.88         2.15 o
   4   2   6       1192.96       1235.07        13.06 o
   5   2   6         28.73         28.18         0.58 o
   6   2   6        285.23        259.94         4.24 o
   7   2   6        273.69        236.47         7.66 o
   8   2   6         41.22         42.33         3.45 o
   9   2   6          1.26          0.29         0.50 o
  -6   3   6         11.55         15.00         0.97 o
  -5   3   6          5.34          5.65         0.53 o
  -4   3   6        344.67        338.02         7.83 o
  -3   3   6          9.70          8.06         0.35 o
  -2   3   6        345.19        319.29         5.71 o
  -1   3   6         14.06         15.01         0.39 o
   0   3   6        138.21        137.11         1.54 o
   1   3   6         33.03         24.75         0.57 o
   2   3   6        165.25        172.27         2.43 o
   3   3   6         70.15         79.11         0.83 o
   4   3   6        119.60        108.69         1.61 o
   5   3   6        272.46        269.80         3.78 o
   6   3   6        110.13        111.85         2.11 o
   7   3   6         14.23          9.76         0.47 o
   8   3   6         41.51         33.50         2.41 o
   9   3   6         11.96         12.53         0.65 o
  -6   4   6          9.55         14.36         1.12 o
  -5   4   6          2.58          2.35         0.63 o
  -4   4   6          9.02          8.62         0.46 o
  -3   4   6          9.60          9.64         0.51 o
  -2   4   6        862.08        885.33        13.17 o
  -1   4   6        151.63        148.74         2.17 o
   0   4   6         25.56         25.85         0.44 o
   1   4   6        212.01        205.58         1.86 o
   2   4   6        325.69        359.40         4.34 o
   3   4   6        326.54        336.88         3.86 o
   4   4   6        112.79        118.87         1.43 o
   5   4   6        146.43        155.50         1.63 o
   6   4   6        633.67        617.87        14.13 o
   7   4   6         17.65         16.70         0.42 o
   8   4   6         14.25         12.48         0.64 o
   9   4   6          1.59          2.05         0.35 o
  -5   5   6         11.84         15.46         0.93 o
  -4   5   6          2.73          3.11         0.24 o
  -3   5   6         97.26        104.15         2.82 o
  -2   5   6        352.43        350.29         6.68 o
  -1   5   6          3.96          2.85         0.31 o
   0   5   6        570.96        581.52         6.90 o
   1   5   6        240.29        245.40         4.73 o
   2   5   6         24.99         23.90         0.42 o
   3   5   6        195.13        197.96         2.58 o
   4   5   6        143.88        146.81         2.06 o
   5   5   6        315.20        333.61         4.56 o
   6   5   6          6.78          5.91         0.26 o
   7   5   6         37.64         34.48         0.70 o
   8   5   6        134.47        128.53         3.07 o
   9   5   6         17.05         18.21         1.08 o
  -4   6   6          4.97          6.15         0.59 o
  -3   6   6          0.48          0.32         0.23 o
  -2   6   6         40.36         37.90         1.01 o
  -1   6   6          0.03          0.79         0.35 o
   0   6   6        288.45        291.61         6.53 o
   1   6   6        194.80        198.81         2.17 o
   2   6   6        100.44         99.56         2.60 o
   3   6   6          1.11          1.25         0.45 o
   4   6   6         99.86        103.94         1.55 o
   5   6   6         33.61         30.42         0.71 o
   6   6   6         35.34         35.44         0.81 o
   7   6   6          9.68          9.72         0.30 o
   8   6   6          3.96          4.27         0.34 o
   9   6   6          0.15          0.04         0.22 o
  -3   7   6          3.60          4.88         0.38 o
  -2   7   6          2.28          1.66         0.33 o
  -1   7   6         20.14         20.42         0.58 o
   0   7   6          4.31          4.85         0.42 o
   1   7   6        155.82        153.93         3.15 o
   2   7   6         20.48         20.87         0.71 o
   3   7   6         43.50         42.85         0.63 o
   4   7   6         12.82         11.84         0.65 o
   5   7   6         36.92         41.48         1.02 o
   6   7   6         26.58         24.48         0.73 o
   7   7   6          0.59          0.74         0.33 o
   8   7   6         11.42         12.67         0.69 o
   9   7   6         15.70         15.69         0.68 o
  -2   8   6          1.18          1.84         0.32 o
  -1   8   6          5.68          6.96         0.46 o
   0   8   6          7.56          5.16         0.70 o
   1   8   6         13.33         14.45         0.48 o
   2   8   6         58.20         57.70         1.85 o
   3   8   6          3.10          3.12         0.47 o
   4   8   6          4.77          4.95         0.75 o
   5   8   6         17.92         17.40         0.79 o
   6   8   6        251.44        269.16         3.81 o
   7   8   6        225.74        238.94         6.18 o
   8   8   6         37.11         37.00         1.33 o
   9   8   6          2.14          3.15         0.42 o
   0   9   6          0.00         -0.10         0.26 o
   1   9   6         18.57         18.60         0.85 o
   2   9   6          1.12          0.74         0.22 o
   3   9   6          4.18          3.57         0.31 o
   4   9   6         12.78         14.05         0.81 o
   5   9   6          2.96          2.79         0.46 o
   6   9   6         13.19         12.67         0.71 o
   7   9   6         34.96         36.94         1.12 o
   8   9   6         42.25         43.47         1.07 o
   2  10   6          1.27          1.26         0.48 o
   3  10   6          0.31          0.37         0.39 o
   4  10   6          2.63          1.73         0.52 o
   5  10   6         10.09         10.18         0.87 o
   6  10   6          7.41          7.43         0.70 o
  -5  -9   7         13.31         12.60         2.36 o
  -4  -9   7          0.47          0.46         0.50 o
  -3  -9   7          5.67          6.28         0.73 o
  -2  -9   7          4.11          4.92         0.74 o
  -1  -9   7          3.93          4.41         0.63 o
  -6  -8   7          0.01         -0.19         0.37 o
  -5  -8   7         73.09         79.84         1.77 o
  -4  -8   7         14.58         18.05         0.94 o
  -3  -8   7         69.87         72.22         1.68 o
  -2  -8   7         25.40         25.17         0.89 o
  -1  -8   7          9.38         10.89         0.86 o
   0  -8   7         31.66         31.66         1.33 o
   1  -8   7         65.68         67.06         1.70 o
  -7  -7   7         29.28         29.32         1.55 o
  -6  -7   7         11.99         14.83         0.88 o
  -5  -7   7          0.01          0.33         0.39 o
  -4  -7   7          2.69          2.21         0.46 o
  -3  -7   7        114.57        113.48         1.89 o
  -2  -7   7          1.44          0.90         0.54 o
  -1  -7   7         32.03         29.18         1.11 o
   0  -7   7          8.38         10.48         0.54 o
   1  -7   7         32.68         27.12         0.76 o
   2  -7   7         96.28         93.60         2.06 o
   3  -7   7          2.57          2.56         0.35 o
  -8  -6   7          1.15          0.69         0.36 o
  -7  -6   7          8.32         10.07         0.63 o
  -6  -6   7         25.59         22.43         0.97 o
  -5  -6   7          0.26          0.10         0.31 o
  -4  -6   7         20.83         26.19         1.66 o
  -3  -6   7         46.17         47.46         1.16 o
  -2  -6   7         32.59         31.98         0.81 o
  -1  -6   7        109.26        104.43         1.59 o
   0  -6   7         19.94         14.32         0.49 o
   1  -6   7          0.47          1.58         0.24 o
   2  -6   7          2.16          2.45         0.28 o
   3  -6   7         43.49         42.86         0.82 o
   4  -6   7         52.19         57.92         0.98 o
  -8  -5   7          1.17          0.94         0.27 o
  -7  -5   7          5.99          6.51         0.44 o
  -6  -5   7         17.21         16.02         0.65 o
  -5  -5   7          0.22          0.91         0.42 o
  -4  -5   7        174.78        176.05         2.41 o
  -3  -5   7        330.54        341.51         4.57 o
  -2  -5   7        306.84        310.21         3.99 o
  -1  -5   7          2.20          2.15         0.18 o
   0  -5   7          6.58          5.46         0.23 o
   1  -5   7         76.68         76.75         0.89 o
   2  -5   7        123.68        114.20         1.27 o
   3  -5   7         93.98         95.38         1.23 o
   4  -5   7         58.25         58.08         0.86 o
   5  -5   7         28.29         27.55         0.59 o
  -8  -4   7         15.17         15.21         0.57 o
  -7  -4   7         78.33         76.07         1.18 o
  -6  -4   7         69.33         69.97         1.01 o
  -5  -4   7          0.12          0.06         0.17 o
  -4  -4   7          1.99          2.41         0.61 o
  -3  -4   7        127.88        122.90         2.03 o
  -2  -4   7       2055.84       2148.33        33.02 o
  -1  -4   7        267.85        259.09         4.48 o
   0  -4   7        137.30        131.06         2.05 o
   1  -4   7        172.54        154.36         1.65 o
   2  -4   7          6.39          5.98         0.30 o
   3  -4   7         63.50         64.70         0.96 o
   4  -4   7         90.04         89.37         1.12 o
   5  -4   7         35.58         35.59         0.80 o
   6  -4   7         32.87         34.22         1.12 o
  -8  -3   7          0.82          1.01         0.40 o
  -7  -3   7          3.71          2.88         0.25 o
  -6  -3   7         87.89         73.02         2.03 o
  -5  -3   7        353.42        314.24         5.71 o
  -4  -3   7        100.78         93.29         1.15 o
  -3  -3   7        160.07        156.61         1.56 o
  -2  -3   7          0.04          0.22         0.25 o
  -1  -3   7          6.75          7.98         0.49 o
   0  -3   7         51.24         41.40         0.53 o
   1  -3   7          4.93          4.94         0.22 o
   2  -3   7        311.59        293.38         3.06 o
   3  -3   7         19.88         19.15         0.47 o
   4  -3   7          3.09          3.39         0.30 o
   5  -3   7          3.88          3.61         0.28 o
   6  -3   7          7.61          8.08         0.42 o
  -8  -2   7          1.41          2.27         0.46 o
  -7  -2   7          1.02          0.74         0.18 o
  -6  -2   7          6.03          6.88         0.29 o
  -5  -2   7          2.19          0.92         0.18 o
  -4  -2   7         42.91         51.32         0.97 o
  -3  -2   7          1.70          0.99         0.15 o
  -2  -2   7        409.88        425.17         4.22 o
  -1  -2   7        399.00        412.78         3.54 o
   0  -2   7        209.75        192.64         3.62 o
   1  -2   7        276.24        277.16         3.05 o
   2  -2   7          2.44          2.26         0.23 o
   3  -2   7        521.83        494.60         4.83 o
   4  -2   7         76.34         75.80         0.99 o
   5  -2   7        161.45        166.23         1.99 o
   6  -2   7         94.87         95.20         1.68 o
   7  -2   7          3.90          4.92         0.72 o
  -8  -1   7         19.06         19.79         1.12 o
  -7  -1   7         16.53         17.34         1.03 o
  -6  -1   7          3.31          4.08         0.35 o
  -5  -1   7          9.64          8.99         0.28 o
  -4  -1   7        176.99        176.12         2.25 o
  -3  -1   7        294.53        280.40         2.47 o
  -2  -1   7         98.31        105.23         1.22 o
  -1  -1   7          3.69          3.59         0.18 o
   0  -1   7       2162.26       2381.67        29.15 o
   1  -1   7         76.49         91.63         1.05 o
   2  -1   7        281.00        252.76         2.17 o
   3  -1   7          8.82          6.34         0.26 o
   4  -1   7        260.06        245.22         2.41 o
   5  -1   7        472.52        475.05         6.80 o
   6  -1   7         22.11         21.45         0.53 o
   7  -1   7        138.51        148.45         4.38 o
   8  -1   7         23.53         29.36         1.08 o
  -7   0   7         57.87         61.58         1.97 o
  -6   0   7         82.87         76.75         1.93 o
  -5   0   7          0.54          1.22         0.19 o
  -4   0   7         12.06         11.34         0.37 o
  -3   0   7          1.94          1.95         0.21 o
  -2   0   7          2.61          0.75         0.20 o
  -1   0   7        167.12        162.57         1.42 o
   0   0   7        124.46        121.24         1.45 o
   1   0   7        614.16        669.50         7.84 o
   2   0   7        255.58        236.56         2.19 o
   3   0   7        410.54        427.98         3.97 o
   4   0   7        361.39        341.62         5.30 o
   5   0   7         39.51         37.05         0.73 o
   6   0   7          2.31          2.73         0.27 o
   7   0   7        313.94        307.96         9.20 o
   8   0   7         15.03         15.23         1.00 o
  -7   1   7         18.77         20.28         0.88 o
  -6   1   7         78.97         79.19         2.83 o
  -5   1   7          2.85          2.59         0.50 o
  -4   1   7          5.15          4.66         0.24 o
  -3   1   7        142.93        148.78         1.67 o
  -2   1   7         35.83         43.38         0.79 o
  -1   1   7        396.49        385.99         3.35 o
   0   1   7        624.71        715.51         6.85 o
   1   1   7          7.29          8.74         0.25 o
   2   1   7         77.80         72.27         0.91 o
   3   1   7         92.86         77.36         1.47 o
   4   1   7          2.41          1.07         0.16 o
   5   1   7         80.06         81.38         1.25 o
   6   1   7        191.26        184.06         3.78 o
   7   1   7        143.70        147.08         5.08 o
   8   1   7         97.85        100.95         4.22 o
   9   1   7         47.58         49.68         2.58 o
  -6   2   7         31.32         31.54         1.55 o
  -5   2   7          4.78          4.72         0.27 o
  -4   2   7        110.63        108.51         2.81 o
  -3   2   7          3.26          4.86         0.30 o
  -2   2   7        851.23        921.34         9.86 o
  -1   2   7         91.96         96.50         1.19 o
   0   2   7          5.50         13.31         0.30 o
   1   2   7       1343.38       1400.98        18.73 o
   2   2   7         16.25         18.30         0.34 o
   3   2   7         38.32         37.80         0.51 o
   4   2   7         56.09         61.95         0.67 o
   5   2   7          3.35          4.12         0.29 o
   6   2   7         83.42         76.32         1.72 o
   7   2   7         23.47         18.54         0.69 o
   8   2   7          2.38          2.07         0.25 o
   9   2   7        239.08        256.02         8.41 o
  -6   3   7         72.84         84.22         2.17 o
  -5   3   7         37.79         41.34         1.24 o
  -4   3   7          2.16          2.07         0.24 o
  -3   3   7        191.26        187.08         3.82 o
  -2   3   7        343.15        334.84         4.28 o
  -1   3   7         32.06         28.97         0.72 o
   0   3   7         31.24         27.31         0.42 o
   1   3   7         41.62         38.44         0.97 o
   2   3   7        370.89        419.56         6.21 o
   3   3   7         57.31         50.38         0.74 o
   4   3   7          2.54          3.80         0.25 o
   5   3   7         94.86         86.82         1.39 o
   6   3   7        108.40        111.27         2.54 o
   7   3   7         74.14         68.97         1.81 o
   8   3   7         10.40          9.86         0.52 o
   9   3   7         73.38         76.57         2.89 o
  -5   4   7          1.13          0.87         0.49 o
  -4   4   7          4.18          4.34         0.27 o
  -3   4   7          3.03          2.97         0.36 o
  -2   4   7        290.26        278.78         3.86 o
  -1   4   7          4.24          4.87         0.33 o
   0   4   7         43.36         45.47         0.85 o
   1   4   7        233.42        229.94         3.78 o
   2   4   7         38.90         45.62         1.49 o
   3   4   7        395.28        401.42         4.73 o
   4   4   7        373.32        401.78         4.66 o
   5   4   7          7.13          8.07         0.33 o
   6   4   7          2.22          2.53         0.16 o
   7   4   7        131.82        119.60         2.70 o
   8   4   7         30.79         25.42         0.98 o
   9   4   7          0.11          0.13         0.24 o
  -5   5   7         38.05         47.36         1.78 o
  -4   5   7          1.80          2.92         0.36 o
  -3   5   7         42.55         45.30         1.24 o
  -2   5   7         14.94         15.79         0.51 o
  -1   5   7        416.06        426.18         7.44 o
   0   5   7          0.09          0.35         0.20 o
   1   5   7        350.12        355.31         5.78 o
   2   5   7         27.83         21.50         0.67 o
   3   5   7         20.10         24.14         0.87 o
   4   5   7          5.53          7.06         1.80 o
   5   5   7        163.48        171.29         2.30 o
   6   5   7         64.79         47.51        16.93 o
   7   5   7          1.43          0.71         0.13 o
   8   5   7         26.02         18.99         0.91 o
   9   5   7          6.75          7.36         0.50 o
  -4   6   7         44.71         53.42         3.19 o
  -3   6   7          7.48          8.68         0.47 o
  -2   6   7          0.45          0.56         0.31 o
  -1   6   7          1.10          1.50         0.28 o
   0   6   7        752.17        784.78        16.72 o
   1   6   7       1131.07       1175.08        18.84 o
   2   6   7        131.12        140.79         1.78 o
   3   6   7         15.58         15.86         0.84 o
   4   6   7         52.33         55.62         1.52 o
   5   6   7         73.52         74.24         1.21 o
   6   6   7         31.65         33.36         0.99 o
   7   6   7          8.68          8.51         0.54 o
   8   6   7         57.13         51.53         2.01 o
   9   6   7          0.94          0.59         0.30 o
  -3   7   7          7.05          8.68         0.56 o
  -2   7   7         40.37         46.04         1.49 o
  -1   7   7         15.71         15.15         0.54 o
   0   7   7          3.59          3.12         0.30 o
   1   7   7          0.06          0.43         0.21 o
   2   7   7        103.57        101.62         2.11 o
   3   7   7          8.46          9.17         0.66 o
   4   7   7         13.14         16.50         0.87 o
   5   7   7          9.98          9.19         0.57 o
   6   7   7         36.27         33.73         1.10 o
   7   7   7         18.18         18.68         0.92 o
   8   7   7          1.91          2.91         0.43 o
   9   7   7          5.22          5.49         0.43 o
  -2   8   7          0.98          2.13         0.33 o
  -1   8   7          0.26          0.16         0.26 o
   0   8   7          4.69          6.23         0.38 o
   1   8   7         59.43         57.01         2.22 o
   2   8   7        147.76        155.66         4.83 o
   3   8   7         54.74         56.05         1.82 o
   4   8   7         31.43         32.25         0.95 o
   5   8   7          0.92          0.77         0.37 o
   6   8   7         10.00         11.09         0.77 o
   7   8   7         10.29         14.35         2.55 o
   8   8   7          3.11          3.00         0.46 o
   0   9   7          0.01          0.22         0.24 o
   1   9   7          3.58          3.19         0.31 o
   2   9   7         13.13         11.76         0.53 o
   3   9   7        102.48        105.74         1.98 o
   4   9   7          4.05          4.15         0.73 o
   5   9   7          2.58          2.93         0.52 o
   6   9   7          1.90          3.17         0.55 o
   7   9   7          5.53          4.51         0.50 o
   8   9   7          6.19          6.79         0.85 o
   2  10   7          1.78          1.00         0.48 o
   3  10   7          0.14          0.07         0.40 o
   4  10   7         64.97         70.93         1.83 o
   5  10   7         43.81         49.32         1.34 o
   6  10   7          4.63          4.11         1.00 o
  -6  -8   8         19.77         21.61         0.87 o
  -5  -8   8         16.42         18.81         0.83 o
  -4  -8   8         22.23         25.63         1.00 o
  -3  -8   8          3.45          4.99         0.64 o
  -2  -8   8          5.64          5.39         0.66 o
  -1  -8   8         49.53         54.14         1.73 o
   0  -8   8         32.33         35.51         1.10 o
  -6  -7   8        158.12        160.44         4.26 o
  -5  -7   8          0.00         -0.02         0.40 o
  -4  -7   8          5.77          5.97         0.67 o
  -3  -7   8         19.99         18.56         1.05 o
  -2  -7   8        147.32        151.47         2.84 o
  -1  -7   8         33.31         33.74         0.97 o
   0  -7   8         13.41         14.07         0.81 o
   1  -7   8        140.00        145.92         3.53 o
   2  -7   8         42.90         43.14         1.28 o
  -7  -6   8         63.75         70.10         1.59 o
  -6  -6   8         86.42         90.36         1.87 o
  -5  -6   8        122.96        122.40         1.89 o
  -4  -6   8         91.49         93.53         1.52 o
  -3  -6   8          2.74          2.28         0.41 o
  -2  -6   8         60.17         61.13         1.28 o
  -1  -6   8          0.13          0.46         0.38 o
   0  -6   8         22.14         20.49         0.68 o
   1  -6   8         12.28         12.33         0.45 o
   2  -6   8         27.61         29.79         0.75 o
   3  -6   8         78.74         89.79         1.19 o
   4  -6   8        200.89        227.09         2.76 o
  -7  -5   8         14.64         16.90         0.72 o
  -6  -5   8        110.67        108.94         1.69 o
  -5  -5   8        118.94        120.28         1.73 o
  -4  -5   8        197.38        204.87         2.69 o
  -3  -5   8         68.86         73.71         1.44 o
  -2  -5   8          1.80          1.84         0.45 o
  -1  -5   8          0.54          0.28         0.32 o
   0  -5   8         46.46         43.84         1.38 o
   1  -5   8        102.34        110.37         2.11 o
   2  -5   8          3.92          3.49         0.26 o
   3  -5   8        151.45        161.19         2.01 o
   4  -5   8          0.51          0.59         0.23 o
   5  -5   8         10.89         12.25         0.46 o
  -8  -4   8          3.01          2.68         0.98 o
  -7  -4   8         11.51         10.42         0.44 o
  -6  -4   8         13.78         17.29         0.48 o
  -5  -4   8         19.52         21.96         0.66 o
  -4  -4   8        255.14        262.03         3.36 o
  -3  -4   8        219.49        213.69         2.72 o
  -2  -4   8        489.65        488.47         6.45 o
  -1  -4   8          0.03         -0.23         0.32 o
   0  -4   8        193.63        180.16         3.54 o
   1  -4   8         41.73         35.12         0.64 o
   2  -4   8          0.18          0.97         0.19 o
   3  -4   8         37.11         34.92         0.62 o
   4  -4   8         15.40         17.02         0.56 o
   5  -4   8        163.69        171.42         2.13 o
  -8  -3   8          0.19          0.14         0.27 o
  -7  -3   8          3.19          2.03         0.30 o
  -6  -3   8         54.43         46.44         1.33 o
  -5  -3   8        207.95        194.94         2.92 o
  -4  -3   8          5.16          4.28         0.21 o
  -3  -3   8        112.78        105.86         1.08 o
  -2  -3   8         54.99         55.85         1.00 o
  -1  -3   8        150.92        152.24         2.04 o
   0  -3   8        497.00        495.53         5.77 o
   1  -3   8          2.06          1.67         0.20 o
   2  -3   8        178.07        162.66         2.33 o
   3  -3   8         75.26         71.49         1.22 o
   4  -3   8         18.06         18.18         0.53 o
   5  -3   8         24.84         26.61         0.61 o
   6  -3   8         12.63         13.79         0.44 o
  -7  -2   8          4.50          4.28         0.21 o
  -6  -2   8         26.34         24.31         0.97 o
  -5  -2   8          8.18          5.48         0.28 o
  -4  -2   8        137.14        123.77         2.04 o
  -3  -2   8        406.73        405.33         6.13 o
  -2  -2   8        172.41        178.46         1.76 o
  -1  -2   8        899.20        888.84         8.94 o
   0  -2   8          3.14          2.74         0.22 o
   1  -2   8         44.81         45.42         0.57 o
   2  -2   8        283.20        278.37         2.87 o
   3  -2   8         71.58         73.95         0.91 o
   4  -2   8        142.84        138.80         1.41 o
   5  -2   8         55.58         52.63         0.81 o
   6  -2   8          0.20          0.13         0.21 o
   7  -2   8         15.12         13.44         0.97 o
  -7  -1   8          1.79          2.16         0.40 o
  -6  -1   8        176.70        173.71         5.49 o
  -5  -1   8          0.35          0.58         0.20 o
  -4  -1   8         20.57         16.23         0.51 o
  -3  -1   8          1.80          1.45         0.20 o
  -2  -1   8        309.06        313.18         3.26 o
  -1  -1   8         65.40         60.55         0.63 o
   0  -1   8         92.24        100.69         1.03 o
   1  -1   8        208.30        185.15         1.94 o
   2  -1   8        186.01        188.29         1.78 o
   3  -1   8        130.20        119.73         1.31 o
   4  -1   8        265.23        261.58         2.54 o
   5  -1   8          0.02          0.05         0.23 o
   6  -1   8         78.93         75.28         1.18 o
   7  -1   8         17.96         19.18         0.92 o
  -7   0   8         14.90         17.95         0.77 o
  -6   0   8         22.68         21.67         1.06 o
  -5   0   8          4.40          4.05         0.28 o
  -4   0   8         12.50         11.54         0.49 o
  -3   0   8          1.31          1.53         0.27 o
  -2   0   8        186.63        175.78         1.61 o
  -1   0   8        161.41        159.06         2.15 o
   0   0   8          0.28          1.39         0.18 o
   1   0   8         51.32         45.72         0.53 o
   2   0   8          7.05          9.08         0.30 o
   3   0   8        206.18        195.39         1.82 o
   4   0   8       1492.00       1539.72        18.26 o
   5   0   8        454.01        450.00         4.91 o
   6   0   8          8.96          8.99         0.50 o
   7   0   8         47.30         43.99         1.32 o
   8   0   8         12.81         13.33         0.69 o
  -7   1   8          0.37          0.49         0.50 o
  -6   1   8         17.46         18.31         0.93 o
  -5   1   8          2.03          1.46         0.21 o
  -4   1   8        118.37        115.09         1.72 o
  -3   1   8         87.89         89.88         1.28 o
  -2   1   8         27.07         39.72         0.62 o
  -1   1   8         76.04         64.60         0.71 o
   0   1   8       1051.01       1137.73        12.14 o
   1   1   8        938.66        976.29         9.94 o
   2   1   8         12.40         14.65         0.40 o
   3   1   8        436.20        427.99         3.92 o
   4   1   8         21.24         24.94         0.50 o
   5   1   8        224.49        219.95         3.37 o
   6   1   8         53.75         51.66         1.14 o
   7   1   8         32.29         28.27         1.03 o
   8   1   8         85.44         85.93         2.75 o
  -6   2   8          3.57          1.94         0.63 o
  -5   2   8          0.01          0.29         0.29 o
  -4   2   8         53.33         49.50         1.33 o
  -3   2   8         53.79         52.56         1.17 o
  -2   2   8        252.43        250.47         2.61 o
  -1   2   8          3.77          3.97         0.35 o
   0   2   8         96.02         97.36         1.01 o
   1   2   8         14.86         12.07         0.28 o
   2   2   8        707.42        758.33         8.24 o
   3   2   8         16.01         13.74         0.34 o
   4   2   8          0.41          0.22         0.13 o
   5   2   8        114.57        113.92         1.14 o
   6   2   8         87.41         87.20         2.15 o
   7   2   8          0.32          0.49         0.24 o
   8   2   8          0.22          0.17         0.18 o
   9   2   8         13.77         10.64         0.59 o
  -6   3   8         59.82         65.75         2.82 o
  -5   3   8        234.21        256.69         7.66 o
  -4   3   8          7.62          8.58         0.42 o
  -3   3   8          4.25          3.78         0.34 o
  -2   3   8        162.49        147.34         1.84 o
  -1   3   8          2.48          3.62         0.29 o
   0   3   8          6.16          7.92         0.29 o
   1   3   8         15.41         15.98         0.58 o
   2   3   8        166.04        167.76         1.90 o
   3   3   8        386.79        373.33         4.92 o
   4   3   8         17.21         15.11         0.35 o
   5   3   8        157.90        150.61         2.93 o
   6   3   8        140.29        133.59         2.28 o
   7   3   8         13.34         11.04         0.59 o
   8   3   8         18.56         21.36         1.09 o
   9   3   8          5.80          6.68         0.81 o
  -5   4   8         42.26         44.98         1.63 o
  -4   4   8        146.01        161.96         2.64 o
  -3   4   8         20.43         21.33         0.59 o
  -2   4   8        221.39        215.90         2.19 o
  -1   4   8         93.48         96.42         1.66 o
   0   4   8        161.71        150.36         1.97 o
   1   4   8          2.54          3.81         0.27 o
   2   4   8        196.99        203.02         3.74 o
   3   4   8          9.83         11.41         0.60 o
   4   4   8         76.55         74.79         1.20 o
   5   4   8        119.66        115.68         1.80 o
   6   4   8          4.50          6.43         0.20 o
   7   4   8        578.60        554.84        14.02 o
   8   4   8         58.34         48.70         1.83 o
   9   4   8          0.13          0.22         0.16 o
  -4   5   8          5.17          6.04         0.64 o
  -3   5   8         79.15         78.84         1.79 o
  -2   5   8          6.20          7.85         0.44 o
  -1   5   8          7.88          8.21         0.52 o
   0   5   8        444.52        444.12         6.10 o
   1   5   8          2.61          2.73         0.25 o
   2   5   8         29.77         27.58         1.13 o
   3   5   8          1.43          2.42         0.43 o
   4   5   8        241.28        247.08         4.21 o
   5   5   8          7.28          8.44         0.58 o
   6   5   8          0.01          0.05         0.27 o
   7   5   8          7.70          7.78         0.47 o
   8   5   8         42.23         43.38         1.76 o
   9   5   8         83.91         73.90         5.33 o
  -3   6   8          3.20          4.40         0.48 o
  -2   6   8          5.21          5.42         0.38 o
  -1   6   8         49.45         53.72         1.33 o
   0   6   8        203.21        194.66         4.53 o
   1   6   8        106.48        102.16         2.25 o
   2   6   8         57.22         53.61         1.50 o
   3   6   8         12.44         15.45         0.85 o
   4   6   8        351.71        365.00         8.19 o
   5   6   8         75.51         76.14         1.36 o
   6   6   8        104.85        105.18         1.57 o
   7   6   8         57.85         57.92         2.18 o
   8   6   8         32.72         29.93         2.95 o
   9   6   8          0.36          0.46         0.30 o
  -2   7   8         14.37         11.60         0.51 o
  -1   7   8         29.75         27.72         0.76 o
   0   7   8          0.75          1.25         0.25 o
   1   7   8          1.74          0.95         0.20 o
   2   7   8        361.76        385.74         5.71 o
   3   7   8        100.78        107.16         1.86 o
   4   7   8          1.34          1.05         0.42 o
   5   7   8         43.87         47.28         1.10 o
   6   7   8        108.60        113.37         1.73 o
   7   7   8          2.91          1.96         0.55 o
   8   7   8         14.26         12.60         0.85 o
   9   7   8          7.20          6.86         0.54 o
  -1   8   8         37.74         40.89         1.36 o
   0   8   8          9.70         10.70         0.43 o
   1   8   8          5.42          4.34         0.31 o
   2   8   8         45.04         45.04         1.25 o
   3   8   8         19.10         19.40         0.87 o
   4   8   8         25.28         23.70         0.87 o
   5   8   8          7.61          8.14         0.62 o
   6   8   8         62.63         64.40         1.79 o
   7   8   8          3.21          3.30         0.54 o
   8   8   8          1.95          1.97         0.45 o
   0   9   8          6.30          6.30         0.48 o
   1   9   8         10.12          9.46         0.63 o
   2   9   8         15.49         14.02         0.79 o
   3   9   8          7.22          6.16         0.66 o
   4   9   8        130.64        140.51         6.34 o
   5   9   8          7.01          9.72         0.95 o
   6   9   8         36.96         36.21         2.08 o
   7   9   8         11.44         10.67         0.65 o
   3  10   8          0.00          0.08         0.41 o
   4  10   8         19.89         22.25         1.33 o
   5  10   8          7.43          8.15         0.86 o
  -5  -8   9          0.17          0.43         0.49 o
  -4  -8   9         28.05         30.32         1.04 o
  -3  -8   9         28.07         27.17         1.45 o
  -2  -8   9         54.33         62.35         1.96 o
  -1  -8   9         78.04         90.33         3.54 o
   0  -8   9          5.30          5.93         0.76 o
  -6  -7   9         27.03         23.92         1.06 o
  -5  -7   9          3.13          4.90         0.55 o
  -4  -7   9         14.70         15.01         0.73 o
  -3  -7   9         28.69         29.27         1.12 o
  -2  -7   9         10.07         10.52         0.85 o
  -1  -7   9         35.06         32.95         1.10 o
   0  -7   9          2.83          2.48         0.50 o
   1  -7   9          4.45          2.21         0.31 o
   2  -7   9          1.05          2.12         0.32 o
  -7  -6   9          2.13          1.03         0.45 o
  -6  -6   9         53.77         52.36         1.60 o
  -5  -6   9         11.98          8.89         0.78 o
  -4  -6   9         65.99         70.38         1.45 o
  -3  -6   9          0.29          0.21         0.45 o
  -2  -6   9         63.94         65.15         1.42 o
  -1  -6   9        110.26        105.98         2.00 o
   0  -6   9        103.37        102.92         2.51 o
   1  -6   9         56.25         50.66         1.67 o
   2  -6   9          6.97          6.50         0.34 o
   3  -6   9          4.83          3.54         0.36 o
  -7  -5   9         29.43         31.63         0.91 o
  -6  -5   9         18.96         17.69         0.81 o
  -5  -5   9          6.24          5.84         0.68 o
  -4  -5   9        227.62        233.18         3.48 o
  -3  -5   9         18.12         17.94         0.72 o
  -2  -5   9         73.88         75.07         1.51 o
  -1  -5   9         46.89         38.07         1.09 o
   0  -5   9          5.28          8.79         0.36 o
   1  -5   9         13.80         16.68         0.63 o
   2  -5   9        235.42        227.36         4.71 o
   3  -5   9          4.50          3.15         0.36 o
   4  -5   9         13.21         14.74         0.65 o
  -7  -4   9          5.24          6.41         0.50 o
  -6  -4   9         13.67         15.89         0.91 o
  -5  -4   9         19.38         17.60         0.64 o
  -4  -4   9         65.37         67.05         1.26 o
  -3  -4   9         64.23         63.03         1.25 o
  -2  -4   9         58.54         54.64         1.13 o
  -1  -4   9        122.30        119.18         2.87 o
   0  -4   9         16.16         16.70         0.46 o
   1  -4   9        257.91        204.51         3.45 o
   2  -4   9          0.14          0.25         0.20 o
   3  -4   9         85.04         86.52         1.10 o
   4  -4   9          0.91          1.65         0.29 o
   5  -4   9          6.39          5.08         0.39 o
  -7  -3   9          0.05          0.02         0.16 o
  -6  -3   9         80.73         76.51         2.73 o
  -5  -3   9         54.36         48.90         1.56 o
  -4  -3   9        260.47        248.30         4.11 o
  -3  -3   9         68.05         65.21         1.30 o
  -2  -3   9        121.77        121.51         1.88 o
  -1  -3   9         54.35         51.80         0.82 o
   0  -3   9        341.99        354.21         4.18 o
   1  -3   9          5.99          7.07         0.29 o
   2  -3   9         33.09         37.24         0.66 o
   3  -3   9         13.19         10.59         0.40 o
   4  -3   9        178.40        179.57         1.95 o
   5  -3   9         71.38         68.09         0.98 o
   6  -3   9          0.02          0.49         0.23 o
  -7  -2   9         29.05         27.37         1.48 o
  -6  -2   9        162.75        152.84         3.22 o
  -5  -2   9         17.35         16.48         0.77 o
  -4  -2   9         20.61         17.17         0.38 o
  -3  -2   9          8.36          8.95         0.40 o
  -2  -2   9       1811.48       1879.23        22.91 o
  -1  -2   9        682.03        677.54         8.98 o
   0  -2   9         77.20         74.22         1.28 o
   1  -2   9        144.34        134.37         2.31 o
   2  -2   9        241.88        248.47         2.47 o
   3  -2   9          0.95          1.85         0.26 o
   4  -2   9         52.55         52.19         0.82 o
   5  -2   9          0.57          0.47         0.21 o
   6  -2   9         33.65         34.67         0.66 o
   7  -2   9          6.16          7.06         0.69 o
  -7  -1   9          2.72          3.38         0.53 o
  -6  -1   9          7.04          7.50         0.39 o
  -5  -1   9        139.49        127.16         2.66 o
  -4  -1   9         92.67         80.62         1.39 o
  -3  -1   9          0.32          0.41         0.18 o
  -2  -1   9         72.12         61.53         0.76 o
  -1  -1   9          5.47          4.91         0.23 o
   0  -1   9         26.29         22.78         0.40 o
   1  -1   9        180.05        175.87         1.78 o
   2  -1   9         41.39         40.83         0.58 o
   3  -1   9         31.21         29.17         0.51 o
   4  -1   9         41.64         37.56         0.63 o
   5  -1   9          1.29          1.41         0.26 o
   6  -1   9         20.79         19.42         0.46 o
   7  -1   9         12.84         12.42         1.01 o
  -7   0   9          4.33          4.68         0.93 o
  -6   0   9          4.50          2.58         0.36 o
  -5   0   9          0.01          0.08         0.18 o
  -4   0   9        192.05        185.08         2.35 o
  -3   0   9          0.79          1.02         0.21 o
  -2   0   9          5.34          5.57         0.32 o
  -1   0   9         36.59         33.43         0.57 o
   0   0   9        375.79        354.18         3.33 o
   1   0   9        174.95        172.40         1.79 o
   2   0   9        121.49        120.20         1.19 o
   3   0   9        667.68        645.16         6.50 o
   4   0   9        631.78        624.73         6.42 o
   5   0   9         36.29         33.61         0.59 o
   6   0   9         52.15         53.50         1.08 o
   7   0   9         58.52         61.68         2.09 o
   8   0   9         10.93          8.57         0.60 o
  -6   1   9         16.64         16.98         0.93 o
  -5   1   9         74.42         70.76         1.21 o
  -4   1   9         31.94         31.34         0.99 o
  -3   1   9         38.11         36.46         0.63 o
  -2   1   9        192.46        191.17         1.98 o
  -1   1   9         26.67         25.90         0.58 o
   0   1   9        386.72        378.70         3.53 o
   1   1   9        314.61        334.05         3.49 o
   2   1   9          1.05          0.50         0.17 o
   3   1   9        215.97        218.62         1.98 o
   4   1   9         96.31         87.63         0.98 o
   5   1   9        260.37        246.02         4.82 o
   6   1   9         80.01         83.47         1.53 o
   7   1   9         32.53         30.21         1.23 o
   8   1   9         27.29         29.61         1.65 o
  -6   2   9          7.43          9.00         0.80 o
  -5   2   9          0.92          0.45         0.21 o
  -4   2   9         10.29         11.40         0.49 o
  -3   2   9         43.06         39.83         0.83 o
  -2   2   9         13.28         12.08         0.49 o
  -1   2   9         11.29         10.44         0.35 o
   0   2   9         57.78         51.55         0.84 o
   1   2   9        222.20        228.03         5.83 o
   2   2   9        757.12        780.62         8.80 o
   3   2   9         33.91         34.74         0.77 o
   4   2   9        152.97        153.78         1.62 o
   5   2   9        139.47        128.76         2.34 o
   6   2   9         23.39         21.08         0.76 o
   7   2   9         30.29         30.22         1.31 o
   8   2   9         12.48         11.94         1.09 o
  -5   3   9         66.10         61.88         2.85 o
  -4   3   9         13.84         12.25         0.52 o
  -3   3   9        144.02        149.53         3.90 o
  -2   3   9          1.27          1.63         0.28 o
  -1   3   9         14.54         12.80         0.42 o
   0   3   9        374.57        391.68         6.31 o
   1   3   9         16.80         18.01         0.56 o
   2   3   9         44.06         47.18         0.68 o
   3   3   9         22.02         22.48         0.45 o
   4   3   9        244.30        235.08         3.04 o
   5   3   9         17.81         16.22         0.32 o
   6   3   9          0.40          0.32         0.14 o
   7   3   9          7.18          7.18         0.29 o
   8   3   9        127.00        126.79         4.80 o
   9   3   9          0.35          0.69         0.43 o
  -5   4   9          0.30          0.71         0.47 o
  -4   4   9         14.04         15.78         0.55 o
  -3   4   9          0.36          0.20         0.27 o
  -2   4   9         50.22         48.16         1.28 o
  -1   4   9        361.07        384.13         5.68 o
   0   4   9          5.33          6.08         0.33 o
   1   4   9        171.52        172.32         2.66 o
   2   4   9         14.46         11.07         0.46 o
   3   4   9         30.92         33.04         0.76 o
   4   4   9          0.47          0.89         0.38 o
   5   4   9         27.33         27.94         0.71 o
   6   4   9         26.74         23.43         0.62 o
   7   4   9         37.99         34.17         1.09 o
   8   4   9         12.87         12.89         0.82 o
   9   4   9          2.12          1.89         0.34 o
  -4   5   9         27.16         29.00         1.18 o
  -3   5   9          0.00          0.02         0.22 o
  -2   5   9          0.67          0.46         0.25 o
  -1   5   9          1.00          1.05         0.26 o
   0   5   9         28.02         25.02         0.55 o
   1   5   9          4.47          3.87         0.28 o
   2   5   9         98.69         98.29         3.50 o
   3   5   9          0.01          0.10         0.29 o
   4   5   9         83.46         86.43         1.47 o
   5   5   9         22.45         21.42         0.73 o
   6   5   9          0.52          0.44         0.29 o
   7   5   9          6.51          6.24         0.46 o
   8   5   9          2.67          1.77         0.39 o
   9   5   9         26.48         27.02         2.54 o
  -3   6   9          2.83          2.36         0.41 o
  -2   6   9          3.50          2.17         0.29 o
  -1   6   9         21.22         19.70         0.53 o
   0   6   9         59.64         64.49         1.21 o
   1   6   9         98.58         92.94         4.82 o
   2   6   9          3.52          3.95         0.20 o
   3   6   9         12.52         12.54         0.67 o
   4   6   9        193.76        195.41         4.19 o
   5   6   9         15.42         15.13         0.78 o
   6   6   9          4.01          3.28         0.80 o
   7   6   9          2.13          1.69         0.37 o
   8   6   9         35.11         35.17         0.87 o
   9   6   9          0.62          0.51         0.32 o
  -2   7   9         46.85         48.09         1.64 o
  -1   7   9         30.20         31.59         0.75 o
   0   7   9         64.21         60.76         1.36 o
   1   7   9        219.78        221.55         4.23 o
   2   7   9         66.76         74.43         2.05 o
   3   7   9         19.59         21.52         1.21 o
   4   7   9         10.52         11.24         0.79 o
   5   7   9         11.69         12.62         0.70 o
   6   7   9         30.64         30.73         0.96 o
   7   7   9          4.87          3.40         1.09 o
   8   7   9          5.68          6.48         0.63 o
  -1   8   9          3.90          4.06         0.40 o
   0   8   9         26.27         23.29         1.13 o
   1   8   9        167.69        171.13         3.96 o
   2   8   9        374.66        397.95         6.17 o
   3   8   9         52.01         55.98         1.41 o
   4   8   9          8.10          9.74         0.70 o
   5   8   9          3.14          2.82         0.53 o
   6   8   9          0.00          0.14         0.34 o
   7   8   9          6.30          6.57         1.50 o
   8   8   9         16.20         12.94         0.78 o
   1   9   9          4.64          1.60         0.94 o
   2   9   9          3.55          2.58         0.64 o
   3   9   9         14.18         15.02         0.97 o
   4   9   9        120.15        134.25         5.27 o
   5   9   9          1.90          2.53         0.55 o
   6   9   9          4.71          4.39         0.66 o
   7   9   9          0.00         -0.01         0.33 o
  -3  -8  10         23.26         20.46         0.98 o
  -2  -8  10         65.04         72.50         2.51 o
  -5  -7  10          1.31          2.78         0.53 o
  -4  -7  10          1.84          1.33         0.50 o
  -3  -7  10          9.24          8.79         0.92 o
  -2  -7  10         38.24         41.72         1.40 o
  -1  -7  10          0.06          0.06         0.39 o
   0  -7  10         47.74         53.68         1.74 o
   1  -7  10        128.88        144.04         2.62 o
  -6  -6  10          6.69          5.85         0.68 o
  -5  -6  10        205.48        217.22         3.34 o
  -4  -6  10         24.49         26.58         1.07 o
  -3  -6  10         90.14         90.24         1.64 o
  -2  -6  10        114.07        118.90         1.96 o
  -1  -6  10         47.42         42.73         1.22 o
   0  -6  10        106.35        114.67         2.76 o
   1  -6  10         11.47          9.62         0.33 o
   2  -6  10         10.73         12.10         0.42 o
   3  -6  10        186.63        206.49         4.22 o
  -6  -5  10         64.08         65.40         2.03 o
  -5  -5  10        263.09        277.91         5.45 o
  -4  -5  10         28.69         32.87         0.99 o
  -3  -5  10         16.38         17.74         0.85 o
  -2  -5  10         31.49         31.08         1.06 o
  -1  -5  10        200.39        195.35         3.03 o
   0  -5  10         88.07         84.10         2.39 o
   1  -5  10         66.32         52.64         1.40 o
   2  -5  10        130.81        135.56         3.35 o
   3  -5  10         82.19         95.11         1.28 o
   4  -5  10         41.49         49.29         1.00 o
  -7  -4  10          5.34          6.49         0.59 o
  -6  -4  10          3.47          5.22         0.66 o
  -5  -4  10          0.47          0.58         0.31 o
  -4  -4  10         66.41         68.51         1.41 o
  -3  -4  10        413.41        420.58         5.60 o
  -2  -4  10         18.78         17.67         0.90 o
  -1  -4  10         52.46         50.89         1.34 o
   0  -4  10         16.67         13.07         0.41 o
   1  -4  10         24.99         18.25         0.56 o
   2  -4  10         53.95         50.94         0.73 o
   3  -4  10         12.84         12.17         0.42 o
   4  -4  10        110.54        124.25         1.60 o
   5  -4  10        352.85        404.15         4.77 o
  -7  -3  10          0.38          0.28         0.24 o
  -6  -3  10          2.52          2.48         0.21 o
  -5  -3  10          7.49          6.89         0.49 o
  -4  -3  10         97.25         90.43         3.28 o
  -3  -3  10        564.15        571.20        10.03 o
  -2  -3  10       1036.94       1035.29        24.18 o
  -1  -3  10        127.73        129.43         2.04 o
   0  -3  10          0.62          0.26         0.14 o
   1  -3  10        497.74        473.92        10.45 o
   2  -3  10         58.06         50.06         1.05 o
   3  -3  10         78.21         68.81         1.12 o
   4  -3  10         57.73         55.40         0.81 o
   5  -3  10         24.68         26.02         0.55 o
   6  -3  10         12.23         11.72         0.45 o
  -7  -2  10          4.37          4.27         0.38 o
  -6  -2  10         11.87         12.23         0.53 o
  -5  -2  10          1.73          1.40         0.27 o
  -4  -2  10         14.64         14.69         0.39 o
  -3  -2  10          0.02          0.13         0.12 o
  -2  -2  10         82.22         75.17         1.19 o
  -1  -2  10        784.36        784.18         8.31 o
   0  -2  10          0.24          0.18         0.15 o
   1  -2  10         75.36         65.74         1.00 o
   2  -2  10        251.39        211.65         2.12 o
   3  -2  10        255.56        235.77         2.40 o
   4  -2  10         29.39         26.59         0.56 o
   5  -2  10          4.93          4.68         0.40 o
   6  -2  10         18.26         17.17         0.55 o
  -7  -1  10          1.57          2.22         0.57 o
  -6  -1  10         95.46         83.42         2.60 o
  -5  -1  10        152.23        143.28         3.32 o
  -4  -1  10          1.78          1.80         0.26 o
  -3  -1  10          6.34          5.98         0.29 o
  -2  -1  10          3.04          2.56         0.23 o
  -1  -1  10        319.53        319.18         3.63 o
   0  -1  10        287.10        281.82         3.40 o
   1  -1  10        277.28        269.66         3.92 o
   2  -1  10        103.14        107.46         1.18 o
   3  -1  10        140.21        123.51         1.30 o
   4  -1  10        181.30        166.09         1.99 o
   5  -1  10         62.32         58.90         0.81 o
   6  -1  10         14.13         14.19         0.54 o
   7  -1  10          0.35         -0.12         0.18 o
  -6   0  10         11.83         11.53         0.57 o
  -5   0  10          9.59          7.76         0.41 o
  -4   0  10         69.02         57.20         0.98 o
  -3   0  10        279.08        265.50         2.81 o
  -2   0  10         74.99         73.76         0.88 o
  -1   0  10          5.51          5.09         0.29 o
   0   0  10          0.57          1.00         0.19 o
   1   0  10        232.72        216.77         2.09 o
   2   0  10         10.06          9.96         0.32 o
   3   0  10         83.28         82.98         1.05 o
   4   0  10          7.74          6.62         0.30 o
   5   0  10        144.54        136.81         1.57 o
   6   0  10         80.10         75.33         1.58 o
   7   0  10          0.74          1.29         0.25 o
  -6   1  10          3.65          2.27         1.40 o
  -5   1  10         42.70         41.43         1.21 o
  -4   1  10         67.77         62.49         1.04 o
  -3   1  10          0.16          0.07         0.18 o
  -2   1  10         10.28          7.58         0.36 o
  -1   1  10        138.06        135.26         1.54 o
   0   1  10         14.02         15.08         0.38 o
   1   1  10         87.07         93.03         1.02 o
   2   1  10         34.66         34.48         0.56 o
   3   1  10        241.18        235.95         2.29 o
   4   1  10         35.89         31.25         0.56 o
   5   1  10         10.18         10.90         0.43 o
   6   1  10         29.48         29.85         0.68 o
   7   1  10         14.14         13.48         0.61 o
   8   1  10         45.08         52.30         1.93 o
  -5   2  10         10.49         11.24         0.53 o
  -4   2  10          4.88          3.54         0.29 o
  -3   2  10          2.23          2.67         0.36 o
  -2   2  10         75.17         60.96         1.08 o
  -1   2  10         39.35         36.76         0.67 o
   0   2  10        126.49        110.09         2.75 o
   1   2  10         27.44         28.12         0.52 o
   2   2  10          3.07          3.21         0.23 o
   3   2  10          3.78          3.60         0.29 o
   4   2  10        175.26        174.07         1.75 o
   5   2  10        712.62        718.40         8.83 o
   6   2  10         36.34         34.21         0.68 o
   7   2  10         76.81         72.04         2.08 o
   8   2  10         11.33         10.10         0.36 o
  -5   3  10         10.61         11.43         0.72 o
  -4   3  10         28.18         27.74         0.95 o
  -3   3  10         34.52         32.29         0.84 o
  -2   3  10         12.16         11.65         0.42 o
  -1   3  10          1.42          0.90         0.27 o
   0   3  10          6.28          5.96         0.36 o
   1   3  10        149.41        143.15         2.59 o
   2   3  10        166.01        165.85         3.39 o
   3   3  10          9.46          9.52         0.31 o
   4   3  10         71.43         70.33         1.76 o
   5   3  10        107.20        100.65         1.19 o
   6   3  10         29.78         28.05         0.73 o
   7   3  10          6.53          6.45         0.28 o
   8   3  10          0.09          0.07         0.20 o
  -4   4  10          4.86          4.12         0.38 o
  -3   4  10          4.66          4.42         0.38 o
  -2   4  10         67.00         73.77         1.72 o
  -1   4  10         37.78         37.65         0.71 o
   0   4  10         94.37         89.66         2.66 o
   1   4  10         14.10         13.35         0.36 o
   2   4  10          0.55          0.08         0.17 o
   3   4  10          0.56          0.29         0.07 o
   4   4  10          4.38          5.07         0.49 o
   5   4  10         15.85         15.31         0.73 o
   6   4  10        110.95        107.17         3.39 o
   7   4  10          1.80          1.79         0.17 o
   8   4  10          4.87          4.28         0.45 o
   9   4  10          0.29          0.44         0.36 o
  -4   5  10         16.29         17.72         0.73 o
  -3   5  10          0.00          0.04         0.25 o
  -2   5  10         46.90         44.81         1.31 o
  -1   5  10          5.85          6.04         0.39 o
   0   5  10         78.96         73.44         2.75 o
   1   5  10          0.16          0.29         0.16 o
   2   5  10         19.34         18.91         0.48 o
   3   5  10         50.43         52.94         1.49 o
   4   5  10         51.16         55.99         1.17 o
   5   5  10          4.53          4.01         0.49 o
   6   5  10         39.50         40.80         0.97 o
   7   5  10         80.68         80.62         2.82 o
   8   5  10          4.82          4.75         1.22 o
  -3   6  10         19.08         21.23         1.05 o
  -2   6  10          0.27          0.53         0.25 o
  -1   6  10          2.22          1.41         0.26 o
   0   6  10         63.64         68.30         2.26 o
   1   6  10          2.89          3.60         0.22 o
   2   6  10          0.89          0.72         0.31 o
   3   6  10          4.93          5.70         0.70 o
   4   6  10         36.07         37.52         1.18 o
   5   6  10         12.28         12.34         0.63 o
   6   6  10          2.12          1.07         0.44 o
   7   6  10         63.36         61.45         2.63 o
   8   6  10         95.17         97.23         3.53 o
  -2   7  10          0.04          0.27         0.25 o
  -1   7  10          1.40          1.35         0.27 o
   0   7  10         70.97         66.14         2.82 o
   1   7  10         36.14         28.12         1.86 o
   2   7  10         33.57         32.52         1.00 o
   3   7  10          5.52          6.54         0.85 o
   4   7  10         17.00         18.27         0.83 o
   5   7  10          0.23          0.48         0.36 o
   6   7  10         58.98         61.32         1.79 o
   7   7  10          3.22          2.12         0.69 o
   8   7  10          0.59          0.47         0.39 o
   0   8  10          0.01         -0.18         0.20 o
   1   8  10         16.56         15.29         0.96 o
   2   8  10         33.45         35.67         1.36 o
   3   8  10          0.95          1.48         0.68 o
   4   8  10          1.23          1.38         0.56 o
   5   8  10         66.92         70.60         2.20 o
   6   8  10          1.31          1.13         0.43 o
   7   8  10          4.90          2.94         1.30 o
   2   9  10          5.08          5.68         0.80 o
   3   9  10          4.63          5.91         0.65 o
   4   9  10         41.79         40.62         1.28 o
   5   9  10          5.48          5.88         0.63 o
   6   9  10          8.41         10.30         0.96 o
  -4  -7  11          0.50         -0.18         0.57 o
  -3  -7  11         53.57         60.06         1.50 o
  -2  -7  11         93.13        106.99         2.43 o
  -1  -7  11         51.45         61.05         1.79 o
   0  -7  11         15.23         15.72         0.91 o
  -5  -6  11          2.43          2.50         0.55 o
  -4  -6  11         13.54         14.49         0.75 o
  -3  -6  11         85.31         86.15         1.64 o
  -2  -6  11          7.30          8.39         0.84 o
  -1  -6  11         46.60         60.03         1.62 o
   0  -6  11         24.83         31.47         1.12 o
   1  -6  11          0.90          0.68         0.47 o
   2  -6  11         17.01         15.62         0.80 o
  -6  -5  11          0.12         -0.03         0.34 o
  -5  -5  11          3.10          1.74         0.49 o
  -4  -5  11         50.83         49.37         1.16 o
  -3  -5  11          0.89          0.95         0.51 o
  -2  -5  11          7.95          8.10         0.68 o
  -1  -5  11         60.09         62.07         1.39 o
   0  -5  11          9.49         10.80         0.73 o
   1  -5  11          0.92          1.06         0.24 o
   2  -5  11         18.85         16.90         0.51 o
   3  -5  11          0.37          0.22         0.23 o
  -6  -4  11          0.18          0.38         0.31 o
  -5  -4  11          2.17          2.45         0.53 o
  -4  -4  11        145.61        152.29         4.40 o
  -3  -4  11          1.65          2.28         0.49 o
  -2  -4  11        155.01        158.65         2.42 o
  -1  -4  11         34.96         36.90         0.93 o
   0  -4  11          0.15          0.24         0.12 o
   1  -4  11         29.60         33.47         1.03 o
   2  -4  11         85.83         80.06         2.42 o
   3  -4  11         15.53         15.72         0.52 o
   4  -4  11        168.57        176.40         4.04 o
  -6  -3  11         44.00         45.14         0.93 o
  -5  -3  11         13.79         11.61         1.02 o
  -4  -3  11          5.17          4.05         0.48 o
  -3  -3  11        193.21        194.05         3.22 o
  -2  -3  11        171.56        170.73         2.45 o
  -1  -3  11         39.52         34.74         1.23 o
   0  -3  11          0.10          1.97         0.46 o
   1  -3  11          3.56         10.78         0.36 o
   2  -3  11         88.00         68.54         2.11 o
   3  -3  11          1.35          2.17         0.28 o
   4  -3  11         10.73          9.58         0.43 o
   5  -3  11         53.46         57.66         0.97 o
  -6  -2  11         31.03         24.35         0.55 o
  -5  -2  11         19.39         19.63         0.83 o
  -4  -2  11         13.35         11.99         0.55 o
  -3  -2  11          1.67          1.33         0.23 o
  -2  -2  11        132.93        132.93         2.62 o
  -1  -2  11        363.75        358.16         4.99 o
   0  -2  11         62.46         53.36         1.48 o
   1  -2  11        117.57        100.81         1.94 o
   2  -2  11        106.35         89.05         1.49 o
   3  -2  11         22.78         34.20         0.64 o
   4  -2  11         32.99         33.00         0.65 o
   5  -2  11          0.67          0.56         0.22 o
   6  -2  11         54.89         50.42         0.95 o
  -6  -1  11          7.63          6.93         0.36 o
  -5  -1  11         77.76         71.64         1.52 o
  -4  -1  11         79.06         70.10         1.04 o
  -3  -1  11        127.56        114.88         1.46 o
  -2  -1  11        401.42        390.25         7.22 o
  -1  -1  11          0.27          0.25         0.24 o
   0  -1  11        919.71        913.79        13.86 o
   1  -1  11         11.28         10.91         0.38 o
   2  -1  11         36.53         32.38         0.65 o
   3  -1  11          1.27          2.36         0.29 o
   4  -1  11         31.04         25.26         0.61 o
   5  -1  11        111.55        115.60         1.34 o
   6  -1  11         25.61         25.36         0.59 o
   7  -1  11         49.19         51.80         1.71 o
  -6   0  11         10.90         10.53         0.36 o
  -5   0  11         23.37         21.94         0.69 o
  -4   0  11         42.78         33.85         0.64 o
  -3   0  11        123.29        113.59         2.00 o
  -2   0  11         55.54         55.83         0.75 o
  -1   0  11        470.15        451.35         7.76 o
   0   0  11        800.47        801.72        11.61 o
   1   0  11        650.01        639.60         9.12 o
   2   0  11        296.08        282.65         2.70 o
   3   0  11         16.04         17.02         0.47 o
   4   0  11         45.09         41.37         0.66 o
   5   0  11          9.31          7.13         0.37 o
   6   0  11          1.16          0.87         0.28 o
   7   0  11          0.22          0.07         0.19 o
  -5   1  11          2.11          1.89         0.27 o
  -4   1  11          2.98          3.96         0.35 o
  -3   1  11          0.07          0.28         0.25 o
  -2   1  11        101.51         83.11         1.11 o
  -1   1  11         39.35         32.74         0.63 o
   0   1  11          8.98          8.88         0.35 o
   1   1  11         16.43         14.32         0.46 o
   2   1  11        924.57        913.37        12.67 o
   3   1  11         18.28         16.85         0.54 o
   4   1  11         84.69         85.01         0.95 o
   5   1  11         71.81         65.66         1.05 o
   6   1  11         11.65         10.53         0.38 o
   7   1  11          5.59          6.33         0.35 o
   8   1  11         51.44         49.51         2.37 o
  -5   2  11          9.20          8.73         0.61 o
  -4   2  11          7.13          7.09         0.37 o
  -3   2  11         46.04         43.56         0.71 o
  -2   2  11         31.52         21.86         0.51 o
  -1   2  11         27.96         26.64         0.60 o
   0   2  11         55.98         48.07         0.98 o
   1   2  11        135.46        126.52         2.00 o
   2   2  11        473.88        467.73         4.60 o
   3   2  11        235.30        225.30         2.34 o
   4   2  11        962.92        977.94        11.39 o
   5   2  11        604.93        610.42         8.65 o
   6   2  11         43.74         43.35         1.10 o
   7   2  11          4.88          4.63         0.42 o
   8   2  11          0.47          0.06         0.23 o
  -5   3  11          3.25          1.28         0.85 o
  -4   3  11         53.62         58.25         1.74 o
  -3   3  11         11.61         14.21         0.54 o
  -2   3  11          1.86          1.05         0.29 o
  -1   3  11          0.01          0.15         0.18 o
   0   3  11          3.37          5.89         0.34 o
   1   3  11        270.06        268.04         4.42 o
   2   3  11        142.07        139.09         3.10 o
   3   3  11         79.71         80.91         1.26 o
   4   3  11        218.77        219.28         2.23 o
   5   3  11        203.27        196.47         2.80 o
   6   3  11          8.96          7.92         0.29 o
   7   3  11          9.47         10.46         0.63 o
   8   3  11         88.84         86.58         3.41 o
  -4   4  11         20.37         23.10         0.83 o
  -3   4  11          2.98          3.12         0.40 o
  -2   4  11         15.63         16.34         0.49 o
  -1   4  11         29.77         26.33         0.60 o
   0   4  11         24.73         17.42         0.66 o
   1   4  11         84.31         86.07         1.94 o
   2   4  11         76.55         77.26         1.61 o
   3   4  11         86.41         87.45         1.08 o
   4   4  11        302.77        310.99         4.36 o
   5   4  11          7.85          7.82         0.53 o
   6   4  11        127.62        116.65         6.55 o
   7   4  11          0.77          0.90         0.33 o
   8   4  11          0.00          0.71         0.41 o
  -3   5  11          2.37          1.88         0.40 o
  -2   5  11         51.88         53.11         1.28 o
  -1   5  11          2.24          1.73         0.27 o
   0   5  11          0.82          1.13         0.24 o
   1   5  11        113.21        116.73         2.03 o
   2   5  11          5.03          3.23         0.22 o
   3   5  11          6.19          7.65         0.67 o
   4   5  11         20.88         22.69         1.12 o
   5   5  11         38.56         40.11         1.05 o
   6   5  11        122.45        130.27         2.30 o
   7   5  11          2.66          2.32         0.47 o
   8   5  11         23.23         26.05         1.04 o
  -2   6  11          2.23          2.39         0.41 o
  -1   6  11         25.11         26.42         1.07 o
   0   6  11         14.84         11.97         0.65 o
   1   6  11         10.25         10.72         0.63 o
   2   6  11          0.98          0.52         0.24 o
   3   6  11          1.48          0.84         0.40 o
   4   6  11          3.08          4.25         0.52 o
   5   6  11         23.47         24.29         0.93 o
   6   6  11          0.21          0.50         0.34 o
   7   6  11         24.01         26.98         1.06 o
   8   6  11         13.50         14.25         1.00 o
  -1   7  11          5.95          4.33         0.48 o
   0   7  11          0.02          0.05         0.24 o
   1   7  11         29.14         26.83         0.93 o
   2   7  11          8.64         10.95         0.89 o
   3   7  11         20.59         24.14         1.09 o
   4   7  11         27.82         27.58         1.04 o
   5   7  11          0.92          0.67         0.40 o
   6   7  11          0.28          0.61         0.42 o
   7   7  11          6.54          6.19         1.42 o
   8   7  11          1.02          0.87         0.41 o
   0   8  11         13.90         11.01         0.85 o
   1   8  11          7.95          9.88         0.78 o
   2   8  11          5.52          5.32         0.69 o
   3   8  11          2.20          1.23         0.51 o
   4   8  11         59.53         63.93         1.96 o
   5   8  11         36.24         34.91         1.48 o
   6   8  11          2.33          1.96         0.93 o
   7   8  11         10.05         12.00         0.78 o
   3   9  11          0.44          0.26         0.52 o
   4   9  11          7.70          9.65         0.84 o
   5   9  11          1.31          1.08         0.54 o
  -4  -6  12         28.23         29.86         1.13 o
  -3  -6  12          0.03          0.07         0.59 o
  -2  -6  12         37.91         37.85         1.49 o
  -1  -6  12        138.40        157.97         3.24 o
   0  -6  12         26.34         27.38         1.13 o
   1  -6  12          1.98          3.27         0.70 o
  -5  -5  12          0.37          1.39         0.63 o
  -4  -5  12         12.50         13.65         0.78 o
  -3  -5  12          8.60          8.34         0.71 o
  -2  -5  12          2.01          2.55         0.61 o
  -1  -5  12         72.15         76.71         2.26 o
   0  -5  12          1.34          1.87         0.52 o
   1  -5  12        138.69        123.41         5.22 o
   2  -5  12         47.86         45.05         1.41 o
   3  -5  12         11.04         13.70         0.59 o
  -5  -4  12         23.43         25.02         0.93 o
  -4  -4  12         94.15        102.90         1.90 o
  -3  -4  12          0.09         -0.05         0.36 o
  -2  -4  12        191.18        197.56         3.29 o
  -1  -4  12          0.26          0.64         0.26 o
   0  -4  12          5.39          4.18         0.39 o
   1  -4  12        240.07        227.41         8.55 o
   2  -4  12         33.39         29.03         0.77 o
   3  -4  12         53.64         53.91         0.92 o
   4  -4  12         47.41         54.11         0.96 o
  -6  -3  12         14.87         12.23         0.79 o
  -5  -3  12         68.70         68.37         1.72 o
  -4  -3  12         34.94         36.76         1.19 o
  -3  -3  12          1.11          0.65         0.13 o
  -2  -3  12         54.08         52.63         1.45 o
  -1  -3  12          3.60          3.55         0.20 o
   0  -3  12        141.24        131.07         4.96 o
   1  -3  12          5.99          3.94         0.28 o
   2  -3  12         19.57         17.21         0.50 o
   3  -3  12        143.14        137.47         2.34 o
   4  -3  12        129.24        142.22         2.35 o
   5  -3  12         10.11         11.17         0.49 o
  -6  -2  12          0.89          0.35         0.31 o
  -5  -2  12          0.02          0.12         0.15 o
  -4  -2  12          9.31          8.34         0.30 o
  -3  -2  12          1.32          1.16         0.18 o
  -2  -2  12          0.19          0.12         0.16 o
  -1  -2  12          0.11          0.32         0.14 o
   0  -2  12          1.31          1.06         0.22 o
   1  -2  12         98.63         89.25         2.94 o
   2  -2  12          3.56          3.44         0.35 o
   3  -2  12        196.27        182.59         2.63 o
   4  -2  12          0.02          0.80         0.26 o
   5  -2  12        122.30        131.54         1.56 o
   6  -2  12        124.48        139.07         1.96 o
  -6  -1  12         14.68         14.56         0.51 o
  -5  -1  12          0.49          0.26         0.21 o
  -4  -1  12         41.43         35.20         0.69 o
  -3  -1  12        237.21        232.76         4.01 o
  -2  -1  12        700.34        686.20        17.84 o
  -1  -1  12        156.78        155.14         2.81 o
   0  -1  12         17.57         15.15         0.41 o
   1  -1  12          2.45          2.31         0.30 o
   2  -1  12        205.86        193.18         3.51 o
   3  -1  12          2.28          1.56         0.30 o
   4  -1  12         21.94         22.40         0.50 o
   5  -1  12        185.18        174.35         2.07 o
   6  -1  12          0.81          0.82         0.25 o
  -5   0  12         23.53         21.68         0.54 o
  -4   0  12         27.81         23.98         0.58 o
  -3   0  12         12.19         10.92         0.42 o
  -2   0  12        148.90        141.00         1.68 o
  -1   0  12        230.07        228.79         3.60 o
   0   0  12         20.04         17.73         0.45 o
   1   0  12         10.91          7.88         0.41 o
   2   0  12          8.76          7.77         0.34 o
   3   0  12         61.42         57.08         0.79 o
   4   0  12         47.42         46.35         0.74 o
   5   0  12         58.00         51.46         0.83 o
   6   0  12          0.82          0.77         0.25 o
   7   0  12         33.79         32.68         0.78 o
  -5   1  12         51.90         46.87         1.48 o
  -4   1  12         71.68         69.61         1.00 o
  -3   1  12          9.05          9.50         0.40 o
  -2   1  12         42.05         32.14         0.62 o
  -1   1  12         34.27         34.31         0.63 o
   0   1  12         45.98         43.82         0.85 o
   1   1  12        100.78         99.06         1.19 o
   2   1  12         91.62         85.69         1.64 o
   3   1  12          0.14          0.45         0.22 o
   4   1  12         59.02         53.53         0.76 o
   5   1  12         14.69         12.89         0.39 o
   6   1  12          1.19          0.74         0.26 o
   7   1  12         71.34         67.56         2.17 o
  -5   2  12          3.54          2.12         0.52 o
  -4   2  12         15.20         16.30         0.55 o
  -3   2  12          5.65          4.72         0.35 o
  -2   2  12        329.91        310.71         3.38 o
  -1   2  12          0.06          0.11         0.21 o
   0   2  12         39.25         34.37         0.83 o
   1   2  12         66.96         62.00         1.11 o
   2   2  12         64.79         69.10         1.02 o
   3   2  12        134.40        131.43         1.46 o
   4   2  12          3.48          3.71         0.30 o
   5   2  12         17.16         15.84         0.44 o
   6   2  12         78.39         77.24         1.60 o
   7   2  12         41.38         40.18         1.48 o
  -4   3  12          8.33         11.49         0.87 o
  -3   3  12         11.82         11.21         0.49 o
  -2   3  12          0.62          0.40         0.27 o
  -1   3  12          0.33          0.02         0.19 o
   0   3  12        229.39        208.46         3.88 o
   1   3  12         74.08         77.38         1.12 o
   2   3  12         11.68         11.77         0.40 o
   3   3  12          4.74          5.04         0.31 o
   4   3  12        127.40        126.43         2.09 o
   5   3  12         68.20         63.03         2.21 o
   6   3  12          4.44          4.73         0.26 o
   7   3  12         54.31         52.05         1.72 o
   8   3  12         19.67         21.60         0.93 o
  -3   4  12         12.69         10.74         0.64 o
  -2   4  12          0.11          0.10         0.26 o
  -1   4  12          2.59          2.73         0.37 o
   0   4  12        154.49        141.59         2.74 o
   1   4  12          4.34          4.55         0.45 o
   2   4  12         59.65         55.21         1.33 o
   3   4  12         52.80         52.57         0.67 o
   4   4  12        117.13        114.46         3.56 o
   5   4  12         74.00         76.83         1.95 o
   6   4  12          9.37          9.45         1.29 o
   7   4  12         10.90         12.17         0.94 o
   8   4  12          1.83          1.31         0.38 o
  -3   5  12         32.71         34.08         1.08 o
  -2   5  12          0.69          1.82         0.32 o
  -1   5  12          3.45          3.16         0.38 o
   0   5  12         26.41         25.67         0.76 o
   1   5  12          8.05          7.14         0.44 o
   2   5  12        218.76        231.63         4.11 o
   3   5  12          3.64          4.23         0.58 o
   4   5  12         28.51         29.74         0.90 o
   5   5  12          6.48          6.57         0.63 o
   6   5  12        200.44        214.46         3.17 o
   7   5  12          0.01          0.48         0.35 o
   8   5  12          2.78          2.94         0.47 o
  -2   6  12         54.21         60.13         2.09 o
  -1   6  12         20.80         21.42         0.98 o
   0   6  12          0.70          1.45         0.24 o
   1   6  12         31.09         28.72         1.53 o
   2   6  12         34.06         36.41         1.17 o
   3   6  12         19.52         20.42         0.85 o
   4   6  12          9.10          9.30         0.80 o
   5   6  12          3.03          2.85         0.71 o
   6   6  12         45.46         47.20         1.41 o
   7   6  12          0.15          0.14         0.39 o
   8   6  12          0.32         -0.10         0.38 o
   0   7  12          0.51          1.04         0.23 o
   1   7  12          8.75          6.48         0.79 o
   2   7  12          4.40          5.16         0.65 o
   3   7  12          2.19          2.92         0.66 o
   4   7  12         25.05         32.10         1.05 o
   5   7  12          0.54          0.45         0.36 o
   6   7  12          9.43         10.66         0.77 o
   7   7  12         29.88         32.37         1.17 o
   1   8  12          5.31          6.90         0.69 o
   2   8  12          2.61          1.72         0.62 o
   3   8  12          4.00          6.22         0.83 o
   4   8  12         30.09         30.81         1.22 o
   5   8  12          5.54          5.00         0.87 o
   6   8  12          0.21          0.12         0.51 o
  -3  -6  13         35.79         41.75         1.74 o
  -2  -6  13          2.51          3.23         0.83 o
  -1  -6  13          0.01         -0.22         0.44 o
   0  -6  13          0.16         -0.01         0.40 o
  -4  -5  13          0.30         -0.29         0.42 o
  -3  -5  13          0.24          0.56         0.43 o
  -2  -5  13         85.83         92.92         2.05 o
  -1  -5  13        133.91        156.20         3.04 o
   0  -5  13         16.17         13.03         0.80 o
   1  -5  13         79.74         95.77         2.21 o
   2  -5  13          3.14          3.68         0.66 o
  -5  -4  13         11.60         13.28         1.06 o
  -4  -4  13         22.40         25.55         1.29 o
  -3  -4  13         58.91         58.38         1.35 o
  -2  -4  13         48.16         49.71         1.20 o
  -1  -4  13          4.52          6.11         0.60 o
   0  -4  13         27.26         33.61         1.10 o
   1  -4  13         16.47         14.13         0.44 o
   2  -4  13         22.43         19.56         1.16 o
   3  -4  13         70.12         69.81         2.04 o
  -5  -3  13         13.55         14.93         0.72 o
  -4  -3  13          1.47          2.74         0.47 o
  -3  -3  13          4.98          4.87         0.69 o
  -2  -3  13         22.36         24.05         0.84 o
  -1  -3  13          3.23          2.06         0.23 o
   0  -3  13        149.73        152.47         2.37 o
   1  -3  13          0.01          0.14         0.25 o
   2  -3  13         28.34         26.80         0.75 o
   3  -3  13         54.35         62.86         1.58 o
   4  -3  13         30.51         38.91         0.88 o
  -5  -2  13          2.06          2.68         0.44 o
  -4  -2  13         22.13         20.77         0.81 o
  -3  -2  13         34.62         34.82         1.12 o
  -2  -2  13          0.00          0.14         0.15 o
  -1  -2  13         77.88         75.51         1.60 o
   0  -2  13         36.90         36.38         1.07 o
   1  -2  13          5.91          5.93         0.35 o
   2  -2  13        185.64        189.55         3.27 o
   3  -2  13          0.12          0.24         0.23 o
   4  -2  13        174.74        182.43         2.23 o
   5  -2  13        163.26        180.43         2.34 o
  -5  -1  13          1.53          1.25         0.29 o
  -4  -1  13          5.44          3.83         0.29 o
  -3  -1  13          3.51          3.55         0.31 o
  -2  -1  13         21.11         19.31         0.44 o
  -1  -1  13          2.54          2.72         0.26 o
   0  -1  13        107.08         97.35         1.47 o
   1  -1  13         17.79         21.00         0.72 o
   2  -1  13          1.15          3.45         0.36 o
   3  -1  13          1.17          0.99         0.32 o
   4  -1  13         26.33         24.92         0.56 o
   5  -1  13          4.42          2.78         0.46 o
   6  -1  13         53.79         57.75         1.02 o
  -5   0  13          8.10          5.46         0.37 o
  -4   0  13         28.91         32.76         0.64 o
  -3   0  13         12.72         11.99         0.41 o
  -2   0  13          0.04          0.28         0.22 o
  -1   0  13         11.75         12.32         0.56 o
   0   0  13          0.66          0.78         0.35 o
   1   0  13        155.38        144.47         2.10 o
   2   0  13        217.66        202.40         2.55 o
   3   0  13         21.35         18.18         0.47 o
   4   0  13        153.47        156.40         1.73 o
   5   0  13          7.85          8.27         0.71 o
   6   0  13         43.58         38.16         0.86 o
  -4   1  13         66.59         64.57         0.94 o
  -3   1  13          1.27          0.61         0.27 o
  -2   1  13         51.44         57.97         0.93 o
  -1   1  13        166.73        160.88         2.81 o
   0   1  13         85.37         82.38         1.26 o
   1   1  13        153.87        156.68         2.40 o
   2   1  13        158.14        153.00         1.80 o
   3   1  13        256.52        255.67         2.73 o
   4   1  13          8.07          7.12         0.40 o
   5   1  13         31.40         28.93         0.68 o
   6   1  13         72.34         70.19         1.54 o
   7   1  13          6.00          4.97         0.41 o
  -4   2  13          6.11          5.07         0.76 o
  -3   2  13         11.83         13.82         0.45 o
  -2   2  13          5.21          7.71         0.41 o
  -1   2  13         42.23         45.24         0.81 o
   0   2  13         76.95         82.06         1.31 o
   1   2  13          8.91          6.45         0.39 o
   2   2  13         30.10         30.90         0.54 o
   3   2  13         64.84         63.19         0.84 o
   4   2  13        100.25         98.42         1.22 o
   5   2  13         34.86         34.62         0.80 o
   6   2  13          1.40          1.61         0.26 o
   7   2  13          6.07          5.08         0.37 o
  -3   3  13          2.91          2.56         0.34 o
  -2   3  13          0.04          0.21         0.26 o
  -1   3  13         21.31         18.87         0.52 o
   0   3  13         11.07          6.06         0.38 o
   1   3  13         43.88         40.64         0.70 o
   2   3  13         53.99         55.30         1.28 o
   3   3  13        315.36        325.68         4.11 o
   4   3  13        501.41        506.31         7.15 o
   5   3  13          7.52          6.93         0.37 o
   6   3  13          0.40          0.38         0.18 o
   7   3  13          2.86          2.74         0.43 o
  -3   4  13          0.22          0.21         0.24 o
  -2   4  13         42.64         44.74         1.16 o
  -1   4  13         30.65         35.02         1.27 o
   0   4  13          0.45          0.22         0.21 o
   1   4  13          3.87          2.81         0.33 o
   2   4  13          3.37          4.59         0.26 o
   3   4  13         21.94         20.97         0.56 o
   4   4  13         97.65         97.22         1.95 o
   5   4  13        825.48        884.32        13.54 o
   6   4  13        189.16        190.60         3.35 o
   7   4  13         40.19         41.86         1.45 o
  -2   5  13         21.49         22.89         0.68 o
  -1   5  13          2.93          2.15         0.30 o
   0   5  13          2.55          2.05         0.33 o
   1   5  13         45.99         46.26         1.74 o
   2   5  13          3.49          4.27         0.29 o
   3   5  13          0.42          0.18         0.36 o
   4   5  13          0.03          0.06         0.38 o
   5   5  13          2.15          2.62         0.51 o
   6   5  13         58.02         59.52         1.66 o
   7   5  13         41.39         43.31         1.53 o
  -1   6  13          9.69          9.53         0.46 o
   0   6  13         21.19         22.04         0.95 o
   1   6  13          2.78          1.73         0.20 o
   2   6  13         98.81         94.83         2.72 o
   3   6  13          4.91          7.62         0.83 o
   4   6  13         18.33         19.76         0.89 o
   5   6  13         14.44         15.63         0.88 o
   6   6  13         15.58         15.06         0.87 o
   7   6  13         58.18         62.65         1.64 o
   0   7  13         22.25         22.83         1.13 o
   1   7  13          6.88          8.62         0.78 o
   2   7  13          1.33          1.61         0.54 o
   3   7  13          3.76          5.16         0.64 o
   4   7  13         48.49         49.01         1.45 o
   5   7  13          3.33          2.76         1.02 o
   6   7  13         19.85         23.97         1.05 o
   3   8  13          0.01         -0.10         0.50 o
   4   8  13         13.15         16.27         1.00 o
   5   8  13          0.82          0.52         0.50 o
  -2  -5  14        286.10        333.78         8.64 o
  -1  -5  14         16.34         23.12         1.21 o
   0  -5  14         32.00         30.09         1.33 o
  -4  -4  14          1.26          1.67         0.60 o
  -3  -4  14         28.75         28.18         0.98 o
  -2  -4  14          3.03          3.55         0.63 o
  -1  -4  14        121.43        143.71         2.47 o
   0  -4  14        107.58        127.45         2.88 o
   1  -4  14         43.30         44.77         1.33 o
   2  -4  14         73.73         85.47         3.66 o
  -4  -3  14          0.69          0.28         0.37 o
  -3  -3  14          7.05          7.48         0.68 o
  -2  -3  14         48.93         49.30         1.22 o
  -1  -3  14         37.85         41.59         1.45 o
   0  -3  14        106.25        108.58         3.34 o
   1  -3  14         34.74         30.69         1.47 o
   2  -3  14         43.66         39.03         1.47 o
   3  -3  14         14.65         11.39         0.46 o
  -4  -2  14        116.05        125.12         2.17 o
  -3  -2  14          8.86          8.24         0.47 o
  -2  -2  14         67.75         66.26         1.31 o
  -1  -2  14        108.54        108.78         2.12 o
   0  -2  14          1.17          0.92         0.21 o
   1  -2  14        102.14        100.56         2.16 o
   2  -2  14        156.78        152.57         4.18 o
   3  -2  14          0.25          0.44         0.25 o
   4  -2  14         31.08         33.82         0.80 o
  -4  -1  14          2.71          2.24         0.42 o
  -3  -1  14          0.32          0.37         0.21 o
  -2  -1  14          9.17         10.39         0.39 o
  -1  -1  14          1.90          1.86         0.26 o
   0  -1  14          0.97          1.79         0.25 o
   1  -1  14          9.49         11.79         0.45 o
   2  -1  14          7.78          6.68         0.65 o
   3  -1  14         35.76         31.69         0.78 o
   4  -1  14         44.90         46.89         0.77 o
   5  -1  14         50.44         49.17         0.89 o
  -4   0  14         11.11          9.79         0.51 o
  -3   0  14         15.46         14.21         0.45 o
  -2   0  14          0.46          0.23         0.21 o
  -1   0  14          9.92          9.83         0.37 o
   0   0  14         14.97         15.01         0.43 o
   1   0  14         81.74         75.87         1.01 o
   2   0  14         12.74         11.33         0.39 o
   3   0  14         51.01         51.65         0.84 o
   4   0  14         95.82         90.64         1.33 o
   5   0  14          6.72          8.46         0.50 o
   6   0  14         51.10         54.49         0.97 o
  -4   1  14          3.15          1.78         0.35 o
  -3   1  14         30.73         31.81         0.68 o
  -2   1  14        336.13        323.77         3.58 o
  -1   1  14        180.73        176.79         1.99 o
   0   1  14          5.78          4.36         0.34 o
   1   1  14         53.21         54.08         1.03 o
   2   1  14         53.98         54.59         0.83 o
   3   1  14         35.72         37.00         0.74 o
   4   1  14         45.39         45.13         0.87 o
   5   1  14         44.09         39.86         1.01 o
   6   1  14         15.55         15.15         0.55 o
  -3   2  14          0.16          0.02         0.21 o
  -2   2  14         40.30         43.73         0.80 o
  -1   2  14        142.05        148.63         2.40 o
   0   2  14         82.47         80.58         1.22 o
   1   2  14          3.40          2.65         0.26 o
   2   2  14          9.14         10.66         0.40 o
   3   2  14         16.28         16.01         0.41 o
   4   2  14          0.32          0.07         0.16 o
   5   2  14         56.42         54.94         0.94 o
   6   2  14          0.29          0.44         0.23 o
   7   2  14          0.29          0.17         0.22 o
  -3   3  14         25.05         25.13         0.70 o
  -2   3  14          1.29          1.01         0.33 o
  -1   3  14          0.66          0.74         0.28 o
   0   3  14         85.51         78.06         1.57 o
   1   3  14          5.58          4.13         0.29 o
   2   3  14         11.04          9.84         0.36 o
   3   3  14          1.14          0.92         0.21 o
   4   3  14         34.80         33.34         0.66 o
   5   3  14         14.62         11.85         0.49 o
   6   3  14          6.93          7.26         0.77 o
   7   3  14         18.18         19.33         1.00 o
  -2   4  14         20.27         24.61         0.79 o
  -1   4  14         45.40         43.07         0.89 o
   0   4  14          2.83          5.33         0.35 o
   1   4  14          7.40          8.05         0.37 o
   2   4  14         30.40         26.82         0.53 o
   3   4  14          2.77          1.66         0.44 o
   4   4  14         28.19         31.22         1.20 o
   5   4  14         10.36          9.09         0.74 o
   6   4  14         33.10         34.66         1.04 o
   7   4  14          5.02          6.06         0.57 o
  -1   5  14          2.23          1.48         0.31 o
   0   5  14          9.33          9.52         0.51 o
   1   5  14         78.29         79.08         1.73 o
   2   5  14        123.23        115.56         1.95 o
   3   5  14          1.76          1.61         0.60 o
   4   5  14          3.56          3.22         0.57 o
   5   5  14          0.19          0.10         0.36 o
   6   5  14         74.55         80.84         1.90 o
   7   5  14          0.38         -0.05         0.44 o
   0   6  14         11.92         15.47         0.95 o
   1   6  14          0.56          0.01         0.40 o
   2   6  14          1.38          2.16         0.60 o
   3   6  14         41.51         47.29         1.51 o
   4   6  14         46.52         51.57         1.51 o
   5   6  14         42.87         47.41         1.44 o
   6   6  14         39.90         42.49         1.51 o
   2   7  14          0.12          0.45         0.50 o
   3   7  14          1.10          0.73         0.54 o
   4   7  14         10.09          9.10         0.96 o
   5   7  14          1.93          2.35         0.75 o
  -2  -4  15          3.51          3.02         0.80 o
  -1  -4  15         31.87         38.56         1.49 o
   0  -4  15          7.51          7.10         0.75 o
   1  -4  15          0.24          0.86         0.53 o
  -3  -3  15         15.67         17.97         0.99 o
  -2  -3  15          9.53          8.97         0.75 o
  -1  -3  15         61.08         63.44         1.56 o
   0  -3  15          2.69          2.69         0.77 o
   1  -3  15         30.24         24.00         1.34 o
   2  -3  15         21.72         21.47         1.13 o
  -3  -2  15          5.07          6.12         0.59 o
  -2  -2  15         45.68         45.44         1.37 o
  -1  -2  15         15.97         14.87         1.01 o
   0  -2  15         32.17         37.49         1.26 o
   1  -2  15          0.12         -0.06         0.20 o
   2  -2  15          1.51          0.48         0.22 o
   3  -2  15         20.37         18.95         0.57 o
   4  -2  15          1.21          0.35         0.28 o
  -3  -1  15         40.43         39.87         1.80 o
  -2  -1  15          5.35          6.36         0.31 o
  -1  -1  15          1.02          1.85         0.28 o
   0  -1  15         20.46         19.41         0.57 o
   1  -1  15         28.37         24.78         0.80 o
   2  -1  15         36.59         38.25         1.22 o
   3  -1  15         35.68         36.42         0.89 o
   4  -1  15        106.13        118.92         1.80 o
  -3   0  15         22.01         22.23         0.59 o
  -2   0  15          3.48          3.64         0.33 o
  -1   0  15          1.23          0.85         0.26 o
   0   0  15         35.26         36.77         0.78 o
   1   0  15          2.21          2.17         0.30 o
   2   0  15          4.70          5.06         0.47 o
   3   0  15         12.21          9.84         0.47 o
   4   0  15         16.09         19.00         0.63 o
   5   0  15        216.91        233.06         4.57 o
  -3   1  15          2.68          2.79         0.55 o
  -2   1  15         35.90         35.73         0.81 o
  -1   1  15         14.83         13.97         0.46 o
   0   1  15          2.44          3.32         0.39 o
   1   1  15          7.39          6.61         0.43 o
   2   1  15          4.82          6.60         0.50 o
   3   1  15          0.09          0.26         0.24 o
   4   1  15          4.69          5.63         0.42 o
   5   1  15          4.39          4.80         0.34 o
  -3   2  15         12.81         13.46         0.55 o
  -2   2  15          1.31          0.71         0.30 o
  -1   2  15         30.85         33.03         0.87 o
   0   2  15          1.52          1.07         0.26 o
   1   2  15          2.80          3.41         0.35 o
   2   2  15         76.70         77.51         1.30 o
   3   2  15         49.63         48.91         0.84 o
   4   2  15          2.74          3.98         0.42 o
   5   2  15         64.12         62.79         1.42 o
   6   2  15          6.15          5.90         0.37 o
  -2   3  15          5.68          8.82         0.50 o
  -1   3  15         53.04         53.52         1.24 o
   0   3  15         28.18         29.66         0.72 o
   1   3  15         35.24         41.23         0.77 o
   2   3  15          8.94          8.10         0.46 o
   3   3  15         28.04         29.84         0.66 o
   4   3  15          1.68          2.32         0.36 o
   5   3  15          6.08          7.74         0.66 o
   6   3  15          3.52          3.60         0.71 o
  -1   4  15          0.14          0.07         0.21 o
   0   4  15         12.08         11.36         0.58 o
   1   4  15          1.13          1.02         0.27 o
   2   4  15          0.14          0.25         0.24 o
   3   4  15          0.27          0.41         0.16 o
   4   4  15         13.15         13.30         0.76 o
   5   4  15          0.65          1.32         0.55 o
   6   4  15          4.54          3.73         0.60 o
   0   5  15         11.57          7.87         0.70 o
   1   5  15         25.19         26.34         0.93 o
   2   5  15          0.02          0.14         0.42 o
   3   5  15         25.38         30.48         1.14 o
   4   5  15        149.86        165.52         3.13 o
   5   5  15         76.34         76.89         1.82 o
   6   5  15          5.50          3.99         0.72 o
   1   6  15          0.88          0.91         0.52 o
   2   6  15          0.42          0.26         0.44 o
   3   6  15          4.76          5.10         0.82 o
   4   6  15         28.64         33.47         1.44 o
   5   6  15        143.08        168.22         3.20 o
  -1  -3  16        258.40        305.52         4.93 o
   0  -3  16          8.19         12.30         0.89 o
   1  -3  16         46.21         56.54         1.37 o
  -2  -2  16          5.74          6.03         0.88 o
  -1  -2  16         11.48         15.13         1.12 o
   0  -2  16         14.95         21.83         0.91 o
   1  -2  16        180.29        202.40         5.69 o
   2  -2  16         17.27         14.81         0.67 o
  -2  -1  16         74.77         78.21         2.61 o
  -1  -1  16          2.91          3.42         0.30 o
   0  -1  16         24.51         23.85         0.56 o
   1  -1  16         73.52         78.40         2.27 o
   2  -1  16          1.58          0.77         0.25 o
   3  -1  16         73.37         78.16         2.21 o
  -2   0  16          0.79          0.50         0.30 o
  -1   0  16        106.84        112.27         2.33 o
   0   0  16         32.45         33.89         0.79 o
   1   0  16         28.25         28.78         0.75 o
   2   0  16          6.58          6.14         0.45 o
   3   0  16        124.24        130.78         3.80 o
   4   0  16          0.05          0.07         0.26 o
  -2   1  16          0.91          0.72         0.27 o
  -1   1  16         11.96         15.14         0.65 o
   0   1  16         30.51         34.04         0.71 o
   1   1  16          0.15          0.03         0.22 o
   2   1  16          0.01          0.21         0.23 o
   3   1  16          0.30          0.26         0.31 o
   4   1  16          4.04          4.49         0.37 o
   5   1  16         42.41         42.05         1.20 o
  -2   2  16         19.87         18.68         0.63 o
  -1   2  16          0.04          0.02         0.24 o
   0   2  16          8.49          9.08         0.51 o
   1   2  16         46.74         51.19         1.36 o
   2   2  16         77.13         79.25         1.14 o
   3   2  16          2.80          0.93         0.36 o
   4   2  16         56.82         57.10         1.27 o
   5   2  16         50.40         51.36         1.62 o
  -1   3  16        126.73        133.09         2.04 o
   0   3  16         18.61         14.46         0.58 o
   1   3  16         31.91         36.05         0.93 o
   2   3  16         13.87         15.34         0.55 o
   3   3  16          5.59          7.14         0.82 o
   4   3  16          1.64          1.45         0.50 o
   5   3  16         11.79         11.94         0.73 o
   0   4  16         38.55         37.32         1.38 o
   1   4  16          0.00          0.26         0.23 o
   2   4  16          9.36          9.44         0.59 o
   3   4  16         17.43         20.30         1.08 o
   4   4  16          5.13          5.18         0.68 o
   5   4  16          0.08          0.25         0.38 o
   1   5  16         11.87         12.95         0.93 o
   2   5  16          0.34          1.35         0.56 o
   3   5  16          0.80          1.15         0.71 o
   4   5  16         32.98         33.76         1.29 o
   0  -1  17         17.42         17.33         0.66 o
   1  -1  17         19.84         20.20         1.21 o
  -1   0  17          3.97          3.44         0.33 o
   0   0  17          0.45          0.75         0.28 o
   1   0  17          5.48          6.05         0.52 o
   2   0  17         21.23         17.76         0.65 o
   3   0  17          0.68          2.19         0.33 o
   0   1  17          9.42         13.28         0.63 o
   1   1  17          0.67          0.52         0.28 o
   2   1  17          3.26          1.31         0.70 o
   3   1  17         65.47         71.22         1.44 o
   0   2  17          2.51          3.88         0.47 o
   1   2  17          0.45          0.33         0.28 o
   2   2  17          0.02          0.14         0.29 o
   3   2  17          0.50          0.53         0.27 o
   4   2  17         22.88         20.59         0.72 o
   1   3  17          0.15          0.29         0.26 o
   2   3  17          7.91         11.15         0.42 o
   3   3  17          6.78          7.90         0.73 o
   4   3  17          1.74          1.31         0.61 o
   2   4  17         13.32         18.11         1.07 o
   3   4  17         20.28         22.75         1.07 o
                                                
