# Supplementary material for: Role of pK a in establishing the crystal structures of six hydrogen-bonded compounds of 4-methyl­quinoline with different isomers of chloro- and nitro-substituted benzoic acids
Source: Acta Crystallogr E Crystallogr Commun. 2021 Oct 26;77(Pt 11):1144–52. doi: 10.1107/S2056989021010896 (PMC8587989; doi:10.1107/S2056989021010896)
Supplement: Supplementary file 13 [file e-77-01144-VIsup7.hkl]

#
# h,k,l, Fc-squared, Fo-squared, sigma(Fo-squared), status flag
#
data_VI
_shelx_title ' 10103011'
_shelx_refln_list_code          4
_shelx_F_calc_maximum      452.18
_exptl_crystal_F_000      1424.00
_reflns_d_resolution_high  0.7110

loop_
 _space_group_symop_operation_xyz
 'x, y, z'
 '-x, y, -z+1/2'
 'x+1/2, y+1/2, z'
 '-x+1/2, y+1/2, -z+1/2'
 '-x, -y, -z'
 'x, -y, z-1/2'
 '-x+1/2, -y+1/2, -z'
 'x+1/2, -y+1/2, z-1/2'

_cell_length_a    16.2625
_cell_length_b     7.5099
_cell_length_c    25.3105
_cell_angle_alpha  90.000
_cell_angle_beta   99.409
_cell_angle_gamma  90.000

_shelx_F_squared_multiplier     1.000

loop_
 _refln_index_h
 _refln_index_k
 _refln_index_l
 _refln_F_squared_calc
 _refln_F_squared_meas
 _refln_F_squared_sigma
 _refln_observed_status
   4   0   0       9786.71      10498.98        63.23 o
   6   0   0      11786.47      12214.57        77.26 o
   8   0   0       3352.99       3470.90        24.57 o
  10   0   0       5383.76       5504.25        79.14 o
  12   0   0        167.99        129.00         4.22 o
  14   0   0      15229.34      15120.14       248.55 o
  16   0   0       1437.47       1403.13        17.12 o
  18   0   0         46.28         47.53         4.65 o
  20   0   0        495.94        532.39        26.24 o
  22   0   0         87.84         78.27        13.94 o
   1   1   0        173.99        209.12         2.32 o
   3   1   0       1420.06       1331.92        15.25 o
   5   1   0         69.39        122.64         1.99 o
   7   1   0       2146.81       2281.64        11.82 o
   9   1   0        777.87        887.53         5.94 o
  11   1   0         97.63        109.24         3.33 o
  13   1   0        162.79        160.08         3.94 o
  15   1   0       1809.23       1780.45        18.92 o
  17   1   0        159.50        136.18         6.49 o
  19   1   0         18.04         12.26         4.11 o
  21   1   0        351.06        387.31        14.73 o
   0   2   0      54764.53      61150.49       470.36 o
   2   2   0       9047.09      10164.15        44.38 o
   4   2   0      10895.86      11376.89        51.61 o
   6   2   0      12308.87      13189.53        71.24 o
   8   2   0       3071.50       2994.19        18.31 o
  10   2   0       7225.89       7029.57        37.89 o
  12   2   0       2771.03       2562.97        23.79 o
  14   2   0         79.28         73.03         3.84 o
  16   2   0        575.96        578.75         8.24 o
  18   2   0       1297.43       1241.97        17.20 o
  20   2   0        264.17        284.47         8.49 o
  22   2   0        238.74        208.42        19.90 o
   1   3   0       2279.26       2147.20        10.07 o
   3   3   0       2440.38       2514.50        13.71 o
   5   3   0       8252.70       9674.69        50.51 o
   7   3   0       7509.64       8200.96        55.87 o
   9   3   0        336.83        368.23         4.27 o
  11   3   0        385.01        399.54         8.14 o
  13   3   0        463.84        462.54         5.84 o
  15   3   0         85.44         94.03         4.72 o
  17   3   0          0.14          2.52         2.59 o
  19   3   0         19.22         13.93         4.74 o
  21   3   0          6.67          3.26         5.29 o
   0   4   0      22392.34      24439.10       172.57 o
   2   4   0          3.92         -0.56         1.73 o
   4   4   0        109.67        114.44         3.60 o
   6   4   0          0.82         21.19         2.15 o
   8   4   0        681.69        661.97         6.61 o
  10   4   0       4129.84       3953.97        24.70 o
  12   4   0        217.75        235.24         4.01 o
  14   4   0       5757.54       5673.04        31.31 o
  16   4   0        126.09        112.38         3.87 o
  18   4   0        321.89        308.50         9.99 o
  20   4   0         82.28         77.98        10.60 o
   1   5   0        860.16        758.71         8.59 o
   3   5   0         51.57         60.62         2.57 o
   5   5   0        675.10        720.04         8.70 o
   7   5   0        602.80        633.21         6.02 o
   9   5   0         65.52         53.66         3.46 o
  11   5   0        392.61        415.17         5.12 o
  13   5   0        157.43        164.30         4.25 o
  15   5   0        180.31        183.70         5.48 o
  17   5   0         17.88         11.65         5.47 o
  19   5   0          0.79         -3.12         5.28 o
   0   6   0       2961.26       2859.22        34.25 o
   2   6   0        503.09        476.00         5.15 o
   4   6   0       5749.61       5878.16        44.59 o
   6   6   0       1411.09       1411.11        10.55 o
   8   6   0       2885.75       2871.84        16.39 o
  10   6   0       6010.87       5993.31        35.93 o
  12   6   0        551.93        497.52         6.40 o
  14   6   0        239.88        212.82         5.15 o
  16   6   0        321.33        316.17         8.53 o
  18   6   0        257.85        267.40         8.79 o
   1   7   0         49.53         48.47         2.85 o
   3   7   0         16.89         19.44         2.93 o
   5   7   0        359.04        346.06         4.98 o
   7   7   0        663.87        620.76         9.20 o
   9   7   0          7.41          6.39         3.11 o
  11   7   0        164.98        157.57         4.62 o
  13   7   0          0.30          2.01         3.12 o
  15   7   0        186.45        214.07         7.57 o
   0   8   0       6779.19       6997.33        75.23 o
   2   8   0          0.66          2.31         2.59 o
   4   8   0        125.53        113.47         5.17 o
   6   8   0       3337.76       3331.23        20.59 o
   8   8   0          7.80          6.68         3.13 o
  10   8   0        343.68        336.56         6.70 o
  12   8   0          0.04          0.19         2.99 o
  14   8   0        717.42        716.26        11.95 o
   1   9   0         45.95         41.26         4.46 o
   3   9   0          1.11          4.45         3.39 o
   5   9   0        123.07        133.07         6.23 o
   7   9   0         17.39         18.98         4.52 o
   9   9   0        143.04        165.85         7.52 o
  11   9   0         34.60         30.80         9.11 o
   0  10   0        266.87        272.96        47.44 o
   2  10   0        259.05        272.54        12.53 o
   4  10   0        445.64        460.08        12.69 o
   6  10   0         67.02         43.19         5.67 o
 -21   1   1         40.22         49.85         9.04 o
 -19   1   1         57.04         55.49         3.51 o
 -17   1   1         31.58         28.68         3.47 o
 -15   1   1        306.07        296.96         6.15 o
 -13   1   1        772.75        814.45         7.83 o
 -11   1   1       7985.61       7930.56        58.45 o
  -9   1   1        197.41        152.82         2.59 o
  -7   1   1       2703.35       2539.70        16.97 o
  -5   1   1       2243.76       2145.14         9.61 o
  -3   1   1       5649.91       6030.58        56.04 o
  -1   1   1        534.20        583.83         3.53 o
   1   1   1       4800.66       5059.96        20.48 o
   3   1   1      23536.30      25463.25       128.24 o
   5   1   1       2367.72       2357.89        12.71 o
   7   1   1       4491.54       4243.65        47.04 o
   9   1   1         25.65         36.07         1.88 o
  11   1   1        481.98        439.52         4.23 o
  13   1   1       2281.62       2164.18        15.61 o
  15   1   1       1344.51       1334.54        12.05 o
  17   1   1          2.12          2.06         2.85 o
  19   1   1        319.99        342.30         7.61 o
  21   1   1        201.54        227.44        12.11 o
 -22   2   1        379.62        415.67        17.37 o
 -20   2   1          9.70          9.60         5.72 o
 -18   2   1         44.14         40.89         3.28 o
 -16   2   1         30.21         34.91         3.14 o
 -14   2   1         34.56         24.11         3.07 o
 -12   2   1       4304.40       4048.64        23.60 o
 -10   2   1       1221.18       1118.42         7.52 o
  -8   2   1       1075.04       1098.44         6.80 o
  -6   2   1       3110.04       3053.11        19.17 o
  -4   2   1        169.32        225.65         3.52 o
  -2   2   1      63860.45      70638.17       395.86 o
   0   2   1        251.08        202.12         5.08 o
   2   2   1      13335.65      14167.10        62.75 o
   4   2   1       3041.33       3365.52        16.23 o
   6   2   1        677.55        879.87        62.02 o
   8   2   1       1521.00       1565.40        14.08 o
  10   2   1         32.11         45.31         2.72 o
  12   2   1       2367.65       2244.23        12.86 o
  14   2   1       3865.75       3897.06        27.67 o
  16   2   1        445.45        473.79         7.65 o
  18   2   1          8.35         10.61         4.21 o
  20   2   1        102.92         92.99         6.14 o
  22   2   1        192.51        220.06        31.49 o
 -21   3   1         42.83         41.91         6.88 o
 -19   3   1          7.97          4.31         4.40 o
 -17   3   1        950.51        993.79         9.15 o
 -15   3   1          2.26          0.32         2.27 o
 -13   3   1        734.82        738.01         6.54 o
 -11   3   1       1409.12       1400.35         9.26 o
  -9   3   1       4135.40       4503.33        56.56 o
  -7   3   1          0.96          1.00         1.68 o
  -5   3   1         53.06         16.49         2.22 o
  -3   3   1       1395.93       1335.69         9.50 o
  -1   3   1       2078.16       1931.48         9.51 o
   1   3   1        258.47        312.66         3.28 o
   3   3   1       3179.59       3073.46        17.17 o
   5   3   1       3459.58       3832.46        18.04 o
   7   3   1       2147.36       2125.69        10.76 o
   9   3   1       2095.13       2092.39        13.26 o
  11   3   1        437.60        436.33         4.47 o
  13   3   1         11.14         25.35         3.15 o
  15   3   1        266.53        253.91         4.20 o
  17   3   1        198.82        193.36         8.85 o
  19   3   1         23.55         25.68         6.21 o
  21   3   1         93.26         96.82         9.21 o
 -20   4   1          0.56          4.28         5.31 o
 -18   4   1        333.25        342.81         9.10 o
 -16   4   1        400.81        399.09         5.82 o
 -14   4   1         61.47         64.13         3.91 o
 -12   4   1        567.66        559.54         6.07 o
 -10   4   1        886.32        805.71         8.65 o
  -8   4   1          0.64          0.47         1.78 o
  -6   4   1       1695.80       1654.88         9.50 o
  -4   4   1       7296.22       7785.90        36.67 o
  -2   4   1        723.77        860.22         7.96 o
   0   4   1        152.68        192.83         4.13 o
   2   4   1       1999.71       2279.09        15.57 o
   4   4   1        307.65        262.36         3.82 o
   6   4   1         67.67         71.82         2.26 o
   8   4   1        599.17        563.20         5.14 o
  10   4   1         35.07         53.26         3.24 o
  12   4   1       3314.15       3238.13        17.94 o
  14   4   1        558.71        548.88         6.95 o
  16   4   1        665.57        633.81        12.38 o
  18   4   1         28.03         27.13         5.72 o
  20   4   1        189.95        212.19         8.45 o
 -19   5   1         65.97         48.12         7.24 o
 -17   5   1          3.85          2.83         4.30 o
 -15   5   1        293.38        305.74         5.52 o
 -13   5   1        135.72        124.21         4.26 o
 -11   5   1       2989.41       2810.93        16.96 o
  -9   5   1         42.49         62.23         3.03 o
  -7   5   1       4834.18       4866.41        25.01 o
  -5   5   1        784.62        767.35         6.24 o
  -3   5   1       5005.55       5016.04        39.96 o
  -1   5   1       1204.91       1109.71        14.24 o
   1   5   1       1766.56       1708.36         9.73 o
   3   5   1       1586.65       1472.22         9.09 o
   5   5   1         88.08         94.03         2.94 o
   7   5   1       3382.48       3201.24        17.12 o
   9   5   1          0.33          0.67         2.35 o
  11   5   1       1662.55       1515.74        10.24 o
  13   5   1        156.76        142.01         4.60 o
  15   5   1          8.36          8.99         3.03 o
  17   5   1         22.22         25.03         5.76 o
  19   5   1         33.83         35.27         6.96 o
 -18   6   1         21.13         12.14         5.27 o
 -16   6   1          6.51          7.34         5.23 o
 -14   6   1         46.29         33.68         3.82 o
 -12   6   1        154.65        139.65         5.51 o
 -10   6   1       1050.27       1020.48         9.74 o
  -8   6   1        193.08        203.58         4.70 o
  -6   6   1       1556.42       1555.62        10.05 o
  -4   6   1        325.87        281.13         5.03 o
  -2   6   1       1424.14       1471.99        16.31 o
   0   6   1       2710.11       2642.22        17.85 o
   2   6   1          1.93          6.20         2.44 o
   4   6   1        313.58        315.65         4.52 o
   6   6   1        710.97        733.04         6.51 o
   8   6   1       4672.92       4516.50        25.57 o
  10   6   1        922.59        805.83        10.06 o
  12   6   1         22.18         19.73         3.06 o
  14   6   1          0.69          4.59         3.41 o
  16   6   1          1.54          0.95         4.92 o
  18   6   1         16.04         11.52         6.38 o
 -15   7   1         90.55         91.00        10.55 o
 -13   7   1         87.33         98.81         4.53 o
 -11   7   1        200.63        225.99         5.66 o
  -9   7   1         37.70         44.98         3.98 o
  -7   7   1         23.39         24.33         3.24 o
  -5   7   1        259.87        251.66         4.40 o
  -3   7   1        121.74        123.96         3.65 o
  -1   7   1         16.89         18.76         3.09 o
   1   7   1        712.71        684.91         6.05 o
   3   7   1       1101.87       1098.96        14.68 o
   5   7   1         12.09         21.77         3.30 o
   7   7   1        720.12        758.31         7.82 o
   9   7   1        228.54        263.02         5.93 o
  11   7   1         86.18        109.64         4.62 o
  13   7   1       1057.04       1071.59        11.63 o
  15   7   1         45.38         54.31         7.42 o
 -14   8   1          3.53          3.15         4.62 o
 -12   8   1        159.19        130.14         6.59 o
 -10   8   1         77.32         94.03         4.97 o
  -8   8   1          8.39          0.66         3.16 o
  -6   8   1        508.46        533.61         8.25 o
  -4   8   1          1.98          2.37         2.62 o
  -2   8   1        299.16        295.85         4.92 o
   0   8   1        133.39        140.08         4.17 o
   2   8   1          5.53          4.38         2.71 o
   4   8   1        577.07        597.55         6.87 o
   6   8   1        667.40        647.67         7.60 o
   8   8   1        879.87        917.01         9.01 o
  10   8   1        110.87        113.26         5.17 o
  12   8   1         38.77         33.24         4.16 o
  14   8   1        155.72        162.60         7.14 o
 -11   9   1        644.09        597.89         9.97 o
  -9   9   1         28.17         25.20         5.45 o
  -7   9   1        724.39        717.78        11.99 o
  -5   9   1        193.03        184.48         7.16 o
  -3   9   1        783.50        797.81         8.34 o
  -1   9   1         79.02         81.88         5.16 o
   1   9   1        210.62        188.21         4.69 o
   3   9   1        976.10       1030.45        10.63 o
   5   9   1         18.33         22.29         3.50 o
   7   9   1        214.17        209.53         5.97 o
   9   9   1          2.10          5.31         4.00 o
  11   9   1         35.93         18.08         6.30 o
  -6  10   1         29.78         24.39         5.45 o
  -4  10   1        376.16        397.01         8.60 o
  -2  10   1        167.52        169.00         9.73 o
   0  10   1         19.71         28.66        10.74 o
   2  10   1          3.87          1.16         7.31 o
   4  10   1        370.34        403.16        24.37 o
   6  10   1         75.92         47.25         8.47 o
 -22   0   2        179.71        175.02        17.93 o
 -20   0   2          5.92          7.82         3.95 o
 -18   0   2        193.52        193.77         7.03 o
 -16   0   2       8996.41       8788.15       159.48 o
 -14   0   2         12.69          4.14         3.33 o
 -12   0   2       8207.72       8258.79        79.59 o
 -10   0   2       2699.48       2482.49        26.02 o
  -8   0   2       3608.64       3397.00        46.75 o
  -6   0   2       8532.27       8913.26        55.95 o
  -4   0   2      39384.76      41444.64       301.41 o
   2   0   2      42886.46      45168.95       370.89 o
   4   0   2      18734.23      21088.44       172.30 o
   6   0   2       1603.91       1930.50        22.84 o
   8   0   2         62.87        104.03         3.18 o
  10   0   2       4036.06       4205.98        42.99 o
  12   0   2        810.97        766.81         7.77 o
  14   0   2        759.74        681.82        18.74 o
  16   0   2       1751.12       1631.42        18.42 o
  18   0   2         77.94         59.35         3.62 o
  20   0   2        316.28        345.19        16.71 o
  22   0   2         47.58         43.42        13.17 o
 -21   1   2         67.81         45.30         4.88 o
 -19   1   2          9.58          6.26         2.83 o
 -17   1   2        127.81        139.19         3.94 o
 -15   1   2        253.04        266.36         6.19 o
 -13   1   2        211.72        192.77         4.39 o
 -11   1   2        657.12        708.34         8.07 o
  -9   1   2       5754.74       6002.82        27.87 o
  -7   1   2       4898.31       5225.08        23.42 o
  -5   1   2        748.06        860.13         4.88 o
  -3   1   2       2383.11       2423.24        31.02 o
  -1   1   2       4544.21       4651.11        26.53 o
   1   1   2        261.82        265.41         1.84 o
   3   1   2      15864.98      17885.18        79.73 o
   5   1   2        621.62        556.29         8.20 o
   7   1   2       3761.07       4111.77        31.93 o
   9   1   2        345.77        346.14         4.06 o
  11   1   2        505.87        532.83         5.70 o
  13   1   2        964.21       1002.51         9.29 o
  15   1   2         62.81         56.14         2.49 o
  17   1   2         16.47         12.94         2.20 o
  19   1   2        261.24        274.53        10.33 o
  21   1   2        240.58        279.55        13.27 o
 -22   2   2        504.16        478.41        10.85 o
 -20   2   2        893.29        913.96        12.11 o
 -18   2   2        247.86        232.67         8.53 o
 -16   2   2       7439.08       7451.60        60.37 o
 -14   2   2       3364.48       3320.66        35.54 o
 -12   2   2       4165.59       3769.21        25.73 o
 -10   2   2         15.78         16.38         2.31 o
  -8   2   2       4202.08       4335.23        27.60 o
  -6   2   2          0.79          2.05         1.92 o
  -4   2   2       1439.92       1567.12         8.22 o
  -2   2   2      41385.21      45854.72       255.23 o
   0   2   2      22181.65      24596.88       115.85 o
   2   2   2      54591.98      59355.22       323.19 o
   4   2   2       9241.80       9328.41        40.52 o
   6   2   2       7486.91       7572.44        49.77 o
   8   2   2       3542.33       3730.00        17.12 o
  10   2   2       5228.03       5099.73        39.01 o
  12   2   2        213.87        228.71         3.34 o
  14   2   2       4446.26       4297.42        28.31 o
  16   2   2       1491.21       1483.47        11.64 o
  18   2   2       3126.72       3116.37        32.88 o
  20   2   2        355.23        367.44        11.03 o
 -21   3   2         73.41         65.06        14.34 o
 -19   3   2        127.65        137.74         9.05 o
 -17   3   2        319.14        340.21         6.33 o
 -15   3   2         61.15         59.80         3.20 o
 -13   3   2        869.82        871.72         7.44 o
 -11   3   2        115.60        121.53         3.48 o
  -9   3   2        461.07        440.78        10.16 o
  -7   3   2       1114.98       1151.64         8.81 o
  -5   3   2        666.08        701.34         5.42 o
  -3   3   2       1183.61       1250.73         7.64 o
  -1   3   2        173.39        160.62         5.92 o
   1   3   2       4616.94       4528.02        19.71 o
   3   3   2       6442.60       6866.61        62.14 o
   5   3   2       1991.45       2191.51        13.08 o
   7   3   2       1414.49       1274.17         7.19 o
   9   3   2        345.75        327.66         3.72 o
  11   3   2       1601.38       1607.36        11.74 o
  13   3   2         58.52         65.23         3.02 o
  15   3   2        422.45        416.63         4.97 o
  17   3   2         75.20         81.26         6.68 o
  19   3   2        106.98        122.51         7.21 o
  21   3   2        197.32        206.02        11.58 o
 -20   4   2        408.09        438.75        10.47 o
 -18   4   2       1665.24       1731.36        17.00 o
 -16   4   2        694.15        682.85         7.34 o
 -14   4   2       4591.72       4539.34        25.36 o
 -12   4   2        312.03        287.88         5.30 o
 -10   4   2       5762.63       5699.28        39.67 o
  -8   4   2       5927.01       6137.13        30.98 o
  -6   4   2       4765.91       5095.91        24.75 o
  -4   4   2      38610.80      43824.77       238.59 o
  -2   4   2      11040.99      11849.46        57.81 o
   0   4   2      12327.79      13333.62        62.22 o
   2   4   2        595.11        490.63         3.82 o
   4   4   2       7731.32       8431.89        46.75 o
   6   4   2        271.13        218.20         3.22 o
   8   4   2       2299.31       2322.27        16.09 o
  10   4   2      12285.06      12150.72        77.72 o
  12   4   2       1804.69       1787.35        11.11 o
  14   4   2        795.64        819.62         6.64 o
  16   4   2        411.33        431.54         9.52 o
  18   4   2          0.60         -1.50         4.14 o
  20   4   2        483.32        540.57        10.69 o
 -19   5   2         21.63         11.06         5.99 o
 -17   5   2         29.91         29.60         5.27 o
 -15   5   2         62.29         81.86         4.19 o
 -13   5   2        351.81        325.96         5.88 o
 -11   5   2        188.03        162.95         6.31 o
  -9   5   2        350.49        328.32         4.92 o
  -7   5   2        501.19        496.16         5.44 o
  -5   5   2        302.63        315.45         3.79 o
  -3   5   2        803.80        819.45         6.16 o
  -1   5   2        462.30        457.28         7.03 o
   1   5   2       2954.03       3059.83        16.32 o
   3   5   2        582.44        640.31         5.10 o
   5   5   2        390.38        350.51         6.05 o
   7   5   2         77.21         56.46         2.80 o
   9   5   2        135.01        208.23         4.12 o
  11   5   2        572.79        508.91         5.90 o
  13   5   2         92.79         98.96         3.72 o
  15   5   2          0.27          3.58         4.05 o
  17   5   2         24.29         26.25         5.06 o
  19   5   2         78.01         89.57         7.10 o
 -18   6   2         20.49         13.08         5.97 o
 -16   6   2        260.65        255.85         7.15 o
 -14   6   2        271.91        292.07         6.00 o
 -12   6   2         91.80        100.21         4.55 o
 -10   6   2        103.68         97.49         3.98 o
  -8   6   2        433.84        450.98         5.47 o
  -6   6   2       1161.04       1178.29         9.57 o
  -4   6   2       1050.74        931.64         7.72 o
  -2   6   2       2460.42       2514.04        14.01 o
   0   6   2       3523.83       3404.60        26.57 o
   2   6   2        504.15        498.20         5.33 o
   4   6   2       1395.90       1314.97        13.26 o
   6   6   2       2442.11       2319.60        13.45 o
   8   6   2       3288.32       3325.64        18.71 o
  10   6   2         59.35         67.60         3.61 o
  12   6   2        329.31        335.24         5.47 o
  14   6   2        694.53        667.61        14.26 o
  16   6   2        118.31        128.02         6.95 o
  18   6   2          3.56          3.81         5.72 o
 -17   7   2          1.56         -1.98         5.61 o
 -15   7   2         31.56         25.16         3.98 o
 -13   7   2         10.01         12.31         4.01 o
 -11   7   2         16.86         17.13         3.80 o
  -9   7   2        257.01        254.41         4.79 o
  -7   7   2        335.66        323.22         5.54 o
  -5   7   2        314.12        318.97         5.54 o
  -3   7   2          0.08          1.83         2.21 o
  -1   7   2          1.11          0.37         2.27 o
   1   7   2        523.60        495.80         5.81 o
   3   7   2        443.33        384.27         7.40 o
   5   7   2         90.09        108.26         5.13 o
   7   7   2          9.30         10.13         3.17 o
   9   7   2        377.50        360.84         6.18 o
  11   7   2         11.43         13.76         3.72 o
  13   7   2         35.30         30.88         4.32 o
  15   7   2          1.40          0.58         4.68 o
 -14   8   2         24.51         15.79         4.25 o
 -12   8   2         85.06         78.47         4.73 o
 -10   8   2         36.99         42.16         4.10 o
  -8   8   2        173.11        182.39         5.72 o
  -6   8   2       1517.91       1522.81        11.60 o
  -4   8   2        315.20        298.06         9.24 o
  -2   8   2        722.24        737.72        10.95 o
   0   8   2        119.76        116.67         3.96 o
   2   8   2        352.65        351.72         5.04 o
   4   8   2        217.85        223.07         5.29 o
   6   8   2         12.70         15.31         3.29 o
   8   8   2        795.57        821.97         8.91 o
  10   8   2       1589.19       1490.98        18.06 o
  12   8   2        193.63        208.45         5.49 o
  14   8   2          1.21          8.47         5.80 o
 -11   9   2         76.23         59.43         7.28 o
  -9   9   2        302.13        339.00         9.59 o
  -7   9   2         17.79         23.79         5.42 o
  -5   9   2          0.95          0.01         4.19 o
  -3   9   2         56.84         49.45         4.31 o
  -1   9   2         42.17         33.83         3.24 o
   1   9   2         13.30         21.24         3.89 o
   3   9   2         41.32         42.50         4.60 o
   5   9   2         24.63         24.88         3.62 o
   7   9   2         16.57         12.67         3.62 o
   9   9   2        169.26        167.34         5.24 o
  11   9   2          4.43          7.12         4.73 o
  -6  10   2          0.61          0.83         5.33 o
  -4  10   2       1123.00       1121.69        15.64 o
  -2  10   2        195.45        200.56         8.07 o
   0  10   2       1722.41       1638.82        18.81 o
   2  10   2         70.50         48.49         7.96 o
   4  10   2        699.63        681.61        15.70 o
   6  10   2        390.89        344.96        12.39 o
 -21   1   3          0.66          6.11         5.53 o
 -19   1   3        958.93        941.48        11.63 o
 -17   1   3        404.27        408.06         5.58 o
 -15   1   3       1232.17       1205.90        11.42 o
 -13   1   3          3.92         10.03         2.71 o
 -11   1   3       2289.65       2266.75        20.03 o
  -9   1   3       2720.31       2839.90        15.35 o
  -7   1   3       7498.19       7643.32        54.27 o
  -5   1   3         23.01          4.51         1.83 o
  -3   1   3       5325.95       5902.28        26.97 o
  -1   1   3       5570.09       6083.87        25.41 o
   1   1   3        654.87        718.50         3.69 o
   3   1   3          6.55         32.09         3.02 o
   5   1   3       5558.85       5670.46        61.11 o
   7   1   3       7487.31       7630.21        88.16 o
   9   1   3       1438.86       1679.80         8.84 o
  11   1   3         74.68        106.21         2.61 o
  13   1   3        498.05        468.63         3.93 o
  15   1   3          0.30          1.65         1.81 o
  17   1   3         58.28         61.02         2.94 o
  19   1   3        191.96        182.31        10.63 o
  21   1   3        147.40        150.24        12.04 o
 -22   2   3         20.15         11.74         5.06 o
 -20   2   3         91.68         96.09         6.26 o
 -18   2   3       1452.09       1446.89        17.77 o
 -16   2   3        817.29        790.01         9.18 o
 -14   2   3        116.80        116.31         5.36 o
 -12   2   3       2567.19       2423.87        14.32 o
 -10   2   3       3220.04       3472.71        29.91 o
  -8   2   3       1257.97       1492.16        16.78 o
  -6   2   3       6050.16       6303.54        31.46 o
  -4   2   3       1230.87       1245.24        10.87 o
  -2   2   3      56523.61      64379.30       354.93 o
   0   2   3       1645.05       1723.71         9.81 o
   2   2   3       3788.33       3575.82        16.16 o
   4   2   3       1965.69       1945.92        13.46 o
   6   2   3        309.77        211.81         4.47 o
   8   2   3       2670.80       2775.97        23.65 o
  10   2   3          5.29         10.57         1.98 o
  12   2   3         15.83          8.09         1.74 o
  14   2   3        282.48        275.69         6.62 o
  16   2   3        614.44        599.18         7.37 o
  18   2   3        145.71        173.41         6.77 o
  20   2   3          6.56          8.11         8.46 o
 -21   3   3         50.85         47.17         7.66 o
 -19   3   3          0.60          4.02         4.69 o
 -17   3   3         40.62         26.14         3.83 o
 -15   3   3        876.95        827.64         7.81 o
 -13   3   3        307.49        312.56         7.05 o
 -11   3   3        493.12        451.96         4.79 o
  -9   3   3          1.62          4.16         2.02 o
  -7   3   3       1915.08       1701.58         9.26 o
  -5   3   3        105.85         85.58        10.84 o
  -3   3   3         45.76         82.66         3.27 o
  -1   3   3      21509.30      24052.60       116.90 o
   1   3   3       2586.25       2871.44        47.97 o
   3   3   3       7263.64       7749.48        51.76 o
   5   3   3      12097.60      13499.53        67.50 o
   7   3   3      10458.49      11123.66        65.91 o
   9   3   3       2779.15       2842.06        15.97 o
  11   3   3         96.17         96.57         4.84 o
  13   3   3        781.63        748.42         5.83 o
  15   3   3        261.04        265.26         6.18 o
  17   3   3        446.98        468.81         9.18 o
  19   3   3        435.91        471.96        12.49 o
  21   3   3         59.94         51.97        11.59 o
 -20   4   3        135.30        136.97         9.70 o
 -18   4   3        178.60        184.58         7.01 o
 -16   4   3        897.00        869.43         9.08 o
 -14   4   3         57.49         62.16         4.00 o
 -12   4   3         91.65         85.60         3.75 o
 -10   4   3       2823.93       2838.44        16.61 o
  -8   4   3         62.12         64.00         3.57 o
  -6   4   3       3683.47       3719.00        20.24 o
  -4   4   3       8460.23       9053.97        42.84 o
  -2   4   3       3354.94       3649.20        23.89 o
   0   4   3       1815.90       1918.80        12.18 o
   2   4   3        297.86        291.92         4.54 o
   4   4   3          0.26          2.09         1.72 o
   6   4   3        344.67        336.45         3.70 o
   8   4   3         85.72        104.76         3.05 o
  10   4   3        607.96        586.39         7.88 o
  12   4   3        970.95       1000.48         8.11 o
  14   4   3        210.35        206.50         3.81 o
  16   4   3         20.54         18.44         4.57 o
  18   4   3         52.45         44.83         6.31 o
  20   4   3          9.04         14.11         5.59 o
 -19   5   3          0.18          1.80         4.86 o
 -17   5   3        134.25        129.02         4.89 o
 -15   5   3       1619.58       1592.58        12.11 o
 -13   5   3          1.93          1.95         2.62 o
 -11   5   3       2898.94       2830.15        16.74 o
  -9   5   3         72.01         71.15         4.18 o
  -7   5   3       2776.04       2552.77        16.05 o
  -5   5   3        396.05        405.79         4.84 o
  -3   5   3        503.09        485.38         5.06 o
  -1   5   3       5116.31       5042.32        24.55 o
   1   5   3       1718.47       1610.86         8.97 o
   3   5   3       1389.52       1426.58         8.30 o
   5   5   3         26.23         24.83         2.47 o
   7   5   3        156.67        105.63         4.87 o
   9   5   3        360.88        377.75         5.02 o
  11   5   3         79.59         89.88         4.30 o
  13   5   3        654.19        649.02         9.32 o
  15   5   3         89.81        119.35         6.06 o
  17   5   3         14.69         13.10         4.88 o
  19   5   3          6.61          4.87         5.61 o
 -18   6   3         86.21         93.94         8.52 o
 -16   6   3         36.11         41.63         4.40 o
 -14   6   3        300.51        268.68         5.61 o
 -12   6   3       2034.97       1972.40        13.83 o
 -10   6   3        325.33        291.66         5.15 o
  -8   6   3         45.96         53.93         3.58 o
  -6   6   3        132.63        143.35         6.36 o
  -4   6   3       8125.82       8115.22        50.98 o
  -2   6   3        384.69        408.17         6.02 o
   0   6   3       4315.23       4232.19        34.01 o
   2   6   3        698.04        684.58         6.17 o
   4   6   3          0.64          3.44         2.32 o
   6   6   3        878.86        784.72         6.98 o
   8   6   3        355.64        338.50         5.21 o
  10   6   3       2753.12       2626.72        16.61 o
  12   6   3         58.98         53.61         3.77 o
  14   6   3         91.97         98.58         6.81 o
  16   6   3         56.30         59.60         6.62 o
  18   6   3          1.47         -0.32         4.37 o
 -17   7   3        189.50        221.12         7.91 o
 -15   7   3         80.35         87.01         5.19 o
 -13   7   3          0.96          1.52         3.02 o
 -11   7   3        201.75        219.30         5.28 o
  -9   7   3        173.17        178.94         4.74 o
  -7   7   3        351.82        346.24         7.04 o
  -5   7   3         23.12         24.94         2.72 o
  -3   7   3        898.31        876.96         7.25 o
  -1   7   3        580.47        557.31         5.98 o
   1   7   3        334.25        324.70         4.28 o
   3   7   3        781.07        744.49         7.52 o
   5   7   3        800.14        847.44         8.68 o
   7   7   3        743.36        792.35         8.05 o
   9   7   3          0.76          0.74         2.51 o
  11   7   3        163.52        176.97         5.10 o
  13   7   3        105.53        132.27         7.10 o
  15   7   3         62.31         85.66         7.74 o
 -14   8   3         28.46         21.83         5.68 o
 -12   8   3         93.55         87.25         4.60 o
 -10   8   3          6.89          5.79         3.45 o
  -8   8   3       1026.15       1000.51         9.62 o
  -6   8   3          7.99          9.85         3.03 o
  -4   8   3         64.52         60.44         3.77 o
  -2   8   3        146.97        135.39         5.69 o
   0   8   3        224.51        217.94         4.78 o
   2   8   3          9.79         16.38         2.93 o
   4   8   3         56.66         68.68         4.35 o
   6   8   3        696.67        687.64         7.72 o
   8   8   3        431.19        407.12         6.16 o
  10   8   3        321.14        300.26         5.87 o
  12   8   3        448.42        441.18         9.62 o
  14   8   3         27.16         27.84         5.88 o
 -11   9   3        263.24        252.12         8.13 o
  -9   9   3         99.11        111.91         6.89 o
  -7   9   3        476.40        530.59        10.77 o
  -5   9   3        267.90        252.18         8.13 o
  -3   9   3        365.11        379.58         9.35 o
  -1   9   3        975.99        987.72        12.80 o
   1   9   3        137.73        147.27         5.32 o
   3   9   3         62.25         67.33         3.74 o
   5   9   3         22.75         16.30         3.68 o
   7   9   3        765.13        722.08        10.13 o
   9   9   3        236.85        255.67         6.71 o
  11   9   3          0.98          7.64         4.41 o
  -6  10   3          0.02          2.50         5.20 o
  -4  10   3        113.12        127.48         7.92 o
  -2  10   3         53.47         51.87         5.63 o
   0  10   3        474.71        472.89         9.58 o
   2  10   3          0.54         -3.81         4.58 o
   4  10   3        357.52        316.91         9.83 o
   6  10   3        180.78        182.46        12.27 o
 -22   0   4        302.54        342.15        37.92 o
 -20   0   4         71.81         63.93         6.48 o
 -18   0   4         81.11         81.46         5.55 o
 -16   0   4        438.36        432.29        15.50 o
 -14   0   4      20100.72      20118.54       193.61 o
 -12   0   4       5795.82       5542.06        73.02 o
 -10   0   4       7640.36       8222.95        92.11 o
  -8   0   4      10050.93      10745.04        82.56 o
  -6   0   4       4015.98       3821.76        31.67 o
  -4   0   4     204467.77     216310.47      2134.59 o
  -2   0   4      52536.11      56879.60       427.76 o
   0   0   4      14917.46      15455.17        92.98 o
   2   0   4      10346.10       3194.01      4675.40 o
   4   0   4        674.98        712.16         7.30 o
   6   0   4      75926.64      86811.95       719.20 o
   8   0   4       8239.54       8992.76       141.64 o
  10   0   4      11897.88      12186.27       134.88 o
  12   0   4         11.42         13.32         2.23 o
  14   0   4        327.35        321.40         9.53 o
  16   0   4        155.33        169.53         7.03 o
  18   0   4         23.86         25.40         9.67 o
  20   0   4       1532.58       1619.77        31.03 o
  22   0   4         98.41        129.25        23.62 o
 -21   1   4         59.20         63.71         8.18 o
 -19   1   4        165.57        143.81         5.02 o
 -17   1   4       1079.98       1140.94        16.97 o
 -15   1   4          4.99          6.69         2.90 o
 -13   1   4        940.10        869.28         8.77 o
 -11   1   4       1018.30       1046.15        10.12 o
  -9   1   4          0.01          0.68         1.62 o
  -7   1   4         13.59         16.06         2.39 o
  -5   1   4       2231.52       2503.47        13.20 o
  -3   1   4        344.98        452.94         3.77 o
  -1   1   4       3736.33       3960.58        27.47 o
   1   1   4       2776.23       3011.44        17.33 o
   3   1   4      16641.25      16989.02        87.46 o
   5   1   4       6862.34       7804.83        42.78 o
   7   1   4       1019.20       1078.92        10.11 o
   9   1   4       2161.26       2233.83        16.01 o
  11   1   4          2.61          1.13         1.13 o
  13   1   4         27.11         26.52         1.81 o
  15   1   4        384.23        341.31         3.65 o
  17   1   4        346.98        319.50         5.67 o
  19   1   4        438.20        414.43        16.98 o
  21   1   4        441.14        483.75        15.69 o
 -22   2   4        129.48        131.52         7.48 o
 -20   2   4        631.64        647.23         9.58 o
 -18   2   4       2463.93       2435.08        32.18 o
 -16   2   4         40.64         37.89         4.77 o
 -14   2   4       1784.87       1746.83        17.18 o
 -12   2   4        140.91        145.71         4.18 o
 -10   2   4       1329.49       1158.90         7.54 o
  -8   2   4         24.16         10.77         1.92 o
  -6   2   4        414.52        431.92         9.58 o
  -4   2   4      30273.92      33715.10       169.78 o
  -2   2   4      19058.11      20744.24       130.61 o
   0   2   4      10573.85      10649.64        56.10 o
   2   2   4      14617.17      15102.84        67.47 o
   4   2   4        791.66        716.04         6.69 o
   6   2   4          3.63         31.37         1.20 o
   8   2   4        277.88        330.14         3.62 o
  10   2   4       2222.70       2296.38        13.74 o
  12   2   4       5803.24       5671.24        33.22 o
  14   2   4       5947.80       5848.96        36.11 o
  16   2   4        643.89        655.31         9.57 o
  18   2   4          0.59          0.79         3.48 o
  20   2   4         17.98         17.32         8.42 o
 -21   3   4        161.23        170.57         9.52 o
 -19   3   4        106.95        113.76         4.52 o
 -17   3   4         67.09         79.17         4.30 o
 -15   3   4         26.07         27.71         3.15 o
 -13   3   4        243.72        220.74         5.37 o
 -11   3   4         70.81         44.79         2.89 o
  -9   3   4       1006.56       1270.11        13.50 o
  -7   3   4        316.43        373.13         7.06 o
  -5   3   4        781.53        788.69         5.81 o
  -3   3   4          9.59         -0.51         2.82 o
  -1   3   4       4542.76       4814.14        26.60 o
   1   3   4       6602.09       7062.18        38.22 o
   3   3   4          0.88          6.54         1.48 o
   5   3   4       2293.41       2264.21        21.70 o
   7   3   4       1250.86       1160.19         8.82 o
   9   3   4        546.04        591.43         6.70 o
  11   3   4       2898.78       2973.38        15.41 o
  13   3   4         79.64         69.23         2.77 o
  15   3   4        765.76        755.74         9.63 o
  17   3   4         60.98         46.01         4.69 o
  19   3   4        294.15        315.15        10.58 o
  21   3   4          0.91          9.43         9.35 o
 -20   4   4        431.69        402.65        10.44 o
 -18   4   4         10.88          7.45         4.63 o
 -16   4   4        914.85        915.61         8.93 o
 -14   4   4         22.29         27.54         3.38 o
 -12   4   4       1794.49       1724.56        11.18 o
 -10   4   4        165.19        171.52         3.86 o
  -8   4   4       5805.27       5848.91        28.98 o
  -6   4   4        819.31        900.99         6.47 o
  -4   4   4       2584.60       3113.83        17.08 o
  -2   4   4       9082.04      10186.13        47.31 o
   0   4   4        435.75        500.92         3.65 o
   2   4   4          0.87         16.57         1.70 o
   4   4   4       1964.36       1955.36        13.54 o
   6   4   4       1740.36       1729.96        14.46 o
   8   4   4        721.35        654.77         9.48 o
  10   4   4       1677.14       1585.88         9.80 o
  12   4   4        645.73        614.36         5.52 o
  14   4   4        578.68        576.92        11.40 o
  16   4   4        145.96        133.11         6.19 o
  18   4   4        221.74        209.30         7.29 o
  20   4   4        437.43        420.14         9.75 o
 -19   5   4        294.08        285.53        10.69 o
 -17   5   4         22.58         11.91         4.10 o
 -15   5   4          0.07          2.74         3.52 o
 -13   5   4        209.34        179.07         4.53 o
 -11   5   4        846.49        764.31         7.70 o
  -9   5   4         83.72         98.17         3.47 o
  -7   5   4         39.81         36.15         3.02 o
  -5   5   4        609.35        608.15         7.67 o
  -3   5   4         16.41          4.49         2.04 o
  -1   5   4        125.91        151.74         3.09 o
   1   5   4          5.36          1.96         1.66 o
   3   5   4         58.21         59.48         2.81 o
   5   5   4        193.83        220.54         4.16 o
   7   5   4        278.27        288.61         4.48 o
   9   5   4        748.58        709.04         6.94 o
  11   5   4        705.97        719.83         8.49 o
  13   5   4         21.46         17.90         2.72 o
  15   5   4         69.71         69.40         5.89 o
  17   5   4         15.93          8.72         5.54 o
  19   5   4        213.57        248.14         9.00 o
 -18   6   4       1791.03       1868.82        20.39 o
 -16   6   4          0.03          1.83         3.55 o
 -14   6   4        193.34        193.45         8.44 o
 -12   6   4        756.56        771.19         7.85 o
 -10   6   4        597.19        586.29         6.57 o
  -8   6   4        289.18        277.86         6.32 o
  -6   6   4       2778.04       2825.56        16.11 o
  -4   6   4      17740.50      18677.09       115.12 o
  -2   6   4       2534.86       2786.67        24.33 o
   0   6   4       2763.72       2718.85        17.33 o
   2   6   4       1700.67       1712.74        10.66 o
   4   6   4        438.03        424.08         5.27 o
   6   6   4       1564.53       1469.40         9.70 o
   8   6   4        254.09        262.85         4.57 o
  10   6   4       2716.71       2619.23        15.58 o
  12   6   4       2423.97       2428.79        15.66 o
  14   6   4       1022.62       1040.94        12.34 o
  16   6   4        191.05        205.49         9.68 o
 -17   7   4          3.78          6.26         5.45 o
 -15   7   4         33.08         30.02         4.42 o
 -13   7   4          6.41         11.27         3.53 o
 -11   7   4         10.97         12.52         3.56 o
  -9   7   4        104.70         95.97         4.38 o
  -7   7   4          0.26          2.48         2.66 o
  -5   7   4        185.37        207.18         4.27 o
  -3   7   4        699.09        700.97         6.19 o
  -1   7   4        378.64        388.62         6.07 o
   1   7   4          0.18         -0.26         2.43 o
   3   7   4        283.09        224.50         4.87 o
   5   7   4         41.18         20.42         3.12 o
   7   7   4         24.22         20.67         3.09 o
   9   7   4        511.29        517.26         6.45 o
  11   7   4          4.74          1.33         2.58 o
  13   7   4         71.76         64.95         5.94 o
  15   7   4        256.72        269.75         8.38 o
 -14   8   4        653.84        626.88         9.86 o
 -12   8   4        260.75        302.07         8.61 o
 -10   8   4       1050.82       1089.95        13.92 o
  -8   8   4       1572.97       1472.11        11.31 o
  -6   8   4       1139.93       1109.41        10.09 o
  -4   8   4        975.35        993.67         7.91 o
  -2   8   4         38.44         50.23         3.34 o
   0   8   4        642.27        632.90        20.75 o
   2   8   4       2983.59       2984.19        27.93 o
   4   8   4        503.28        482.36         6.39 o
   6   8   4       2376.32       2406.71        21.64 o
   8   8   4        870.14        854.41         8.66 o
  10   8   4        119.59        122.11         4.85 o
  12   8   4        306.55        338.96         8.61 o
  14   8   4         54.13         37.80         9.32 o
 -11   9   4         18.03         12.53         5.87 o
  -9   9   4        127.78        145.35         7.51 o
  -7   9   4         69.91         50.08         7.24 o
  -5   9   4          2.94         -0.26         3.77 o
  -3   9   4         47.42         45.00         5.85 o
  -1   9   4         60.98         60.79         5.94 o
   1   9   4        469.75        517.30         9.20 o
   3   9   4          1.81         -4.46         4.46 o
   5   9   4        619.65        672.90        10.24 o
   7   9   4          0.47         -3.44         3.44 o
   9   9   4          0.02         -0.94         3.65 o
  11   9   4        346.74        362.43         9.01 o
  -6  10   4         37.79         51.42         8.06 o
  -4  10   4        871.78        918.29        13.07 o
  -2  10   4          0.10         -4.33         4.33 o
   0  10   4         29.54         19.54         4.94 o
   2  10   4          0.32          1.68         4.25 o
   4  10   4        223.12        233.23         8.97 o
   6  10   4         30.88         19.39         7.26 o
 -21   1   5         32.13         29.00         5.15 o
 -19   1   5        691.33        700.34        10.95 o
 -17   1   5         10.97          9.40         3.44 o
 -15   1   5       3905.34       3977.78        45.27 o
 -13   1   5         57.06         60.85         3.48 o
 -11   1   5       2106.15       1944.15        11.14 o
  -9   1   5       1589.84       1489.88         8.73 o
  -7   1   5        936.86        856.66         5.82 o
  -5   1   5       4022.73       3769.09        16.99 o
  -3   1   5      18705.43      19876.10        92.65 o
  -1   1   5      37809.56      39882.92       215.69 o
   1   1   5       1447.09       1655.95         8.54 o
   3   1   5       7056.43       7354.60        32.96 o
   5   1   5         42.91         28.45         2.29 o
   7   1   5        865.57        893.08        12.70 o
   9   1   5       8753.25       8783.79        82.74 o
  11   1   5        338.46        309.13         5.97 o
  13   1   5          0.57          0.24         1.07 o
  15   1   5        801.80        800.37         8.57 o
  17   1   5        777.18        766.87         8.12 o
  19   1   5        400.76        416.22        12.40 o
  21   1   5          6.54          1.15         8.12 o
 -22   2   5         61.47         57.75         6.21 o
 -20   2   5         14.44          7.05         3.45 o
 -18   2   5         64.24         81.27         4.70 o
 -16   2   5       2401.92       2337.84        27.32 o
 -14   2   5        391.78        392.25         6.34 o
 -12   2   5        221.70        209.21         4.32 o
 -10   2   5        869.97        952.17         7.07 o
  -8   2   5       2350.26       2437.98        12.84 o
  -6   2   5       4851.73       5429.61        29.02 o
  -4   2   5       2254.24       2070.90         9.74 o
  -2   2   5       2275.15       2390.01        17.45 o
   0   2   5       8665.86       9384.26        43.04 o
   2   2   5       1039.96       1097.37         6.70 o
   4   2   5       3675.82       4084.20        19.03 o
   6   2   5        141.73        133.69        12.29 o
   8   2   5       3044.53       2983.23        26.55 o
  10   2   5       1742.80       1712.71         9.51 o
  12   2   5        954.20        920.29         9.42 o
  14   2   5        578.58        487.81         7.86 o
  16   2   5         81.81         77.54         8.52 o
  18   2   5        252.65        275.48         6.68 o
  20   2   5        112.63        108.07        11.16 o
 -21   3   5         87.21         92.50         7.52 o
 -19   3   5          0.77          1.06         2.98 o
 -17   3   5         93.22         91.80         4.76 o
 -15   3   5        519.79        479.70         6.32 o
 -13   3   5        170.21        172.93         4.31 o
 -11   3   5        372.06        336.29         6.62 o
  -9   3   5       1959.12       1884.51        10.82 o
  -7   3   5        461.36        395.17         7.53 o
  -5   3   5       2773.33       2599.60        12.90 o
  -3   3   5       1474.56       1350.17        22.00 o
  -1   3   5        872.34        747.51        11.24 o
   1   3   5      10604.87      12006.78        72.11 o
   3   3   5       8490.18       8826.09        39.80 o
   5   3   5       3392.35       3457.27        16.07 o
   7   3   5        518.30        483.00         8.53 o
   9   3   5        335.37        337.00         3.70 o
  11   3   5         86.73         66.11         4.22 o
  13   3   5        404.72        373.15         6.52 o
  15   3   5       2067.67       2021.00        22.09 o
  17   3   5          8.08         11.95         3.94 o
  19   3   5         11.10         14.77         4.73 o
 -20   4   5        462.64        445.55        11.66 o
 -18   4   5        115.34        109.62         6.00 o
 -16   4   5         57.22         50.51         4.02 o
 -14   4   5        308.83        287.46         5.29 o
 -12   4   5         43.11         50.26         3.46 o
 -10   4   5        710.74        728.04         6.70 o
  -8   4   5          7.02         17.29         3.71 o
  -6   4   5        847.67        900.03         5.95 o
  -4   4   5        375.27        354.01         3.84 o
  -2   4   5        378.09        466.42         3.58 o
   0   4   5       1330.84       1393.18         7.50 o
   2   4   5       1374.38       1404.82         7.36 o
   4   4   5        915.13        965.20         6.10 o
   6   4   5         23.30         31.48         1.88 o
   8   4   5       3997.73       4031.11        20.65 o
  10   4   5         67.85         63.54         2.97 o
  12   4   5        697.98        660.25         5.36 o
  14   4   5        465.26        470.47         7.54 o
  16   4   5        519.75        573.88        15.02 o
  18   4   5          0.27          3.92         4.34 o
  20   4   5        129.47        125.09         8.67 o
 -19   5   5        436.44        463.07        10.06 o
 -17   5   5         16.43         14.62         3.97 o
 -15   5   5       2149.14       2144.34        14.56 o
 -13   5   5         94.63         82.74         4.19 o
 -11   5   5        440.47        452.53         8.00 o
  -9   5   5          0.22         -0.14         2.21 o
  -7   5   5          5.07          4.05         2.32 o
  -5   5   5       3700.73       3664.77        22.88 o
  -3   5   5        212.27        204.53         4.41 o
  -1   5   5       1417.19       1370.98        12.04 o
   1   5   5        776.61        772.22         6.89 o
   3   5   5       4297.61       4363.52        24.34 o
   5   5   5        407.59        408.83         4.40 o
   7   5   5        157.23        123.33         3.16 o
   9   5   5        347.04        412.50         5.29 o
  11   5   5        261.70        244.02         4.07 o
  13   5   5        116.08        107.37         3.49 o
  15   5   5         88.80         94.04         5.69 o
  17   5   5        906.57        964.21        13.44 o
  19   5   5        300.82        315.43        14.72 o
 -18   6   5         87.27         66.27         6.69 o
 -16   6   5        228.73        239.07         6.67 o
 -14   6   5         99.48         83.33         4.25 o
 -12   6   5          0.00          3.49         2.82 o
 -10   6   5        268.87        279.42         4.94 o
  -8   6   5        879.08        862.55         8.82 o
  -6   6   5       3861.35       3976.56        23.53 o
  -4   6   5       3448.08       3309.08        20.58 o
  -2   6   5        418.52        383.40         4.77 o
   0   6   5        100.29         75.19         2.32 o
   2   6   5          2.40          2.91         2.07 o
   4   6   5        112.90        131.38         3.12 o
   6   6   5        674.79        502.03         6.01 o
   8   6   5         38.74         29.33         3.27 o
  10   6   5         58.84         69.90         3.34 o
  12   6   5         90.72         80.23         3.76 o
  14   6   5        189.46        210.46         7.66 o
  16   6   5        274.53        312.95         8.33 o
 -17   7   5          8.47         13.19         5.10 o
 -15   7   5        313.61        344.90         6.56 o
 -13   7   5        352.88        337.63         6.80 o
 -11   7   5        355.29        339.23         5.76 o
  -9   7   5       1989.49       2009.45        13.78 o
  -7   7   5       1097.40       1073.66         8.71 o
  -5   7   5        534.63        514.56         6.14 o
  -3   7   5        419.86        412.03         4.55 o
  -1   7   5       1489.67       1520.23        14.79 o
   1   7   5       1031.57       1043.77         7.83 o
   3   7   5        640.70        681.47        12.13 o
   5   7   5        141.32        152.27         4.48 o
   7   7   5        551.01        638.94         6.50 o
   9   7   5       1476.31       1477.29        11.04 o
  11   7   5        108.33        117.00         5.12 o
  13   7   5        229.48        251.02         8.58 o
  15   7   5        316.94        341.39         9.16 o
 -14   8   5         17.62         21.91         5.61 o
 -12   8   5         86.47        101.35         7.24 o
 -10   8   5        102.19        123.45        12.37 o
  -8   8   5        646.89        565.60        10.43 o
  -6   8   5       1267.64       1184.37        20.70 o
  -4   8   5          0.41          2.32         2.38 o
  -2   8   5        138.40        129.18         3.65 o
   0   8   5          9.03          6.24         3.18 o
   2   8   5          0.28          5.74         3.32 o
   4   8   5        158.64        135.89         4.37 o
   6   8   5        933.40        922.41        10.90 o
   8   8   5          7.38          8.40         3.86 o
  10   8   5        571.50        593.44         8.60 o
  12   8   5        126.75        137.69         8.12 o
 -11   9   5        213.48        219.86        10.51 o
  -9   9   5        116.69        133.07        13.77 o
  -7   9   5         11.07          8.51         4.76 o
  -5   9   5        111.17        107.22         8.04 o
  -3   9   5         63.66         71.74         6.76 o
  -1   9   5       1270.52       1343.37        14.98 o
   1   9   5          9.03          3.49         4.06 o
   3   9   5        315.55        319.33         8.75 o
   5   9   5        420.19        421.45         9.16 o
   7   9   5        433.19        452.28         7.86 o
   9   9   5        238.94        283.56        11.05 o
  -6  10   5          4.78          4.86         5.80 o
  -4  10   5         70.84         72.22         7.15 o
  -2  10   5         17.31         23.84         5.72 o
   0  10   5        318.08        350.34        14.30 o
   2  10   5         39.40         46.33         7.37 o
   4  10   5        310.75        286.20         9.94 o
   6  10   5        591.34        568.41        17.03 o
 -22   0   6         18.82         11.29         6.02 o
 -20   0   6         39.61         55.38         7.07 o
 -18   0   6        153.88        144.99         6.69 o
 -16   0   6         94.64        103.20         5.92 o
 -14   0   6        886.20        853.18        15.26 o
 -12   0   6         92.76         97.46         4.62 o
 -10   0   6       1699.34       1713.73        19.12 o
  -8   0   6        268.44        191.24         5.59 o
  -6   0   6       7044.77       7420.65        47.32 o
  -4   0   6      45870.54      48966.17       368.97 o
  -2   0   6      31869.97      34420.91       242.84 o
   0   0   6       3173.55       3161.01        96.62 o
   2   0   6      23919.97      24026.95       158.27 o
   4   0   6      22243.53      24146.18       187.76 o
   6   0   6       7606.81       7500.62       108.94 o
   8   0   6        326.23        450.85         4.78 o
  10   0   6       4653.49       5027.60        36.51 o
  12   0   6       2972.99       2587.76        27.45 o
  14   0   6       1511.89       1428.97        15.79 o
  16   0   6        198.88        176.50         6.89 o
  18   0   6         55.41         62.46        11.07 o
  20   0   6         35.75         26.11        12.26 o
 -21   1   6        246.07        260.73         6.81 o
 -19   1   6          2.41          6.83         3.58 o
 -17   1   6         52.98         45.92         4.46 o
 -15   1   6        676.50        685.71         7.28 o
 -13   1   6         37.21         49.25         3.43 o
 -11   1   6        266.93        294.63         4.37 o
  -9   1   6        398.00        406.39         4.67 o
  -7   1   6       5727.78       6256.28        32.76 o
  -5   1   6      11992.60      13035.38        62.93 o
  -3   1   6      27756.14      30692.03       151.16 o
  -1   1   6      17741.38      18406.12        90.42 o
   1   1   6      11768.06      12738.95        55.12 o
   3   1   6      15248.96      16768.76        81.19 o
   5   1   6          4.69          5.26         2.41 o
   7   1   6      10410.87      11718.24        98.55 o
   9   1   6        159.22        142.32         3.54 o
  11   1   6        315.04        329.09         4.93 o
  13   1   6          9.28         21.71         2.98 o
  15   1   6        663.30        589.81         7.07 o
  17   1   6       1597.03       1481.18        14.22 o
  19   1   6          8.69         19.89         8.29 o
  21   1   6         24.38         10.44         8.24 o
 -22   2   6        378.95        399.67        11.43 o
 -20   2   6          8.50          9.75         3.78 o
 -18   2   6         38.76         33.30         4.05 o
 -16   2   6        114.63        102.28         5.38 o
 -14   2   6       1678.87       1600.83        17.70 o
 -12   2   6       2129.18       2030.01        18.51 o
 -10   2   6       2835.44       2926.84        18.15 o
  -8   2   6      16710.17      17813.25        87.04 o
  -6   2   6          7.38          2.85         1.88 o
  -4   2   6       1301.01       1673.14        20.09 o
  -2   2   6      37676.15      40464.91       243.80 o
   0   2   6      26115.93      28784.95       150.25 o
   2   2   6        637.26        700.76         4.46 o
   4   2   6       3713.76       4165.59        38.08 o
   6   2   6      17627.84      19118.12       136.97 o
   8   2   6          5.04        197.72        99.97 o
  10   2   6        109.03        132.20         5.41 o
  12   2   6       5179.85       5196.41        35.88 o
  14   2   6       1970.87       1978.62        14.87 o
  16   2   6         44.73         48.91         4.50 o
  18   2   6          6.30          4.11         3.59 o
  20   2   6        498.79        526.41        16.33 o
 -21   3   6          0.85          0.19         4.76 o
 -19   3   6          4.82          6.36         3.36 o
 -17   3   6         51.94         49.16         5.28 o
 -15   3   6          0.13         -0.01         2.93 o
 -13   3   6        680.87        647.35         6.34 o
 -11   3   6        176.95        173.51         4.11 o
  -9   3   6       1515.31       1571.13         9.94 o
  -7   3   6       3512.84       3719.03        18.93 o
  -5   3   6         18.91         41.01         2.46 o
  -3   3   6         18.22         31.52         4.09 o
  -1   3   6       2167.79       2217.47        99.65 o
   1   3   6       6869.22       7806.70        35.21 o
   3   3   6       4956.59       5360.58        23.63 o
   5   3   6       2557.54       2673.09        19.67 o
   7   3   6          0.03          0.63         1.15 o
   9   3   6        170.14        193.63         8.37 o
  11   3   6       1013.71        958.09         8.98 o
  13   3   6         41.98         51.38         5.11 o
  15   3   6        558.00        537.39         8.69 o
  17   3   6        188.42        222.38         6.22 o
  19   3   6         44.51         54.07         9.96 o
 -20   4   6        329.93        360.04         9.29 o
 -18   4   6       4176.86       4268.05        29.17 o
 -16   4   6        595.47        645.06         8.23 o
 -14   4   6        333.23        346.38         7.34 o
 -12   4   6       2228.10       2344.94        14.08 o
 -10   4   6       1161.59       1178.86         8.62 o
  -8   4   6       6084.13       6267.93        31.40 o
  -6   4   6         95.49        140.98         9.71 o
  -4   4   6      13655.86      15552.92       133.37 o
  -2   4   6       2716.55       2925.82        15.30 o
   0   4   6        774.64        854.18         7.31 o
   2   4   6       1594.36       1333.20         7.14 o
   4   4   6       3482.58       3748.20        23.21 o
   6   4   6       3035.37       2855.24        16.28 o
   8   4   6       2232.74       2206.83        11.86 o
  10   4   6       7017.64       6906.78        34.29 o
  12   4   6        250.67        207.28         6.06 o
  14   4   6         18.96         12.06         4.57 o
  16   4   6       1098.41       1202.02        13.20 o
  18   4   6          2.14         10.15         5.38 o
 -19   5   6        132.00        129.51         8.02 o
 -17   5   6         25.38         27.49         5.50 o
 -15   5   6        102.32        111.49         5.11 o
 -13   5   6         34.71         28.57         3.51 o
 -11   5   6        348.05        364.99         5.85 o
  -9   5   6       1398.09       1423.29         9.79 o
  -7   5   6        271.64        298.89         4.08 o
  -5   5   6          3.20          3.88         1.86 o
  -3   5   6       3811.40       3989.74        21.31 o
  -1   5   6        906.54        877.24        11.47 o
   1   5   6        876.07        896.23         7.90 o
   3   5   6       2196.64       2142.51        17.72 o
   5   5   6        616.12        688.16         8.64 o
   7   5   6          0.28          7.21         2.32 o
   9   5   6         90.11         71.41         3.86 o
  11   5   6          0.76         -0.39         2.16 o
  13   5   6         22.38         23.06         5.20 o
  15   5   6         30.79         44.57         6.46 o
  17   5   6         64.30         55.16         8.17 o
 -18   6   6        211.15        198.01         6.35 o
 -16   6   6         22.65         22.91         4.53 o
 -14   6   6        283.35        299.00         6.80 o
 -12   6   6         63.36         59.97         3.61 o
 -10   6   6         24.33         29.26         2.95 o
  -8   6   6       3949.09       4096.77        23.45 o
  -6   6   6        228.50        258.98         7.38 o
  -4   6   6        199.94        248.75         5.79 o
  -2   6   6        952.88        870.71         7.10 o
   0   6   6       1923.07       1898.11        15.26 o
   2   6   6        473.49        436.23         4.90 o
   4   6   6        929.69        937.57         7.39 o
   6   6   6       3506.34       3309.72        31.37 o
   8   6   6          5.69          4.24         2.72 o
  10   6   6         88.97         70.13         3.72 o
  12   6   6       1144.94       1147.86        13.44 o
  14   6   6          0.27          1.95         4.26 o
  16   6   6         80.60         85.16         7.56 o
 -17   7   6         17.31         18.89         4.91 o
 -15   7   6         97.24        110.92         7.17 o
 -13   7   6         49.82         52.36         4.63 o
 -11   7   6        119.01        133.51         4.63 o
  -9   7   6          1.41          0.34         2.52 o
  -7   7   6         12.03         13.42         2.54 o
  -5   7   6        217.01        212.55         3.76 o
  -3   7   6        552.88        554.97         5.54 o
  -1   7   6        808.92        738.49         9.60 o
   1   7   6          5.36         13.63         2.26 o
   3   7   6        242.07        231.29         6.47 o
   5   7   6       1122.55       1032.58        10.07 o
   7   7   6        290.49        283.40         6.22 o
   9   7   6         21.84         17.73         3.37 o
  11   7   6         59.35         46.55         4.07 o
  13   7   6        323.44        388.97         9.63 o
  15   7   6         16.30         15.78         6.48 o
 -14   8   6          5.76          8.14         5.12 o
 -12   8   6        172.06        200.90         8.30 o
 -10   8   6         56.52         60.94         6.59 o
  -8   8   6         67.43         61.47         8.22 o
  -6   8   6         68.81         59.91         6.10 o
  -4   8   6       2348.55       2398.45        23.39 o
  -2   8   6        142.25        139.03         2.76 o
   0   8   6        305.02        262.65         5.39 o
   2   8   6        913.64        897.07         7.60 o
   4   8   6         85.94         74.47         4.31 o
   6   8   6        558.69        523.86         8.22 o
   8   8   6         50.58         63.31         4.52 o
  10   8   6        260.67        250.80         5.64 o
  12   8   6        557.29        581.62        11.14 o
 -11   9   6         12.20          8.63         5.73 o
  -9   9   6          1.02          0.47         4.30 o
  -7   9   6         28.91         18.88         6.43 o
  -5   9   6         25.81         18.55         5.62 o
  -3   9   6        120.76        125.98         6.59 o
  -1   9   6        114.84        131.30        12.85 o
   1   9   6        258.90        302.50         8.91 o
   3   9   6          0.00          0.64         4.31 o
   5   9   6        759.34        760.52        10.38 o
   7   9   6         46.38         45.31         5.41 o
   9   9   6        112.96        102.54        10.01 o
  -6  10   6         28.98         31.34         7.75 o
  -4  10   6        231.51        207.52         9.91 o
  -2  10   6        155.46        167.14         8.15 o
   0  10   6         84.24         76.96         7.70 o
   2  10   6         85.11         88.32         6.71 o
   4  10   6         23.53         20.85         6.52 o
 -21   1   7          4.42          3.84         3.90 o
 -19   1   7        955.65        953.17        13.80 o
 -17   1   7         12.49         14.65         3.94 o
 -15   1   7        658.73        678.35         7.27 o
 -13   1   7        966.36        984.75         8.37 o
 -11   1   7       1689.65       1575.11        13.30 o
  -9   1   7       1012.32        893.17         6.49 o
  -7   1   7       5163.92       5665.34        26.28 o
  -5   1   7       9844.65       9959.47        45.92 o
  -3   1   7       1103.72       1079.74         6.81 o
  -1   1   7       3158.41       3149.39        20.27 o
   1   1   7      21222.02      22518.04       105.69 o
   3   1   7       6294.35       6459.81        31.88 o
   5   1   7         20.64         51.31         2.82 o
   7   1   7         78.83        103.41         4.37 o
   9   1   7       1501.39       1373.03         9.17 o
  11   1   7        158.73        130.79         5.05 o
  13   1   7        323.53        350.27         8.26 o
  15   1   7       1774.53       1580.71        13.04 o
  17   1   7         40.28         46.26         8.23 o
  19   1   7        280.76        237.63        15.18 o
  21   1   7         48.15         35.07        13.09 o
 -22   2   7        186.69        215.03         8.51 o
 -20   2   7        185.98        200.04         5.90 o
 -18   2   7          0.61          1.11         3.21 o
 -16   2   7       1837.67       1805.41        24.89 o
 -14   2   7        296.42        315.26         5.67 o
 -12   2   7       1069.74       1103.11         9.49 o
 -10   2   7        525.76        590.89         7.56 o
  -8   2   7        341.77        398.45         5.94 o
  -6   2   7       2746.21       3267.50        18.73 o
  -4   2   7       1302.99       1421.77        16.86 o
  -2   2   7       2823.18       2632.38        14.78 o
   0   2   7        430.51        410.53         4.96 o
   2   2   7         96.65        146.44         5.07 o
   4   2   7        268.99        348.27         3.84 o
   6   2   7       1461.97       1571.42        11.36 o
   8   2   7        193.66        177.30         4.88 o
  10   2   7        409.43        331.33         4.91 o
  12   2   7       2722.42       2714.27        19.55 o
  14   2   7         50.36         59.69         4.14 o
  16   2   7         58.78         62.07         5.94 o
  18   2   7        125.05        154.36        10.20 o
  20   2   7        156.72        148.94        11.60 o
 -21   3   7         12.33         17.71         5.18 o
 -19   3   7        750.77        784.93        11.04 o
 -17   3   7         17.97         14.42         3.53 o
 -15   3   7        453.54        454.22         6.64 o
 -13   3   7       1161.04       1055.44         9.44 o
 -11   3   7       1862.15       1757.87        15.82 o
  -9   3   7        630.06        698.63         5.92 o
  -7   3   7        479.62        448.61         4.50 o
  -5   3   7      17019.19      18881.72        91.30 o
  -3   3   7        126.00        252.01       140.72 o
  -1   3   7       2606.38       2662.94        17.40 o
   1   3   7       3022.41       3370.53        29.06 o
   3   3   7       9817.63      10817.78        49.66 o
   5   3   7       6065.28       6246.53        37.07 o
   7   3   7        801.18        720.07         4.32 o
   9   3   7        821.48        800.43         8.73 o
  11   3   7       5238.30       5317.58        32.44 o
  13   3   7        964.23        959.02        10.12 o
  15   3   7        119.08        134.98         6.33 o
  17   3   7        413.39        414.61         7.76 o
  19   3   7        551.89        609.04        18.60 o
 -20   4   7        295.35        328.96         8.20 o
 -18   4   7        163.89        148.97         7.21 o
 -16   4   7        677.37        637.78         8.27 o
 -14   4   7         19.64         21.27         3.15 o
 -12   4   7        217.11        194.84         6.84 o
 -10   4   7        850.40        861.17         7.33 o
  -8   4   7       1817.47       1906.85        20.35 o
  -6   4   7          0.25          3.42         3.36 o
  -4   4   7        166.70        195.77        12.42 o
  -2   4   7        549.48        552.50         6.33 o
   0   4   7        313.44        356.80         4.79 o
   2   4   7       1132.19       1233.94        10.77 o
   4   4   7         94.03         95.13         4.03 o
   6   4   7          2.47          4.31         1.95 o
   8   4   7       3542.27       3418.15        17.00 o
  10   4   7       1272.65       1302.14        11.62 o
  12   4   7        460.47        416.40         8.05 o
  14   4   7        135.90        137.75         5.91 o
  16   4   7        264.28        290.16         8.11 o
  18   4   7         42.97         48.93         6.36 o
 -19   5   7        884.04        826.85        12.16 o
 -17   5   7         16.50         14.78         4.12 o
 -15   5   7       1202.29       1228.16        11.20 o
 -13   5   7        122.15        120.40         4.70 o
 -11   5   7        771.72        756.48         7.08 o
  -9   5   7         88.26         94.84         4.01 o
  -7   5   7       2202.77       2182.26        14.80 o
  -5   5   7       6678.32       6652.12        34.64 o
  -3   5   7        359.08        373.83         2.96 o
  -1   5   7       4759.36       4745.45        22.07 o
   1   5   7       5701.69       5765.16        33.21 o
   3   5   7          0.71          7.01         2.76 o
   5   5   7       1396.49       1354.51        13.17 o
   7   5   7         93.50         82.35         2.61 o
   9   5   7       1390.81       1409.28         9.44 o
  11   5   7         77.37         84.86         3.27 o
  13   5   7        258.12        263.73         7.83 o
  15   5   7        566.98        597.33         9.69 o
  17   5   7        741.91        844.92        12.06 o
 -18   6   7        404.24        328.78         7.52 o
 -16   6   7        108.84        120.47         5.59 o
 -14   6   7         94.14         99.72         4.18 o
 -12   6   7        379.21        352.17         5.51 o
 -10   6   7         39.69         45.13         2.96 o
  -8   6   7       1653.93       1641.50        10.79 o
  -6   6   7       1915.62       2036.03        12.36 o
  -4   6   7       3900.69       3997.92        21.96 o
  -2   6   7       1594.20       1662.10         9.90 o
   0   6   7         96.09        104.82         4.80 o
   2   6   7       1897.15       1760.90        11.71 o
   4   6   7         80.64         90.44         3.49 o
   6   6   7       1000.93        868.43        10.95 o
   8   6   7       1370.67       1262.43         9.28 o
  10   6   7        463.82        485.51         6.75 o
  12   6   7          2.80         -0.24         3.95 o
  14   6   7         54.26         38.85         6.01 o
  16   6   7         15.12         11.72         5.25 o
 -17   7   7          1.42          0.34         4.95 o
 -15   7   7         91.67         91.19         6.15 o
 -13   7   7        375.19        366.42        12.06 o
 -11   7   7        530.02        535.50         7.03 o
  -9   7   7        807.41        799.59         7.83 o
  -7   7   7         69.33         68.26         3.99 o
  -5   7   7        305.29        297.30         3.94 o
  -3   7   7        153.46        140.79         4.95 o
  -1   7   7        208.65        196.80         3.38 o
   1   7   7        104.91        122.93         4.32 o
   3   7   7        564.72        639.53         6.09 o
   5   7   7        339.08        361.24         5.17 o
   7   7   7        746.07        657.40         6.45 o
   9   7   7        165.50        165.79         5.79 o
  11   7   7        435.17        447.92         8.88 o
  13   7   7        126.31        129.47         7.51 o
  15   7   7         32.57         20.75         6.97 o
 -14   8   7        242.86        249.88        11.31 o
 -12   8   7         57.92         56.99         8.57 o
 -10   8   7        192.07        208.35         7.88 o
  -8   8   7        302.58        304.50         8.40 o
  -6   8   7       1129.74       1133.79        14.55 o
  -4   8   7        172.87        175.00         6.62 o
  -2   8   7         67.18         60.22         5.56 o
   0   8   7        242.69        226.74         7.92 o
   2   8   7         11.48          8.65         3.00 o
   4   8   7         11.16          9.96         3.39 o
   6   8   7        105.96        107.31         4.63 o
   8   8   7        854.07        824.13         9.91 o
  10   8   7        181.13        195.61         8.60 o
  12   8   7        226.19        245.03         9.33 o
 -11   9   7         62.72         50.47         6.97 o
  -9   9   7         51.24         31.70         7.88 o
  -7   9   7        203.97        188.53         8.76 o
  -5   9   7       1381.98       1407.12        17.59 o
  -3   9   7         30.37         18.18         5.47 o
  -1   9   7        445.52        475.46        10.04 o
   1   9   7        700.22        702.79        12.37 o
   3   9   7        487.26        472.32         9.96 o
   5   9   7        166.20        190.98         8.17 o
   7   9   7        350.68        321.33         9.97 o
   9   9   7        786.57        825.30        16.56 o
  -6  10   7        313.67        297.56         9.23 o
  -4  10   7        133.64        143.96        10.45 o
  -2  10   7         66.95         72.26         6.72 o
   0  10   7          0.35          4.30         4.92 o
   2  10   7          0.04          4.53         5.59 o
   4  10   7         69.45         57.36         8.96 o
 -22   0   8        236.84        289.21        10.02 o
 -20   0   8        839.46        839.54        28.81 o
 -18   0   8       1753.27       1705.67        24.45 o
 -16   0   8         32.32         30.03         5.72 o
 -14   0   8          7.78         53.60        29.86 o
 -12   0   8         18.72         12.57         3.97 o
 -10   0   8        101.50         79.03         4.02 o
  -8   0   8      36350.13      42541.27       328.19 o
  -6   0   8       9561.06      10277.87        88.43 o
  -4   0   8      25043.81      28003.86       196.98 o
  -2   0   8       1199.26       1010.60         7.64 o
   0   0   8       2246.62       2122.03        13.41 o
   2   0   8      42999.65      46382.44       343.36 o
   4   0   8        928.37       1137.57         9.38 o
   6   0   8      13186.27       2250.58      6211.29 o
   8   0   8       2228.90        235.72       895.02 o
  10   0   8        425.23        435.19        10.12 o
  12   0   8        207.81        309.77        21.63 o
  14   0   8        175.63        196.66        11.77 o
  16   0   8       1310.40       1391.60        26.64 o
  18   0   8         83.05         68.52        12.09 o
  20   0   8        210.59        246.41        34.70 o
 -21   1   8        342.93        337.30         7.69 o
 -19   1   8        366.77        367.86         9.17 o
 -17   1   8        154.81        151.89         5.60 o
 -15   1   8        125.34        117.68         5.01 o
 -13   1   8       2314.09       2288.27        17.41 o
 -11   1   8         50.40         59.63         3.33 o
  -9   1   8       5306.77       5761.16        35.86 o
  -7   1   8        179.63        163.24         3.53 o
  -5   1   8        107.93        100.08         2.90 o
  -3   1   8        709.98        813.56         5.94 o
  -1   1   8      10060.20      10306.38        44.89 o
   1   1   8      22531.83      24216.55       115.29 o
   3   1   8       2290.91       2090.09        10.00 o
   5   1   8         67.71         56.46         3.55 o
   7   1   8       2498.13       2629.71        17.98 o
   9   1   8        546.04        536.62         9.15 o
  11   1   8        388.38        403.56         7.07 o
  13   1   8        387.77        290.81         4.62 o
  15   1   8        437.17        356.44         6.28 o
  17   1   8        394.03        384.74        11.75 o
  19   1   8         37.26         46.87        10.31 o
  21   1   8         49.60         51.60        11.90 o
 -22   2   8          8.83          2.82         4.14 o
 -20   2   8        425.43        438.36         7.81 o
 -18   2   8         48.18         33.18         4.47 o
 -16   2   8       2154.96       2115.53        20.14 o
 -14   2   8       1189.89       1191.97        11.99 o
 -12   2   8       2757.25       2740.51        19.36 o
 -10   2   8       1132.69       1095.81         8.65 o
  -8   2   8       1751.42       1577.65         8.94 o
  -6   2   8       6247.66       7328.10        38.59 o
  -4   2   8        341.32        344.16         3.32 o
  -2   2   8       2245.41       2064.24        15.63 o
   0   2   8        210.83        149.69         6.17 o
   2   2   8        748.97        748.06         7.94 o
   4   2   8       8851.77       9532.31        65.86 o
   6   2   8       1798.72       1662.81        10.16 o
   8   2   8       2407.16       2215.93        27.54 o
  10   2   8       2753.36       2482.21        17.36 o
  12   2   8        226.85        211.77         4.93 o
  14   2   8         63.43         90.16         5.10 o
  16   2   8        331.39        335.35         7.71 o
  18   2   8        269.93        296.28        11.01 o
  20   2   8        269.65        300.19        13.23 o
 -21   3   8          1.30          1.21         3.56 o
 -19   3   8         56.62         42.57         4.57 o
 -17   3   8          9.48          8.11         3.72 o
 -15   3   8        354.99        321.51         5.67 o
 -13   3   8        933.45        859.27        12.15 o
 -11   3   8         15.50         12.48         2.86 o
  -9   3   8        925.65        897.81         6.78 o
  -7   3   8         84.82        102.30         4.34 o
  -5   3   8        544.31        516.38         4.93 o
  -3   3   8       1798.85       2046.71        49.83 o
  -1   3   8         93.78        120.26         4.42 o
   1   3   8       9160.59      10047.39        45.21 o
   3   3   8       2631.48       2658.62        12.46 o
   5   3   8        201.93        232.12         4.09 o
   7   3   8        263.17        228.63         4.42 o
   9   3   8        215.29        197.37         5.13 o
  11   3   8         80.65         62.78         5.40 o
  13   3   8         48.42         38.46         3.85 o
  15   3   8         62.98         52.36         6.30 o
  17   3   8         34.51         22.98         4.28 o
  19   3   8          1.55         -5.59         7.60 o
 -20   4   8         19.02         20.93         5.65 o
 -18   4   8        273.43        307.67         7.58 o
 -16   4   8         13.65         11.52         3.48 o
 -14   4   8         62.21         72.18         3.80 o
 -12   4   8        906.33        814.06         7.57 o
 -10   4   8         89.32        112.10         3.25 o
  -8   4   8        588.17        486.02         4.90 o
  -6   4   8       3814.43       3899.70        19.11 o
  -4   4   8       2371.46       2133.33        15.80 o
  -2   4   8        846.56        707.17         7.02 o
   0   4   8        316.37        304.05         3.22 o
   2   4   8       3875.29       3626.22        16.90 o
   4   4   8       1205.41       1198.47         7.71 o
   6   4   8        446.19        415.88         7.39 o
   8   4   8       1477.77       1453.76        13.04 o
  10   4   8       3544.68       3527.90        23.61 o
  12   4   8        285.17        265.70         9.24 o
  14   4   8         15.71         15.89         4.38 o
  16   4   8        662.51        666.07        14.99 o
  18   4   8         23.80         25.69         5.27 o
 -19   5   8         50.16         40.68         6.56 o
 -17   5   8          0.98          1.70         4.10 o
 -15   5   8        793.18        775.20         8.49 o
 -13   5   8        189.85        197.59         5.15 o
 -11   5   8        151.02        136.46         5.15 o
  -9   5   8        130.87        149.01         3.89 o
  -7   5   8         29.58         14.67         2.91 o
  -5   5   8        375.31        360.94         3.67 o
  -3   5   8        505.86        417.19        12.67 o
  -1   5   8         75.01        104.48        11.17 o
   1   5   8       1195.31       1152.71         9.47 o
   3   5   8        496.66        442.36         6.18 o
   5   5   8        490.02        465.99         5.37 o
   7   5   8          3.99         -1.01         2.20 o
   9   5   8          4.23         18.72         8.33 o
  11   5   8        152.77        151.87         5.58 o
  13   5   8        192.06        181.44         6.27 o
  15   5   8         24.95         27.42         5.43 o
  17   5   8         54.99         85.45         6.92 o
 -18   6   8        101.93        105.41         5.46 o
 -16   6   8        748.89        808.90         9.89 o
 -14   6   8        177.98        183.97         5.71 o
 -12   6   8        659.08        651.11         8.09 o
 -10   6   8          0.06          2.00         2.29 o
  -8   6   8       3515.89       3461.68        20.32 o
  -6   6   8        378.97        397.05         7.18 o
  -4   6   8        351.36        392.12         7.19 o
  -2   6   8       1570.65       1509.75        12.98 o
   0   6   8        728.12        656.57         7.71 o
   2   6   8       3400.07       3155.25        26.21 o
   4   6   8         75.20         85.61         2.91 o
   6   6   8       2351.60       2261.79        14.52 o
   8   6   8        857.14        877.38         7.28 o
  10   6   8        223.67        203.79         5.51 o
  12   6   8         96.30        113.72         6.97 o
  14   6   8         27.22         36.65         5.58 o
  16   6   8        274.71        275.58         9.19 o
 -15   7   8         58.83         28.67         7.91 o
 -13   7   8          9.17          5.19         5.01 o
 -11   7   8        196.17        171.52         8.16 o
  -9   7   8        119.99        114.93         5.05 o
  -7   7   8        556.51        531.73         6.79 o
  -5   7   8       1032.51       1041.23        11.59 o
  -3   7   8        336.29        324.25         7.78 o
  -1   7   8         86.50         79.48         6.67 o
   1   7   8        720.90        795.01        10.90 o
   3   7   8         61.08         58.09         3.51 o
   5   7   8        353.06        375.09         6.39 o
   7   7   8        832.93        786.67         8.73 o
   9   7   8          9.51          5.04         3.24 o
  11   7   8          2.25          7.10         4.81 o
  13   7   8         74.67         96.29         7.35 o
  15   7   8        821.30        922.67        14.29 o
 -14   8   8        115.66        158.04         8.34 o
 -12   8   8        141.40        141.96         9.32 o
 -10   8   8         13.70          7.77         5.11 o
  -8   8   8        560.20        577.69        10.33 o
  -6   8   8        588.24        608.52        10.77 o
  -4   8   8        371.21        360.94         8.38 o
  -2   8   8        863.13        893.96        23.43 o
   0   8   8         50.77         50.87         5.53 o
   2   8   8        605.82        622.41        10.19 o
   4   8   8        283.08        265.97         8.40 o
   6   8   8         89.70         67.16         3.97 o
   8   8   8        895.63        965.15        13.21 o
  10   8   8        207.90        205.13         7.77 o
  12   8   8        614.94        674.20        13.39 o
 -11   9   8        222.04        239.76         9.87 o
  -9   9   8          7.59          7.64         5.65 o
  -7   9   8          5.76          7.46         5.55 o
  -5   9   8          0.02          0.57         5.36 o
  -3   9   8        911.77        985.58        16.64 o
  -1   9   8         63.92        106.93         7.30 o
   1   9   8        264.62        286.83        10.30 o
   3   9   8         32.60         30.56         6.23 o
   5   9   8         38.15         40.31         8.44 o
   7   9   8         13.75         28.07         5.61 o
   9   9   8         80.66         76.10        12.82 o
  -6  10   8         22.07         18.91         6.13 o
  -4  10   8          0.26          2.01         4.60 o
  -2  10   8        127.58        118.91         7.10 o
   0  10   8          1.20          5.51         5.16 o
   2  10   8        389.38        387.42        17.26 o
   4  10   8        112.60        115.02         7.60 o
 -21   1   9          9.78          8.18         4.07 o
 -19   1   9       1173.23       1228.85        23.02 o
 -17   1   9        579.63        577.84         7.44 o
 -15   1   9       1385.35       1374.88        13.41 o
 -13   1   9       1198.99       1180.48         9.34 o
 -11   1   9        147.49        163.59         4.07 o
  -9   1   9       6927.80       6866.04        38.90 o
  -7   1   9       5329.25       5649.58        27.54 o
  -5   1   9      17684.83      18990.61        91.96 o
  -3   1   9       7794.30       8376.14        45.98 o
  -1   1   9       4617.17       4898.60        21.04 o
   1   1   9         99.23        161.94         2.98 o
   3   1   9       2556.12       2704.16        15.37 o
   5   1   9      15681.08      16219.91        88.70 o
   7   1   9         33.01         49.70         5.00 o
   9   1   9         35.24         55.60         3.41 o
  11   1   9        918.96        935.85         7.65 o
  13   1   9        451.77        381.58         5.35 o
  15   1   9        179.26        191.28         4.93 o
  17   1   9          2.56          5.30         6.21 o
  19   1   9        419.17        412.59        14.01 o
 -22   2   9        253.49        237.09         8.11 o
 -20   2   9        529.60        563.80         8.42 o
 -18   2   9         49.25         53.96         4.33 o
 -16   2   9         31.05         35.36         4.58 o
 -14   2   9        116.65        113.65         5.88 o
 -12   2   9        805.20        959.81        12.35 o
 -10   2   9       1626.76       1829.42        16.41 o
  -8   2   9        598.56        605.51         5.50 o
  -6   2   9        954.83       1044.25        11.29 o
  -4   2   9         45.43        108.18        17.60 o
  -2   2   9       2469.91       2634.09        30.04 o
   0   2   9       4822.55       5111.06        30.75 o
   2   2   9        828.64        944.44         5.83 o
   4   2   9        370.79        264.34         3.22 o
   6   2   9        634.33        582.64         6.07 o
   8   2   9        770.60        660.55         7.76 o
  10   2   9       1161.25       1033.83        15.10 o
  12   2   9         59.46         56.16         3.84 o
  14   2   9         47.67         48.60         4.19 o
  16   2   9          2.79          4.97         2.81 o
  18   2   9          7.16          3.20         7.09 o
  20   2   9          3.38          6.47         7.63 o
 -21   3   9         38.89         27.01         5.38 o
 -19   3   9        237.79        196.36         6.23 o
 -17   3   9        188.96        211.69         6.77 o
 -15   3   9        367.84        359.90         7.38 o
 -13   3   9        319.42        279.62         6.21 o
 -11   3   9        147.39        162.43         6.80 o
  -9   3   9       1009.54        873.62         8.02 o
  -7   3   9        818.50        807.01         8.68 o
  -5   3   9         13.25         29.45         2.03 o
  -3   3   9       9390.17       9778.77        54.12 o
  -1   3   9      16495.08      18390.18       104.19 o
   1   3   9      10372.50      11255.20        55.30 o
   3   3   9       2115.78       2085.57        12.27 o
   5   3   9        585.71        510.81         4.79 o
   7   3   9       1254.40       1144.77         5.86 o
   9   3   9       1139.35       1037.81        10.04 o
  11   3   9      11048.35      10562.56        72.59 o
  13   3   9       1016.00        997.49         9.80 o
  15   3   9       1925.87       1864.47        16.52 o
  17   3   9        202.64        190.82         5.86 o
  19   3   9         51.22         55.22         8.70 o
 -20   4   9         22.90         18.42         5.53 o
 -18   4   9         38.22         50.48         5.29 o
 -16   4   9          6.79         13.17         4.26 o
 -14   4   9        198.02        185.31         4.75 o
 -12   4   9         33.35         25.53         3.32 o
 -10   4   9        402.55        347.16        13.11 o
  -8   4   9        432.71        493.44         6.34 o
  -6   4   9       1034.77       1065.69        10.60 o
  -4   4   9         44.72         85.86         5.55 o
  -2   4   9       1642.66       1661.28        12.36 o
   0   4   9       1342.07       1448.51        10.47 o
   2   4   9       2364.09       2399.82        12.02 o
   4   4   9       1701.39       1791.78         9.53 o
   6   4   9         86.27         81.85         3.15 o
   8   4   9         75.81         74.20         2.17 o
  10   4   9        161.02        155.60         6.49 o
  12   4   9        118.21        129.05         6.55 o
  14   4   9         48.66         52.43         5.08 o
  16   4   9         21.14         27.33         5.43 o
  18   4   9         53.57         45.12         5.24 o
 -19   5   9        975.20       1065.79        13.45 o
 -17   5   9          4.15          4.80         4.24 o
 -15   5   9         41.17         35.22         4.33 o
 -13   5   9        156.77        184.79         5.14 o
 -11   5   9         11.65          8.33         2.49 o
  -9   5   9       8386.98       8341.19        42.65 o
  -7   5   9        237.38        223.21         3.61 o
  -5   5   9       3062.66       2918.88        22.28 o
  -3   5   9       1504.18       1489.76        11.82 o
  -1   5   9       2759.30       2659.08        27.11 o
   1   5   9         69.85         34.28         2.91 o
   3   5   9       2880.10       2771.85        23.14 o
   5   5   9       8380.07       8707.31        54.70 o
   7   5   9          2.31          3.97         1.80 o
   9   5   9        537.88        555.43         6.41 o
  11   5   9        271.88        287.10         6.72 o
  13   5   9         10.61          9.15         4.46 o
  15   5   9         96.47         99.84         5.97 o
  17   5   9         14.67          9.31         5.06 o
 -18   6   9          7.68          4.82         4.27 o
 -16   6   9         29.76         43.46         4.59 o
 -14   6   9         55.96         50.35         4.34 o
 -12   6   9         26.77         31.10         3.09 o
 -10   6   9         60.25         41.34         3.04 o
  -8   6   9       3199.61       3236.66        18.34 o
  -6   6   9       2881.76       2791.50        21.31 o
  -4   6   9         76.27         72.61         5.72 o
  -2   6   9         75.25         66.72         4.83 o
   0   6   9        297.61        260.24         6.42 o
   2   6   9        318.94        453.63         6.09 o
   4   6   9          2.76          4.38         2.53 o
   6   6   9        334.45        259.08         4.54 o
   8   6   9         77.82         55.34         3.25 o
  10   6   9         13.92         14.33         2.78 o
  12   6   9         14.48         14.37         4.52 o
  14   6   9         73.43         86.13        10.10 o
  16   6   9         89.08         79.27         9.16 o
 -15   7   9        359.06        361.04         9.55 o
 -13   7   9        750.72        763.14        11.45 o
 -11   7   9         90.60        112.30         7.75 o
  -9   7   9          5.44          6.59         4.72 o
  -7   7   9        357.62        368.92         8.19 o
  -5   7   9        605.09        636.92        13.11 o
  -3   7   9       1893.57       1929.35        20.25 o
  -1   7   9       1005.52       1001.77        11.04 o
   1   7   9       1100.40       1104.30        16.02 o
   3   7   9        480.73        388.62         5.82 o
   5   7   9         44.68         50.12         3.68 o
   7   7   9         80.92         68.08         3.64 o
   9   7   9         33.55         36.53         3.56 o
  11   7   9        582.07        576.27        10.00 o
  13   7   9       1404.97       1505.80        18.80 o
 -14   8   9        136.17        142.81         8.16 o
 -12   8   9          0.23         -3.02         4.59 o
 -10   8   9         88.58         67.86        11.32 o
  -8   8   9        497.23        515.82         9.73 o
  -6   8   9         10.96          6.85         5.05 o
  -4   8   9         57.45         52.92         5.60 o
  -2   8   9         72.49         75.24         5.61 o
   0   8   9        279.19        265.12         9.31 o
   2   8   9         61.18         62.74         5.36 o
   4   8   9        112.75        100.62         6.02 o
   6   8   9         12.12         13.63         4.34 o
   8   8   9         17.22         16.66         3.76 o
  10   8   9        107.12        156.27         6.45 o
  12   8   9         92.11        116.14         8.65 o
 -11   9   9         41.40         36.93         6.93 o
  -9   9   9        760.92        730.78        14.62 o
  -7   9   9        515.88        547.80        10.95 o
  -5   9   9        959.32       1007.16        14.34 o
  -3   9   9         39.24         31.25         5.95 o
  -1   9   9          8.90         17.30         5.70 o
   1   9   9        238.31        225.10         9.49 o
   3   9   9         19.39         22.96         6.85 o
   5   9   9       1351.59       1434.33        22.35 o
   7   9   9          4.70         -5.61         9.23 o
   9   9   9        115.89         81.98        29.91 o
  -4  10   9         36.17         26.82         6.96 o
  -2  10   9          8.16          9.93         6.56 o
   0  10   9         89.90         87.94         7.17 o
   2  10   9          0.19          0.54         5.53 o
 -22   0  10        798.36        844.38        20.54 o
 -20   0  10        156.97        154.39         9.96 o
 -18   0  10          0.30         -4.89         5.41 o
 -16   0  10        127.14        119.92         6.95 o
 -14   0  10        457.96        350.37        11.91 o
 -12   0  10       6046.04       5904.20       104.82 o
 -10   0  10          1.55          8.68         3.32 o
  -8   0  10       1050.14        971.15        10.53 o
  -6   0  10          2.60        537.90       468.41 o
  -4   0  10       1905.23       2086.62        55.60 o
  -2   0  10      29037.09      31275.96       265.12 o
   0   0  10       1425.03       1328.24        12.76 o
   2   0  10      47444.73      54455.10       418.60 o
   4   0  10       9830.95      10937.42       122.67 o
   6   0  10        861.77        583.88       358.60 o
   8   0  10       1198.78       1038.33        38.23 o
  10   0  10         16.87         15.42         1.70 o
  12   0  10        532.64        568.90        17.22 o
  14   0  10        608.74        555.81        24.40 o
  16   0  10          9.69         14.58        14.69 o
  18   0  10        631.16        661.55        27.16 o
  20   0  10        186.64        232.30        31.26 o
 -21   1  10         41.58         31.31         5.49 o
 -19   1  10        551.97        585.49        10.82 o
 -17   1  10        247.64        251.01         5.88 o
 -15   1  10        663.97        667.05         8.21 o
 -13   1  10       1445.53       1452.47        17.36 o
 -11   1  10        758.08        730.53         7.05 o
  -9   1  10         91.23        105.55         4.03 o
  -7   1  10       5519.36       6218.47        29.27 o
  -5   1  10        110.37        106.36         4.94 o
  -3   1  10        208.34        244.09         6.64 o
  -1   1  10       7618.38       7941.09        34.74 o
   1   1  10         30.01         28.45         2.11 o
   3   1  10       3069.76       3266.23        14.48 o
   5   1  10         69.13         35.61         2.21 o
   7   1  10        883.43        758.08         9.84 o
   9   1  10        247.01        188.74         8.44 o
  11   1  10        276.44        227.63        12.71 o
  13   1  10       5172.98       4318.98        26.66 o
  15   1  10         25.66         38.40         7.29 o
  17   1  10        215.44        224.42        10.12 o
  19   1  10         19.18         23.49        12.23 o
 -22   2  10        258.97        282.05         9.63 o
 -20   2  10         12.16         15.56         5.13 o
 -18   2  10          0.88          0.47         3.61 o
 -16   2  10        400.95        438.37         7.21 o
 -14   2  10         20.62         10.94         3.41 o
 -12   2  10        308.16        254.41         4.93 o
 -10   2  10        170.91        218.15         5.71 o
  -8   2  10        458.68        433.10         4.58 o
  -6   2  10       3049.48       3143.78        15.81 o
  -4   2  10        970.21        803.00         6.28 o
  -2   2  10        915.66       1067.94        17.16 o
   0   2  10       3635.37       3759.70        33.68 o
   2   2  10       1383.53       1276.05         6.58 o
   4   2  10       7776.68       7693.40        36.97 o
   6   2  10        241.24        211.89         4.70 o
   8   2  10       9567.78       9490.32        53.72 o
  10   2  10       3474.24       3514.95        23.50 o
  12   2  10        253.88        247.14         4.70 o
  14   2  10          0.11          4.04         2.60 o
  16   2  10        169.96        171.21         7.32 o
  18   2  10        494.27        587.27        15.80 o
  20   2  10        126.46        154.52        12.29 o
 -21   3  10          3.58          4.18         4.62 o
 -19   3  10         58.09         39.80         4.89 o
 -17   3  10        134.98        127.81         9.64 o
 -15   3  10        255.41        269.64         5.94 o
 -13   3  10        141.08        101.76         3.90 o
 -11   3  10         11.49         12.80         3.06 o
  -9   3  10       1029.96       1048.49         7.87 o
  -7   3  10         55.15         50.68         2.59 o
  -5   3  10       1128.80       1107.51         7.31 o
  -3   3  10        296.90        337.22         5.65 o
  -1   3  10        539.82        660.00         6.71 o
   1   3  10       3450.38       3491.62        17.79 o
   3   3  10        406.46        382.86         3.14 o
   5   3  10         44.99         46.50         2.23 o
   7   3  10       1213.67       1145.43         5.91 o
   9   3  10        334.67        357.77         6.12 o
  11   3  10          1.57         11.20         3.70 o
  13   3  10        275.23        241.48         6.50 o
  15   3  10         28.50         29.00         4.45 o
  17   3  10        526.65        516.81        14.83 o
  19   3  10         48.97         39.38         9.43 o
 -20   4  10        218.98        215.43         7.09 o
 -18   4  10        266.64        300.65         7.00 o
 -16   4  10        726.79        730.81        10.94 o
 -14   4  10        430.91        404.69         7.96 o
 -12   4  10       5852.67       5858.69        73.21 o
 -10   4  10          2.79          0.52         1.95 o
  -8   4  10          5.47          5.24         1.67 o
  -6   4  10       6671.01       6647.95        59.66 o
  -4   4  10        816.90        868.81         8.47 o
  -2   4  10         18.22          1.96         2.45 o
   0   4  10       1450.90       1545.20        10.63 o
   2   4  10       4415.19       4284.01        20.21 o
   4   4  10        112.30        108.90         4.11 o
   6   4  10       2854.50       2707.64        13.99 o
   8   4  10       1532.06       1392.83        12.02 o
  10   4  10        610.65        610.48         7.82 o
  12   4  10        371.63        405.87         7.52 o
  14   4  10          1.42          8.67         4.42 o
  16   4  10        371.16        376.49         9.04 o
  18   4  10         25.00         24.24         9.15 o
 -19   5  10         12.38         11.70         5.84 o
 -17   5  10          8.71          8.15         3.81 o
 -15   5  10         68.08         73.19         4.43 o
 -13   5  10         79.55         95.39         4.45 o
 -11   5  10         38.79         27.46         3.23 o
  -9   5  10         24.43         18.30         2.65 o
  -7   5  10       2606.55       2713.43        14.56 o
  -5   5  10          1.69          7.93         3.79 o
  -3   5  10         19.10         28.83         4.46 o
  -1   5  10          2.80          2.79         2.99 o
   1   5  10        187.65        197.45         6.60 o
   3   5  10         42.09         64.13         2.95 o
   5   5  10         15.03         19.44         2.57 o
   7   5  10          8.54          9.36         1.92 o
   9   5  10          0.09          0.43         2.12 o
  11   5  10        423.69        439.45        10.23 o
  13   5  10          3.24          2.82         4.44 o
  15   5  10        288.23        296.35         8.25 o
  17   5  10        363.34        352.97         9.83 o
 -18   6  10         51.67         38.58         8.03 o
 -16   6  10         65.16         78.10         5.53 o
 -14   6  10        212.36        212.11         5.79 o
 -12   6  10        327.04        342.61         6.15 o
 -10   6  10        296.02        265.60         5.18 o
  -8   6  10        171.51        164.18         4.72 o
  -6   6  10        435.37        439.32         7.72 o
  -4   6  10        695.01        698.92        12.58 o
  -2   6  10        912.25        902.07         9.94 o
   0   6  10       1543.87       1605.76        16.50 o
   2   6  10       1108.97       1025.28         8.54 o
   4   6  10        688.73        754.33         6.48 o
   6   6  10        428.49        392.22         5.05 o
   8   6  10       1012.75        994.32         8.13 o
  10   6  10         75.94         68.76         5.17 o
  12   6  10        385.07        377.54        12.08 o
  14   6  10        309.38        294.21         9.50 o
  16   6  10         24.84          8.24         5.06 o
 -15   7  10         71.24         57.29         6.29 o
 -13   7  10         85.92         83.04         7.11 o
 -11   7  10         11.35         11.61         5.61 o
  -9   7  10        676.06        636.01        10.08 o
  -7   7  10        188.05        180.98         6.94 o
  -5   7  10       1839.45       1832.39        16.67 o
  -3   7  10         52.89         53.37         5.68 o
  -1   7  10        139.53        148.86         6.05 o
   1   7  10        521.68        459.62         8.58 o
   3   7  10        336.00        302.07         5.59 o
   5   7  10          0.13          0.54         2.69 o
   7   7  10          5.54          4.77         2.58 o
   9   7  10         36.20         39.90         4.30 o
  11   7  10         23.24         31.17         5.81 o
  13   7  10         50.38         50.76         7.10 o
 -14   8  10         69.35         57.80         9.73 o
 -12   8  10         98.20         96.35         7.79 o
 -10   8  10          5.77          1.47         4.97 o
  -8   8  10        274.01        246.96        12.82 o
  -6   8  10        120.39        121.18         7.55 o
  -4   8  10          1.23          4.29         4.21 o
  -2   8  10        325.87        364.40         7.99 o
   0   8  10          1.10          4.15         4.26 o
   2   8  10       1272.65       1268.66        14.14 o
   4   8  10        269.46        265.76         8.61 o
   6   8  10        103.68         86.77         9.89 o
   8   8  10       1620.85       1661.76        18.76 o
  10   8  10        110.80        100.23         7.73 o
  12   8  10        169.18        162.91        10.47 o
 -11   9  10          5.67         -1.66         5.36 o
  -9   9  10        114.16         92.20        19.54 o
  -7   9  10        145.12        141.11         8.19 o
  -5   9  10          0.88         -0.50         5.48 o
  -3   9  10        286.47        343.62         9.77 o
  -1   9  10        292.85        321.59         9.69 o
   1   9  10        294.92        296.11         9.14 o
   3   9  10         89.73        100.71        17.53 o
   5   9  10         25.35         12.05         4.99 o
   7   9  10       1116.20       1205.43        35.04 o
  -4  10  10         72.62         42.12         7.72 o
  -2  10  10        468.40        461.98        10.58 o
   0  10  10          0.04          0.54         5.54 o
   2  10  10        311.71        325.17        11.37 o
 -21   1  11         45.01         34.17         5.59 o
 -19   1  11        246.94        255.19         6.38 o
 -17   1  11        214.59        214.06         5.98 o
 -15   1  11        590.83        531.88         7.00 o
 -13   1  11       2760.57       2726.41        28.71 o
 -11   1  11        836.05        895.98         9.92 o
  -9   1  11       6531.47       6255.51        32.47 o
  -7   1  11       1189.69       1180.85         7.37 o
  -5   1  11      10388.86      10914.15        50.67 o
  -3   1  11       7102.34       6761.89        38.30 o
  -1   1  11       1820.62       1872.67         9.07 o
   1   1  11       7428.77       7569.66        40.50 o
   3   1  11       1434.45       1561.73         7.69 o
   5   1  11       2328.06       2191.27        12.01 o
   7   1  11       2358.49       2252.91        13.14 o
   9   1  11        669.06        650.92         8.17 o
  11   1  11       4296.98       3699.24        22.42 o
  13   1  11          1.30          0.81         1.69 o
  15   1  11       1435.54       1351.44        18.75 o
  17   1  11          0.39         -4.00         6.41 o
  19   1  11          0.67         -7.20         7.56 o
 -22   2  11          3.25         -2.31         4.11 o
 -20   2  11         82.84         85.54         5.83 o
 -18   2  11         28.01         33.29         4.56 o
 -16   2  11         42.02         42.75         4.83 o
 -14   2  11         25.53         14.17         3.80 o
 -12   2  11        600.03        605.80         9.55 o
 -10   2  11        160.15        175.57         5.50 o
  -8   2  11       1158.66       1270.24        11.01 o
  -6   2  11         77.74         89.47         2.58 o
  -4   2  11        319.37        340.77         4.03 o
  -2   2  11        864.76       1034.46         6.76 o
   0   2  11         98.23        112.18         4.69 o
   2   2  11        525.76        518.68         4.02 o
   4   2  11        441.77        421.07         3.91 o
   6   2  11        916.48        780.54         6.30 o
   8   2  11       1553.01       1476.93        10.88 o
  10   2  11          0.05          0.06         2.47 o
  12   2  11         48.01         36.09         5.07 o
  14   2  11         20.75         16.92         3.19 o
  16   2  11        112.90        138.71         8.77 o
  18   2  11        220.83        269.75        13.72 o
 -21   3  11          1.12          7.83         4.22 o
 -19   3  11        156.23        170.37         6.09 o
 -17   3  11        632.87        617.93         8.52 o
 -15   3  11        122.61        159.17        20.41 o
 -13   3  11        202.08        168.21         4.51 o
 -11   3  11        141.13        131.69         4.50 o
  -9   3  11       2883.55       3023.47        20.34 o
  -7   3  11       2520.78       2541.76        13.90 o
  -5   3  11         41.39         28.78         2.13 o
  -3   3  11       7913.97       8489.47        47.43 o
  -1   3  11       1522.78       1592.45        13.53 o
   1   3  11       4022.94       3707.09        24.62 o
   3   3  11        508.20        666.76         4.69 o
   5   3  11       2536.03       2570.19        21.21 o
   7   3  11       8699.45       8405.50        47.68 o
   9   3  11       3929.72       3990.87        25.71 o
  11   3  11        298.34        388.90         6.01 o
  13   3  11        250.09        229.61         9.83 o
  15   3  11        666.91        714.86        13.90 o
  17   3  11          0.40         -1.55         6.91 o
  19   3  11          8.47          3.20         7.28 o
 -20   4  11         14.13         12.03         4.96 o
 -18   4  11         11.87          0.85         3.38 o
 -16   4  11         81.52         89.26         4.70 o
 -14   4  11          3.55          9.66         3.12 o
 -12   4  11       1020.81        935.66        13.31 o
 -10   4  11        459.81        451.06         5.71 o
  -8   4  11         42.26         54.78         2.29 o
  -6   4  11        105.47        113.54         4.17 o
  -4   4  11         59.11         43.38         5.96 o
  -2   4  11         23.69         31.20         3.51 o
   0   4  11          7.55         30.21         2.98 o
   2   4  11         40.58         41.92         1.69 o
   4   4  11         64.90         59.19         1.97 o
   6   4  11        605.94        572.70         5.11 o
   8   4  11          0.45          1.15         1.04 o
  10   4  11         30.50         32.82         4.47 o
  12   4  11        725.54        742.20         9.47 o
  14   4  11        246.76        247.09         6.93 o
  16   4  11          0.92         -0.37         5.03 o
  18   4  11        199.83        229.19        12.95 o
 -19   5  11        390.91        392.70        12.60 o
 -17   5  11        205.99        204.56         6.40 o
 -15   5  11        409.24        417.54         7.28 o
 -13   5  11       1754.00       1650.75        12.70 o
 -11   5  11       3430.97       3303.22        19.31 o
  -9   5  11       6264.88       6428.26        33.77 o
  -7   5  11        180.64        178.44         5.73 o
  -5   5  11       4863.75       4775.06        35.27 o
  -3   5  11         26.13         59.52        15.23 o
  -1   5  11        503.62        520.27        11.58 o
   1   5  11       1950.91       1921.88        24.76 o
   3   5  11       1194.58       1294.04         8.86 o
   5   5  11          5.66          6.19         2.22 o
   7   5  11        969.79        973.58         7.92 o
   9   5  11        343.19        274.44         5.31 o
  11   5  11         31.28         26.34         5.23 o
  13   5  11        610.28        682.18        11.60 o
  15   5  11        765.79        794.20        13.33 o
  17   5  11         61.98         49.46         8.13 o
 -18   6  11          9.61         -0.05         6.98 o
 -16   6  11         54.55         44.13         7.01 o
 -14   6  11         70.04         60.02         4.10 o
 -12   6  11        581.75        552.46         8.99 o
 -10   6  11         32.34         24.22         3.31 o
  -8   6  11        488.87        488.25         9.23 o
  -6   6  11       1092.24       1155.76        11.70 o
  -4   6  11        455.87        479.60         8.45 o
  -2   6  11          8.18          5.71         4.25 o
   0   6  11        147.48        132.89         5.39 o
   2   6  11       1247.37       1043.56        18.72 o
   4   6  11        135.08         93.96         4.12 o
   6   6  11        858.03        879.22        10.12 o
   8   6  11        500.45        514.12         5.66 o
  10   6  11         12.21          9.29         3.86 o
  12   6  11          9.71          3.24         4.85 o
  14   6  11         57.29         57.83         6.83 o
  16   6  11         44.53         21.21         6.59 o
 -15   7  11        198.44        235.91         8.50 o
 -13   7  11         47.00         38.62         6.36 o
 -11   7  11         78.90         57.32         7.36 o
  -9   7  11        204.96        205.77         7.50 o
  -7   7  11       2358.39       2285.21        19.94 o
  -5   7  11        221.15        190.40         8.71 o
  -3   7  11       4719.26       4792.11        39.49 o
  -1   7  11         61.70         54.85         5.02 o
   1   7  11        699.66        710.07         9.55 o
   3   7  11        156.48        118.64         3.88 o
   5   7  11       1822.41       1770.30        17.79 o
   7   7  11       1329.55       1281.64        15.46 o
   9   7  11        846.21        907.56        10.64 o
  11   7  11       1917.18       1935.01        25.38 o
  13   7  11          2.14         -3.02         4.86 o
 -14   8  11          0.33          1.74         5.24 o
 -12   8  11         12.42          0.98         5.12 o
 -10   8  11          7.99         -1.37         5.37 o
  -8   8  11         30.47         18.90         5.96 o
  -6   8  11         13.28         14.35         5.08 o
  -4   8  11         57.78         59.39         6.51 o
  -2   8  11        230.54        230.48         7.99 o
   0   8  11        217.85        204.26         8.16 o
   2   8  11         24.50         23.69         5.61 o
   4   8  11          9.76         10.23         4.21 o
   6   8  11          7.86          7.90         5.16 o
   8   8  11         20.75         21.01         8.30 o
  10   8  11        118.47        148.59        12.69 o
  -9   9  11        809.52        830.98        13.07 o
  -7   9  11         58.45         39.99         8.62 o
  -5   9  11        644.94        686.93        11.33 o
  -3   9  11         39.86         40.60         7.21 o
  -1   9  11       1219.43       1207.91        16.38 o
   1   9  11        959.89        988.66        14.92 o
   3   9  11         11.72          5.73         5.42 o
   5   9  11        472.64        503.01         9.40 o
   7   9  11          0.17          0.83         6.35 o
  -2  10  11        177.88        185.86         8.04 o
   0  10  11          4.12          7.88         5.75 o
 -22   0  12         59.02         45.32        14.01 o
 -20   0  12        570.49        659.62        13.53 o
 -18   0  12        196.77        186.55         8.84 o
 -16   0  12        464.45        536.55        13.94 o
 -14   0  12        251.94        260.34         7.94 o
 -12   0  12       5486.60       5665.20        94.39 o
 -10   0  12         38.67         25.43         4.30 o
  -8   0  12      10130.87      10835.12        75.95 o
  -6   0  12       5311.20       5634.17        47.63 o
  -4   0  12       2385.04       2908.34       545.03 o
  -2   0  12       6238.09       5999.42        38.84 o
   0   0  12       1354.09       1539.63        11.75 o
   2   0  12       5122.37       5222.46        32.76 o
   4   0  12        350.60        263.11         7.01 o
   6   0  12       1295.40        520.21       366.03 o
   8   0  12       1805.50       1652.86        13.21 o
  10   0  12       2739.87       2879.05        33.79 o
  12   0  12        446.79        569.70        20.56 o
  14   0  12        565.41        470.87        23.76 o
  16   0  12        566.80        592.61        21.03 o
  18   0  12       1377.72       1410.20        29.08 o
 -21   1  12          0.66          9.19         4.56 o
 -19   1  12         87.34         90.31         6.15 o
 -17   1  12        291.92        254.49         6.23 o
 -15   1  12          1.97          1.02         3.31 o
 -13   1  12        606.56        544.70         7.45 o
 -11   1  12         16.34         22.29         3.29 o
  -9   1  12         45.50         38.75         3.23 o
  -7   1  12       2407.19       2437.87        14.11 o
  -5   1  12          2.41          1.32         1.66 o
  -3   1  12       4450.57       4956.00        51.14 o
  -1   1  12        833.73       1042.57         6.18 o
   1   1  12      32188.72      35601.58       184.05 o
   3   1  12         87.98         90.28         2.08 o
   5   1  12        271.81        248.71         3.82 o
   7   1  12        189.41        193.91         4.38 o
   9   1  12       1222.11       1160.01        11.12 o
  11   1  12       1118.49        938.37         9.61 o
  13   1  12         14.43         26.65         3.53 o
  15   1  12       1174.76        996.03        17.56 o
  17   1  12         37.54         39.51         9.44 o
  19   1  12        424.41        433.16        15.90 o
 -22   2  12         55.10         33.73         5.58 o
 -20   2  12         82.06         64.53         5.51 o
 -18   2  12         46.66         42.14         5.06 o
 -16   2  12        204.48        189.22         6.09 o
 -14   2  12        135.79        117.35         4.47 o
 -12   2  12        165.20        142.24         4.72 o
 -10   2  12       1171.40       1099.06         8.21 o
  -8   2  12       1388.89       1531.46        10.11 o
  -6   2  12       5480.34       5312.30        25.27 o
  -4   2  12       1082.02       1080.49         6.55 o
  -2   2  12       4176.37       4269.65        20.89 o
   0   2  12       4966.69       4916.19        21.85 o
   2   2  12        376.14        339.33         3.54 o
   4   2  12       5090.26       4893.44        22.09 o
   6   2  12        671.00        674.68         5.97 o
   8   2  12       2827.83       2718.15        17.24 o
  10   2  12         19.29         21.73         3.04 o
  12   2  12        684.73        457.49       140.98 o
  14   2  12         86.61         95.39         5.61 o
  16   2  12        515.21        525.93        16.06 o
  18   2  12         25.82         29.27         9.50 o
 -21   3  12          0.04          4.85         5.27 o
 -19   3  12         69.85         67.63         7.18 o
 -17   3  12         39.68         32.29         4.39 o
 -15   3  12          9.31         14.97         3.94 o
 -13   3  12        733.83        604.39         7.72 o
 -11   3  12         24.77          8.52         2.81 o
  -9   3  12         40.60         29.93         3.33 o
  -7   3  12        297.98        309.64         4.21 o
  -5   3  12        759.25        760.73         6.02 o
  -3   3  12       2243.36       2518.29        16.65 o
  -1   3  12       3301.99       3279.77        15.57 o
   1   3  12      12069.34      12700.59        68.56 o
   3   3  12          5.25         18.23         1.76 o
   5   3  12         18.51         18.13         2.19 o
   7   3  12       1132.07       1072.74        18.97 o
   9   3  12       1844.30       1606.62        15.67 o
  11   3  12       1677.40       1448.99        13.12 o
  13   3  12         53.60         79.76         4.34 o
  15   3  12        637.55        637.90         9.59 o
  17   3  12        320.78        341.87        12.53 o
 -20   4  12        266.14        292.69         9.75 o
 -18   4  12         61.02         45.15        10.01 o
 -16   4  12       1235.29       1234.10        14.16 o
 -14   4  12        160.81        186.89         9.01 o
 -12   4  12       1656.95       1439.72        11.83 o
 -10   4  12        412.73        358.36         6.44 o
  -8   4  12        536.81        539.35         4.82 o
  -6   4  12        120.11         97.62         5.03 o
  -4   4  12       2285.59       2118.95        15.47 o
  -2   4  12       3705.17       3390.93        20.99 o
   0   4  12          1.38          1.14         2.56 o
   2   4  12         83.33         83.48         2.76 o
   4   4  12       4000.69       3928.19        24.30 o
   6   4  12       3268.46       3165.28        15.77 o
   8   4  12        942.60        903.28         9.70 o
  10   4  12        770.31        738.92        10.43 o
  12   4  12        718.17        714.60        16.58 o
  14   4  12         27.97         36.49         4.69 o
  16   4  12          7.93         14.54         4.90 o
  18   4  12        440.45        470.84        19.95 o
 -19   5  12        135.84        125.24         8.40 o
 -17   5  12         70.44         86.74         7.18 o
 -15   5  12         20.79         18.24         3.76 o
 -13   5  12        257.33        219.12         5.79 o
 -11   5  12        363.50        302.45         5.21 o
  -9   5  12        148.48        159.16         4.35 o
  -7   5  12         96.16         94.52         5.82 o
  -5   5  12        114.83        107.35         5.63 o
  -3   5  12          6.71          4.47         3.56 o
  -1   5  12        988.27        987.96        13.62 o
   1   5  12        317.83        279.95         7.27 o
   3   5  12        644.93        595.66         7.94 o
   5   5  12          4.38          3.62         1.64 o
   7   5  12        149.50        127.66         3.99 o
   9   5  12       2387.98       2232.25        16.77 o
  11   5  12        709.52        634.24        10.87 o
  13   5  12         44.12         49.71         5.18 o
  15   5  12         35.23         36.16         6.04 o
  17   5  12          1.15         -2.16         4.74 o
 -18   6  12          0.05          2.56         7.71 o
 -16   6  12        115.20        129.03         7.77 o
 -14   6  12         22.61         15.81         5.81 o
 -12   6  12        384.77        421.01         8.76 o
 -10   6  12          1.22          0.06         2.51 o
  -8   6  12          8.60          9.13         5.32 o
  -6   6  12       1253.50       1261.09        13.71 o
  -4   6  12          0.04          2.96         3.65 o
  -2   6  12       1762.28       1674.84        14.34 o
   0   6  12          5.55          1.81         4.04 o
   2   6  12        676.27        657.78        11.04 o
   4   6  12        721.78        759.38         7.80 o
   6   6  12          0.94          1.78         2.42 o
   8   6  12       1080.91       1091.05         9.04 o
  10   6  12         37.31         44.17         5.29 o
  12   6  12         84.95         73.74         6.82 o
  14   6  12         91.58         93.86         8.60 o
 -15   7  12         71.25         55.17         6.99 o
 -13   7  12         65.29         64.56         8.22 o
 -11   7  12        171.82        165.64         8.71 o
  -9   7  12       1317.29       1318.73        14.80 o
  -7   7  12         47.34         49.99         6.21 o
  -5   7  12        140.10        132.60         6.88 o
  -3   7  12        524.53        534.88        16.76 o
  -1   7  12         20.07         22.01         5.86 o
   1   7  12          2.67          6.93         4.07 o
   3   7  12       1284.33       1215.94        19.46 o
   5   7  12        621.60        565.38         9.10 o
   7   7  12        121.96        103.49         3.82 o
   9   7  12          3.79          5.48         4.97 o
  11   7  12       2357.03       2484.72        40.06 o
  13   7  12         85.96         61.98         6.93 o
 -12   8  12          2.92          0.22         5.32 o
 -10   8  12        330.59        346.52         9.16 o
  -8   8  12         11.38         12.58         6.68 o
  -6   8  12         40.02         35.20         5.72 o
  -4   8  12        173.85        184.12         9.70 o
  -2   8  12        630.52        647.54        11.70 o
   0   8  12        833.35        842.34        16.71 o
   2   8  12        154.93        150.04         8.08 o
   4   8  12        880.10        959.79        12.63 o
   6   8  12        180.90        195.53         9.88 o
   8   8  12        227.57        248.13        12.51 o
  10   8  12          8.25          2.49         8.51 o
  -9   9  12          3.43         -2.19         5.81 o
  -7   9  12          5.46          1.82         5.12 o
  -5   9  12        174.45        209.24         8.71 o
  -3   9  12         35.28         35.96         6.89 o
  -1   9  12        387.37        406.59        10.04 o
   1   9  12        108.05        138.88         7.91 o
   3   9  12         23.46         21.30         7.62 o
   5   9  12         10.29          5.75         5.12 o
   7   9  12        799.76        868.07        21.14 o
 -21   1  13        276.66        277.09         7.45 o
 -19   1  13        509.96        522.69        11.69 o
 -17   1  13        304.05        293.58         7.12 o
 -15   1  13         20.76         18.17         4.69 o
 -13   1  13       1654.42       1710.07        18.78 o
 -11   1  13        755.75        827.29        10.80 o
  -9   1  13       5642.41       5924.70        31.13 o
  -7   1  13       3415.99       3400.07        17.47 o
  -5   1  13       2739.72       2909.63        16.63 o
  -3   1  13        241.43        295.03         4.26 o
  -1   1  13       1973.37       2082.37        10.39 o
   1   1  13       3579.57       3413.76        25.19 o
   3   1  13        762.03        710.62         7.30 o
   5   1  13         40.10         45.00         1.57 o
   7   1  13        676.01        696.75         9.75 o
   9   1  13        152.46        133.76         4.42 o
  11   1  13        599.82        574.11         9.34 o
  13   1  13          3.61          0.04         2.28 o
  15   1  13        727.75        696.41        14.26 o
  17   1  13         13.81         21.40         9.03 o
  19   1  13          3.90          8.26        11.54 o
 -20   2  13         24.68         17.82         5.30 o
 -18   2  13          2.18         -3.06         3.66 o
 -16   2  13        152.52        160.40         6.03 o
 -14   2  13         69.10         43.56         4.29 o
 -12   2  13         68.74         60.87         3.74 o
 -10   2  13         15.36          9.34         3.03 o
  -8   2  13        309.71        270.69         4.57 o
  -6   2  13          2.47         -1.09         1.81 o
  -4   2  13       2568.83       2681.95        13.50 o
  -2   2  13          7.06          4.49         1.57 o
   0   2  13         36.73         15.65         1.63 o
   2   2  13         12.47          9.78         1.76 o
   4   2  13       1387.53       1279.02         9.99 o
   6   2  13        727.21        679.17         8.85 o
   8   2  13         94.34         73.84         3.67 o
  10   2  13         28.92         22.79         2.72 o
  12   2  13          8.97          3.80         2.45 o
  14   2  13        132.90        128.92         4.90 o
  16   2  13         38.21         39.04         9.87 o
  18   2  13         21.18         19.40         8.28 o
 -21   3  13         22.25         14.60         4.83 o
 -19   3  13         24.88         17.72         4.71 o
 -17   3  13        191.06        213.62         6.15 o
 -15   3  13         50.02         62.79         4.70 o
 -13   3  13       3374.55       3138.73        29.06 o
 -11   3  13        180.88        112.91         4.00 o
  -9   3  13         11.10         17.66         2.78 o
  -7   3  13       6866.74       6617.79        32.59 o
  -5   3  13       7657.65       8121.21        44.40 o
  -3   3  13      11680.64      11767.20        67.86 o
  -1   3  13        340.24        281.15         3.63 o
   1   3  13      11177.14      11541.33        55.16 o
   3   3  13       2820.93       2755.10        13.62 o
   5   3  13       5373.90       5108.03        27.47 o
   7   3  13      16649.09      16154.89        95.55 o
   9   3  13       2192.41       1865.49        75.92 o
  11   3  13       2315.95       2044.53        14.89 o
  13   3  13        180.92        158.04         7.02 o
  15   3  13         85.88         91.69        13.22 o
  17   3  13       1588.53       1613.10        30.25 o
 -20   4  13          5.56          9.28         5.00 o
 -18   4  13          1.08         -0.83         3.45 o
 -16   4  13          1.58          0.06         3.57 o
 -14   4  13         89.71        101.81         4.65 o
 -12   4  13        382.76        346.60         5.90 o
 -10   4  13          5.40          2.04         2.00 o
  -8   4  13          7.65          0.82         2.60 o
  -6   4  13        181.89        191.47         6.18 o
  -4   4  13         82.44        101.72         5.32 o
  -2   4  13        249.65        275.46         6.15 o
   0   4  13        711.64        748.78        18.14 o
   2   4  13          9.47         12.30         1.73 o
   4   4  13        181.25        166.05        12.07 o
   6   4  13          0.65          0.98         1.50 o
   8   4  13          9.10          3.63         2.83 o
  10   4  13          4.36          4.24         3.03 o
  12   4  13          9.30          9.57         4.44 o
  14   4  13        165.13        178.42         5.69 o
  16   4  13         29.13         25.10         7.17 o
 -19   5  13        233.96        233.73         8.89 o
 -17   5  13         48.47         39.66         4.98 o
 -15   5  13         52.85         42.21         4.11 o
 -13   5  13       1816.37       1854.83        14.24 o
 -11   5  13       1014.98        934.15         7.87 o
  -9   5  13       3551.44       3487.44        18.99 o
  -7   5  13        311.88        324.31         8.15 o
  -5   5  13       2162.31       2088.15        20.89 o
  -3   5  13        284.94        264.38        14.86 o
  -1   5  13          2.54          6.36         3.65 o
   1   5  13       3041.63       2958.20        20.18 o
   3   5  13          8.11         13.03         1.96 o
   5   5  13          8.12          8.20         1.81 o
   7   5  13       1473.39       1409.05        20.43 o
   9   5  13          0.19         -3.46         3.46 o
  11   5  13       3386.31       3577.66        25.88 o
  13   5  13        140.12        149.35         6.91 o
  15   5  13        354.24        367.04        12.85 o
 -18   6  13         37.49         50.36        11.61 o
 -16   6  13          7.43          5.88         5.60 o
 -14   6  13        115.52        133.23         9.36 o
 -12   6  13         40.24         40.90         6.82 o
 -10   6  13        919.96        890.24        12.51 o
  -8   6  13        170.68        165.37         7.03 o
  -6   6  13        402.73        388.24         9.28 o
  -4   6  13         78.09         75.32         5.82 o
  -2   6  13        441.73        378.68         8.73 o
   0   6  13          0.14          1.38         3.85 o
   2   6  13        661.27        548.21         8.04 o
   4   6  13        398.61        321.80         7.71 o
   6   6  13         15.80         15.27         2.38 o
   8   6  13          0.02         -2.25         2.25 o
  10   6  13         75.77         84.01         5.68 o
  12   6  13        178.95        209.97         7.13 o
  14   6  13          4.89          5.45         5.58 o
 -15   7  13         72.62         85.10         7.67 o
 -13   7  13        446.85        422.64        10.37 o
 -11   7  13        659.04        649.05        10.84 o
  -9   7  13          4.70         14.30         6.72 o
  -7   7  13       2154.27       2195.39        20.76 o
  -5   7  13         61.71         58.04         6.15 o
  -3   7  13        168.16        160.37         6.68 o
  -1   7  13         39.54         63.01         7.37 o
   1   7  13       1570.34       1529.12        17.12 o
   3   7  13        710.23        661.27        11.94 o
   5   7  13        410.54        379.82        11.86 o
   7   7  13        398.99        398.60         7.91 o
   9   7  13        772.50        788.49        11.96 o
  11   7  13         76.79         59.13         5.88 o
  13   7  13        619.12        654.70        12.55 o
 -12   8  13          6.07          4.92         5.71 o
 -10   8  13          8.00         10.54         5.73 o
  -8   8  13        149.65        149.39         7.84 o
  -6   8  13          1.47          4.34         5.91 o
  -4   8  13         25.32         33.12         6.25 o
  -2   8  13        720.99        715.44        11.61 o
   0   8  13        186.50        176.61         8.36 o
   2   8  13         49.15         38.46         5.15 o
   4   8  13         55.06         46.97         7.73 o
   6   8  13          4.47          3.67         4.86 o
   8   8  13         86.20         99.90         8.90 o
  10   8  13          3.63          7.11         7.77 o
  -9   9  13        539.41        547.80        12.67 o
  -7   9  13         29.72         27.69         6.41 o
  -5   9  13        215.39        237.83         9.61 o
  -3   9  13        991.65        943.03        21.02 o
  -1   9  13        944.48        976.50        15.65 o
   1   9  13         15.53         26.04         5.82 o
   3   9  13          0.96          5.38         5.42 o
   5   9  13        119.37        123.20        11.84 o
   7   9  13        225.87        207.29        14.60 o
 -22   0  14          1.01          4.03         6.29 o
 -20   0  14         11.10         17.43         8.12 o
 -18   0  14        216.15        243.54        12.46 o
 -16   0  14       2022.03       1906.74        25.84 o
 -14   0  14        245.35        200.86         7.78 o
 -12   0  14        357.27        442.25         8.96 o
 -10   0  14         27.17         14.30         6.56 o
  -8   0  14        569.59        575.36        11.22 o
  -6   0  14         44.32         36.44         4.44 o
  -4   0  14       1004.31        930.08        11.76 o
  -2   0  14       4302.94       4700.10        31.44 o
   0   0  14        505.20        700.06         9.39 o
   2   0  14       4831.53       4783.79        32.29 o
   4   0  14       7765.84       7060.22        45.97 o
   6   0  14         86.55         53.43         2.34 o
   8   0  14       2900.73       1482.58       794.60 o
  10   0  14       1151.01        989.95        17.33 o
  12   0  14         54.78         29.96         8.62 o
  14   0  14        659.23        625.01        26.30 o
  16   0  14        272.13        243.55        20.09 o
  18   0  14         94.89         66.04        16.06 o
 -21   1  14         59.97         46.88         6.19 o
 -19   1  14          1.44          1.81         4.19 o
 -17   1  14          0.05         -1.62         4.01 o
 -15   1  14       5352.49       5066.47        67.77 o
 -13   1  14        414.62        517.74        10.46 o
 -11   1  14       1870.99       1965.42        19.31 o
  -9   1  14       1182.11       1212.10        14.26 o
  -7   1  14         20.55         21.35         2.45 o
  -5   1  14        691.12        826.13         7.37 o
  -3   1  14         62.46        100.64         6.25 o
  -1   1  14      10070.62      11051.18        54.40 o
   1   1  14         71.68         31.69         2.15 o
   3   1  14        539.52        690.21         5.26 o
   5   1  14       1348.82       1144.60         7.27 o
   7   1  14        938.14        879.81         7.42 o
   9   1  14          7.39          2.57         1.92 o
  11   1  14          6.28          1.91         2.77 o
  13   1  14        525.56        421.10        13.06 o
  15   1  14        265.79        255.72        10.74 o
  17   1  14        251.81        293.49        16.41 o
  19   1  14       2619.44       2890.91        37.22 o
 -20   2  14        261.90        295.99         8.65 o
 -18   2  14        188.01        183.08         7.49 o
 -16   2  14         94.10        107.98         6.41 o
 -14   2  14          1.44          7.19         3.80 o
 -12   2  14         17.80         34.81         3.49 o
 -10   2  14       1071.67       1003.68        12.03 o
  -8   2  14       2469.61       2663.05        31.17 o
  -6   2  14       4229.39       4084.10        23.68 o
  -4   2  14       4247.66       4476.95        38.54 o
  -2   2  14       2806.41       2766.19        13.55 o
   0   2  14       6443.61       6318.89        28.98 o
   2   2  14       5849.54       5846.00        27.65 o
   4   2  14        141.69        163.51         3.06 o
   6   2  14        150.08        145.04         4.17 o
   8   2  14         88.70        108.38         8.98 o
  10   2  14          2.09          1.21         2.27 o
  12   2  14          0.09         -0.18         2.95 o
  14   2  14       1601.85       1608.75        23.57 o
  16   2  14        780.50        848.94        16.50 o
  18   2  14        117.18        135.95        11.68 o
 -21   3  14          3.62          5.72         4.55 o
 -19   3  14          5.97         -1.47         4.37 o
 -17   3  14          0.96          3.45         3.89 o
 -15   3  14        419.61        347.82         7.56 o
 -13   3  14        180.90        135.82         4.97 o
 -11   3  14        208.52        157.31         4.75 o
  -9   3  14        372.66        365.56         4.72 o
  -7   3  14        648.55        610.94         5.68 o
  -5   3  14       2440.55       2377.53        14.52 o
  -3   3  14          4.79         -3.42         3.42 o
  -1   3  14       1756.53       1834.34        12.86 o
   1   3  14         64.83         58.29         2.50 o
   3   3  14       3487.87       3435.90        27.01 o
   5   3  14        301.07        294.09         6.02 o
   7   3  14       1682.77       1654.91        17.63 o
   9   3  14       2960.31       2768.85        19.60 o
  11   3  14         30.12         14.67         4.99 o
  13   3  14         29.51         15.49         4.53 o
  15   3  14          2.06          1.68         6.72 o
  17   3  14         28.04         25.91         9.90 o
 -20   4  14         66.19         63.05         7.78 o
 -18   4  14         82.62         68.89         8.76 o
 -16   4  14        964.90        975.79        10.89 o
 -14   4  14          0.27          3.42         2.86 o
 -12   4  14        301.90        280.58         6.18 o
 -10   4  14       3601.95       3665.28        20.32 o
  -8   4  14       1138.91       1127.12         8.48 o
  -6   4  14        748.03        847.64        10.18 o
  -4   4  14       2266.74       2338.02        19.63 o
  -2   4  14        184.33        187.94         5.06 o
   0   4  14        767.27        696.85         8.21 o
   2   4  14         39.37         55.14         1.82 o
   4   4  14         50.70         72.26         2.32 o
   6   4  14        209.71        202.99         3.09 o
   8   4  14        206.95        207.63         4.76 o
  10   4  14        734.16        665.20        25.42 o
  12   4  14          8.90         10.28         3.90 o
  14   4  14         86.10        100.18         5.11 o
  16   4  14          0.70         -1.16         6.86 o
 -19   5  14         38.49         33.98         8.23 o
 -17   5  14         22.84         16.92         4.94 o
 -15   5  14          2.46         -1.85         2.81 o
 -13   5  14        190.94        186.53         5.92 o
 -11   5  14         61.95         78.77         3.32 o
  -9   5  14        919.45        809.85        11.23 o
  -7   5  14        226.20        218.04         6.37 o
  -5   5  14       3552.70       3589.90        29.62 o
  -3   5  14        426.29        425.81         7.69 o
  -1   5  14       1448.24       1309.92        11.90 o
   1   5  14        197.89        169.05         7.01 o
   3   5  14        156.07        181.56         3.56 o
   5   5  14         12.29         12.79         2.14 o
   7   5  14         17.78         10.38         2.37 o
   9   5  14       4141.70       4034.89        27.69 o
  11   5  14        829.17        797.35        11.00 o
  13   5  14         39.00         27.51         4.69 o
  15   5  14         31.01         14.67         5.07 o
 -16   6  14        225.70        223.30         9.47 o
 -14   6  14        163.83        167.82         7.78 o
 -12   6  14         21.68         22.72         6.52 o
 -10   6  14        174.22        170.98         7.55 o
  -8   6  14         79.98         78.96         6.23 o
  -6   6  14        759.88        721.89         9.95 o
  -4   6  14        556.08        574.98         9.45 o
  -2   6  14        778.11        763.70        10.39 o
   0   6  14       1448.35       1557.40        13.45 o
   2   6  14        762.31        723.56         8.93 o
   4   6  14        130.30        128.21         2.86 o
   6   6  14        371.38        366.02         7.81 o
   8   6  14        388.71        398.15         6.66 o
  10   6  14         86.55         98.57         6.26 o
  12   6  14         84.65         58.19         5.10 o
  14   6  14        672.86        692.82        10.70 o
 -15   7  14         97.48        103.63         9.89 o
 -13   7  14        163.06        162.04         9.75 o
 -11   7  14        160.05        161.95         8.05 o
  -9   7  14        579.27        580.74        18.38 o
  -7   7  14         15.32         15.74         7.11 o
  -5   7  14        668.31        686.49        10.37 o
  -3   7  14        419.88        359.75         8.68 o
  -1   7  14        524.74        561.83        15.94 o
   1   7  14         84.79         80.82         6.18 o
   3   7  14         37.60         32.36         4.98 o
   5   7  14         96.64         81.01         5.12 o
   7   7  14        478.76        472.75         7.90 o
   9   7  14        443.98        421.77        12.74 o
  11   7  14        283.55        250.83         7.34 o
 -12   8  14          4.36          1.04         6.52 o
 -10   8  14        237.68        258.95         9.89 o
  -8   8  14         18.85         24.02         6.11 o
  -6   8  14        447.02        490.16        10.90 o
  -4   8  14        448.37        468.01         9.53 o
  -2   8  14        602.84        624.86        11.93 o
   0   8  14        114.78        130.01         6.99 o
   2   8  14         13.71         11.51         5.52 o
   4   8  14       1470.29       1601.19        25.08 o
   6   8  14        143.71        137.32         9.04 o
   8   8  14        220.67        261.65        11.97 o
  10   8  14        134.50        136.75        22.80 o
  -9   9  14         22.94         12.14         6.67 o
  -7   9  14        227.22        243.41        13.42 o
  -5   9  14        290.58        321.52         9.81 o
  -3   9  14        104.56        107.92         7.26 o
  -1   9  14        388.43        386.05        11.26 o
   1   9  14        184.10        170.37         8.82 o
   3   9  14        647.41        724.64        14.61 o
   5   9  14         17.78          5.08         5.58 o
 -21   1  15         28.95         26.35         5.56 o
 -19   1  15        202.54        192.84         6.60 o
 -17   1  15       1477.29       1530.12        21.80 o
 -15   1  15          3.12          0.95         3.52 o
 -13   1  15       2609.23       2341.88        22.86 o
 -11   1  15       1277.03       1211.85        10.59 o
  -9   1  15       5188.64       5250.54        27.94 o
  -7   1  15       2236.08       1944.80        11.84 o
  -5   1  15        366.51        374.48         7.49 o
  -3   1  15      11671.77      11965.10        57.82 o
  -1   1  15       2939.83       2986.90        14.66 o
   1   1  15       3703.12       3831.68        18.20 o
   3   1  15       6189.78       5954.73        38.85 o
   5   1  15        980.54        955.63         5.60 o
   7   1  15       7770.12       7217.03        41.10 o
   9   1  15        481.47        500.46         5.36 o
  11   1  15       2482.55       1820.31       393.88 o
  13   1  15         23.71         28.17         6.57 o
  15   1  15         15.63         11.13         6.40 o
  17   1  15       1909.08       2125.02        26.09 o
 -20   2  15        147.91        160.32         8.77 o
 -18   2  15         12.52         13.31         4.67 o
 -16   2  15        413.02        435.28         9.34 o
 -14   2  15        170.33        175.49         7.51 o
 -12   2  15        181.36        209.62         8.67 o
 -10   2  15       1466.11       1463.10        14.27 o
  -8   2  15        238.34        240.02         4.15 o
  -6   2  15          3.49          5.01         4.50 o
  -4   2  15          7.96         19.11         1.72 o
  -2   2  15          4.50          0.68         2.21 o
   0   2  15         54.28         48.29         3.32 o
   2   2  15        872.47        730.66         5.82 o
   4   2  15       1934.60       1773.65         9.47 o
   6   2  15         33.83         39.11         5.68 o
   8   2  15        818.95        820.87         8.31 o
  10   2  15        170.09        140.83         4.23 o
  12   2  15         98.83         73.93         4.29 o
  14   2  15         17.59         27.07         9.91 o
  16   2  15         21.66         20.13         8.44 o
  18   2  15          1.25          8.64         8.04 o
 -21   3  15        165.06        194.65         9.60 o
 -19   3  15         47.15         36.23         5.26 o
 -17   3  15         12.02          9.56         3.90 o
 -15   3  15        232.68        211.97         6.66 o
 -13   3  15        493.10        568.71         9.67 o
 -11   3  15        551.57        599.30         9.41 o
  -9   3  15        380.27        339.93         5.47 o
  -7   3  15       1069.02       1194.42         8.25 o
  -5   3  15       3318.31       3360.43        19.51 o
  -3   3  15        597.28        491.41         6.71 o
  -1   3  15       1269.57       1349.78        17.26 o
   1   3  15         82.20         63.82         2.32 o
   3   3  15       7274.66       7116.20        37.16 o
   5   3  15       4386.89       4163.34        20.40 o
   7   3  15         40.82         36.29         3.21 o
   9   3  15       1795.65       1808.48        14.55 o
  11   3  15       1102.21       1107.54        10.91 o
  13   3  15         33.22         50.72         4.72 o
  15   3  15          4.29          2.65         6.63 o
  17   3  15         28.57         16.20         7.76 o
 -20   4  15         12.09         14.85         4.85 o
 -18   4  15         24.41         19.73         4.49 o
 -16   4  15        102.38         97.19         5.71 o
 -14   4  15         60.67         61.12         3.90 o
 -12   4  15        489.59        469.66         6.52 o
 -10   4  15         27.50         20.16         3.08 o
  -8   4  15          9.77          8.82         2.63 o
  -6   4  15        288.71        247.46         6.97 o
  -4   4  15        319.41        307.04         6.73 o
  -2   4  15        225.54        205.31         7.25 o
   0   4  15        292.30        263.03         5.52 o
   2   4  15        194.53        189.48         5.07 o
   4   4  15        610.58        576.06         7.36 o
   6   4  15          6.24          6.39         2.35 o
   8   4  15         62.61         64.69         4.13 o
  10   4  15        725.49        728.86        10.84 o
  12   4  15         32.66         33.49         4.48 o
  14   4  15          3.90          3.46         4.55 o
  16   4  15         93.75        139.98        16.39 o
 -19   5  15         54.80         30.17         8.63 o
 -17   5  15        105.21         79.69        12.19 o
 -15   5  15        354.10        335.61         9.77 o
 -13   5  15       1955.84       1880.18        19.81 o
 -11   5  15          6.80         10.29         2.26 o
  -9   5  15        204.18        198.09         8.86 o
  -7   5  15        128.20        125.09         6.19 o
  -5   5  15        954.98        933.13        14.96 o
  -3   5  15        838.68        764.72        11.33 o
  -1   5  15        348.41        399.51         6.80 o
   1   5  15        536.15        502.72         6.86 o
   3   5  15       1443.49       1424.65        10.17 o
   5   5  15       1620.11       1556.17        10.19 o
   7   5  15        260.18        277.61         6.02 o
   9   5  15       2206.05       2257.97        18.39 o
  11   5  15       1160.75       1128.19        19.60 o
  13   5  15          3.38          1.15         4.10 o
  15   5  15        517.16        520.24         9.48 o
 -16   6  15          1.31         -1.11         5.31 o
 -14   6  15          8.26         10.15         6.09 o
 -12   6  15        471.66        477.88        10.41 o
 -10   6  15        279.39        311.48         9.19 o
  -8   6  15        357.21        378.05         9.40 o
  -6   6  15         59.16         60.88         6.02 o
  -4   6  15         69.28         70.11         6.45 o
  -2   6  15       1593.38       1419.93        13.08 o
   0   6  15        828.66        732.45        10.39 o
   2   6  15         62.88         77.63         6.65 o
   4   6  15          0.87         -0.25         1.79 o
   6   6  15          9.17         11.39         2.19 o
   8   6  15        640.32        668.95        11.68 o
  10   6  15         73.47         68.41         4.94 o
  12   6  15         41.16         39.06         4.92 o
  14   6  15        129.29        150.05         7.20 o
 -15   7  15        178.10        205.56        13.21 o
 -13   7  15        142.07        147.39         8.87 o
 -11   7  15       1533.08       1515.57        18.38 o
  -9   7  15       1394.32       1337.14        15.32 o
  -7   7  15       2748.52       2812.62        24.94 o
  -5   7  15        691.73        700.32        10.61 o
  -3   7  15       2728.69       2760.92        35.65 o
  -1   7  15       1380.03       1319.29        14.12 o
   1   7  15        291.56        267.16        10.42 o
   3   7  15       2145.46       2085.00        17.85 o
   5   7  15        495.55        490.01         9.95 o
   7   7  15       1807.59       1798.79        21.40 o
   9   7  15        133.45        182.99         9.93 o
  11   7  15        370.51        388.24        11.84 o
 -12   8  15         61.24         40.04         7.41 o
 -10   8  15          0.36          2.50         7.12 o
  -8   8  15        122.43        140.26         7.82 o
  -6   8  15          0.72         -0.75         4.69 o
  -4   8  15        287.23        307.28         9.11 o
  -2   8  15          6.07          9.75         5.36 o
   0   8  15          1.74          4.81         4.64 o
   2   8  15        305.12        297.60         8.96 o
   4   8  15         21.50          9.35         4.95 o
   6   8  15          1.97          8.72         8.03 o
   8   8  15         33.66         21.62        11.69 o
  -7   9  15          0.83          1.75         6.42 o
  -5   9  15         56.79         61.96         7.85 o
  -3   9  15        181.32        196.21         8.22 o
  -1   9  15        119.42        126.75         8.33 o
   1   9  15       1520.48       1540.05        17.56 o
   3   9  15         72.41         39.73        13.30 o
   5   9  15         21.66         12.20         5.57 o
 -20   0  16        109.59        131.42         8.91 o
 -18   0  16         43.21         43.14         6.93 o
 -16   0  16         87.86         81.78         8.74 o
 -14   0  16          4.01          8.63         5.33 o
 -12   0  16         18.33         26.97         5.17 o
 -10   0  16        155.96        171.48        12.55 o
  -8   0  16       1974.73       2045.49        23.47 o
  -6   0  16       1944.32       1903.04        15.23 o
  -4   0  16        523.68        465.17        10.47 o
  -2   0  16       1296.20       1329.60        27.40 o
   0   0  16          1.31          3.04         2.72 o
   2   0  16        733.24        594.60         6.65 o
   4   0  16       2359.91       2257.39        16.22 o
   6   0  16       8042.70       7698.96        51.55 o
   8   0  16        132.85        284.05        29.63 o
  10   0  16       1945.21       1546.88        60.43 o
  12   0  16         40.17         37.11         9.20 o
  14   0  16        712.02        669.42        22.01 o
  16   0  16         70.79         71.06        14.66 o
  18   0  16          0.15         17.56        19.27 o
 -21   1  16          4.76         11.14         5.66 o
 -19   1  16          0.96         -3.17         4.45 o
 -17   1  16        257.28        217.98         8.10 o
 -15   1  16        237.18        177.79         6.87 o
 -13   1  16       3000.57       2907.30        25.14 o
 -11   1  16       1668.40       1659.59        12.36 o
  -9   1  16       1395.40       1231.09        14.19 o
  -7   1  16        639.24        550.33         8.65 o
  -5   1  16       2352.98       2350.99        13.45 o
  -3   1  16         22.00         28.84         3.47 o
  -1   1  16       8339.95       9003.30        43.28 o
   1   1  16         97.88         87.23         4.78 o
   3   1  16       4798.59       4581.89        27.76 o
   5   1  16       3801.81       3410.54        15.98 o
   7   1  16       4411.56       4114.67        34.80 o
   9   1  16       1932.30       1754.19        12.85 o
  11   1  16        408.54        221.13        74.39 o
  13   1  16          0.01          6.03         6.80 o
  15   1  16          7.92         12.37         7.37 o
  17   1  16        289.90        293.47        12.28 o
 -20   2  16        119.53        131.60         6.87 o
 -18   2  16         46.29         36.83         5.00 o
 -16   2  16         11.18          9.82         5.06 o
 -14   2  16       2172.04       2062.09        19.49 o
 -12   2  16         47.26         50.75         4.43 o
 -10   2  16        177.91        157.90         4.71 o
  -8   2  16       3070.44       3047.62        17.06 o
  -6   2  16       2519.63       2480.93        13.65 o
  -4   2  16       1223.63       1151.98         7.54 o
  -2   2  16        109.99        111.28         3.25 o
   0   2  16       7810.77       7756.64        36.45 o
   2   2  16       1016.31        981.58         9.82 o
   4   2  16        189.09        188.33         3.05 o
   6   2  16         11.82          9.02         1.37 o
   8   2  16        201.00        193.86         8.73 o
  10   2  16       1219.96       1248.75         9.99 o
  12   2  16         92.57         69.67        10.50 o
  14   2  16        628.19        654.97        12.81 o
  16   2  16         65.69         49.13        12.36 o
  18   2  16         18.12         16.74        10.46 o
 -19   3  16         95.60        104.15         6.59 o
 -17   3  16         50.71         50.78         5.89 o
 -15   3  16          7.58          4.82         4.43 o
 -13   3  16        579.90        512.49         8.46 o
 -11   3  16         42.33         29.27         3.75 o
  -9   3  16        194.83        185.94         3.85 o
  -7   3  16        726.50        630.15         7.59 o
  -5   3  16       2773.89       2808.56        23.63 o
  -3   3  16       1747.31       1601.10        13.43 o
  -1   3  16        831.20        813.42         6.29 o
   1   3  16        325.37        312.19         6.65 o
   3   3  16       7004.89       6756.35        33.65 o
   5   3  16       1840.64       1676.10         9.54 o
   7   3  16       1135.03       1103.01         9.24 o
   9   3  16       2921.15       2843.00        19.14 o
  11   3  16         22.85         13.84         3.47 o
  13   3  16        764.72        756.45        11.02 o
  15   3  16       1118.54       1214.08        18.17 o
  17   3  16        283.31        305.98        13.60 o
 -18   4  16        168.91        204.10         7.58 o
 -16   4  16        236.12        231.34         6.11 o
 -14   4  16         28.92         37.76         4.00 o
 -12   4  16        542.43        583.97         7.20 o
 -10   4  16       1485.57       1450.53        12.44 o
  -8   4  16       1777.53       1717.48        10.39 o
  -6   4  16       1371.70       1245.67        12.40 o
  -4   4  16        675.44        760.25         9.68 o
  -2   4  16         80.82         82.14         5.21 o
   0   4  16       2063.66       2021.71        14.78 o
   2   4  16         13.82         10.01         1.74 o
   4   4  16         32.04         32.11         2.12 o
   6   4  16       4316.66       4208.27        23.40 o
   8   4  16        195.07        198.87         5.55 o
  10   4  16          9.25          7.00         3.54 o
  12   4  16        150.74        155.25         5.33 o
  14   4  16          0.35          1.62         5.15 o
  16   4  16         96.13         74.52        11.85 o
 -17   5  16        113.82        149.82        10.43 o
 -15   5  16         51.71         48.85         7.38 o
 -13   5  16        366.97        353.76        13.10 o
 -11   5  16        136.02        140.92         7.08 o
  -9   5  16          4.90          9.51         5.31 o
  -7   5  16       2075.92       2052.18        18.30 o
  -5   5  16       3146.38       3147.59        24.19 o
  -3   5  16       3727.76       3697.32        32.76 o
  -1   5  16        139.71        135.54         5.82 o
   1   5  16         29.73         34.26         3.74 o
   3   5  16        201.90        217.08         5.81 o
   5   5  16       1405.18       1358.15        14.61 o
   7   5  16        672.79        646.73         7.86 o
   9   5  16        732.94        651.78         8.37 o
  11   5  16        675.20        579.06        10.08 o
  13   5  16        120.55         99.03         6.59 o
  15   5  16        941.41        970.11        15.94 o
 -16   6  16         20.29         27.35         8.33 o
 -14   6  16         83.13         74.48         9.09 o
 -12   6  16         14.00         12.89         5.64 o
 -10   6  16         38.74         47.96         6.14 o
  -8   6  16        452.03        435.04         9.87 o
  -6   6  16       1043.87       1031.55        12.57 o
  -4   6  16         79.18        108.65         6.14 o
  -2   6  16        110.93         98.89         6.74 o
   0   6  16       1410.86       1424.15        18.60 o
   2   6  16          0.41          5.15         3.31 o
   4   6  16        301.52        316.88         6.64 o
   6   6  16        179.50        190.64         4.32 o
   8   6  16        285.31        260.66         6.48 o
  10   6  16        687.04        667.03        11.11 o
  12   6  16        141.10        170.54         8.18 o
 -15   7  16        231.08        256.57        12.11 o
 -13   7  16        313.35        299.80        10.90 o
 -11   7  16         65.25         58.92         8.92 o
  -9   7  16        121.82        148.08         8.42 o
  -7   7  16        527.35        537.52        11.72 o
  -5   7  16        411.56        394.44         9.89 o
  -3   7  16       1065.72       1100.09        13.94 o
  -1   7  16       1916.37       1844.03        21.26 o
   1   7  16        269.87        245.64         6.57 o
   3   7  16         83.66         70.21         7.21 o
   5   7  16        408.39        415.16         8.18 o
   7   7  16         14.19         15.67         6.86 o
   9   7  16         77.33         50.97        16.87 o
  11   7  16        114.23         89.08        10.37 o
 -12   8  16         13.21         11.19         6.84 o
 -10   8  16         61.09         71.92         7.54 o
  -8   8  16        245.78        276.62        11.06 o
  -6   8  16        186.26        216.60         8.69 o
  -4   8  16        393.48        417.46        11.52 o
  -2   8  16        508.18        512.06        11.32 o
   0   8  16        299.08        337.68         9.61 o
   2   8  16         15.97         12.37         4.76 o
   4   8  16        462.76        489.68         9.68 o
   6   8  16        125.81        123.26        27.67 o
   8   8  16          6.63          4.42         6.32 o
  -7   9  16        419.89        412.50        12.63 o
  -5   9  16         98.75        125.16         8.51 o
  -3   9  16         66.35         56.96         9.21 o
  -1   9  16         28.24         18.52         7.33 o
   1   9  16        349.87        364.17        10.08 o
   3   9  16        478.07        519.92        14.41 o
 -21   1  17          3.15          0.85         4.67 o
 -19   1  17         52.37         51.64         5.47 o
 -17   1  17        262.45        297.13         7.92 o
 -15   1  17         80.51         83.57         5.67 o
 -13   1  17        716.54        759.92        12.99 o
 -11   1  17        919.06        884.82         8.35 o
  -9   1  17        429.34        461.15         9.31 o
  -7   1  17        201.23        206.09         4.63 o
  -5   1  17        552.64        593.76         5.78 o
  -3   1  17       1808.48       1717.38         9.92 o
  -1   1  17       2019.78       1929.30        12.78 o
   1   1  17       1633.33       1715.10        11.73 o
   3   1  17        171.17        229.13         8.04 o
   5   1  17         91.09        129.90        13.51 o
   7   1  17        502.27        426.38         5.47 o
   9   1  17        325.41        246.50         6.28 o
  11   1  17        469.89        341.10        85.78 o
  13   1  17         40.89         43.98         7.64 o
  15   1  17         17.94         18.49         7.07 o
  17   1  17        102.99        120.71        13.06 o
 -20   2  17         33.72         28.96         5.87 o
 -18   2  17         63.30         58.35         5.82 o
 -16   2  17         69.92         75.19         8.95 o
 -14   2  17         78.97         54.84         5.57 o
 -12   2  17          0.62          3.28         4.07 o
 -10   2  17          6.75          6.92         3.38 o
  -8   2  17         13.50         10.45         2.89 o
  -6   2  17          0.07          1.59         2.34 o
  -4   2  17         18.66         13.28         2.96 o
  -2   2  17        351.41        362.89         3.93 o
   0   2  17        311.37        276.95         4.37 o
   2   2  17         21.72         20.75         2.22 o
   4   2  17        960.22        894.37         6.40 o
   6   2  17        244.55        204.45         3.67 o
   8   2  17        136.82        108.89         4.15 o
  10   2  17         33.94         49.54        10.41 o
  12   2  17         13.39          9.24         3.20 o
  14   2  17        126.19        138.22        10.55 o
  16   2  17        135.54        155.89        15.25 o
 -19   3  17         38.83         44.27         5.34 o
 -17   3  17       1306.15       1249.35        17.85 o
 -15   3  17        207.59        222.47         9.65 o
 -13   3  17        145.01        125.68         5.06 o
 -11   3  17       2972.77       2896.94        27.14 o
  -9   3  17       3368.81       3332.08        24.38 o
  -7   3  17       7645.30       7620.35        38.46 o
  -5   3  17        321.26        246.05         7.22 o
  -3   3  17       2457.19       2529.09        19.70 o
  -1   3  17       1118.84       1047.66         8.31 o
   1   3  17       1465.87       1357.39         8.75 o
   3   3  17      13101.39      12850.67        64.04 o
   5   3  17        961.94        939.95         6.45 o
   7   3  17       5338.42       5192.00        32.25 o
   9   3  17       1115.78       1098.59        10.74 o
  11   3  17         50.17         42.39         3.74 o
  13   3  17       2610.46       2670.59        22.80 o
  15   3  17        797.29        845.60        15.66 o
 -18   4  17         17.08          9.73         5.13 o
 -16   4  17         50.05         46.77         4.78 o
 -14   4  17        148.21        134.96         6.55 o
 -12   4  17        319.33        334.42         8.63 o
 -10   4  17          0.08         -0.72         2.71 o
  -8   4  17       1011.76        995.33         8.76 o
  -6   4  17          0.31          0.10         3.23 o
  -4   4  17        323.39        345.94        13.74 o
  -2   4  17        346.64        380.89         6.41 o
   0   4  17        176.37        167.12         4.25 o
   2   4  17          0.01          1.46         1.37 o
   4   4  17          0.02         -0.23         1.77 o
   6   4  17        273.29        285.16        11.91 o
   8   4  17          0.69          3.40         3.05 o
  10   4  17          2.93          1.70         3.27 o
  12   4  17        128.13        127.89         6.05 o
  14   4  17          1.13         -3.99         4.58 o
  16   4  17          0.06         -7.27         8.68 o
 -17   5  17       1276.51       1385.72        20.04 o
 -15   5  17          3.06         -3.12         6.30 o
 -13   5  17       1278.59       1266.86        16.64 o
 -11   5  17         36.03         32.07         6.11 o
  -9   5  17         26.65         26.79         5.41 o
  -7   5  17         69.46         68.13         5.75 o
  -5   5  17        335.11        316.82         9.85 o
  -3   5  17       6663.28       6451.16        54.44 o
  -1   5  17        948.13        976.79        12.37 o
   1   5  17        236.84        219.43         5.51 o
   3   5  17       1920.92       1902.99        12.31 o
   5   5  17         24.26         19.80         2.23 o
   7   5  17       1856.93       1834.18        18.22 o
   9   5  17          4.13          4.21         3.45 o
  11   5  17        530.15        519.16         8.88 o
  13   5  17        780.22        841.15        12.04 o
 -16   6  17        171.35        182.33        11.12 o
 -14   6  17         16.64         23.36         6.97 o
 -12   6  17         16.87         13.70         6.12 o
 -10   6  17          0.28         -2.19         4.63 o
  -8   6  17        428.23        436.70        10.28 o
  -6   6  17          8.77          5.68         4.61 o
  -4   6  17         41.11         44.65         5.94 o
  -2   6  17         12.73         19.32         4.69 o
   0   6  17        446.89        391.98         8.14 o
   2   6  17        144.15        147.74         5.41 o
   4   6  17         37.35         34.99         4.04 o
   6   6  17          1.67          2.81         2.06 o
   8   6  17        403.13        417.40         8.66 o
  10   6  17        141.14        150.48         7.24 o
  12   6  17        783.18        773.66        23.11 o
 -13   7  17          8.06         13.37         6.87 o
 -11   7  17        998.72       1012.54        15.26 o
  -9   7  17        219.98        212.52         8.49 o
  -7   7  17        145.83        150.72        11.77 o
  -5   7  17          9.36          5.32         5.62 o
  -3   7  17         35.10         31.46         8.70 o
  -1   7  17         11.13          4.91         4.59 o
   1   7  17        128.56        111.95         6.27 o
   3   7  17        223.12        205.61         7.41 o
   5   7  17         56.46         65.34         4.75 o
   7   7  17         44.01         31.72        10.42 o
   9   7  17        112.04        144.98         8.90 o
  11   7  17          0.24         -3.32         7.02 o
 -10   8  17         79.12         62.72         7.66 o
  -8   8  17        408.27        426.03        11.06 o
  -6   8  17          0.21         -0.26         4.56 o
  -4   8  17        312.44        318.34        10.98 o
  -2   8  17          0.58         -0.56         5.21 o
   0   8  17         85.65         68.00         7.86 o
   2   8  17         24.80         28.43         5.64 o
   4   8  17          3.24          1.79         4.33 o
   6   8  17         69.71         37.40        11.91 o
   8   8  17         26.99          4.19         7.66 o
  -5   9  17        249.93        290.34        10.87 o
  -3   9  17        495.31        536.47        23.87 o
  -1   9  17        538.58        537.16        11.58 o
   1   9  17        255.06        280.52        10.69 o
   3   9  17         99.81         91.78        15.71 o
 -20   0  18         52.34         50.14         8.51 o
 -18   0  18        169.51        153.45        13.39 o
 -16   0  18        131.77        129.15         8.58 o
 -14   0  18          0.31          2.16         6.44 o
 -12   0  18       2283.92       2387.61        33.99 o
 -10   0  18        277.42        278.31         8.45 o
  -8   0  18       1608.87       1560.15        19.96 o
  -6   0  18       1966.71       1941.73        18.08 o
  -4   0  18       2364.60       2121.78        18.36 o
  -2   0  18        658.86        714.21         7.93 o
   0   0  18       1634.35       1530.97        14.05 o
   2   0  18       1140.94       1097.14        10.06 o
   4   0  18         78.38         55.95         2.97 o
   6   0  18        236.27        218.47         5.75 o
   8   0  18        100.76        143.18         4.32 o
  10   0  18       2393.23       2145.68        32.99 o
  12   0  18        170.52        158.41        24.78 o
  14   0  18       1548.06       1502.58        27.67 o
  16   0  18         21.01         17.28        11.49 o
 -21   1  18         14.32         16.30         6.02 o
 -19   1  18        118.14         91.12         7.36 o
 -17   1  18        662.29        591.21         9.66 o
 -15   1  18         55.55         67.92         5.55 o
 -13   1  18         40.15         40.67         4.68 o
 -11   1  18         30.65         35.06         4.53 o
  -9   1  18       6290.75       6104.85        33.33 o
  -7   1  18       6239.47       6240.91        32.82 o
  -5   1  18          2.85          4.06         3.16 o
  -3   1  18        704.78        715.65         8.31 o
  -1   1  18       3537.10       3711.86        18.83 o
   1   1  18        573.59        530.58         6.20 o
   3   1  18        451.36        431.85         4.85 o
   5   1  18      14713.22      14148.04        80.03 o
   7   1  18       3349.96       3223.07        15.97 o
   9   1  18        446.86        377.68         4.64 o
  11   1  18        299.67        267.02         6.88 o
  13   1  18         15.15          7.61         6.30 o
  15   1  18        131.35        165.65        10.65 o
  17   1  18        131.19        133.39        15.15 o
 -20   2  18        187.00        212.50         8.85 o
 -18   2  18         89.33        107.03         7.80 o
 -16   2  18        210.44        202.27         7.56 o
 -14   2  18        510.63        521.59         8.13 o
 -12   2  18        429.31        415.40         7.00 o
 -10   2  18       1510.32       1489.32        11.37 o
  -8   2  18       1392.81       1393.86        10.37 o
  -6   2  18         32.56         26.12         2.88 o
  -4   2  18       1384.13       1362.78         8.86 o
  -2   2  18        111.61        133.09         5.69 o
   0   2  18         23.83         30.52         2.34 o
   2   2  18       3229.54       3046.95        18.83 o
   4   2  18       4846.08       4632.76        23.97 o
   6   2  18       2378.74       2234.74        13.22 o
   8   2  18       1002.77        960.83         8.90 o
  10   2  18       1132.77       1119.26        10.77 o
  12   2  18         37.19         39.57         5.69 o
  14   2  18        160.64        179.85         9.17 o
  16   2  18         16.14          6.98         7.37 o
 -19   3  18        757.34        829.55        12.30 o
 -17   3  18        184.98        154.56         6.41 o
 -15   3  18         57.48         45.19         5.90 o
 -13   3  18        294.82        282.83         6.94 o
 -11   3  18        232.35        224.56         4.96 o
  -9   3  18       1383.75       1341.87         9.40 o
  -7   3  18       1575.62       1503.63         9.61 o
  -5   3  18       2066.37       1937.18        13.26 o
  -3   3  18       1241.12       1208.78         8.35 o
  -1   3  18       1890.17       1830.84        14.29 o
   1   3  18         87.32         71.83         3.66 o
   3   3  18        148.96        168.08         7.71 o
   5   3  18       2920.54       2853.21        14.92 o
   7   3  18        624.20        645.13        13.20 o
   9   3  18          3.56          1.43         3.15 o
  11   3  18        520.47        528.94        11.70 o
  13   3  18        188.68        192.34        11.48 o
  15   3  18        181.33        206.74        11.23 o
 -18   4  18          5.27          4.67         4.41 o
 -16   4  18         52.66         43.92         7.32 o
 -14   4  18        981.31        983.34        11.80 o
 -12   4  18         27.90         27.65         4.05 o
 -10   4  18         16.84          8.27         2.85 o
  -8   4  18       2124.30       2144.45        25.64 o
  -6   4  18        299.15        258.01         7.26 o
  -4   4  18       4800.36       4681.83        32.51 o
  -2   4  18         73.26         58.57         5.92 o
   0   4  18        647.36        643.75         8.18 o
   2   4  18        992.88        928.29         6.96 o
   4   4  18        861.43        801.73         7.70 o
   6   4  18       1058.87       1009.85         8.46 o
   8   4  18          0.02         -0.20         3.05 o
  10   4  18       1297.41       1263.15        12.14 o
  12   4  18         72.27         84.77         5.32 o
  14   4  18        120.05        133.89         8.89 o
 -17   5  18        776.28        826.58        15.86 o
 -15   5  18          6.80         14.33         7.57 o
 -13   5  18        725.73        702.63        13.32 o
 -11   5  18         26.61         34.45         6.37 o
  -9   5  18          5.05         18.84         5.62 o
  -7   5  18        326.18        341.69         8.11 o
  -5   5  18        545.49        627.90        56.17 o
  -3   5  18       2729.42       2565.31        24.63 o
  -1   5  18         92.91         99.79         6.03 o
   1   5  18        398.44        387.42         7.60 o
   3   5  18        623.58        588.02         7.03 o
   5   5  18          7.47         12.93         2.84 o
   7   5  18         71.80         81.42         4.77 o
   9   5  18          5.25          3.97         3.23 o
  11   5  18        267.13        285.10         7.94 o
  13   5  18        351.53        366.75         8.67 o
 -16   6  18         75.83         75.20        10.13 o
 -14   6  18        299.29        313.45        10.08 o
 -12   6  18        133.41        136.02        11.30 o
 -10   6  18        208.64        220.45         8.55 o
  -8   6  18        345.32        344.03         9.26 o
  -6   6  18         64.66         70.95         5.98 o
  -4   6  18        325.76        357.12         9.02 o
  -2   6  18         24.21         27.79         5.72 o
   0   6  18        110.83        128.79         5.76 o
   2   6  18        370.79        374.20         7.56 o
   4   6  18       1214.04       1197.39        17.40 o
   6   6  18        314.43        336.76        13.19 o
   8   6  18         49.53         34.50         6.10 o
  10   6  18        793.47        814.83        11.54 o
  12   6  18          0.34          8.68         5.16 o
 -13   7  18        240.47        263.84        11.31 o
 -11   7  18         77.94         73.93         8.08 o
  -9   7  18        262.69        265.12        10.14 o
  -7   7  18         72.73         74.38         6.86 o
  -5   7  18        135.31        121.85         7.97 o
  -3   7  18        191.56        201.20         8.75 o
  -1   7  18          9.50          6.57         5.74 o
   1   7  18         11.80         18.40         5.49 o
   3   7  18         18.19         20.67         4.68 o
   5   7  18         73.03         78.97         4.84 o
   7   7  18         81.37         69.90        14.28 o
   9   7  18         19.09         11.13         7.07 o
 -10   8  18         89.01         80.33         8.46 o
  -8   8  18        296.22        298.60        10.43 o
  -6   8  18        108.86        123.47         8.03 o
  -4   8  18        341.30        350.06         9.91 o
  -2   8  18          0.39          2.10         4.99 o
   0   8  18        397.06        438.98        16.65 o
   2   8  18        127.88        134.57         7.43 o
   4   8  18         36.27         31.57         5.27 o
   6   8  18        130.70        125.14        12.95 o
  -3   9  18          1.83          3.99         5.55 o
  -1   9  18        304.84        324.97        11.56 o
   1   9  18         13.90         38.43         7.06 o
 -19   1  19         42.58         50.30         6.75 o
 -17   1  19        777.16        693.07        12.18 o
 -15   1  19       1179.47       1201.84        15.42 o
 -13   1  19       2635.44       2626.62        23.30 o
 -11   1  19        682.59        635.63         7.62 o
  -9   1  19        453.36        480.46        12.20 o
  -7   1  19       7600.52       7401.69        38.68 o
  -5   1  19       2095.59       2014.62        12.41 o
  -3   1  19       1027.12       1037.97         7.55 o
  -1   1  19       4080.75       3895.02        27.21 o
   1   1  19        490.65        485.21         5.83 o
   3   1  19       5138.09       4833.88        24.16 o
   5   1  19       1284.68       1275.43        20.94 o
   7   1  19       1858.43       1819.30         9.71 o
   9   1  19        163.38        172.08         4.18 o
  11   1  19          8.98          1.46         8.35 o
  13   1  19       1016.53       1128.34        16.82 o
  15   1  19         12.64         27.02         8.39 o
 -20   2  19        138.83        140.30         8.21 o
 -18   2  19        199.72        224.29         7.93 o
 -16   2  19        105.64        106.67         6.07 o
 -14   2  19        765.69        786.67         9.56 o
 -12   2  19        293.24        280.57         6.44 o
 -10   2  19          2.38          1.96         2.83 o
  -8   2  19         12.07         12.48         2.66 o
  -6   2  19        940.48        858.89         7.03 o
  -4   2  19         67.94         74.41         2.72 o
  -2   2  19        213.30        236.69         4.35 o
   0   2  19        471.88        423.52         5.90 o
   2   2  19       1276.48       1259.12        14.78 o
   4   2  19       1272.91       1205.88        10.16 o
   6   2  19          6.86          5.94         2.07 o
   8   2  19        578.44        534.39         7.19 o
  10   2  19         16.28         18.91         4.33 o
  12   2  19          1.48         -3.99         6.39 o
  14   2  19         84.93        104.11        18.39 o
  16   2  19          7.41          2.84         8.02 o
 -19   3  19          6.86         21.77         5.55 o
 -17   3  19         24.86         30.09         5.27 o
 -15   3  19          0.21          0.00         3.70 o
 -13   3  19         68.46         82.58         4.77 o
 -11   3  19          1.83          1.82         2.65 o
  -9   3  19         68.39         89.40         3.55 o
  -7   3  19        215.76        232.93         4.32 o
  -5   3  19        950.44        906.80         8.43 o
  -3   3  19         48.12         44.12         2.17 o
  -1   3  19       6155.27       6110.68        31.21 o
   1   3  19       2230.95       2173.86        19.07 o
   3   3  19        152.33        134.03         3.37 o
   5   3  19       1388.07       1313.28         9.61 o
   7   3  19        714.27        691.88         7.81 o
   9   3  19        127.61        142.38         4.55 o
  11   3  19        222.57        234.15         9.21 o
  13   3  19        957.87        926.17        15.33 o
  15   3  19        179.45        224.60        12.44 o
 -18   4  19          7.69          9.94         7.43 o
 -16   4  19        309.04        308.23         8.97 o
 -14   4  19          3.73          1.20         3.81 o
 -12   4  19        178.24        164.91         6.34 o
 -10   4  19         20.80         22.01         3.51 o
  -8   4  19        614.90        561.78        17.33 o
  -6   4  19        638.59        630.39         9.27 o
  -4   4  19        645.32        613.34         9.60 o
  -2   4  19         31.47         35.81         4.41 o
   0   4  19        113.52         94.05         4.52 o
   2   4  19        622.36        607.45         6.82 o
   4   4  19        102.43        106.14         3.25 o
   6   4  19         62.29         64.64         4.72 o
   8   4  19          7.91          7.41         3.71 o
  10   4  19         31.42         29.91         4.32 o
  12   4  19          1.06         -1.59         4.29 o
  14   4  19          4.71          1.29         5.93 o
 -17   5  19        217.87        171.50        10.92 o
 -15   5  19          0.81          6.27         6.49 o
 -13   5  19        295.10        316.75        10.58 o
 -11   5  19        109.80        135.31         8.96 o
  -9   5  19          9.10         10.40         5.56 o
  -7   5  19       1122.44       1100.85        16.61 o
  -5   5  19        178.39        194.89         8.69 o
  -3   5  19         18.45         18.31         4.88 o
  -1   5  19        152.85        160.69         6.03 o
   1   5  19       2241.41       2133.33        30.90 o
   3   5  19        342.27        345.29         6.12 o
   5   5  19        786.50        774.24         7.90 o
   7   5  19       1335.63       1309.85        12.89 o
   9   5  19          3.28         -4.00         4.00 o
  11   5  19        120.74        121.95         5.69 o
  13   5  19         23.04         16.34         5.03 o
 -16   6  19         91.95         75.85        10.94 o
 -14   6  19        141.38        163.81         9.34 o
 -12   6  19          4.67          9.51         7.11 o
 -10   6  19          2.49          2.03         5.84 o
  -8   6  19         34.42         33.37         5.93 o
  -6   6  19         27.26         22.84         5.63 o
  -4   6  19        962.07        929.27        13.28 o
  -2   6  19        281.54        271.55         8.20 o
   0   6  19          3.13          6.61         4.66 o
   2   6  19        285.94        285.11         8.48 o
   4   6  19        164.73        192.36         6.14 o
   6   6  19        792.50        807.24        18.98 o
   8   6  19          0.54         -5.58         7.23 o
  10   6  19         94.68        101.63         8.52 o
  12   6  19         25.89         26.36         6.18 o
 -13   7  19        117.61         99.27         9.06 o
 -11   7  19        846.13        893.58        15.08 o
  -9   7  19          6.45         12.94         6.76 o
  -7   7  19        982.59        967.14        14.53 o
  -5   7  19       1171.32       1125.64        14.42 o
  -3   7  19        446.43        404.42         9.91 o
  -1   7  19       4124.65       4081.56        33.03 o
   1   7  19         57.26         64.33         6.28 o
   3   7  19       1304.18       1294.25        13.91 o
   5   7  19         12.53          7.03         6.86 o
   7   7  19        131.80        132.24        10.97 o
   9   7  19        404.56        372.18        11.73 o
 -10   8  19          0.19         -6.41         7.39 o
  -8   8  19        506.24        525.16        11.73 o
  -6   8  19         73.76         58.35         7.81 o
  -4   8  19         23.67         16.33         6.53 o
  -2   8  19         67.89         61.14         7.26 o
   0   8  19          0.01          4.58         5.56 o
   2   8  19          5.42          6.12         5.10 o
   4   8  19        266.29        285.67        11.46 o
   6   8  19          4.84          1.47         8.25 o
 -20   0  20        151.34        144.18        10.90 o
 -18   0  20       1077.50       1095.28        39.96 o
 -16   0  20          3.21          6.72         6.42 o
 -14   0  20         20.11         20.09         5.97 o
 -12   0  20        175.73        173.58         7.28 o
 -10   0  20       1569.54       1576.23        30.24 o
  -8   0  20       2650.86       2447.72        22.12 o
  -6   0  20         36.12         36.92         4.34 o
  -4   0  20        404.80        348.83         7.84 o
  -2   0  20       1535.26       1459.36        17.31 o
   0   0  20       1980.18       1890.67        20.42 o
   2   0  20        279.70        290.39         6.76 o
   4   0  20         10.85          3.72         3.11 o
   6   0  20       7263.30       6620.34        83.64 o
   8   0  20        704.57        449.22       205.78 o
  10   0  20       1077.29       1042.76        20.74 o
  12   0  20       2729.92       2795.37        39.61 o
  14   0  20         32.85         54.96        11.61 o
  16   0  20        688.00        793.07        23.85 o
 -19   1  20         46.99         50.64         6.52 o
 -17   1  20        788.11        758.02        12.94 o
 -15   1  20       1476.79       1467.67        18.14 o
 -13   1  20        214.29        205.97         5.86 o
 -11   1  20       3851.02       3777.58        31.28 o
  -9   1  20       5366.31       5184.53        28.71 o
  -7   1  20       1628.67       1554.56        12.59 o
  -5   1  20        540.75        487.30         6.86 o
  -3   1  20        232.93        213.56         4.23 o
  -1   1  20         95.22         69.50         3.19 o
   1   1  20         52.46         72.62         3.71 o
   3   1  20          0.71          0.49         1.93 o
   5   1  20       1325.16       1341.24         8.14 o
   7   1  20       1480.46       1361.69         8.78 o
   9   1  20        358.77        344.77         5.03 o
  11   1  20        328.39        331.86        10.54 o
  13   1  20        277.29        314.56        13.35 o
  15   1  20        155.89        158.43        11.93 o
 -20   2  20          6.70          4.62         5.58 o
 -18   2  20        105.21        130.16         8.40 o
 -16   2  20         74.34         80.77         6.48 o
 -14   2  20         19.75         23.67         4.90 o
 -12   2  20       4495.21       4471.95        31.77 o
 -10   2  20        384.97        373.06         5.53 o
  -8   2  20        343.68        355.66         5.16 o
  -6   2  20          0.05          1.53         2.46 o
  -4   2  20       3033.25       3012.31        17.17 o
  -2   2  20         31.12         43.04         3.00 o
   0   2  20         12.73          9.72         2.51 o
   2   2  20       9635.37       9410.69        47.52 o
   4   2  20         36.07         30.54         2.43 o
   6   2  20       1227.05       1197.41         8.29 o
   8   2  20        119.66        129.33         4.18 o
  10   2  20        438.87        404.69         6.25 o
  12   2  20        392.20        440.96        14.22 o
  14   2  20         72.28         91.36        14.07 o
  16   2  20        126.29        122.13        15.68 o
 -19   3  20        306.13        336.64         8.22 o
 -17   3  20         35.53         38.87         5.41 o
 -15   3  20         18.66         20.60         4.27 o
 -13   3  20        212.55        197.92         5.92 o
 -11   3  20       2492.77       2511.61        19.55 o
  -9   3  20          3.21          3.24         2.46 o
  -7   3  20         18.57         20.19         2.28 o
  -5   3  20       2690.00       2634.47        17.69 o
  -3   3  20         65.91         58.41         2.75 o
  -1   3  20        597.53        602.76        12.19 o
   1   3  20       6596.44       6383.67        33.24 o
   3   3  20        441.25        395.81         8.51 o
   5   3  20        231.74        217.85         3.62 o
   7   3  20          0.64          3.21         2.78 o
   9   3  20         50.52         70.08         4.80 o
  11   3  20          0.60          4.06         5.20 o
  13   3  20          0.12          0.02         5.43 o
  15   3  20        241.93        276.55        12.98 o
 -18   4  20        128.57        137.90        16.70 o
 -16   4  20        198.92        216.99        12.08 o
 -14   4  20        861.30        874.52        14.75 o
 -12   4  20        105.20        101.45         4.97 o
 -10   4  20        380.37        342.35         9.14 o
  -8   4  20       1049.02       1101.26        14.38 o
  -6   4  20        241.54        226.69         6.92 o
  -4   4  20       1345.89       1312.69        13.76 o
  -2   4  20        378.98        365.25         6.72 o
   0   4  20        177.42        167.88         3.55 o
   2   4  20        148.02        160.17         4.84 o
   4   4  20        233.32        207.38         4.07 o
   6   4  20        447.75        425.68         9.40 o
   8   4  20         65.27         61.22         4.11 o
  10   4  20          6.42          4.46         3.31 o
  12   4  20       1211.76       1209.08        14.35 o
  14   4  20         17.53         12.71         6.75 o
 -17   5  20         31.84         26.06        10.20 o
 -15   5  20         41.28         35.11         7.96 o
 -13   5  20        125.51        146.22         9.32 o
 -11   5  20        258.22        283.35         9.05 o
  -9   5  20         82.89         91.10         7.20 o
  -7   5  20        265.23        243.67         7.91 o
  -5   5  20       2511.46       2464.74        20.41 o
  -3   5  20         18.89         14.71         4.63 o
  -1   5  20        172.64        175.12         6.48 o
   1   5  20       3824.35       3788.40        36.51 o
   3   5  20        356.49        339.38         5.44 o
   5   5  20        143.39        149.96        10.70 o
   7   5  20        556.02        510.05        16.82 o
   9   5  20          6.00          5.17         4.31 o
  11   5  20        107.34        117.67         6.49 o
  13   5  20        179.21        191.59         8.47 o
 -14   6  20          7.70          8.44         7.60 o
 -12   6  20       1060.84       1066.59        16.13 o
 -10   6  20        431.52        405.23        10.58 o
  -8   6  20        183.60        218.39        12.74 o
  -6   6  20         65.58         68.07         6.91 o
  -4   6  20        693.01        711.04        12.77 o
  -2   6  20          3.18          5.07         5.28 o
   0   6  20        483.86        479.50         9.32 o
   2   6  20       3092.41       3133.04        33.86 o
   4   6  20         11.75         11.09         4.59 o
   6   6  20        443.66        456.05        12.71 o
   8   6  20        151.66        174.17         9.79 o
  10   6  20        431.78        404.68        14.87 o
 -13   7  20        173.30        193.55         9.91 o
 -11   7  20         25.97         22.93         7.57 o
  -9   7  20        229.98        272.83        10.42 o
  -7   7  20          5.93          1.09         6.06 o
  -5   7  20         79.80         62.90         9.11 o
  -3   7  20         13.28          5.66         5.62 o
  -1   7  20        612.14        600.91        10.54 o
   1   7  20         58.21         61.09         5.82 o
   3   7  20        224.30        232.01         7.11 o
   5   7  20        193.68        182.48        10.47 o
   7   7  20         48.18         30.58        11.57 o
   9   7  20         29.24         27.80         9.49 o
  -8   8  20        342.58        348.35        10.94 o
  -6   8  20         22.70         22.73         6.30 o
  -4   8  20        269.14        297.11         9.31 o
  -2   8  20        655.77        676.29        13.00 o
   0   8  20        219.85        252.35         9.31 o
   2   8  20          1.98          0.11         4.55 o
   4   8  20         41.88         43.77         8.60 o
 -19   1  21         21.85         14.04         5.62 o
 -17   1  21         82.46         69.31         6.50 o
 -15   1  21        203.13        200.48         7.89 o
 -13   1  21        128.89        121.65         5.40 o
 -11   1  21        101.46        109.90         5.33 o
  -9   1  21         29.00         36.85         4.26 o
  -7   1  21        127.73        132.82         5.01 o
  -5   1  21       1036.81       1035.27        16.16 o
  -3   1  21       1829.57       1875.18        11.72 o
  -1   1  21          0.85          4.64         2.31 o
   1   1  21        396.11        386.59         4.68 o
   3   1  21        612.69        574.34         5.70 o
   5   1  21        177.52        141.33         3.76 o
   7   1  21         37.90         50.86         2.41 o
   9   1  21        506.17        505.36         7.32 o
  11   1  21         56.13         58.25         7.28 o
  13   1  21        214.15        222.88        11.94 o
  15   1  21         54.00         71.76        10.50 o
 -18   2  21          1.50          1.19         4.38 o
 -16   2  21          1.15          4.59         4.63 o
 -14   2  21          7.20          4.32         4.05 o
 -12   2  21         22.43         16.64         4.02 o
 -10   2  21         39.87         39.21         3.80 o
  -8   2  21        103.51        115.16         6.77 o
  -6   2  21         68.11         66.19         4.13 o
  -4   2  21        294.00        292.61         4.47 o
  -2   2  21         33.84         27.25         2.87 o
   0   2  21       1088.80       1134.10         8.24 o
   2   2  21        923.43        848.81        22.01 o
   4   2  21        527.71        476.96         5.22 o
   6   2  21        114.53        117.08         4.14 o
   8   2  21          0.08          1.12         2.56 o
  10   2  21         44.85         54.32         3.52 o
  12   2  21         17.63          8.71         7.00 o
  14   2  21        390.29        427.00        13.11 o
 -19   3  21        471.35        543.98        11.33 o
 -17   3  21          2.34         -1.39         3.97 o
 -15   3  21        419.51        429.27         7.28 o
 -13   3  21        178.10        158.36         7.05 o
 -11   3  21       2420.61       2429.33        20.97 o
  -9   3  21        902.57        876.60         8.73 o
  -7   3  21        502.72        458.93         5.60 o
  -5   3  21       4143.44       3987.47        33.70 o
  -3   3  21        158.95        148.37         4.62 o
  -1   3  21       6983.60       6907.31        36.56 o
   1   3  21       1873.62       1930.76        11.46 o
   3   3  21       4951.47       4905.31        25.76 o
   5   3  21        204.13        197.47         4.71 o
   7   3  21          2.68          5.49         3.43 o
   9   3  21       2243.53       2294.23        18.81 o
  11   3  21        570.32        615.64         8.63 o
  13   3  21        534.10        574.54        13.42 o
 -18   4  21          4.60          6.87         6.70 o
 -16   4  21         49.51         40.66         7.89 o
 -14   4  21         26.16         27.35         7.63 o
 -12   4  21        330.98        314.48         9.09 o
 -10   4  21         11.91         14.17         5.69 o
  -8   4  21          0.04          0.07         5.60 o
  -6   4  21         56.61         57.39         5.74 o
  -4   4  21         13.48         10.95         4.81 o
  -2   4  21         14.14         15.89         5.22 o
   0   4  21          7.68          4.02         1.62 o
   2   4  21        436.34        458.88         9.06 o
   4   4  21          1.54          1.87         2.32 o
   6   4  21        128.60        125.55         5.77 o
   8   4  21          1.75          5.04         3.21 o
  10   4  21         92.53         93.89         5.32 o
  12   4  21        150.57        152.44         8.65 o
 -15   5  21        101.82        125.57         8.37 o
 -13   5  21         72.17         66.06         8.34 o
 -11   5  21         84.81         95.53         8.75 o
  -9   5  21        181.07        202.63         9.92 o
  -7   5  21       1992.52       1959.45        26.56 o
  -5   5  21         32.76         12.75         7.01 o
  -3   5  21        111.57        115.15         6.49 o
  -1   5  21        477.46        486.78         9.50 o
   1   5  21       1089.48       1113.13        11.69 o
   3   5  21         97.43         98.82         4.78 o
   5   5  21        330.58        302.68         5.42 o
   7   5  21        158.47        159.74         6.21 o
   9   5  21        610.54        606.57         9.15 o
  11   5  21          1.72          6.70         5.51 o
 -14   6  21        102.79         93.17         8.83 o
 -12   6  21         26.89         41.07         7.67 o
 -10   6  21          7.29          9.76         6.70 o
  -8   6  21          3.38          5.82         5.26 o
  -6   6  21         76.38         90.81         7.67 o
  -4   6  21         85.54         83.85         8.62 o
  -2   6  21        348.58        364.17         8.04 o
   0   6  21         66.00         66.89         6.47 o
   2   6  21          1.00         -2.25         3.94 o
   4   6  21        383.14        401.42         8.15 o
   6   6  21        283.03        329.04        11.28 o
   8   6  21        175.32        181.71        11.40 o
  10   6  21        540.49        556.73        14.74 o
 -11   7  21         18.26         22.02         7.32 o
  -9   7  21         16.10         11.32         6.33 o
  -7   7  21         15.97         17.79         6.09 o
  -5   7  21       1039.43       1081.86        17.57 o
  -3   7  21         16.02          5.96         5.28 o
  -1   7  21        258.33        253.48         9.65 o
   1   7  21        297.38        294.83         8.46 o
   3   7  21        504.66        505.78        10.66 o
   5   7  21        243.50        257.93        10.99 o
   7   7  21          0.45          0.01         6.84 o
  -8   8  21         63.82         65.15         8.02 o
  -6   8  21          3.83          1.49         5.39 o
  -4   8  21          3.13         -1.49         5.16 o
  -2   8  21         31.89         27.08         6.55 o
   0   8  21         19.68         23.84         6.18 o
   2   8  21         73.00         74.80         6.98 o
   4   8  21          0.30          2.61         6.82 o
 -20   0  22         15.07         19.38         7.88 o
 -18   0  22         38.17         51.40         8.11 o
 -16   0  22        468.96        474.10        11.31 o
 -14   0  22        969.65       1012.79        22.73 o
 -12   0  22         30.86         32.98         6.21 o
 -10   0  22         80.11         82.86         8.59 o
  -8   0  22         44.04         46.03         5.68 o
  -6   0  22        473.93        491.23        10.15 o
  -4   0  22       1923.03       1803.38        18.88 o
  -2   0  22       3260.32       3504.24        35.99 o
   0   0  22       1433.84       1294.62        13.31 o
   2   0  22        264.07        235.98         5.73 o
   4   0  22        589.54        495.20         8.10 o
   6   0  22       2846.19       2481.07        20.28 o
   8   0  22        783.03        835.38        11.93 o
  10   0  22          0.62          8.08         8.25 o
  12   0  22          5.59         20.06        12.34 o
  14   0  22         13.50          5.76         9.89 o
 -19   1  22          4.06          3.95         4.93 o
 -17   1  22         26.04         22.47         5.86 o
 -15   1  22        620.14        564.68         8.81 o
 -13   1  22        128.31        131.30         5.95 o
 -11   1  22        118.63        114.34         4.90 o
  -9   1  22       1937.49       1915.27        14.53 o
  -7   1  22       1121.47       1082.09         9.03 o
  -5   1  22        285.11        302.67         5.60 o
  -3   1  22       1142.57        990.06         7.91 o
  -1   1  22        200.99        165.14         4.09 o
   1   1  22        473.78        488.41         5.57 o
   3   1  22        842.52        817.98         6.40 o
   5   1  22         20.66         28.85         3.21 o
   7   1  22        303.62        271.51         6.28 o
   9   1  22         36.17         23.52         3.61 o
  11   1  22        546.63        619.90        13.59 o
  13   1  22        141.08        150.67        15.36 o
  15   1  22        560.22        575.77        16.76 o
 -18   2  22         51.93         42.05         6.06 o
 -16   2  22        788.11        764.41        10.61 o
 -14   2  22          8.01          7.13         4.15 o
 -12   2  22       1821.43       1840.01        14.99 o
 -10   2  22        219.22        227.49         6.13 o
  -8   2  22       4322.93       4305.08        24.55 o
  -6   2  22        212.06        225.02         4.39 o
  -4   2  22       1861.79       1805.33        12.01 o
  -2   2  22       3551.55       3307.81        18.51 o
   0   2  22        326.12        375.21         4.61 o
   2   2  22        812.29        863.07        10.47 o
   4   2  22          2.00          2.38         2.01 o
   6   2  22       1276.61       1270.06         9.21 o
   8   2  22         12.82         19.91         3.56 o
  10   2  22        908.50        948.64        14.93 o
  12   2  22        813.48        851.61        17.71 o
  14   2  22         58.27         65.69        11.41 o
 -17   3  22        111.88        111.59         6.31 o
 -15   3  22        385.11        380.81        10.26 o
 -13   3  22        202.19        206.44         6.56 o
 -11   3  22       1662.83       1624.26        19.45 o
  -9   3  22          0.12          0.88         2.58 o
  -7   3  22        147.03        130.75         3.47 o
  -5   3  22         16.51         23.00         2.36 o
  -3   3  22         63.14         58.46         3.10 o
  -1   3  22        429.05        373.50         7.90 o
   1   3  22        153.87        186.20         4.06 o
   3   3  22       2921.57       2811.83        16.74 o
   5   3  22         50.32         45.39         2.30 o
   7   3  22        123.50        123.63         4.48 o
   9   3  22         83.12        104.72         4.99 o
  11   3  22        343.83        392.42        10.31 o
  13   3  22         15.35         18.07         6.74 o
 -16   4  22         87.65         87.29         9.50 o
 -14   4  22       1001.65       1045.90        15.41 o
 -12   4  22        633.82        658.32        11.76 o
 -10   4  22         84.30        111.09         7.91 o
  -8   4  22       1679.99       1695.28        19.71 o
  -6   4  22        118.30        137.85         8.78 o
  -4   4  22          4.89          2.41         3.96 o
  -2   4  22       1100.60       1121.88        11.88 o
   0   4  22        104.28         76.54         7.13 o
   2   4  22       5602.51       5292.10        28.29 o
   4   4  22       1285.59       1177.16        10.77 o
   6   4  22       1763.61       1775.27        14.41 o
   8   4  22         56.68         58.23         4.54 o
  10   4  22        623.59        641.05        10.50 o
  12   4  22        521.75        536.70        12.56 o
 -15   5  22        143.78        161.41         9.38 o
 -13   5  22        911.80        955.64        16.01 o
 -11   5  22        700.00        752.66        14.15 o
  -9   5  22         19.13         17.54         6.79 o
  -7   5  22        204.79        196.36         8.46 o
  -5   5  22        144.89        151.05         8.17 o
  -3   5  22          0.91          0.43         4.71 o
  -1   5  22        202.48        202.81         6.20 o
   1   5  22        490.49        459.30         7.57 o
   3   5  22        943.67        894.56        10.74 o
   5   5  22          4.34          1.32         4.91 o
   7   5  22          0.28          2.34         3.33 o
   9   5  22         82.26         92.99         5.10 o
  11   5  22        158.79        143.21         8.05 o
 -14   6  22          3.98          9.10         8.56 o
 -12   6  22         82.14         66.76         8.22 o
 -10   6  22         63.94         45.01         8.17 o
  -8   6  22        275.19        291.01         9.45 o
  -6   6  22          4.49          6.79         5.79 o
  -4   6  22        780.58        788.15        23.53 o
  -2   6  22        770.40        776.47        11.24 o
   0   6  22         88.51         88.75         5.68 o
   2   6  22          2.22         -1.43         3.36 o
   4   6  22          8.14          7.54         6.27 o
   6   6  22        980.28       1006.91        19.13 o
   8   6  22         17.68          6.89         5.96 o
 -11   7  22        295.21        353.85        12.61 o
  -9   7  22         22.62         22.70         6.86 o
  -7   7  22         42.44         42.39         7.41 o
  -5   7  22          0.30          5.98         6.05 o
  -3   7  22        135.47        121.75         8.94 o
  -1   7  22        704.81        704.84        13.40 o
   1   7  22        212.43        203.65        10.45 o
   3   7  22        173.48        137.55        12.71 o
   5   7  22          7.85          5.39         6.61 o
   7   7  22          2.79          3.47         6.54 o
  -6   8  22          7.00          7.94         7.13 o
  -4   8  22         10.08          0.67         5.69 o
  -2   8  22        199.07        221.11         9.74 o
   0   8  22       1045.86       1096.14        19.55 o
   2   8  22        419.18        396.30        10.95 o
 -19   1  23        446.21        471.22        10.04 o
 -17   1  23        478.64        454.96         9.13 o
 -15   1  23          7.57          7.52         4.67 o
 -13   1  23        447.07        496.94         8.24 o
 -11   1  23       1842.82       1798.05        15.32 o
  -9   1  23       1437.73       1424.46        11.79 o
  -7   1  23        166.93        167.42         4.44 o
  -5   1  23       1930.93       1861.86        12.95 o
  -3   1  23          2.53         -2.87         2.87 o
  -1   1  23        988.51        880.52         7.53 o
   1   1  23       1310.26       1245.47         8.66 o
   3   1  23        392.68        399.48         5.08 o
   5   1  23        596.90        588.11         5.19 o
   7   1  23         41.23         33.09         3.12 o
   9   1  23        429.50        455.32        12.01 o
  11   1  23        330.07        345.11        10.76 o
  13   1  23       1167.86       1267.43        21.61 o
 -18   2  23        128.95        116.01         6.77 o
 -16   2  23         51.96         46.68         5.87 o
 -14   2  23          6.87          8.36         4.08 o
 -12   2  23        118.17        137.13         5.75 o
 -10   2  23        650.02        602.53        11.12 o
  -8   2  23          0.23         -1.31         2.60 o
  -6   2  23        159.67        157.49         4.57 o
  -4   2  23         38.15         45.28         3.50 o
  -2   2  23        183.33        149.23         4.39 o
   0   2  23        731.19        629.97         8.52 o
   2   2  23         54.59         43.43         4.02 o
   4   2  23        699.55        685.33         7.79 o
   6   2  23          8.37         11.81         2.56 o
   8   2  23         19.68         22.40         3.91 o
  10   2  23        268.50        312.01        13.17 o
  12   2  23          0.01          1.62         7.10 o
  14   2  23         33.84         31.84         8.70 o
 -17   3  23         41.28         40.83         6.71 o
 -15   3  23        147.51        146.51         8.07 o
 -13   3  23        138.51        111.93         5.48 o
 -11   3  23         74.66         74.69         5.08 o
  -9   3  23        155.76        155.35         5.14 o
  -7   3  23          0.13          3.53         2.71 o
  -5   3  23       2023.07       1947.62        19.03 o
  -3   3  23       1345.02       1310.97        12.63 o
  -1   3  23        226.86        254.94         4.58 o
   1   3  23        682.06        608.91         5.73 o
   3   3  23        152.91        158.80         4.91 o
   5   3  23         61.06         66.92         3.41 o
   7   3  23        161.94        177.07         6.83 o
   9   3  23        532.17        522.79         7.41 o
  11   3  23        258.17        303.98         9.73 o
  13   3  23          2.05         -5.10         7.09 o
 -16   4  23         93.10         75.52         9.05 o
 -14   4  23         12.97         20.75         7.65 o
 -12   4  23         11.47         20.72         6.49 o
 -10   4  23        619.83        618.55        11.53 o
  -8   4  23          3.51          8.72         6.02 o
  -6   4  23         21.91         20.49         5.41 o
  -4   4  23        150.43        166.69         6.77 o
  -2   4  23         26.37         31.46         5.58 o
   0   4  23         41.51         38.38         3.82 o
   2   4  23        173.63        167.89         5.05 o
   4   4  23         30.91         23.45         2.76 o
   6   4  23         15.23          7.60         3.73 o
   8   4  23        134.03        156.73         6.72 o
  10   4  23         10.18         11.05         5.23 o
  12   4  23          7.25          7.86         6.79 o
 -15   5  23        228.60        208.10         9.89 o
 -13   5  23         25.73         13.87         9.29 o
 -11   5  23        140.89        129.74         8.57 o
  -9   5  23        108.94        112.43         8.06 o
  -7   5  23          7.08         13.75         6.08 o
  -5   5  23        244.02        272.79         7.97 o
  -3   5  23         42.31         45.70         5.46 o
  -1   5  23          3.94          1.50         3.59 o
   1   5  23        256.81        245.39         8.29 o
   3   5  23        410.08        421.19         7.71 o
   5   5  23        426.20        428.52        10.45 o
   7   5  23         79.91         49.12        14.01 o
   9   5  23        775.76        810.94        16.58 o
  11   5  23         21.24         18.62         6.00 o
 -12   6  23         18.24         14.57         8.53 o
 -10   6  23          3.35         -0.96         6.18 o
  -8   6  23          8.25          5.55         5.82 o
  -6   6  23         17.75         23.31         7.40 o
  -4   6  23         82.04         80.46         8.69 o
  -2   6  23          6.84          0.97         4.89 o
   0   6  23         13.13         18.49         4.75 o
   2   6  23        220.48        223.65         6.78 o
   4   6  23          0.08          3.52         6.44 o
   6   6  23        245.73        283.71        12.81 o
   8   6  23        283.09        301.39        11.11 o
  -9   7  23        530.47        541.51        22.32 o
  -7   7  23         26.82         19.09         7.04 o
  -5   7  23       1427.09       1496.89        19.72 o
  -3   7  23        330.86        293.90         9.68 o
  -1   7  23       1559.95       1519.82        18.62 o
   1   7  23        154.85        153.94         7.60 o
   3   7  23         61.98         44.40         8.90 o
   5   7  23        161.01        144.77        10.00 o
  -4   8  23          8.85         15.24         6.34 o
  -2   8  23        753.54        825.74        15.32 o
 -18   0  24          0.69          3.91         6.41 o
 -16   0  24        668.19        739.67        14.77 o
 -14   0  24        100.34        113.61         8.57 o
 -12   0  24        275.55        266.49         9.30 o
 -10   0  24        451.13        471.57         9.61 o
  -8   0  24         97.65         82.48         6.30 o
  -6   0  24        318.36        324.34         9.73 o
  -4   0  24        768.97        658.86         9.78 o
  -2   0  24       2283.38       1911.26        22.98 o
   0   0  24       4219.99       3794.90        39.33 o
   2   0  24       8836.00       8771.03       103.81 o
   4   0  24        725.44        686.05         9.90 o
   6   0  24       1440.36       1319.34        14.65 o
   8   0  24         74.33         79.78         9.96 o
  10   0  24       1569.91       1583.44        27.60 o
  12   0  24       1183.66       1422.47        32.06 o
  14   0  24       1259.51       1514.96        58.96 o
 -19   1  24        194.70        171.05         8.82 o
 -17   1  24          7.12         13.98         5.56 o
 -15   1  24         24.55         48.17         5.80 o
 -13   1  24         73.64         70.55         5.05 o
 -11   1  24        261.90        274.70         6.56 o
  -9   1  24        566.11        571.71         8.25 o
  -7   1  24        259.08        251.49         5.36 o
  -5   1  24        779.06        790.31         8.08 o
  -3   1  24        630.93        527.93         7.03 o
  -1   1  24         26.50         13.62         3.20 o
   1   1  24        180.50        150.83         3.98 o
   3   1  24        454.20        423.98         5.89 o
   5   1  24         32.35         26.27         2.60 o
   7   1  24         33.66         25.56         3.74 o
   9   1  24         70.62         82.81         7.69 o
  11   1  24          4.15          6.22         6.88 o
  13   1  24        176.55        202.90        11.42 o
 -18   2  24         56.91         47.48         6.89 o
 -16   2  24        847.29        746.53        11.85 o
 -14   2  24        488.36        452.81         7.54 o
 -12   2  24       1175.85       1193.03        11.41 o
 -10   2  24          4.58          9.74         3.23 o
  -8   2  24       1225.03       1196.84        10.00 o
  -6   2  24       1930.64       1914.26        12.81 o
  -4   2  24        130.17        155.62         5.66 o
  -2   2  24        805.80        913.18         7.61 o
   0   2  24       1029.83        913.31         7.58 o
   2   2  24       1045.01        952.35         7.85 o
   4   2  24        103.42         89.36         5.03 o
   6   2  24         33.25         35.22         3.54 o
   8   2  24       1405.11       1392.53        11.94 o
  10   2  24        425.06        454.52        11.67 o
  12   2  24         44.67         28.75         9.39 o
 -17   3  24         76.62         79.70         8.76 o
 -15   3  24          8.40          2.45         6.35 o
 -13   3  24       1010.06       1017.68        15.48 o
 -11   3  24         46.61         39.40         3.93 o
  -9   3  24          0.13         -1.05         3.24 o
  -7   3  24        234.65        228.88         8.29 o
  -5   3  24       1763.50       1703.00        11.85 o
  -3   3  24        271.31        272.97         5.58 o
  -1   3  24         17.39         12.42         2.43 o
   1   3  24        366.05        323.26         5.25 o
   3   3  24          2.01          3.12         2.35 o
   5   3  24          5.62          6.50         2.47 o
   7   3  24         82.92         94.65         6.32 o
   9   3  24        733.41        785.64         9.13 o
  11   3  24         78.18         91.48        13.34 o
 -16   4  24        156.47        197.49        13.85 o
 -14   4  24         11.39         20.75         7.39 o
 -12   4  24         67.58         70.88         8.04 o
 -10   4  24          2.23          9.66         6.36 o
  -8   4  24        580.20        575.76        10.67 o
  -6   4  24          0.14          4.73         5.64 o
  -4   4  24          2.02          0.92         5.22 o
  -2   4  24       2906.88       2836.56        22.22 o
   0   4  24        577.54        530.25         6.97 o
   2   4  24       1093.28       1096.99        13.63 o
   4   4  24         95.44        109.06         3.93 o
   6   4  24        121.65        104.61         5.43 o
   8   4  24        295.38        287.92         7.23 o
  10   4  24        273.94        299.56         8.18 o
 -15   5  24         14.73          9.66         6.91 o
 -13   5  24       1103.40       1155.35        18.41 o
 -11   5  24        190.41        222.05        11.35 o
  -9   5  24         84.09         78.85         7.22 o
  -7   5  24         13.15         17.11         5.66 o
  -5   5  24         85.80         78.52         6.86 o
  -3   5  24         52.74         55.25         5.83 o
  -1   5  24          3.75          7.70         4.44 o
   1   5  24        525.25        487.31         8.77 o
   3   5  24        405.76        380.36         7.58 o
   5   5  24          0.60         -0.45         5.23 o
   7   5  24        103.38         62.08        18.91 o
   9   5  24         32.70         36.15         7.92 o
 -12   6  24        446.69        523.02        12.77 o
 -10   6  24        113.96        112.52         8.70 o
  -8   6  24         94.15         84.97         9.66 o
  -6   6  24        518.53        488.15        13.21 o
  -4   6  24         78.48         74.54         7.87 o
  -2   6  24        596.98        638.79        10.22 o
   0   6  24        393.49        366.58         8.56 o
   2   6  24        970.28        959.82        12.32 o
   4   6  24        127.38        116.46         8.78 o
   6   6  24        431.96        469.53        15.01 o
   8   6  24        434.76        461.16        12.27 o
  -9   7  24         94.50         85.10         8.73 o
  -7   7  24         14.81          9.13         6.56 o
  -5   7  24         23.13         21.77         7.27 o
  -3   7  24         75.95         74.60         9.21 o
  -1   7  24        145.18        141.15         8.57 o
   1   7  24         88.29         87.75         6.12 o
   3   7  24         20.49         17.62         8.23 o
 -17   1  25         53.02         25.57         5.65 o
 -15   1  25         33.21         26.37         5.89 o
 -13   1  25         62.86         65.40         5.10 o
 -11   1  25         25.61         26.78         4.07 o
  -9   1  25       1052.40       1071.52        10.72 o
  -7   1  25        425.53        403.17         5.92 o
  -5   1  25          4.17          6.37         3.59 o
  -3   1  25        881.93        880.64         8.00 o
  -1   1  25        931.37        929.98         8.00 o
   1   1  25          3.55          6.30         2.84 o
   3   1  25         68.56         57.58         3.94 o
   5   1  25       1241.20       1226.50         9.70 o
   7   1  25          9.30          3.26         3.21 o
   9   1  25        217.09        247.12        13.21 o
  11   1  25          0.17         -0.22         5.32 o
  13   1  25         91.46         81.67        11.21 o
 -18   2  25        162.44        148.58         8.03 o
 -16   2  25        144.00        150.72         8.97 o
 -14   2  25         70.98         79.90         6.69 o
 -12   2  25         75.21         76.56         4.86 o
 -10   2  25          0.08         -0.76         3.00 o
  -8   2  25        662.35        648.83         9.85 o
  -6   2  25        189.89        162.25         4.85 o
  -4   2  25        432.21        447.77         8.36 o
  -2   2  25        654.34        644.34         7.93 o
   0   2  25        319.11        270.48         4.83 o
   2   2  25        110.01         98.40         5.80 o
   4   2  25        207.88        179.00         4.38 o
   6   2  25        601.58        663.46         9.90 o
   8   2  25         15.01          8.04         3.59 o
  10   2  25         41.69         45.31         7.56 o
  12   2  25          5.14         15.82         7.95 o
 -17   3  25        210.08        220.97         9.86 o
 -15   3  25        599.59        664.92        14.58 o
 -13   3  25        199.07        232.34        10.55 o
 -11   3  25        227.86        215.02         6.04 o
  -9   3  25       1225.00       1159.41        14.50 o
  -7   3  25        216.44        214.10         6.78 o
  -5   3  25       1367.33       1354.72        14.84 o
  -3   3  25        371.39        371.48         5.30 o
  -1   3  25        216.47        204.43         4.76 o
   1   3  25         22.56         19.78         3.03 o
   3   3  25        178.28        164.25         4.46 o
   5   3  25       1082.09       1091.91        14.50 o
   7   3  25        409.77        452.42         7.28 o
   9   3  25        346.21        349.72         7.60 o
  11   3  25         64.16         56.07        10.10 o
 -16   4  25        251.55        297.47        12.97 o
 -14   4  25          0.16          0.93         6.49 o
 -12   4  25         14.56         12.94         7.17 o
 -10   4  25          0.34          3.67         5.63 o
  -8   4  25          7.23         -1.62         4.63 o
  -6   4  25         61.84         58.18         7.57 o
  -4   4  25        133.22        136.20         6.84 o
  -2   4  25        660.25        656.34         9.65 o
   0   4  25          8.75         12.86         4.12 o
   2   4  25         10.41          5.83         3.70 o
   4   4  25         77.17         72.51         4.70 o
   6   4  25        300.28        328.37         6.16 o
   8   4  25        564.37        599.30         8.86 o
  10   4  25        167.25        194.58         7.79 o
 -13   5  25        460.32        421.74        13.51 o
 -11   5  25          0.69          7.13         6.41 o
  -9   5  25        119.50        142.97         8.20 o
  -7   5  25        368.08        385.43         9.47 o
  -5   5  25        121.90        111.57         8.23 o
  -3   5  25        636.43        663.04        10.31 o
  -1   5  25        400.77        403.95         8.69 o
   1   5  25        619.87        614.57         9.72 o
   3   5  25        110.29         81.63         5.13 o
   5   5  25        394.57        413.98        11.13 o
   7   5  25         91.43         96.33         9.03 o
   9   5  25         44.79         46.24         9.39 o
 -12   6  25        121.17        103.81         9.31 o
 -10   6  25         54.75         61.19         8.14 o
  -8   6  25        161.48        151.17         8.44 o
  -6   6  25          1.13          2.68         5.49 o
  -4   6  25         50.69         60.67         7.84 o
  -2   6  25          9.75          8.85         5.43 o
   0   6  25        295.00        298.00         8.49 o
   2   6  25         23.39         27.73         6.73 o
   4   6  25        143.58        159.04        12.57 o
   6   6  25          0.16          3.09         6.82 o
  -7   7  25        409.09        411.10        12.05 o
  -5   7  25        243.06        255.36        11.48 o
  -3   7  25         22.66         24.24         6.69 o
  -1   7  25          1.58          6.21         5.26 o
   1   7  25         56.58         67.11         6.05 o
   3   7  25        130.50        146.09        10.12 o
 -18   0  26         16.37         28.67         7.82 o
 -16   0  26         37.53         32.77         8.61 o
 -14   0  26        185.90        189.05         9.44 o
 -12   0  26         84.74         87.14         7.61 o
 -10   0  26         23.11         24.21         5.73 o
  -8   0  26         37.83         38.71         5.37 o
  -6   0  26       5591.66       5560.82        45.50 o
  -4   0  26        104.69        151.90         7.47 o
  -2   0  26        227.00        155.18         7.04 o
   0   0  26        324.96        380.42        12.36 o
   2   0  26       3771.38       3707.78        29.61 o
   4   0  26        491.37        536.63         8.86 o
   6   0  26       1071.74        984.20        10.71 o
   8   0  26        596.90        610.34        17.14 o
  10   0  26         28.40         27.60        11.77 o
  12   0  26        868.22       1011.28        29.77 o
 -17   1  26        227.45        272.06         9.30 o
 -15   1  26        316.15        350.04         7.57 o
 -13   1  26         15.15         17.13         5.08 o
 -11   1  26          2.22         -0.88         3.76 o
  -9   1  26        252.15        257.41         6.10 o
  -7   1  26         17.65         22.66         3.51 o
  -5   1  26         98.63        119.09         5.30 o
  -3   1  26        124.10        100.36         4.60 o
  -1   1  26        497.48        445.60         5.70 o
   1   1  26         85.04         80.71         3.62 o
   3   1  26         69.11         74.25         3.53 o
   5   1  26        103.97        112.50         4.61 o
   7   1  26          3.05          1.15         2.85 o
   9   1  26         18.57         15.67         6.48 o
  11   1  26        520.78        555.75        13.25 o
 -16   2  26       1169.61       1152.74        17.96 o
 -14   2  26        186.31        148.38         7.45 o
 -12   2  26        780.02        761.76         8.92 o
 -10   2  26          3.33          6.34         3.30 o
  -8   2  26         60.74         62.32         4.46 o
  -6   2  26        701.49        723.13         7.58 o
  -4   2  26        760.28        680.65         7.82 o
  -2   2  26       3629.70       3524.62        21.86 o
   0   2  26          2.60         -1.88         2.69 o
   2   2  26        356.83        365.93         5.20 o
   4   2  26        156.22        140.67         4.73 o
   6   2  26         15.33         23.45         3.77 o
   8   2  26        246.24        258.23         9.18 o
  10   2  26        180.44        192.87        12.39 o
  12   2  26        584.33        596.49        15.04 o
 -15   3  26          0.29          7.16         6.12 o
 -13   3  26        167.33        182.82         9.30 o
 -11   3  26         62.00         65.00         7.83 o
  -9   3  26         30.37         30.43         7.21 o
  -7   3  26        247.13        233.23         6.70 o
  -5   3  26        107.82        113.18         4.55 o
  -3   3  26        684.33        692.45         7.45 o
  -1   3  26        138.66        152.86         5.00 o
   1   3  26        150.01        146.54         3.88 o
   3   3  26        196.01        190.75         4.46 o
   5   3  26          2.39          5.80         3.43 o
   7   3  26        233.26        264.79         7.90 o
   9   3  26        279.26        288.09        10.48 o
  11   3  26          2.58          5.08         6.32 o
 -14   4  26         90.07         78.76         8.55 o
 -12   4  26       1132.91       1176.62        17.52 o
 -10   4  26        490.94        500.02        11.51 o
  -8   4  26        605.34        630.99        10.99 o
  -6   4  26       1220.13       1215.16        16.29 o
  -4   4  26         53.87         54.56         6.45 o
  -2   4  26       1727.75       1735.70        17.93 o
   0   4  26        715.22        727.31         9.87 o
   2   4  26       1320.79       1269.29        20.38 o
   4   4  26         47.43         37.99         6.95 o
   6   4  26         10.67          6.57         4.17 o
   8   4  26       1091.33       1113.45        12.40 o
  10   4  26         47.00         43.43         8.96 o
 -13   5  26         33.33         32.74         8.90 o
 -11   5  26        163.69        178.07        11.70 o
  -9   5  26        143.17        129.50         9.33 o
  -7   5  26        169.66        160.52         8.29 o
  -5   5  26         27.13         28.61         6.88 o
  -3   5  26         62.06         58.75         6.12 o
  -1   5  26          1.05          0.03         4.72 o
   1   5  26         13.19         14.76         4.65 o
   3   5  26        384.62        379.62        12.53 o
   5   5  26          2.38          2.70         5.76 o
   7   5  26         83.16         62.12         8.36 o
 -10   6  26         13.97         14.19         8.08 o
  -8   6  26         27.91         21.38         7.85 o
  -6   6  26        336.42        355.04        15.01 o
  -4   6  26         47.29         55.15         8.01 o
  -2   6  26        259.13        268.14         8.38 o
   0   6  26          2.45          7.79         4.80 o
   2   6  26        758.44        795.47        16.71 o
   4   6  26        253.37        281.38        10.92 o
  -5   7  26          1.71          3.54         6.54 o
  -3   7  26         37.36         28.55         6.42 o
  -1   7  26          3.17          1.46         4.66 o
   1   7  26         41.50         37.69         8.39 o
 -17   1  27        284.58        278.28         8.59 o
 -15   1  27        121.68        139.26         7.00 o
 -13   1  27        635.05        657.06         9.49 o
 -11   1  27          4.91          9.20         4.32 o
  -9   1  27        592.89        591.78         8.91 o
  -7   1  27         20.70         25.42         3.95 o
  -5   1  27        178.71        168.89         6.08 o
  -3   1  27       1174.26       1187.57        10.33 o
  -1   1  27         56.12         47.68         3.90 o
   1   1  27        729.85        704.10         7.21 o
   3   1  27         18.37          9.86         3.48 o
   5   1  27         23.18         19.23         2.87 o
   7   1  27        691.75        698.42        13.89 o
   9   1  27        689.03        739.33        14.97 o
  11   1  27        127.77        160.23        10.90 o
 -16   2  27          0.87         -0.55         4.64 o
 -14   2  27         58.30         54.03         5.73 o
 -12   2  27        108.62        122.67         5.68 o
 -10   2  27          4.95          7.90         4.64 o
  -8   2  27        117.05        121.36         5.51 o
  -6   2  27         48.59         48.64         4.37 o
  -4   2  27        921.01        873.00         8.09 o
  -2   2  27          1.84         -0.64         2.81 o
   0   2  27        381.08        349.93         5.84 o
   2   2  27         15.79         20.33         3.48 o
   4   2  27         23.57         27.07         3.77 o
   6   2  27          1.81          2.63         3.48 o
   8   2  27        377.22        419.94        10.96 o
  10   2  27         76.26         64.35         9.56 o
 -15   3  27          0.04         -1.68         6.63 o
 -13   3  27         21.70         27.67         7.70 o
 -11   3  27         19.99         27.27         6.91 o
  -9   3  27        661.89        691.54        11.84 o
  -7   3  27         15.67         16.88         6.41 o
  -5   3  27         24.58         30.73         6.39 o
  -3   3  27        338.35        339.03         6.48 o
  -1   3  27        256.88        232.80         5.16 o
   1   3  27        339.73        354.35         6.16 o
   3   3  27         13.46         16.99         3.10 o
   5   3  27        831.75        862.44        10.33 o
   7   3  27          0.39         -2.64         4.14 o
   9   3  27         54.66         45.88         9.04 o
 -14   4  27         76.33         71.24         8.47 o
 -12   4  27         24.49         29.02         8.22 o
 -10   4  27        213.31        211.02         8.91 o
  -8   4  27        117.86        128.64         7.60 o
  -6   4  27          0.75         -3.07         5.59 o
  -4   4  27       1046.16       1083.80        14.66 o
  -2   4  27         55.47         50.45         6.73 o
   0   4  27        206.02        207.57         6.50 o
   2   4  27          0.21          0.44         3.26 o
   4   4  27          0.15          2.63         5.02 o
   6   4  27        330.44        328.88        10.13 o
   8   4  27        134.70        170.50         7.89 o
 -11   5  27          0.74          6.93         6.46 o
  -9   5  27         41.33         43.34         7.26 o
  -7   5  27         17.15         16.45         6.07 o
  -5   5  27        322.00        359.06        10.81 o
  -3   5  27        422.97        439.93        11.17 o
  -1   5  27         94.51         95.22         6.11 o
   1   5  27        636.14        623.73        11.50 o
   3   5  27         48.64         47.72         7.53 o
   5   5  27        255.61        269.78        10.24 o
   7   5  27          1.00          9.50         6.78 o
 -10   6  27         62.27         61.99         9.11 o
  -8   6  27          0.01         -3.01         5.89 o
  -6   6  27        185.62        208.54         9.11 o
  -4   6  27        475.34        501.53        12.51 o
  -2   6  27          0.13          1.62         5.87 o
   0   6  27        168.24        182.27         6.91 o
   2   6  27        198.61        217.52        15.85 o
   4   6  27          4.93          8.41         6.88 o
 -16   0  28        146.62        171.41        11.74 o
 -14   0  28        806.96        875.95        15.15 o
 -12   0  28         89.68         98.32         7.56 o
 -10   0  28        882.12        862.98        15.24 o
  -8   0  28         88.08        107.93        11.75 o
  -6   0  28        475.26        485.54        10.04 o
  -4   0  28         64.34         69.22         6.52 o
  -2   0  28       3153.82       2974.42        27.13 o
   0   0  28         52.95         39.46         5.62 o
   2   0  28        224.26        174.07        11.55 o
   4   0  28        135.13        154.71         5.66 o
   6   0  28        637.20        657.42        17.41 o
   8   0  28        963.10       1057.15        29.38 o
  10   0  28       1127.59       1196.28        30.05 o
 -15   1  28         40.53         30.38         5.79 o
 -13   1  28        195.08        176.01         6.53 o
 -11   1  28        201.69        213.67         7.20 o
  -9   1  28        131.70        139.85         5.03 o
  -7   1  28         90.17         94.06         5.36 o
  -5   1  28        194.19        185.65         5.50 o
  -3   1  28         67.23         73.14         4.21 o
  -1   1  28        225.01        215.55         5.29 o
   1   1  28        118.57        135.90         5.42 o
   3   1  28        266.31        286.65         5.37 o
   5   1  28         75.03         62.95         4.94 o
   7   1  28        151.13        194.66        16.62 o
   9   1  28        117.30        116.34        10.98 o
 -16   2  28        205.01        206.27        10.44 o
 -14   2  28        110.77        105.60         5.73 o
 -12   2  28         38.30         37.70         5.46 o
 -10   2  28        537.49        553.52         9.69 o
  -8   2  28        162.55        134.26         5.20 o
  -6   2  28        612.17        588.58         7.77 o
  -4   2  28        230.71        202.77         5.10 o
  -2   2  28       1127.24       1120.81        16.08 o
   0   2  28          3.01          3.62         2.95 o
   2   2  28         34.46         41.12         3.50 o
   4   2  28       2570.84       2656.48        20.48 o
   6   2  28          0.27          4.98         3.84 o
   8   2  28          0.20          8.78         6.14 o
  10   2  28         42.98         49.18         9.55 o
 -15   3  28          0.80         -8.65         8.65 o
 -13   3  28         23.13         12.52         8.08 o
 -11   3  28         10.92          8.84         6.50 o
  -9   3  28        168.44        145.64         8.26 o
  -7   3  28        210.82        194.74         9.13 o
  -5   3  28         19.33          6.89         5.79 o
  -3   3  28        106.73        108.32         9.69 o
  -1   3  28        172.38        171.58         5.34 o
   1   3  28         14.14         13.29         3.18 o
   3   3  28          2.21          0.95         2.95 o
   5   3  28         93.44         90.45         8.62 o
   7   3  28        402.47        441.78         7.50 o
   9   3  28         94.31         91.86         7.88 o
 -12   4  28        328.90        332.23        11.97 o
 -10   4  28        166.69        191.42         9.68 o
  -8   4  28          9.26         16.85         7.50 o
  -6   4  28       1545.26       1643.83        19.60 o
  -4   4  28          8.31         13.27         5.77 o
  -2   4  28       1099.81       1105.80        14.76 o
   0   4  28          4.95          9.76         4.62 o
   2   4  28        202.24        197.21         6.20 o
   4   4  28        507.81        532.62        12.22 o
   6   4  28         78.64         45.63        16.85 o
   8   4  28        785.47        836.52        15.37 o
 -11   5  28         23.44         24.54         7.50 o
  -9   5  28         29.21         35.83         7.29 o
  -7   5  28         23.75         18.14         6.29 o
  -5   5  28         75.50         64.71         8.06 o
  -3   5  28        249.34        279.00         8.79 o
  -1   5  28          0.92         -0.74         4.77 o
   1   5  28          7.87         11.04         4.72 o
   3   5  28        198.49        170.14         9.32 o
   5   5  28          3.01          1.58         5.78 o
  -8   6  28        177.45        203.04        10.02 o
  -6   6  28        150.81        123.07         9.30 o
  -4   6  28         30.72         17.40         7.23 o
  -2   6  28        926.87       1012.94        19.66 o
   0   6  28        120.93        102.49         7.95 o
   2   6  28         59.52         62.64         9.15 o
 -15   1  29          6.11          3.31         4.90 o
 -13   1  29        617.69        613.90         9.59 o
 -11   1  29        113.81         98.37         6.77 o
  -9   1  29         19.88         21.27         4.11 o
  -7   1  29        690.22        726.18         8.58 o
  -5   1  29        222.48        229.22         6.48 o
  -3   1  29        139.74        153.28         6.21 o
  -1   1  29        396.59        397.68         6.82 o
   1   1  29       1116.57       1109.18        12.02 o
   3   1  29        180.17        174.77         4.92 o
   5   1  29        204.11        219.35         5.96 o
   7   1  29         78.04         72.92         8.36 o
   9   1  29          0.12         -1.92         6.64 o
 -14   2  29          5.58         12.59         6.88 o
 -12   2  29        331.91        324.68         9.36 o
 -10   2  29          3.70          1.04         3.83 o
  -8   2  29        877.29        880.24        10.21 o
  -6   2  29         23.27         13.28         4.64 o
  -4   2  29         14.01          7.59         3.22 o
  -2   2  29        268.80        243.03         5.16 o
   0   2  29        491.89        481.54         7.33 o
   2   2  29        146.60        178.31         5.22 o
   4   2  29         10.92         14.46         4.77 o
   6   2  29        148.98        173.68         6.46 o
   8   2  29         24.07         24.78         9.11 o
 -13   3  29        281.74        309.05        11.30 o
 -11   3  29         39.14         39.60         7.52 o
  -9   3  29        112.79        114.97         8.83 o
  -7   3  29          0.32          6.50         5.96 o
  -5   3  29          7.40         10.32         5.53 o
  -3   3  29        101.93        116.50         9.20 o
  -1   3  29        112.09        101.60         7.39 o
   1   3  29        571.08        566.73         9.74 o
   3   3  29         18.68         20.75         4.02 o
   5   3  29         97.07         87.94         7.82 o
   7   3  29         33.60         19.36         4.40 o
 -12   4  29         14.28          5.22         8.23 o
 -10   4  29          1.60          5.33         7.42 o
  -8   4  29        225.72        245.49         9.53 o
  -6   4  29       1267.92       1327.29        17.20 o
  -4   4  29         34.74         28.77         7.54 o
  -2   4  29        159.04        152.16         7.50 o
   0   4  29        363.80        358.42        12.94 o
   2   4  29         16.33         12.22         6.32 o
   4   4  29          6.58         12.02         6.26 o
   6   4  29          4.88          1.50         4.87 o
  -9   5  29         52.91         46.61         7.79 o
  -7   5  29        279.93        295.10        10.15 o
  -5   5  29          3.06          3.45         5.45 o
  -3   5  29        282.26        310.91         9.23 o
  -1   5  29         15.34         16.78         5.49 o
   1   5  29        146.82        156.60         9.40 o
   3   5  29         92.96        110.56        11.51 o
  -4   6  29         44.18         22.68         7.25 o
  -2   6  29        204.57        240.65         8.91 o
 -14   0  30         15.64         15.80         7.31 o
 -12   0  30         75.75         86.32         7.72 o
 -10   0  30       1549.43       1628.73        19.66 o
  -8   0  30        138.63        193.95         7.87 o
  -6   0  30          2.66          4.72         4.76 o
  -4   0  30        245.44        268.55         8.82 o
  -2   0  30       1806.66       1893.05        21.19 o
   0   0  30        200.80        236.29         9.00 o
   2   0  30        960.36        971.82        11.99 o
   4   0  30        546.69        681.22        11.67 o
   6   0  30       2112.90       2209.92        38.77 o
   8   0  30        652.64        707.94        30.22 o
 -15   1  30         23.90         21.96         5.67 o
 -13   1  30        218.69        222.39         8.16 o
 -11   1  30        172.54        177.19         6.36 o
  -9   1  30         36.86         23.59         4.24 o
  -7   1  30         52.27         50.97         4.42 o
  -5   1  30         82.52         73.08         4.50 o
  -3   1  30        547.62        553.38         8.23 o
  -1   1  30        113.42        126.22         4.60 o
   1   1  30         71.46         87.93         5.13 o
   3   1  30        103.73        110.90         5.25 o
   5   1  30         30.79         35.94         4.84 o
   7   1  30         19.67         21.29         7.42 o
 -14   2  30         36.46         40.04         7.88 o
 -12   2  30         84.52         71.34         7.83 o
 -10   2  30        810.94        771.84        13.09 o
  -8   2  30        799.44        824.77        10.53 o
  -6   2  30       1778.50       1850.94        14.01 o
  -4   2  30          2.09         -0.09         3.11 o
  -2   2  30         53.71         45.12         4.25 o
   0   2  30        412.41        411.87         7.95 o
   2   2  30         34.57         29.80         4.01 o
   4   2  30        243.16        223.34         8.98 o
   6   2  30        187.88        209.02         9.52 o
   8   2  30       1164.65       1268.61        22.28 o
 -13   3  30         22.85         32.34         8.68 o
 -11   3  30          0.79          5.68         6.43 o
  -9   3  30        112.25         94.88         8.97 o
  -7   3  30        433.12        456.03        10.38 o
  -5   3  30        228.77        235.06         8.05 o
  -3   3  30        107.86        110.04         6.88 o
  -1   3  30         22.50         20.62         5.08 o
   1   3  30          0.00          3.08         4.39 o
   3   3  30         77.45         82.48         9.83 o
   5   3  30         42.62         22.36         4.98 o
   7   3  30         75.45         70.95         7.54 o
 -10   4  30          5.88          8.32         6.68 o
  -8   4  30        302.26        340.89        11.17 o
  -6   4  30        644.51        613.61        15.70 o
  -4   4  30         54.53         39.77         6.66 o
  -2   4  30        474.00        459.62         9.74 o
   0   4  30         22.28         13.74         5.02 o
   2   4  30         82.96         86.19         9.70 o
   4   4  30        292.14        306.10        15.08 o
  -7   5  30         87.98         74.63         7.72 o
  -5   5  30          0.03          0.02         5.53 o
  -3   5  30         93.40         88.28         7.80 o
  -1   5  30         93.14         93.31         6.39 o
   1   5  30         38.70         31.13         7.90 o
 -13   1  31        171.21        172.78         6.87 o
 -11   1  31         12.56         11.18         4.30 o
  -9   1  31          1.41          4.47         3.84 o
  -7   1  31        547.00        550.55         7.86 o
  -5   1  31          7.33          9.78         4.37 o
  -3   1  31        568.15        577.23         8.25 o
  -1   1  31         81.94         76.43         4.57 o
   1   1  31         14.03         11.63         3.62 o
   3   1  31       1222.65       1208.93        10.46 o
   5   1  31        352.57        359.40        12.55 o
   7   1  31          4.39          5.47         6.32 o
 -12   2  31        158.76        170.59        10.60 o
 -10   2  31         10.19          4.45         7.19 o
  -8   2  31          4.86          2.50         5.44 o
  -6   2  31        453.16        492.25        10.25 o
  -4   2  31         42.02         26.65         4.27 o
  -2   2  31        121.19        133.05         5.16 o
   0   2  31          1.48          0.11         3.63 o
   2   2  31         38.98         33.64         3.97 o
   4   2  31        515.07        547.34         9.36 o
   6   2  31         10.57         31.55         7.34 o
 -11   3  31        110.58        129.51         9.39 o
  -9   3  31        109.26        118.74         9.02 o
  -7   3  31          6.23          6.17         5.36 o
  -5   3  31        375.46        389.98         9.85 o
  -3   3  31        761.77        804.51        11.81 o
  -1   3  31          3.49          3.71         4.57 o
   1   3  31        328.28        356.12         8.23 o
   3   3  31         13.84         11.32         6.81 o
   5   3  31          8.09          7.11         5.48 o
 -10   4  31         19.79         14.78         7.48 o
  -8   4  31         34.08         29.82         9.07 o
  -6   4  31        244.71        258.28         9.73 o
  -4   4  31        270.04        292.18         9.91 o
  -2   4  31         71.53         61.87         6.67 o
   0   4  31         10.52          9.40         5.89 o
   2   4  31        156.84        161.54        14.66 o
  -5   5  31         80.20         76.22         7.88 o
  -3   5  31        322.95        341.37        10.16 o
  -1   5  31        105.71        105.27         6.58 o
 -12   0  32         52.73         61.91         8.73 o
 -10   0  32        455.04        544.80        12.61 o
  -8   0  32          3.56          6.59         5.41 o
  -6   0  32        433.11        434.93        11.37 o
  -4   0  32        452.18        436.29        11.67 o
  -2   0  32        136.19        154.14         8.09 o
   0   0  32         84.81         88.36         7.59 o
   2   0  32         79.03         91.43        12.40 o
   4   0  32          4.03         21.77        11.93 o
   6   0  32         57.67         48.22        17.95 o
 -13   1  32          3.99         13.08         5.58 o
 -11   1  32         45.48         37.43         6.22 o
  -9   1  32          2.64          2.70         4.58 o
  -7   1  32         50.91         42.95         4.82 o
  -5   1  32         23.00         22.40         4.14 o
  -3   1  32          8.15         11.49         4.38 o
  -1   1  32         39.35         38.89         5.40 o
   1   1  32        181.43        170.79         5.35 o
   3   1  32        216.15        232.38         6.84 o
   5   1  32        133.18        151.43         9.04 o
 -12   2  32        117.58         91.54         8.62 o
 -10   2  32       1524.58       1647.66        20.05 o
  -8   2  32        152.58        183.41         8.13 o
  -6   2  32        383.23        360.32        10.46 o
  -4   2  32        182.36        187.96         8.40 o
  -2   2  32         42.14         43.34         5.24 o
   0   2  32        252.00        252.79         6.28 o
   2   2  32         90.40         97.47         6.07 o
   4   2  32        338.86        352.76         9.37 o
  -9   3  32          7.64          4.25         6.75 o
  -7   3  32         73.19         83.95         7.42 o
  -5   3  32         22.77         15.17         5.75 o
  -3   3  32         11.79          8.11         6.49 o
  -1   3  32          5.57          1.43         4.57 o
   1   3  32          5.80          7.22         4.98 o
   3   3  32          1.47          7.04         6.53 o
  -8   4  32         64.51         59.19         8.19 o
  -6   4  32        907.32       1000.19        15.73 o
  -4   4  32        179.98        205.82         9.60 o
  -2   4  32        202.82        211.52         9.10 o
   0   4  32       1646.93       1734.00        37.98 o
 -11   1  33        313.84        334.76        11.06 o
  -9   1  33         11.11          4.93         4.36 o
  -7   1  33        326.77        360.16         7.82 o
  -5   1  33        311.14        326.19         7.27 o
  -3   1  33        555.63        543.38         9.05 o
  -1   1  33        271.40        269.36         6.36 o
   1   1  33        164.55        167.39         6.31 o
   3   1  33        197.01        195.68         6.83 o
 -10   2  33          1.32         -1.51         6.25 o
  -8   2  33         55.54         61.82         6.98 o
  -6   2  33         82.32         62.11         7.01 o
  -4   2  33         54.53         48.28         6.82 o
  -2   2  33        106.10        140.75         7.89 o
   0   2  33        128.36        158.77         7.06 o
   2   2  33        307.99        333.84         8.39 o
  -7   3  33         36.41         40.10         6.77 o
  -5   3  33         67.17         56.06         8.06 o
  -3   3  33        262.49        260.71         9.57 o
  -1   3  33         75.23         79.19         6.69 o
   1   3  33         14.92         22.29         9.08 o
 -10   0  34        475.55        531.29        13.06 o
  -8   0  34        895.90        973.57        22.51 o
  -6   0  34        254.02        246.70         9.86 o
  -4   0  34       1040.14       1189.71        17.32 o
  -2   0  34         50.49         78.12        11.94 o
   0   0  34         18.83         21.63         5.76 o
   2   0  34        716.13        778.23        13.90 o
  -9   1  34         44.76         35.05         6.71 o
  -7   1  34         17.50         15.39         5.25 o
  -5   1  34         10.55          4.76         4.12 o
  -3   1  34        153.40        169.83         6.21 o
  -1   1  34         47.52         53.82         4.90 o
   1   1  34         14.98         17.43         4.74 o
  -8   2  34        210.13        211.86         9.14 o
  -6   2  34          4.95          0.13         5.99 o
  -4   2  34          0.82          4.93         5.41 o
  -2   2  34        126.34        163.91         8.83 o
   0   2  34        561.15        597.62        14.03 o
  -5   3  34         36.33         32.13         6.93 o
  -3   3  34        209.71        236.68         9.78 o
  -7   1  35        475.72        493.54        10.82 o
  -5   1  35         67.11         69.87         6.21 o
  -3   1  35        129.04        137.94         8.90 o
  -1   1  35        908.98        940.93        11.42 o
                                                
